# Supplementary material for: Evaluating the adaptive evolutionary convergence of carnivorous plant taxa through functional genomics
Source: PeerJ. 2018 Jan 31;6:e4322. doi: 10.7717/peerj.4322 (PMC5797450; doi:10.7717/peerj.4322)
Supplement: Supplemental Information 6 — Reference list of carnivory-associated GOs, for use as an input to Functionalizer.pl. [file peerj-06-4322-s013.txt]

GO:0005884	actin filament
GO:0004557	alpha-galactosidase activity
GO:0009916	alternative oxidase activity
GO:0008519	ammonium transmembrane transport
GO:0004190	aspartic-type endopeptidase activity
GO:0005471	ATP:ADP antiporter activity
GO:0016887	ATPase activity
GO:0004565	beta-galactosidase activity
GO:0052736	beta-glucanase activity
GO:0004568	chitinase activity
GO:0045551	cinnamyl-alcohol dehydrogenase activity
GO:0004112	cyclic-nucleotide phosphodiesterase activity
GO:0008234	cysteine-type peptidase activity
GO:1905348	endonuclease complex
GO:0009326	formate dehydrogenase complex
GO:0004332	fructose-bisphosphate aldolase activity
GO:1902687	glucosidase complex
GO:0004364	glutathione transferase activity
GO:0072488	ammonium transmembrane transport
GO:0016298	lipase activity
GO:0006869	lipid transport
GO:0015264	methylammonium channel activity
GO:0004601	peroxidase activity
GO:0016791	phosphatase activity
GO:0004620	phospholipase activity
GO:0004650	polygalacturonase activity
GO:0090353	polygalacturonase inhibitor activity
GO:0042803	protein homodimerization activity
GO:0004540	ribonuclease activity
GO:0004185	serine-type carboxypeptidase activity
GO:0022816	sodium ion transmembrane transporter activity
GO:0004784	superoxide dismutase activity
GO:0055044	symplast
GO:0019137	thioglucosidase activity
GO:0015250	water channel activity
GO:0097599	xylanase activity
GO:0042026	heat shock protein activity
GO:0006986	heat shock protein activity
GO:0034620	heat shock protein activity
