# Supplementary material for: Evaluating the adaptive evolutionary convergence of carnivorous plant taxa through functional genomics
Source: PeerJ. 2018 Jan 31;6:e4322. doi: 10.7717/peerj.4322 (PMC5797450; doi:10.7717/peerj.4322)
Supplement: Supplemental Information 9 — Archive containing the gene ontology codes assigned to each putative gene of the taxa sampled in this study. Files containing “ORF-450F” are lists of genes identified using ORFFinder; files containing “Protein” were produced by annotation of the taxon’s protein database, available on GenBank. GO code assignment was performed via BLAST-P against the non-redundant protein database (nr) followed by the “Mapping” function of Blast2GO. [file peerj-06-4322-s016.zip]

Archive with 7 entries (6 files):
- Taxon_Annotations/
- Taxon_Annotations/AChinensis_ORF-450F_Annotation.txt
- Taxon_Annotations/AThaliana_ORF-450F.txt
- Taxon_Annotations/CFollicularis_Protein_Annotation.txt
- Taxon_Annotations/DCapensis_ORF-450F_Annotation.txt
- Taxon_Annotations/OciTen_ORF-450F_Annotation.txt
- Taxon_Annotations/UGibba_ORF-450F_Annotations.txt
