# Supplementary material for: Evaluating the adaptive evolutionary convergence of carnivorous plant taxa through functional genomics
Source: PeerJ. 2018 Jan 31;6:e4322. doi: 10.7717/peerj.4322 (PMC5797450; doi:10.7717/peerj.4322)
Supplement: Supplemental Information 9 — Archive containing the gene ontology codes assigned to each putative gene of the taxa sampled in this study. Files containing “ORF-450F” are lists of genes identified using ORFFinder; files containing “Protein” were produced by annotation of the taxon’s protein database, available on GenBank. GO code assignment was performed via BLAST-P against the non-redundant protein database (nr) followed by the “Mapping” function of Blast2GO. [file peerj-06-4322-s016.zip › Taxon_Annotations/AChinensis_ORF-450F_Annotation.txt]

SeqName	length	bit-score	eValue	hitName	GOs	ACC
lcl|ORF23_LIEC01012055.1_69803_70231	142	61.6178	5.89542E-10	gi|965671015|dbj|BAT85622.1|hypothetical protein VIGAN_04318900, partial [Vigna angularis var. angularis]	GO:0016020, GO:0016021
lcl|ORF28_LIEC01012055.1_54913_54362	183	155.606	1.0195E-44	gi|566175158|ref|XP_002308143.2|hypothetical protein POPTR_0006s08190g [Populus trichocarpa]	GO:0016020, GO:0016021
lcl|ORF28_LIEC01012055.1_54913_54362	183	154.451	5.27264E-44	gi|763749542|gb|KJB16981.1|hypothetical protein B456_002G258600 [Gossypium raimondii]	GO:0016020, GO:0016021
lcl|ORF28_LIEC01012055.1_54913_54362	183	162.54	3.24355E-43	gi|976906798|gb|KVH94199.1|Para-hydroxybenzoic acid efflux pump subunit AaeB/fusaric acid resistance protein [Cynara cardunculus var. scolymus]	GO:0016020, GO:0016021, GO:0006810, GO:0005886
lcl|ORF28_LIEC01012055.1_54913_54362	183	156.377	7.5266E-41	gi|567872879|ref|XP_006429029.1|hypothetical protein CICLE_v10011084mg [Citrus clementina]	GO:0016020, GO:0016021, GO:0006810, GO:0005886
lcl|ORF29_LIEC01012055.1_54202_52358	614	391.349	6.3487E-123	gi|595838505|ref|XP_007207662.1|hypothetical protein PRUPE_ppa022399mg [Prunus persica]	GO:0016020, GO:0016021
lcl|ORF29_LIEC01012055.1_54202_52358	614	382.104	4.61096E-119	gi|225440318|ref|XP_002269811.1|PREDICTED: uncharacterized protein LOC100266589 [Vitis vinifera]	GO:0016020, GO:0016021
lcl|ORF29_LIEC01012055.1_54202_52358	614	376.711	1.06636E-118	gi|508715666|gb|EOY07563.1|Uncharacterized protein TCM_021965 [Theobroma cacao]	GO:0016020, GO:0016021
lcl|ORF29_LIEC01012055.1_54202_52358	614	379.407	4.24684E-118	gi|641824367|gb|KDO43708.1|hypothetical protein CISIN_1g003403mg [Citrus sinensis]	GO:0016020, GO:0016021, GO:0006810, GO:0005886
lcl|ORF29_LIEC01012055.1_54202_52358	614	375.941	9.23233E-117	gi|567872879|ref|XP_006429029.1|hypothetical protein CICLE_v10011084mg [Citrus clementina]	GO:0016020, GO:0016021, GO:0006810, GO:0005886
lcl|ORF32_LIEC01012055.1_35017_34625	130	112.464	2.72883E-26	gi|147802450|emb|CAN61645.1|hypothetical protein VITISV_036929 [Vitis vinifera]	GO:0008270, GO:0015074, GO:0003676
lcl|ORF32_LIEC01012055.1_35017_34625	130	112.464	2.81791E-26	gi|108707917|gb|ABF95712.1|retrotransposon protein, putative, Ty1-copia subclass, expressed [Oryza sativa Japonica Group]	GO:0008270, GO:0015074, GO:0009536, GO:0003676
lcl|ORF32_LIEC01012055.1_35017_34625	130	112.464	2.83441E-26	gi|147845375|emb|CAN81238.1|hypothetical protein VITISV_031073 [Vitis vinifera]	GO:0008270, GO:0015074, GO:0003676
lcl|ORF32_LIEC01012055.1_35017_34625	130	112.464	2.91831E-26	gi|147769971|emb|CAN67821.1|hypothetical protein VITISV_025855, partial [Vitis vinifera]	GO:0008270, GO:0015074, GO:0003676
lcl|ORF33_LIEC01012055.1_10738_10241	165	87.8113	3.05681E-17	gi|147777359|emb|CAN62884.1|hypothetical protein VITISV_039744 [Vitis vinifera]	GO:0015074, GO:0003676
lcl|ORF33_LIEC01012055.1_10738_10241	165	87.8113	3.14041E-17	gi|147864469|emb|CAN82637.1|hypothetical protein VITISV_028818 [Vitis vinifera]	GO:0015074, GO:0003676
lcl|ORF33_LIEC01012055.1_10738_10241	165	87.8113	3.42587E-17	gi|147767180|emb|CAN66959.1|hypothetical protein VITISV_013138 [Vitis vinifera]	GO:0008270, GO:0046872, GO:0015074, GO:0003676
lcl|ORF33_LIEC01012055.1_10738_10241	165	87.8113	3.49313E-17	gi|147838519|emb|CAN69855.1|hypothetical protein VITISV_041230 [Vitis vinifera]	GO:0008270, GO:0015074, GO:0003676
lcl|ORF33_LIEC01012055.1_10738_10241	165	87.8113	3.7918E-17	gi|147827069|emb|CAN77568.1|hypothetical protein VITISV_010611 [Vitis vinifera]	GO:0008270, GO:0015074, GO:0003676
lcl|ORF33_LIEC01012055.1_10738_10241	165	87.0409	5.76232E-17	gi|147767541|emb|CAN66710.1|hypothetical protein VITISV_006397 [Vitis vinifera]	GO:0008270, GO:0015074, GO:0003676
lcl|ORF33_LIEC01012055.1_10738_10241	165	85.1149	2.68692E-16	gi|147804859|emb|CAN66873.1|hypothetical protein VITISV_021427 [Vitis vinifera]	GO:0008270, GO:0046872, GO:0015074, GO:0003676
lcl|ORF36_LIEC01012055.1_71073_69220	617	388.267	2.05229E-121	gi|225440318|ref|XP_002269811.1|PREDICTED: uncharacterized protein LOC100266589 [Vitis vinifera]	GO:0016020, GO:0016021
lcl|ORF36_LIEC01012055.1_71073_69220	617	367.851	2.5184E-115	gi|508715666|gb|EOY07563.1|Uncharacterized protein TCM_021965 [Theobroma cacao]	GO:0016020, GO:0016021
lcl|ORF36_LIEC01012055.1_71073_69220	617	368.622	4.08769E-114	gi|595838505|ref|XP_007207662.1|hypothetical protein PRUPE_ppa022399mg [Prunus persica]	GO:0016020, GO:0016021
lcl|ORF36_LIEC01012055.1_71073_69220	617	364.385	2.4428E-112	gi|641824367|gb|KDO43708.1|hypothetical protein CISIN_1g003403mg [Citrus sinensis]	GO:0016020, GO:0016021, GO:0006810, GO:0005886
lcl|ORF36_LIEC01012055.1_71073_69220	617	363.999	4.01798E-112	gi|567872879|ref|XP_006429029.1|hypothetical protein CICLE_v10011084mg [Citrus clementina]	GO:0016020, GO:0016021, GO:0006810, GO:0005886
lcl|ORF38_LIEC01012055.1_46656_46075	193	192.586	1.51576E-58	gi|731345783|ref|XP_010684098.1|PREDICTED: zinc finger protein GIS2 [Beta vulgaris subsp. vulgaris]	GO:0008270, GO:0046872, GO:0003676
lcl|ORF38_LIEC01012055.1_46656_46075	193	182.956	9.99454E-55	gi|902200884|gb|KNA13855.1|hypothetical protein SOVF_112820 [Spinacia oleracea]	GO:0008270, GO:0046872, GO:0003676
lcl|ORF38_LIEC01012055.1_46656_46075	193	160.614	5.24583E-46	gi|976920199|gb|KVI04938.1|Zinc finger, CCHC-type [Cynara cardunculus var. scolymus]	GO:0008270, GO:0046872, GO:0003676
lcl|ORF42_LIEC01012055.1_73148_72459	229	187.963	1.01328E-56	gi|566175158|ref|XP_002308143.2|hypothetical protein POPTR_0006s08190g [Populus trichocarpa]	GO:0016020, GO:0016021
lcl|ORF42_LIEC01012055.1_73148_72459	229	187.963	2.25229E-56	gi|763749542|gb|KJB16981.1|hypothetical protein B456_002G258600 [Gossypium raimondii]	GO:0016020, GO:0016021
lcl|ORF42_LIEC01012055.1_73148_72459	229	198.749	2.16576E-55	gi|567872879|ref|XP_006429029.1|hypothetical protein CICLE_v10011084mg [Citrus clementina]	GO:0016020, GO:0016021, GO:0006810, GO:0005886
lcl|ORF42_LIEC01012055.1_73148_72459	229	197.593	6.01356E-55	gi|641824367|gb|KDO43708.1|hypothetical protein CISIN_1g003403mg [Citrus sinensis]	GO:0016020, GO:0016021, GO:0006810, GO:0005886
lcl|ORF43_LIEC01012055.1_51422_50973	149	114.39	4.39944E-29	gi|566175158|ref|XP_002308143.2|hypothetical protein POPTR_0006s08190g [Populus trichocarpa]	GO:0016020, GO:0016021
lcl|ORF43_LIEC01012055.1_51422_50973	149	115.546	3.92357E-27	gi|976906798|gb|KVH94199.1|Para-hydroxybenzoic acid efflux pump subunit AaeB/fusaric acid resistance protein [Cynara cardunculus var. scolymus]	GO:0016020, GO:0016021, GO:0006810, GO:0005886
lcl|ORF43_LIEC01012055.1_51422_50973	149	113.235	2.44104E-26	gi|802615128|ref|XP_012075019.1|PREDICTED: uncharacterized protein LOC105636371 [Jatropha curcas]	GO:0016020, GO:0016021
lcl|ORF43_LIEC01012055.1_51422_50973	149	102.449	2.79347E-24	gi|763749542|gb|KJB16981.1|hypothetical protein B456_002G258600 [Gossypium raimondii]	GO:0016020, GO:0016021
lcl|ORF1_LIEC01012056.1_102_719	205	152.525	7.49579E-40	gi|641820360|gb|KDO40339.1|hypothetical protein CISIN_1g008185mg [Citrus sinensis]	GO:0016020, GO:0016021, GO:0006810
lcl|ORF1_LIEC01012056.1_102_719	205	151.369	1.72567E-39	gi|700201666|gb|KGN56799.1|hypothetical protein Csa_3G133990 [Cucumis sativus]	GO:0016020, GO:0016021, GO:0006810
lcl|ORF1_LIEC01012056.1_102_719	205	151.369	1.77165E-39	gi|567854557|ref|XP_006420398.1|hypothetical protein CICLE_v10006755mg [Citrus clementina]	GO:0016020, GO:0016021, GO:0006810
lcl|ORF6_LIEC01012056.1_37743_38417	224	182.57	1.40709E-53	gi|902229594|gb|KNA21546.1|hypothetical protein SOVF_042210 [Spinacia oleracea]	GO:0003700, GO:0008270, GO:0006355, GO:0043565
lcl|ORF6_LIEC01012056.1_37743_38417	224	176.022	1.4559E-51	gi|590657224|ref|XP_007034503.1|PREDICTED: GATA transcription factor 1 [Theobroma cacao]	GO:0003700, GO:0008270, GO:0006355, GO:0044212, GO:0043565
lcl|ORF6_LIEC01012056.1_37743_38417	224	173.326	5.84158E-51	gi|223542759|gb|EEF44296.1|GATA transcription factor, putative [Ricinus communis]	GO:0003700, GO:0008270, GO:0006355, GO:0043565
lcl|ORF6_LIEC01012056.1_37743_38417	224	172.17	7.46734E-50	gi|802796066|ref|XP_012092669.1|PREDICTED: GATA transcription factor 1 [Jatropha curcas]	GO:0003700, GO:0008270, GO:0006355, GO:0043565
lcl|ORF6_LIEC01012056.1_37743_38417	224	170.629	1.07723E-49	gi|823169427|ref|XP_012484193.1|PREDICTED: GATA transcription factor 1-like isoform X2 [Gossypium raimondii]	GO:0003700, GO:0008270, GO:0006355, GO:0043565
lcl|ORF6_LIEC01012056.1_37743_38417	224	170.629	1.27125E-49	gi|763767020|gb|KJB34235.1|hypothetical protein B456_006G054800 [Gossypium raimondii]	GO:0003700, GO:0008270, GO:0006355, GO:0043565
lcl|ORF6_LIEC01012056.1_37743_38417	224	169.859	2.86715E-49	gi|728845089|gb|KHG24532.1|GATA transcription factor 1 -like protein [Gossypium arboreum]	GO:0003700, GO:0008270, GO:0006355, GO:0043565
lcl|ORF7_LIEC01012056.1_62808_63422	204	264.618	1.98405E-85	gi|514800511|ref|XP_004975180.1|PREDICTED: senescence-specific cysteine protease SAG39-like [Setaria italica]	GO:0008233, GO:0006508, GO:0008234, GO:0016787
lcl|ORF7_LIEC01012056.1_62808_63422	204	260.766	7.27102E-84	gi|475554760|gb|EMT12294.1|Vignain [Aegilops tauschii]	GO:0008233, GO:0006508, GO:0008234, GO:0016787
lcl|ORF7_LIEC01012056.1_62808_63422	204	259.61	2.26487E-83	gi|514800519|ref|XP_004975184.1|PREDICTED: senescence-specific cysteine protease SAG39-like [Setaria italica]	GO:0008233, GO:0006508, GO:0008234, GO:0016787
lcl|ORF7_LIEC01012056.1_62808_63422	204	259.225	2.83586E-83	gi|573939345|ref|XP_006652104.1|PREDICTED: senescence-specific cysteine protease SAG39 [Oryza brachyantha]	GO:0008233, GO:0006508, GO:0008234, GO:0016787
lcl|ORF7_LIEC01012056.1_62808_63422	204	258.84	4.9067E-83	gi|514799201|ref|XP_004974538.1|PREDICTED: senescence-specific cysteine protease SAG39 [Setaria italica]	GO:0008233, GO:0006508, GO:0008234, GO:0016787
lcl|ORF17_LIEC01012056.1_860_1690	276	299.671	2.5154E-96	gi|902184763|gb|KNA10361.1|hypothetical protein SOVF_145080 isoform A [Spinacia oleracea]	GO:0016020, GO:0016021, GO:0006810
lcl|ORF17_LIEC01012056.1_860_1690	276	289.656	3.88558E-91	gi|731364427|ref|XP_010693965.1|PREDICTED: probable folate-biopterin transporter 8, chloroplastic isoform X1 [Beta vulgaris subsp. vulgaris]	GO:0016020, GO:0016021, GO:0006810
lcl|ORF17_LIEC01012056.1_860_1690	276	270.396	1.28721E-83	gi|641820360|gb|KDO40339.1|hypothetical protein CISIN_1g008185mg [Citrus sinensis]	GO:0016020, GO:0016021, GO:0006810
lcl|ORF17_LIEC01012056.1_860_1690	276	268.085	9.25349E-83	gi|567854557|ref|XP_006420398.1|hypothetical protein CICLE_v10006755mg [Citrus clementina]	GO:0016020, GO:0016021, GO:0006810
lcl|ORF18_LIEC01012056.1_1745_2092	115	160.614	3.02404E-45	gi|643724047|gb|KDP33347.1|hypothetical protein JCGZ_12896 [Jatropha curcas]	GO:0016020, GO:0016021, GO:0006810
lcl|ORF18_LIEC01012056.1_1745_2092	115	161.77	5.96874E-45	gi|566184483|ref|XP_002312615.2|hypothetical protein POPTR_0008s17370g [Populus trichocarpa]	GO:0016020, GO:0016021, GO:0006810
lcl|ORF18_LIEC01012056.1_1745_2092	115	159.458	5.90862E-44	gi|566189597|ref|XP_002315595.2|hypothetical protein POPTR_0010s07430g [Populus trichocarpa]	GO:0016020, GO:0016021, GO:0006810
lcl|ORF23_LIEC01012056.1_62189_62731	180	152.525	8.46012E-42	gi|794462937|gb|AKA58504.1|dionain-1 precursor [Dionaea muscipula]	GO:0008233, GO:0006508, GO:0008234, GO:0016787
lcl|ORF23_LIEC01012056.1_62189_62731	180	150.984	2.89864E-41	gi|953131590|gb|ALO61071.1|cysteine protease 12 [Dionaea muscipula]	GO:0008233, GO:0006508, GO:0008234, GO:0016787
lcl|ORF23_LIEC01012056.1_62189_62731	180	145.591	1.08476E-39	gi|794462956|gb|AKA58505.1|dionain-3 precursor, partial [Dionaea muscipula]	GO:0008233, GO:0006508, GO:0008234, GO:0016787
lcl|ORF23_LIEC01012056.1_62189_62731	180	144.05	9.96399E-39	gi|566165091|ref|XP_002305073.2|hypothetical protein POPTR_0004s05540g [Populus trichocarpa]	GO:0005615, GO:0008233, GO:0006508, GO:0004197, GO:0008234, GO:0005764, GO:0051603, GO:0016787
lcl|ORF23_LIEC01012056.1_62189_62731	180	144.05	1.1205E-38	gi|566165087|ref|XP_002305072.2|hypothetical protein POPTR_0004s05520g [Populus trichocarpa]	GO:0005615, GO:0008233, GO:0006508, GO:0004197, GO:0008234, GO:0005764, GO:0051603, GO:0016787
lcl|ORF24_LIEC01012056.1_65744_66220	158	70.4774	9.01891E-13	gi|593689600|ref|XP_007145414.1|hypothetical protein PHAVU_007G237000g, partial [Phaseolus vulgaris]	GO:0016787
lcl|ORF24_LIEC01012056.1_65744_66220	158	70.4774	4.54924E-12	gi|734384740|gb|KHN24364.1|Inosine triphosphate pyrophosphatase [Glycine soja]	GO:0000166, GO:0005737, GO:0046872, GO:0009143, GO:0009117, GO:0009204, GO:0016787, GO:0047429
lcl|ORF24_LIEC01012056.1_65744_66220	158	67.781	6.24221E-12	gi|734373785|gb|KHN20436.1|Inosine triphosphate pyrophosphatase [Glycine soja]	GO:0016787, GO:0047429
lcl|ORF24_LIEC01012056.1_65744_66220	158	70.0922	6.76794E-12	gi|571482786|ref|XP_006589047.1|PREDICTED: inosine triphosphate pyrophosphatase [Glycine max]	GO:0000166, GO:0005737, GO:0046872, GO:0009143, GO:0009117, GO:0009204, GO:0047429, GO:0016787
lcl|ORF24_LIEC01012056.1_65744_66220	158	70.0922	1.07186E-11	gi|947084754|gb|KRH33475.1|hypothetical protein GLYMA_10G125100 [Glycine max]	GO:0000166, GO:0005737, GO:0046872, GO:0009143, GO:0009117, GO:0009204, GO:0047429, GO:0016787
lcl|ORF24_LIEC01012056.1_65744_66220	158	67.781	5.28359E-11	gi|1044557845|ref|XP_017415083.1|PREDICTED: inosine triphosphate pyrophosphatase [Vigna angularis]	GO:0000166, GO:0005737, GO:0046872, GO:0009143, GO:0009117, GO:0009204, GO:0047429, GO:0016787
lcl|ORF24_LIEC01012056.1_65744_66220	158	67.3958	5.92469E-11	gi|358249264|ref|NP_001240020.1|uncharacterized protein LOC100808776 [Glycine max]	GO:0000166, GO:0005737, GO:0046872, GO:0009143, GO:0009117, GO:0009204, GO:0016787, GO:0047429
lcl|ORF25_LIEC01012056.1_43888_43457	143	193.741	1.35916E-54	gi|902224110|gb|KNA19678.1|hypothetical protein SOVF_058600 [Spinacia oleracea]	GO:0016020, GO:0016021, GO:0004672, GO:0005524, GO:0006468
lcl|ORF25_LIEC01012056.1_43888_43457	143	187.963	1.51668E-52	gi|147843348|emb|CAN79986.1|hypothetical protein VITISV_039668 [Vitis vinifera]	GO:0016020, GO:0016021, GO:0004672, GO:0005524, GO:0006468
lcl|ORF25_LIEC01012056.1_43888_43457	143	187.578	1.89387E-52	gi|255554244|ref|XP_002518162.1|PREDICTED: probable leucine-rich repeat receptor-like protein kinase At2g33170 [Ricinus communis]	GO:0016491, GO:0016020, GO:0016021, GO:0055114, GO:0016740, GO:0004672, GO:0005524, GO:0006468
lcl|ORF25_LIEC01012056.1_43888_43457	143	187.578	2.4487E-52	gi|802633796|ref|XP_012077675.1|PREDICTED: probable leucine-rich repeat receptor-like protein kinase At2g33170 [Jatropha curcas]	GO:0016020, GO:0016021, GO:0004672, GO:0005524, GO:0006468
lcl|ORF28_LIEC01012056.1_19162_18539	207	138.658	2.4076E-37	gi|567852699|ref|XP_006419513.1|hypothetical protein CICLE_v10005780mg [Citrus clementina]	GO:0008270, GO:0046872, GO:0016020, GO:0016021
lcl|ORF28_LIEC01012056.1_19162_18539	207	138.658	2.46007E-37	gi|337733634|gb|AEI72266.1|ring zinc finger transcription factor [Citrus trifoliata]	GO:0008270, GO:0046872, GO:0016020, GO:0016021
lcl|ORF28_LIEC01012056.1_19162_18539	207	136.732	1.04788E-35	gi|731363727|ref|XP_010693585.1|PREDICTED: RING-H2 finger protein ATL2 [Beta vulgaris subsp. vulgaris]	GO:0008270, GO:0046872, GO:0016020, GO:0016021
lcl|ORF28_LIEC01012056.1_19162_18539	207	135.191	1.53546E-35	gi|922372221|ref|XP_013458268.1|RING-H2 zinc finger protein [Medicago truncatula]	GO:0008270, GO:0046872, GO:0016020, GO:0016021	XP_013458268.1, KEH32299.1
lcl|ORF28_LIEC01012056.1_19162_18539	207	134.035	3.07027E-35	gi|255639640|gb|ACU20114.1|unknown, partial [Glycine max]	GO:0008270, GO:0046872, GO:0016020, GO:0016021
lcl|ORF28_LIEC01012056.1_19162_18539	207	134.035	4.52352E-35	gi|947088405|gb|KRH37070.1|hypothetical protein GLYMA_09G042400 [Glycine max]	GO:0008270, GO:0046872, GO:0016020, GO:0016021
lcl|ORF30_LIEC01012056.1_78408_77749	219	368.237	2.35965E-124	gi|224053451|ref|XP_002297822.1|pectate lyase family protein [Populus trichocarpa]	GO:0046872, GO:0016829, GO:0030570, GO:0045490
lcl|ORF30_LIEC01012056.1_78408_77749	219	366.311	7.11249E-124	gi|121308298|dbj|BAF43573.1|pectate lyase, partial [Prunus persica]	GO:0046872, GO:0030570, GO:0016829, GO:0045490
lcl|ORF30_LIEC01012056.1_78408_77749	219	363.999	7.58964E-124	gi|14531296|gb|AAK66161.1|pectate lyase, partial [Fragaria x ananassa]	GO:0046872, GO:0030570, GO:0016829, GO:0045490
lcl|ORF30_LIEC01012056.1_78408_77749	219	362.459	7.96121E-124	gi|763770569|gb|KJB37784.1|hypothetical protein B456_006G219800 [Gossypium raimondii]	GO:0046872, GO:0030570, GO:0016829, GO:0045490
lcl|ORF30_LIEC01012056.1_78408_77749	219	366.696	8.12017E-124	gi|596130761|ref|XP_007222160.1|hypothetical protein PRUPE_ppa005761mg [Prunus persica]	GO:0046872, GO:0016829, GO:0030570, GO:0045490
lcl|ORF30_LIEC01012056.1_78408_77749	219	366.696	8.37329E-124	gi|955393771|ref|XP_003555714.3|PREDICTED: probable pectate lyase 8 [Glycine max]	GO:0046872, GO:0030570, GO:0016829, GO:0045490
lcl|ORF30_LIEC01012056.1_78408_77749	219	366.696	1.05358E-123	gi|508713492|gb|EOY05389.1|Pectin lyase-like superfamily protein [Theobroma cacao]	GO:0046872, GO:0016829, GO:0030570, GO:0045490
lcl|ORF33_LIEC01012056.1_51156_50611	181	213.772	5.69511E-66	gi|643724077|gb|KDP33377.1|hypothetical protein JCGZ_12926 [Jatropha curcas]	GO:0004672, GO:0005524, GO:0006468
lcl|ORF33_LIEC01012056.1_51156_50611	181	206.838	2.46006E-65	gi|703138222|ref|XP_010106685.1|Receptor-like protein kinase 2 [Morus notabilis]	GO:0016310, GO:0004672, GO:0016301, GO:0005524, GO:0006468	EXC11273.1, XP_010106685.1
lcl|ORF33_LIEC01012056.1_51156_50611	181	222.246	6.15813E-64	gi|224053453|ref|XP_002297823.1|leucine-rich repeat transmembrane protein kinase [Populus trichocarpa]	GO:0016020, GO:0016021, GO:0016310, GO:0004672, GO:0016301, GO:0005524, GO:0006468
lcl|ORF33_LIEC01012056.1_51156_50611	181	221.09	1.32236E-63	gi|508713497|gb|EOY05394.1|Leucine-rich repeat receptor-like protein kinase family protein isoform 1 [Theobroma cacao]	GO:0000166, GO:0016020, GO:0016021, GO:0016310, GO:0004672, GO:0016740, GO:0016301, GO:0004674, GO:0005524, GO:0006468
lcl|ORF33_LIEC01012056.1_51156_50611	181	218.779	1.03825E-62	gi|566163189|ref|XP_002304699.2|leucine-rich repeat transmembrane protein kinase [Populus trichocarpa]	GO:0000166, GO:0016020, GO:0016021, GO:0016310, GO:0004672, GO:0016740, GO:0016301, GO:0004674, GO:0005524, GO:0006468
lcl|ORF35_LIEC01012056.1_46875_43954	973	1136.32	0.0	gi|802633796|ref|XP_012077675.1|PREDICTED: probable leucine-rich repeat receptor-like protein kinase At2g33170 [Jatropha curcas]	GO:0016020, GO:0016021, GO:0004672, GO:0005524, GO:0006468
lcl|ORF35_LIEC01012056.1_46875_43954	973	1136.32	0.0	gi|567854819|ref|XP_006420529.1|hypothetical protein CICLE_v10004196mg [Citrus clementina]	GO:0000166, GO:0016020, GO:0016021, GO:0016310, GO:0016740, GO:0004672, GO:0016301, GO:0004674, GO:0005524, GO:0006468
lcl|ORF35_LIEC01012056.1_46875_43954	973	1134.78	0.0	gi|902224110|gb|KNA19678.1|hypothetical protein SOVF_058600 [Spinacia oleracea]	GO:0016020, GO:0016021, GO:0004672, GO:0005524, GO:0006468
lcl|ORF35_LIEC01012056.1_46875_43954	973	1134.01	0.0	gi|731371913|ref|XP_010666186.1|PREDICTED: probable leucine-rich repeat receptor-like protein kinase At5g63930 [Beta vulgaris subsp. vulgaris]	GO:0016020, GO:0016021, GO:0004672, GO:0005524, GO:0006468
lcl|ORF35_LIEC01012056.1_46875_43954	973	1117.84	0.0	gi|508713516|gb|EOY05413.1|Leucine-rich repeat receptor-like protein kinase family protein [Theobroma cacao]	GO:0016020, GO:0016021, GO:0016310, GO:0004672, GO:0016301, GO:0005524, GO:0006468
lcl|ORF37_LIEC01012056.1_30633_30307	108	76.6406	3.29556E-14	gi|902235136|gb|KNA23779.1|hypothetical protein SOVF_022040 [Spinacia oleracea]	GO:0004857, GO:0005618, GO:0043086, GO:0045330, GO:0071555, GO:0030599, GO:0005576, GO:0042545, GO:0045490, GO:0016787
lcl|ORF37_LIEC01012056.1_30633_30307	108	76.6406	3.81147E-14	gi|255542792|ref|XP_002512459.1|PREDICTED: probable pectinesterase/pectinesterase inhibitor 21 [Ricinus communis]	GO:0004857, GO:0005618, GO:0043086, GO:0016020, GO:0045330, GO:0016021, GO:0030599, GO:0045490, GO:0042545, GO:0016787
lcl|ORF37_LIEC01012056.1_30633_30307	108	76.6406	4.1148E-14	gi|449465575|ref|XP_004150503.1|PREDICTED: probable pectinesterase/pectinesterase inhibitor 21 [Cucumis sativus]	GO:0004857, GO:0005618, GO:0043086, GO:0045330, GO:0016020, GO:0016021, GO:0071555, GO:0030599, GO:0042545, GO:0045490, GO:0005576, GO:0016787
lcl|ORF37_LIEC01012056.1_30633_30307	108	75.8702	6.58876E-14	gi|566198820|ref|XP_002318979.2|hypothetical protein POPTR_0013s01500g, partial [Populus trichocarpa]	GO:0004857, GO:0005618, GO:0043086, GO:0016020, GO:0045330, GO:0016021, GO:0071555, GO:0030599, GO:0045490, GO:0071944, GO:0016787, GO:0046910, GO:0042545, GO:0005576
lcl|ORF37_LIEC01012056.1_30633_30307	108	75.0998	1.36284E-13	gi|731375018|ref|XP_010667122.1|PREDICTED: pectinesterase [Beta vulgaris subsp. vulgaris]	GO:0004857, GO:0005618, GO:0043086, GO:0045330, GO:0071555, GO:0030599, GO:0045490, GO:0042545, GO:0005576, GO:0016787
lcl|ORF39_LIEC01012056.1_54551_51384	1055	1217.6	0.0	gi|508713497|gb|EOY05394.1|Leucine-rich repeat receptor-like protein kinase family protein isoform 1 [Theobroma cacao]	GO:0000166, GO:0016020, GO:0016021, GO:0016310, GO:0004672, GO:0016740, GO:0016301, GO:0004674, GO:0005524, GO:0006468
lcl|ORF39_LIEC01012056.1_54551_51384	1055	1205.66	0.0	gi|255554216|ref|XP_002518148.1|PREDICTED: receptor-like protein kinase 2 [Ricinus communis]	GO:0000166, GO:0004714, GO:0016491, GO:0016020, GO:0016021, GO:0055114, GO:0016310, GO:0016740, GO:0016301, GO:0018108, GO:0032440, GO:0004672, GO:0004674, GO:0005524, GO:0006468
lcl|ORF39_LIEC01012056.1_54551_51384	1055	1204.12	0.0	gi|566163189|ref|XP_002304699.2|leucine-rich repeat transmembrane protein kinase [Populus trichocarpa]	GO:0000166, GO:0016020, GO:0016021, GO:0016310, GO:0004672, GO:0016740, GO:0016301, GO:0004674, GO:0005524, GO:0006468
lcl|ORF39_LIEC01012056.1_54551_51384	1055	1202.96	0.0	gi|823247797|ref|XP_012456565.1|PREDICTED: receptor-like protein kinase 2 [Gossypium raimondii]	GO:0000166, GO:0016020, GO:0016021, GO:0016310, GO:0004672, GO:0016740, GO:0016301, GO:0004674, GO:0005524, GO:0006468
lcl|ORF39_LIEC01012056.1_54551_51384	1055	1201.81	0.0	gi|731322799|ref|XP_010672093.1|PREDICTED: receptor-like protein kinase 2 [Beta vulgaris subsp. vulgaris]	GO:0016020, GO:0016021, GO:0004672, GO:0005524, GO:0006468
lcl|ORF41_LIEC01012056.1_34067_33696	123	89.3521	7.21242E-21	gi|823152932|ref|XP_012476299.1|PREDICTED: mitochondrial import receptor subunit TOM9-2-like [Gossypium raimondii]	GO:0016020, GO:0016021, GO:0005741, GO:0006886
lcl|ORF41_LIEC01012056.1_34067_33696	123	88.9669	8.01524E-21	gi|242079537|ref|XP_002444537.1|hypothetical protein SORBIDRAFT_07g023490 [Sorghum bicolor]	GO:0045040, GO:0031307, GO:0015266, GO:0030150, GO:0016020, GO:0016021, GO:0005742, GO:0005741, GO:0006886
lcl|ORF41_LIEC01012056.1_34067_33696	123	88.9669	9.40092E-21	gi|1044578097|ref|XP_017425825.1|PREDICTED: mitochondrial import receptor subunit TOM9-2-like [Vigna angularis]	GO:0016020, GO:0016021
lcl|ORF42_LIEC01012056.1_30245_29448	265	301.597	9.26338E-96	gi|902235136|gb|KNA23779.1|hypothetical protein SOVF_022040 [Spinacia oleracea]	GO:0004857, GO:0005618, GO:0043086, GO:0045330, GO:0071555, GO:0030599, GO:0005576, GO:0042545, GO:0045490, GO:0016787
lcl|ORF42_LIEC01012056.1_30245_29448	265	292.352	3.90681E-92	gi|731375018|ref|XP_010667122.1|PREDICTED: pectinesterase [Beta vulgaris subsp. vulgaris]	GO:0004857, GO:0005618, GO:0043086, GO:0045330, GO:0071555, GO:0030599, GO:0045490, GO:0042545, GO:0005576, GO:0016787
lcl|ORF42_LIEC01012056.1_30245_29448	265	263.848	3.41718E-80	gi|508714675|gb|EOY06572.1|Plant invertase/pectin methylesterase inhibitor superfamily, putative [Theobroma cacao]	GO:0004857, GO:0005618, GO:0043086, GO:0016020, GO:0045330, GO:0016021, GO:0071555, GO:0030599, GO:0042545, GO:0045490, GO:0005576, GO:0016787
lcl|ORF43_LIEC01012056.1_29429_28707	240	356.681	8.8484E-118	gi|224107068|ref|XP_002314364.1|putative pectinesterase family protein [Populus trichocarpa]	GO:0004857, GO:0005618, GO:0043086, GO:0016020, GO:0045330, GO:0016021, GO:0046910, GO:0030599, GO:0045490, GO:0042545, GO:0071944, GO:0016787
lcl|ORF43_LIEC01012056.1_29429_28707	240	338.191	1.12604E-110	gi|778678954|ref|XP_004134493.2|PREDICTED: pectinesterase-like [Cucumis sativus]	GO:0004857, GO:0005618, GO:0043086, GO:0045330, GO:0071555, GO:0030599, GO:0045490, GO:0042545, GO:0005576, GO:0016787
lcl|ORF43_LIEC01012056.1_29429_28707	240	334.724	4.28282E-109	gi|731375015|ref|XP_010667121.1|PREDICTED: probable pectinesterase/pectinesterase inhibitor 21 [Beta vulgaris subsp. vulgaris]	GO:0004857, GO:0005618, GO:0043086, GO:0016020, GO:0045330, GO:0016021, GO:0030599, GO:0045490, GO:0042545, GO:0016787
lcl|ORF45_LIEC01012056.1_12668_10779	629	892.878	0.0	gi|731364383|ref|XP_010693943.1|PREDICTED: histone-lysine N-methyltransferase family member SUVH2 [Beta vulgaris subsp. vulgaris]	GO:0008270, GO:0042393, GO:0016571, GO:0005694, GO:0018024, GO:0034968, GO:0005634
lcl|ORF45_LIEC01012056.1_12668_10779	629	882.093	0.0	gi|902190385|gb|KNA11600.1|hypothetical protein SOVF_133640 [Spinacia oleracea]	GO:0008270, GO:0042393, GO:0016571, GO:0005694, GO:0018024, GO:0034968, GO:0005634
lcl|ORF45_LIEC01012056.1_12668_10779	629	865.529	0.0	gi|596295238|ref|XP_007226972.1|hypothetical protein PRUPE_ppa002444mg [Prunus persica]	GO:0008270, GO:0042393, GO:0016571, GO:0005694, GO:0018024, GO:0034968, GO:0005634
lcl|ORF45_LIEC01012056.1_12668_10779	629	859.751	0.0	gi|449432488|ref|XP_004134031.1|PREDICTED: histone-lysine N-methyltransferase family member SUVH9 [Cucumis sativus]	GO:0008270, GO:0042393, GO:0016571, GO:0005694, GO:0018024, GO:0034968, GO:0005634
lcl|ORF45_LIEC01012056.1_12668_10779	629	851.662	0.0	gi|703153424|ref|XP_010110677.1|Cytosine-HMTase 2 [Morus notabilis]	GO:0008270, GO:0042393, GO:0016571, GO:0005694, GO:0018024, GO:0034968, GO:0005634	XP_010110677.1, EXC27681.1
lcl|ORF2_LIEC01012057.1_2290_3306	339	335.495	4.40671E-110	gi|147825155|emb|CAN75500.1|hypothetical protein VITISV_034155 [Vitis vinifera]	GO:0008270, GO:0046872, GO:0003676
lcl|ORF2_LIEC01012057.1_2290_3306	339	338.576	1.9145E-106	gi|147794139|emb|CAN60106.1|hypothetical protein VITISV_028182 [Vitis vinifera]	GO:0008270, GO:0046872, GO:0003676
lcl|ORF2_LIEC01012057.1_2290_3306	339	335.495	5.96529E-102	gi|147778480|emb|CAN69431.1|hypothetical protein VITISV_024659 [Vitis vinifera]	GO:0008270, GO:0046872, GO:0015074, GO:0003676
lcl|ORF2_LIEC01012057.1_2290_3306	339	335.109	6.62575E-102	gi|147774713|emb|CAN74341.1|hypothetical protein VITISV_043997 [Vitis vinifera]	GO:0008270, GO:0046872, GO:0015074, GO:0003676
lcl|ORF2_LIEC01012057.1_2290_3306	339	335.109	7.5432E-102	gi|147827119|emb|CAN62181.1|hypothetical protein VITISV_044399 [Vitis vinifera]	GO:0008270, GO:0046872, GO:0015074, GO:0003676
lcl|ORF2_LIEC01012057.1_2290_3306	339	334.339	1.13906E-101	gi|147825453|emb|CAN73240.1|hypothetical protein VITISV_035336 [Vitis vinifera]	GO:0008270, GO:0046872, GO:0015074, GO:0003676
lcl|ORF2_LIEC01012057.1_2290_3306	339	334.724	1.14639E-101	gi|147788024|emb|CAN69340.1|hypothetical protein VITISV_032634 [Vitis vinifera]	GO:0008270, GO:0046872, GO:0015074, GO:0003676
lcl|ORF1_LIEC01012058.1_11607_13337	576	286.189	5.70974E-81	gi|731311951|ref|XP_010671923.1|PREDICTED: K(+) efflux antiporter 2, chloroplastic [Beta vulgaris subsp. vulgaris]	GO:0055085, GO:0006812, GO:0006813, GO:0015299, GO:0016020, GO:0098655, GO:0016021, GO:0008324, GO:1902600, GO:0006810
lcl|ORF1_LIEC01012058.1_11607_13337	576	270.396	2.03647E-75	gi|596047594|ref|XP_007220297.1|hypothetical protein PRUPE_ppa000383mg [Prunus persica]	GO:0055085, GO:0006812, GO:0006813, GO:0015299, GO:0098655, GO:0016020, GO:0016021, GO:0008324, GO:1902600, GO:0006810
lcl|ORF1_LIEC01012058.1_11607_13337	576	254.988	5.36022E-70	gi|802695897|ref|XP_012083434.1|PREDICTED: K(+) efflux antiporter 2, chloroplastic-like isoform X2 [Jatropha curcas]	GO:0006812, GO:0055085, GO:0006813, GO:0015299, GO:0016020, GO:0098655, GO:0016021, GO:0008324, GO:1902600, GO:0006810
lcl|ORF2_LIEC01012058.1_17565_17924	119	101.679	1.01174E-22	gi|240255705|ref|NP_191972.6|K+ efflux antiporter 2 [Arabidopsis thaliana]	GO:0009706, GO:0006813, GO:0009507, GO:0015079, GO:0015299, GO:0015992, GO:0015386, GO:0016020, GO:0016021, GO:0009941, GO:0009536	O65272.2, NP_191972.6, AEE81911.1
lcl|ORF2_LIEC01012058.1_17565_17924	119	101.679	1.13728E-22	gi|334186250|ref|NP_001190645.1|K+ efflux antiporter 2 [Arabidopsis thaliana]	GO:0009706, GO:0006813, GO:0009507, GO:0015299, GO:0015992, GO:0015079, GO:0015386, GO:0016020, GO:0016021, GO:0009941, GO:0009536	AEE81912.1, NP_001190645.1
lcl|ORF2_LIEC01012058.1_17565_17924	119	101.293	1.16609E-22	gi|565457891|ref|XP_006286945.1|hypothetical protein CARUB_v10000089mg [Capsella rubella]	GO:0006812, GO:0055085, GO:0006813, GO:0015299, GO:0098655, GO:0016020, GO:0016021, GO:0008324, GO:1902600, GO:0006810
lcl|ORF2_LIEC01012058.1_17565_17924	119	101.293	1.53931E-22	gi|902204957|gb|KNA15026.1|hypothetical protein SOVF_101830 [Spinacia oleracea]	GO:0006812, GO:0055085, GO:0006813, GO:0015299, GO:0016020, GO:0098655, GO:0016021, GO:0008324, GO:1902600, GO:0006810
lcl|ORF6_LIEC01012058.1_42906_43343	145	179.489	1.26667E-51	gi|508704157|gb|EOX96053.1|Digalactosyl diacylglycerol deficient 2 isoform 1 [Theobroma cacao]	GO:0009707, GO:0008194, GO:0009247
lcl|ORF12_LIEC01012058.1_134109_134567	152	75.0998	6.08878E-13	gi|596018996|ref|XP_007218914.1|hypothetical protein PRUPE_ppa001323mg [Prunus persica]	GO:0000166, GO:0003777, GO:0048364, GO:0008017, GO:0005874, GO:0005524, GO:0032886, GO:0007018
lcl|ORF12_LIEC01012058.1_134109_134567	152	75.0998	6.4295E-13	gi|566147901|ref|XP_002298088.2|armadillo/beta-catenin repeat family protein [Populus trichocarpa]	GO:0000166, GO:0003777, GO:0008574, GO:0030705, GO:0008017, GO:0008104, GO:0005871, GO:0005874, GO:0005524, GO:0007018
lcl|ORF12_LIEC01012058.1_134109_134567	152	74.7146	8.92033E-13	gi|359489421|ref|XP_002273752.2|PREDICTED: kinesin-like protein KIN-UB isoform X1 [Vitis vinifera]	GO:0000166, GO:0003777, GO:0048364, GO:0008574, GO:0030705, GO:0008017, GO:0008104, GO:0005871, GO:0005874, GO:0032886, GO:0005524, GO:0007018
lcl|ORF12_LIEC01012058.1_134109_134567	152	74.3294	9.92284E-13	gi|297742660|emb|CBI34809.3|unnamed protein product, partial [Vitis vinifera]	GO:0003777, GO:0000166, GO:0008574, GO:0030705, GO:0008017, GO:0008104, GO:0005871, GO:0005874, GO:0005524, GO:0007018
lcl|ORF13_LIEC01012058.1_135468_135893	141	142.124	1.4505E-36	gi|297849614|ref|XP_002892688.1|hypothetical protein ARALYDRAFT_471393 [Arabidopsis lyrata subsp. lyrata]	GO:0000166, GO:0003777, GO:0008017, GO:0005874, GO:0005524, GO:0007018
lcl|ORF13_LIEC01012058.1_135468_135893	141	142.124	1.53608E-36	gi|18391394|ref|NP_563908.1|armadillo repeat kinesin 3 [Arabidopsis thaliana]	GO:0003777, GO:0005737, GO:0008574, GO:0030705, GO:0009574, GO:0008017, GO:0008104, GO:0005871, GO:0005874, GO:0005524, GO:0007018	OAP17752.1, AEE28880.1, Q9FZ06.1, NP_563908.1, AAG08965.1, BAF95587.1
lcl|ORF13_LIEC01012058.1_135468_135893	141	142.124	1.56662E-36	gi|334182499|ref|NP_001184972.1|armadillo repeat kinesin 3 [Arabidopsis thaliana]	GO:0003777, GO:0005737, GO:0008574, GO:0009574, GO:0030705, GO:0008017, GO:0008104, GO:0005871, GO:0005874, GO:0005524, GO:0007018	AEE28881.1, NP_001184972.1
lcl|ORF13_LIEC01012058.1_135468_135893	141	141.354	2.63015E-36	gi|449432237|ref|XP_004133906.1|PREDICTED: armadillo repeat-containing kinesin-like protein 2 [Cucumis sativus]	GO:0000166, GO:0048364, GO:0003777, GO:0008017, GO:0005874, GO:0032886, GO:0005524, GO:0007018
lcl|ORF13_LIEC01012058.1_135468_135893	141	141.354	2.67053E-36	gi|674250747|gb|KFK43512.1|hypothetical protein AALP_AA1G135100 [Arabis alpina]	GO:0000166, GO:0003777, GO:0008017, GO:0005874, GO:0005524, GO:0007018
lcl|ORF16_LIEC01012058.1_145911_146381	156	78.1814	5.94246E-14	gi|823208369|ref|XP_012437617.1|PREDICTED: uncharacterized protein LOC105763806 isoform X2 [Gossypium raimondii]	GO:0003700, GO:0006355
lcl|ORF16_LIEC01012058.1_145911_146381	156	78.1814	6.1771E-14	gi|823208366|ref|XP_012437616.1|PREDICTED: uncharacterized protein LOC105763806 isoform X1 [Gossypium raimondii]	GO:0003700, GO:0006355
lcl|ORF16_LIEC01012058.1_145911_146381	156	78.1814	6.27294E-14	gi|763782274|gb|KJB49345.1|hypothetical protein B456_008G114700 [Gossypium raimondii]	GO:0003700, GO:0006355
lcl|ORF16_LIEC01012058.1_145911_146381	156	78.1814	6.27378E-14	gi|823208375|ref|XP_012437619.1|PREDICTED: uncharacterized protein LOC105763806 isoform X4 [Gossypium raimondii]	GO:0003700, GO:0006355
lcl|ORF21_LIEC01012058.1_237285_237593	102	120.553	6.70846E-30	gi|902162177|gb|KNA06652.1|hypothetical protein SOVF_179150 [Spinacia oleracea]	GO:0016020, GO:0016021
lcl|ORF21_LIEC01012058.1_237285_237593	102	114.775	4.1231E-28	gi|629105814|gb|KCW71283.1|hypothetical protein EUGRSUZ_F04372 [Eucalyptus grandis]	GO:0016020, GO:0016021
lcl|ORF21_LIEC01012058.1_237285_237593	102	114.39	8.16731E-28	gi|802635051|ref|XP_012078183.1|PREDICTED: UPF0695 membrane protein C977.11/PB8B6.06c [Jatropha curcas]	GO:0016020, GO:0016021
lcl|ORF23_LIEC01012058.1_262362_263102	246	258.455	2.66099E-82	gi|590598776|ref|XP_007018995.1|PREDICTED: flavonol synthase/flavanone 3-hydroxylase [Theobroma cacao]	GO:0046872, GO:0016491, GO:0055114
lcl|ORF23_LIEC01012058.1_262362_263102	246	240.736	1.2371E-75	gi|147784457|emb|CAN72728.1|hypothetical protein VITISV_029566 [Vitis vinifera]	GO:0016491, GO:0046872, GO:0055114
lcl|ORF23_LIEC01012058.1_262362_263102	246	240.736	2.11818E-75	gi|84794470|dbj|BAE75810.1|flavonol synthase [Vitis vinifera]	GO:0046872, GO:0016491, GO:0055114
lcl|ORF23_LIEC01012058.1_262362_263102	246	240.736	2.28549E-75	gi|225459497|ref|XP_002285841.1|PREDICTED: flavonol synthase/flavanone 3-hydroxylase [Vitis vinifera]	GO:0051555, GO:0045431, GO:0046872, GO:0016491, GO:0055114
lcl|ORF23_LIEC01012058.1_262362_263102	246	238.81	1.01437E-74	gi|445065121|gb|AGE13752.1|flavonol synthase [Fagopyrum tataricum]	GO:0016491, GO:0046872, GO:0055114
lcl|ORF23_LIEC01012058.1_262362_263102	246	237.654	3.23352E-74	gi|703080194|ref|XP_010091357.1|Flavonol synthase/flavanone 3-hydroxylase [Morus notabilis]	GO:0016491, GO:0046872, GO:0055114	XP_010091357.1, EXB44347.1
lcl|ORF23_LIEC01012058.1_262362_263102	246	235.728	2.09777E-73	gi|359806456|ref|NP_001241248.1|uncharacterized protein LOC100810937 [Glycine max]	GO:0051555, GO:0016491, GO:0045431, GO:0046872, GO:0055114
lcl|ORF23_LIEC01012058.1_262362_263102	246	234.958	3.56118E-73	gi|512393302|gb|AGO02176.1|flavonol synthase [Nekemias grossedentata]	GO:0051555, GO:0045431, GO:0046872, GO:0016491, GO:0055114
lcl|ORF24_LIEC01012058.1_263232_263549	105	151.754	1.28365E-44	gi|314910752|gb|ADT63067.1|flavonol synthase, partial [Fagopyrum esculentum]	GO:0016491, GO:0055114
lcl|ORF24_LIEC01012058.1_263232_263549	105	154.836	3.40866E-44	gi|445065121|gb|AGE13752.1|flavonol synthase [Fagopyrum tataricum]	GO:0016491, GO:0046872, GO:0055114
lcl|ORF24_LIEC01012058.1_263232_263549	105	153.68	9.47821E-44	gi|124020565|gb|ABM88786.1|flavonol synthase [Camellia sinensis]	GO:0046872, GO:0016491, GO:0055114
lcl|ORF24_LIEC01012058.1_263232_263549	105	153.68	9.68462E-44	gi|746262890|ref|WP_039310922.1|hypothetical protein [Paenibacillus sp. IHB B 3415]	GO:0016491, GO:0046872, GO:0055114
lcl|ORF24_LIEC01012058.1_263232_263549	105	153.295	1.15044E-43	gi|76786311|gb|ABA54917.1|flavonol synthase [Camellia sinensis]	GO:0016491, GO:0046872, GO:0055114
lcl|ORF24_LIEC01012058.1_263232_263549	105	153.295	1.21404E-43	gi|702379997|ref|XP_010063358.1|PREDICTED: flavonol synthase/flavanone 3-hydroxylase [Eucalyptus grandis]	GO:0046872, GO:0016491, GO:0055114
lcl|ORF24_LIEC01012058.1_263232_263549	105	153.295	1.55501E-43	gi|702379991|ref|XP_010063357.1|PREDICTED: flavonol synthase/flavanone 3-hydroxylase [Eucalyptus grandis]	GO:0046872, GO:0016491, GO:0055114
lcl|ORF26_LIEC01012058.1_270681_271028	115	48.1358	1.44254E-4	gi|18413096|ref|NP_567335.1|histone-lysine N-methyltransferase [Arabidopsis thaliana]	GO:0008150, GO:0005829, GO:0003674	AEE82612.1, NP_567335.1, AEE82613.1, AAM67074.1, AAO42975.1, CAB45794.1, BAC43693.1, CAB81160.1, NP_849344.1
lcl|ORF27_LIEC01012058.1_274320_274859	179	85.5001	1.65991E-16	gi|685283076|ref|XP_009132451.1|PREDICTED: flavone 3'-O-methyltransferase 1 [Brassica rapa]	GO:0008171, GO:0046983, GO:0008168, GO:0016740, GO:0032259
lcl|ORF27_LIEC01012058.1_274320_274859	179	85.5001	1.72796E-16	gi|923542428|ref|XP_013733516.1|PREDICTED: flavone 3'-O-methyltransferase 1-like [Brassica napus]	GO:0008171, GO:0046983, GO:0008168, GO:0016740, GO:0032259
lcl|ORF27_LIEC01012058.1_274320_274859	179	84.7297	3.06224E-16	gi|674914833|emb|CDY18306.1|BnaC09g30560D [Brassica napus]	GO:0008171, GO:0046983, GO:0008168, GO:0016740, GO:0032259
lcl|ORF27_LIEC01012058.1_274320_274859	179	84.7297	3.09312E-16	gi|922568432|ref|XP_013612515.1|PREDICTED: flavone 3'-O-methyltransferase 1-like [Brassica oleracea var. oleracea]	GO:0008171, GO:0046983, GO:0016740, GO:0008168, GO:0032259
lcl|ORF27_LIEC01012058.1_274320_274859	179	84.3445	3.78024E-16	gi|922456532|ref|XP_013630300.1|PREDICTED: flavone 3'-O-methyltransferase 1 [Brassica oleracea var. oleracea]	GO:0008171, GO:0046983, GO:0016740, GO:0008168, GO:0032259
lcl|ORF27_LIEC01012058.1_274320_274859	179	83.5741	7.62369E-16	gi|685372890|ref|XP_009119951.1|PREDICTED: flavone 3'-O-methyltransferase 1-like [Brassica rapa]	GO:0008171, GO:0046983, GO:0016740, GO:0008168, GO:0032259
lcl|ORF30_LIEC01012058.1_305562_306542	326	153.68	7.21242E-41	gi|566157292|ref|XP_002302339.2|hypothetical protein POPTR_0002s10520g [Populus trichocarpa]	GO:0016020, GO:0016021
lcl|ORF33_LIEC01012058.1_13315_13695	126	71.2478	4.89594E-12	gi|223549007|gb|EEF50496.1|Glutathione-regulated potassium-efflux system protein kefB, putative [Ricinus communis]	GO:0006812, GO:0055085, GO:0006813, GO:0015299, GO:0098655, GO:0016020, GO:0016021, GO:0008324, GO:1902600, GO:0006810
lcl|ORF33_LIEC01012058.1_13315_13695	126	68.1662	6.43257E-11	gi|357162753|ref|XP_003579512.1|PREDICTED: K(+) efflux antiporter 2, chloroplastic [Brachypodium distachyon]	GO:0055085, GO:0006812, GO:0006813, GO:0015299, GO:0098655, GO:0016020, GO:0016021, GO:0008324, GO:1902600, GO:0006810
lcl|ORF33_LIEC01012058.1_13315_13695	126	65.4698	5.33552E-10	gi|508704132|gb|EOX96028.1|K+ efflux antiporter 1 [Theobroma cacao]	GO:0006812, GO:0055085, GO:0006813, GO:0015299, GO:0098655, GO:0016020, GO:0016021, GO:0008324, GO:1902600, GO:0006810
lcl|ORF33_LIEC01012058.1_13315_13695	126	64.6994	1.02101E-9	gi|1050608008|ref|XP_017626593.1|PREDICTED: K(+) efflux antiporter 2, chloroplastic-like isoform X1 [Gossypium arboreum]	GO:0006812, GO:0055085, GO:0006813, GO:0015299, GO:0098655, GO:0016020, GO:0016021, GO:0008324, GO:1902600, GO:0006810
lcl|ORF33_LIEC01012058.1_13315_13695	126	64.6994	1.04191E-9	gi|596047594|ref|XP_007220297.1|hypothetical protein PRUPE_ppa000383mg [Prunus persica]	GO:0055085, GO:0006812, GO:0006813, GO:0015299, GO:0098655, GO:0016020, GO:0016021, GO:0008324, GO:1902600, GO:0006810
lcl|ORF40_LIEC01012058.1_87574_87906	110	114.39	2.64481E-28	gi|255541428|ref|XP_002511778.1|PREDICTED: ATPase ASNA1 homolog [Ricinus communis]	GO:0000166, GO:0005737, GO:0045048, GO:0005783, GO:0006810, GO:0005524, GO:0016787, GO:0016887
lcl|ORF40_LIEC01012058.1_87574_87906	110	114.005	4.15417E-28	gi|802697795|ref|XP_012083500.1|PREDICTED: ATPase ASNA1 homolog [Jatropha curcas]	GO:0000166, GO:0005737, GO:0045048, GO:0005783, GO:0006810, GO:0005524, GO:0016787, GO:0016887
lcl|ORF40_LIEC01012058.1_87574_87906	110	109.768	2.26617E-26	gi|703085491|ref|XP_010092752.1|ATPase ASNA1-like protein [Morus notabilis]	GO:0000166, GO:0005737, GO:0045048, GO:0005783, GO:0006810, GO:0016787, GO:0005524, GO:0016887	XP_010092752.1, EXB52097.1
lcl|ORF40_LIEC01012058.1_87574_87906	110	108.997	2.41234E-26	gi|661887773|emb|CDP08904.1|unnamed protein product [Coffea canephora]	GO:0000166, GO:0005737, GO:0046872, GO:0045048, GO:0005783, GO:0006810, GO:0005524, GO:0016787, GO:0016887
lcl|ORF41_LIEC01012058.1_89983_90348	121	105.916	6.32323E-25	gi|565344802|ref|XP_006339493.1|PREDICTED: ATPase GET3 [Solanum tuberosum]	GO:0000166, GO:0005737, GO:0045048, GO:0005783, GO:0006810, GO:0005524, GO:0016787, GO:0016887
lcl|ORF41_LIEC01012058.1_89983_90348	121	103.99	3.4131E-24	gi|460368004|ref|XP_004229860.1|PREDICTED: ATPase GET3 [Solanum lycopersicum]	GO:0000166, GO:0005737, GO:0045048, GO:0005783, GO:0006810, GO:0005524, GO:0016787, GO:0016887
lcl|ORF41_LIEC01012058.1_89983_90348	121	103.605	4.7844E-24	gi|695012263|ref|XP_009392883.1|PREDICTED: ATPase ASNA1 homolog [Musa acuminata subsp. malaccensis]	GO:0000166, GO:0005737, GO:0046872, GO:0045048, GO:0005783, GO:0006810, GO:0005524, GO:0016787, GO:0016887
lcl|ORF41_LIEC01012058.1_89983_90348	121	103.219	6.06066E-24	gi|901807075|gb|KMZ64193.1|ATPase get3 [Zostera marina]	GO:0000166, GO:0005737, GO:0046872, GO:0045048, GO:0005783, GO:0006810, GO:0005524, GO:0016787, GO:0016887
lcl|ORF41_LIEC01012058.1_89983_90348	121	102.449	1.14261E-23	gi|596001750|ref|XP_007218197.1|hypothetical protein PRUPE_ppa007743mg [Prunus persica]	GO:0000166, GO:0005737, GO:0046872, GO:0045048, GO:0005783, GO:0006810, GO:0016787, GO:0005524, GO:0016887
lcl|ORF42_LIEC01012058.1_95017_95517	166	68.9366	9.68072E-11	gi|566158176|ref|XP_006386584.1|hypothetical protein POPTR_0002s15370g [Populus trichocarpa]	GO:0016020, GO:0016021
lcl|ORF42_LIEC01012058.1_95017_95517	166	68.5514	1.2623E-10	gi|566158178|ref|XP_002302555.2|hypothetical protein POPTR_0002s15370g [Populus trichocarpa]	GO:0005778, GO:0007031, GO:0016020, GO:0016021
lcl|ORF50_LIEC01012058.1_140122_140424	100	100.523	1.23614E-22	gi|460367932|ref|XP_004229824.1|PREDICTED: kinesin-like protein KIN-UB [Solanum lycopersicum]	GO:0000166, GO:0048364, GO:0003777, GO:0008574, GO:0030705, GO:0008017, GO:0008104, GO:0005871, GO:0005874, GO:0032886, GO:0005524, GO:0007018
lcl|ORF51_LIEC01012058.1_156361_156834	157	91.6633	7.40517E-19	gi|641867176|gb|KDO85860.1|hypothetical protein CISIN_1g041050mg [Citrus sinensis]	GO:0048364, GO:0003777, GO:0008017, GO:0032886, GO:0007018
lcl|ORF51_LIEC01012058.1_156361_156834	157	91.2781	1.42061E-18	gi|674249795|gb|KFK42560.1|hypothetical protein AALP_AA1G011200 [Arabis alpina]	GO:0000166, GO:0048364, GO:0003777, GO:0008017, GO:0005874, GO:0005524, GO:0032886, GO:0007018
lcl|ORF54_LIEC01012058.1_220984_221910	308	134.806	1.08154E-31	gi|357507041|ref|XP_003623809.1|subtilisin-like serine protease [Medicago truncatula]	GO:0008233, GO:0006508, GO:0004252, GO:0008236, GO:0016787	XP_003623809.1, AES80027.1
lcl|ORF54_LIEC01012058.1_220984_221910	308	125.176	2.6171E-31	gi|357489551|ref|XP_003615063.1|transmembrane protein, putative [Medicago truncatula]	GO:0016021	XP_003615063.1, AES98021.1
lcl|ORF56_LIEC01012058.1_229033_229509	158	221.476	9.7747E-70	gi|734340067|gb|KHN09177.1|hypothetical protein glysoja_025638 [Glycine soja]	GO:0003950
lcl|ORF56_LIEC01012058.1_229033_229509	158	224.942	1.67195E-69	gi|567883143|ref|XP_006434130.1|hypothetical protein CICLE_v10001224mg [Citrus clementina]	GO:0046872, GO:0003950
lcl|ORF56_LIEC01012058.1_229033_229509	158	224.942	1.74575E-69	gi|641862059|gb|KDO80746.1|hypothetical protein CISIN_1g014111mg [Citrus sinensis]	GO:0046872, GO:0003950
lcl|ORF56_LIEC01012058.1_229033_229509	158	223.402	6.51481E-69	gi|1044569025|ref|XP_017420945.1|PREDICTED: uncharacterized protein LOC108330871 [Vigna angularis]	GO:0003950
lcl|ORF58_LIEC01012058.1_275587_275928	113	165.622	5.14344E-46	gi|296081157|emb|CBI18183.3|unnamed protein product, partial [Vitis vinifera]	GO:0008171, GO:0046983, GO:0005829, GO:0008168, GO:0016740, GO:0008757, GO:0032259, GO:0019438
lcl|ORF58_LIEC01012058.1_275587_275928	113	151.369	2.51488E-43	gi|629124640|gb|KCW89065.1|hypothetical protein EUGRSUZ_A01392 [Eucalyptus grandis]	GO:0008171, GO:0046983, GO:0008168, GO:0016740, GO:0032259
lcl|ORF58_LIEC01012058.1_275587_275928	113	150.214	3.54453E-43	gi|763756625|gb|KJB23956.1|hypothetical protein B456_004G125600 [Gossypium raimondii]	GO:0008171, GO:0046983, GO:0016740, GO:0008168, GO:0032259
lcl|ORF58_LIEC01012058.1_275587_275928	113	149.828	7.92966E-43	gi|763756624|gb|KJB23955.1|hypothetical protein B456_004G125600 [Gossypium raimondii]	GO:0008171, GO:0046983, GO:0008168, GO:0016740, GO:0032259
lcl|ORF58_LIEC01012058.1_275587_275928	113	152.525	8.51795E-43	gi|802611412|ref|XP_012074473.1|PREDICTED: caffeic acid 3-O-methyltransferase-like [Jatropha curcas]	GO:0008171, GO:0046983, GO:0008168, GO:0016740, GO:0032259
lcl|ORF58_LIEC01012058.1_275587_275928	113	152.14	1.05514E-42	gi|596001434|ref|XP_007218166.1|hypothetical protein PRUPE_ppa007511mg [Prunus persica]	GO:0008171, GO:0046983, GO:0008168, GO:0016740, GO:0032259
lcl|ORF60_LIEC01012058.1_8972_9331	119	115.931	5.43512E-30	gi|1028224141|ref|NP_001311923.1|LIM domain-containing protein PLIM2c-like [Nicotiana tabacum]	GO:0008270, GO:0046872
lcl|ORF60_LIEC01012058.1_8972_9331	119	113.235	1.47224E-29	gi|596005769|ref|XP_007218396.1|hypothetical protein PRUPE_ppa011395mg [Prunus persica]	GO:0008270, GO:0046872
lcl|ORF60_LIEC01012058.1_8972_9331	119	110.923	5.982E-29	gi|763782333|gb|KJB49404.1|hypothetical protein B456_008G118100 [Gossypium raimondii]	GO:0008270, GO:0046872
lcl|ORF60_LIEC01012058.1_8972_9331	119	112.079	1.58032E-28	gi|565349474|ref|XP_006341718.1|PREDICTED: LIM domain-containing protein PLIM2b-like [Solanum tuberosum]	GO:0008270, GO:0046872
lcl|ORF61_LIEC01012058.1_16943_17350	135	133.265	1.57064E-33	gi|641867401|gb|KDO86085.1|hypothetical protein CISIN_1g000965mg [Citrus sinensis]	GO:0006812, GO:0055085, GO:0015299, GO:0098655, GO:0016020, GO:0016021, GO:0008324, GO:1902600, GO:0006810
lcl|ORF61_LIEC01012058.1_16943_17350	135	129.798	2.70013E-32	gi|223549007|gb|EEF50496.1|Glutathione-regulated potassium-efflux system protein kefB, putative [Ricinus communis]	GO:0006812, GO:0055085, GO:0006813, GO:0015299, GO:0098655, GO:0016020, GO:0016021, GO:0008324, GO:1902600, GO:0006810
lcl|ORF61_LIEC01012058.1_16943_17350	135	129.413	4.09557E-32	gi|802695897|ref|XP_012083434.1|PREDICTED: K(+) efflux antiporter 2, chloroplastic-like isoform X2 [Jatropha curcas]	GO:0006812, GO:0055085, GO:0006813, GO:0015299, GO:0016020, GO:0098655, GO:0016021, GO:0008324, GO:1902600, GO:0006810
lcl|ORF61_LIEC01012058.1_16943_17350	135	129.028	5.63678E-32	gi|566203124|ref|XP_002320781.2|hypothetical protein POPTR_0014s07660g [Populus trichocarpa]	GO:0055085, GO:0006812, GO:0006813, GO:0015299, GO:0016020, GO:0098655, GO:0016021, GO:0008324, GO:1902600, GO:0006810
lcl|ORF64_LIEC01012058.1_43457_44008	183	232.646	1.49E-71	gi|508704157|gb|EOX96053.1|Digalactosyl diacylglycerol deficient 2 isoform 1 [Theobroma cacao]	GO:0009707, GO:0008194, GO:0009247
lcl|ORF70_LIEC01012058.1_121601_121999	132	72.7886	1.87371E-12	gi|731361295|ref|XP_010692276.1|PREDICTED: myosin-10 isoform X1 [Beta vulgaris subsp. vulgaris]	GO:0003700, GO:0006355
lcl|ORF70_LIEC01012058.1_121601_121999	132	72.7886	1.92877E-12	gi|731361297|ref|XP_010692277.1|PREDICTED: myosin-10 isoform X2 [Beta vulgaris subsp. vulgaris]	GO:0003700, GO:0006355
lcl|ORF70_LIEC01012058.1_121601_121999	132	71.633	5.68654E-12	gi|902160998|gb|KNA06504.1|hypothetical protein SOVF_180490 isoform B [Spinacia oleracea]	GO:0003700, GO:0006355
lcl|ORF70_LIEC01012058.1_121601_121999	132	71.633	5.74249E-12	gi|902160997|gb|KNA06503.1|hypothetical protein SOVF_180490 isoform A [Spinacia oleracea]	GO:0003700, GO:0006355
lcl|ORF70_LIEC01012058.1_121601_121999	132	70.0922	1.74312E-11	gi|661878487|emb|CDP17789.1|unnamed protein product [Coffea canephora]	GO:0003700, GO:0006355
lcl|ORF70_LIEC01012058.1_121601_121999	132	64.6994	1.27693E-9	gi|1050589806|ref|XP_017616208.1|PREDICTED: sporulation-specific protein 15 isoform X2 [Gossypium arboreum]	GO:0003700, GO:0006355, GO:0016310, GO:0016301
lcl|ORF71_LIEC01012058.1_122573_122881	102	72.7886	7.50292E-13	gi|902160998|gb|KNA06504.1|hypothetical protein SOVF_180490 isoform B [Spinacia oleracea]	GO:0003700, GO:0006355
lcl|ORF71_LIEC01012058.1_122573_122881	102	72.7886	7.50342E-13	gi|902160997|gb|KNA06503.1|hypothetical protein SOVF_180490 isoform A [Spinacia oleracea]	GO:0003700, GO:0006355
lcl|ORF71_LIEC01012058.1_122573_122881	102	67.0106	8.25902E-11	gi|703085870|ref|XP_010092856.1|hypothetical protein L484_022451 [Morus notabilis]	GO:0003700, GO:0006355	EXB52674.1, XP_010092856.1
lcl|ORF71_LIEC01012058.1_122573_122881	102	65.855	2.00368E-10	gi|508704284|gb|EOX96180.1|SMAD/FHA domain-containing protein, putative isoform 1 [Theobroma cacao]	GO:0003700, GO:0006355
lcl|ORF73_LIEC01012058.1_127970_129064	364	210.305	2.00824E-57	gi|703085870|ref|XP_010092856.1|hypothetical protein L484_022451 [Morus notabilis]	GO:0003700, GO:0006355	EXB52674.1, XP_010092856.1
lcl|ORF73_LIEC01012058.1_127970_129064	364	207.994	3.93208E-57	gi|596046162|ref|XP_007220248.1|hypothetical protein PRUPE_ppa001708mg [Prunus persica]	GO:0003700, GO:0006355
lcl|ORF76_LIEC01012058.1_139028_139330	100	60.8474	9.61343E-9	gi|641867176|gb|KDO85860.1|hypothetical protein CISIN_1g041050mg [Citrus sinensis]	GO:0048364, GO:0003777, GO:0008017, GO:0032886, GO:0007018
lcl|ORF76_LIEC01012058.1_139028_139330	100	60.8474	1.0361E-8	gi|567905488|ref|XP_006445232.1|hypothetical protein CICLE_v10018796mg [Citrus clementina]	GO:0000166, GO:0003777, GO:0048364, GO:0008017, GO:0005874, GO:0005524, GO:0032886, GO:0007018
lcl|ORF78_LIEC01012058.1_145391_145966	191	114.39	4.19428E-26	gi|1050589806|ref|XP_017616208.1|PREDICTED: sporulation-specific protein 15 isoform X2 [Gossypium arboreum]	GO:0003700, GO:0006355, GO:0016310, GO:0016301
lcl|ORF79_LIEC01012058.1_150005_150313	102	75.0998	9.71561E-14	gi|596018996|ref|XP_007218914.1|hypothetical protein PRUPE_ppa001323mg [Prunus persica]	GO:0000166, GO:0003777, GO:0048364, GO:0008017, GO:0005874, GO:0005524, GO:0032886, GO:0007018
lcl|ORF79_LIEC01012058.1_150005_150313	102	74.7146	1.63195E-13	gi|566147901|ref|XP_002298088.2|armadillo/beta-catenin repeat family protein [Populus trichocarpa]	GO:0000166, GO:0003777, GO:0008574, GO:0030705, GO:0008017, GO:0008104, GO:0005871, GO:0005874, GO:0005524, GO:0007018
lcl|ORF80_LIEC01012058.1_151433_151771	112	138.658	8.76033E-36	gi|449432237|ref|XP_004133906.1|PREDICTED: armadillo repeat-containing kinesin-like protein 2 [Cucumis sativus]	GO:0000166, GO:0048364, GO:0003777, GO:0008017, GO:0005874, GO:0032886, GO:0005524, GO:0007018
lcl|ORF80_LIEC01012058.1_151433_151771	112	138.272	1.26063E-35	gi|802741385|ref|XP_012087073.1|PREDICTED: armadillo repeat-containing kinesin-like protein 3 [Jatropha curcas]	GO:0003777, GO:0000166, GO:0008017, GO:0005874, GO:0005524, GO:0007018
lcl|ORF80_LIEC01012058.1_151433_151771	112	137.502	1.85736E-35	gi|18391394|ref|NP_563908.1|armadillo repeat kinesin 3 [Arabidopsis thaliana]	GO:0003777, GO:0005737, GO:0008574, GO:0030705, GO:0009574, GO:0008017, GO:0008104, GO:0005871, GO:0005874, GO:0005524, GO:0007018	OAP17752.1, AEE28880.1, Q9FZ06.1, NP_563908.1, AAG08965.1, BAF95587.1
lcl|ORF80_LIEC01012058.1_151433_151771	112	137.502	1.85767E-35	gi|334182499|ref|NP_001184972.1|armadillo repeat kinesin 3 [Arabidopsis thaliana]	GO:0003777, GO:0005737, GO:0008574, GO:0009574, GO:0030705, GO:0008017, GO:0008104, GO:0005871, GO:0005874, GO:0005524, GO:0007018	AEE28881.1, NP_001184972.1
lcl|ORF80_LIEC01012058.1_151433_151771	112	137.502	2.07079E-35	gi|297849614|ref|XP_002892688.1|hypothetical protein ARALYDRAFT_471393 [Arabidopsis lyrata subsp. lyrata]	GO:0000166, GO:0003777, GO:0008017, GO:0005874, GO:0005524, GO:0007018
lcl|ORF89_LIEC01012058.1_227474_228178	234	182.57	7.39968E-52	gi|596234448|ref|XP_007224337.1|hypothetical protein PRUPE_ppa020634mg [Prunus persica]	GO:0046872, GO:0003950
lcl|ORF89_LIEC01012058.1_227474_228178	234	177.563	1.8433E-49	gi|731428178|ref|XP_002284394.3|PREDICTED: uncharacterized protein LOC100257501 [Vitis vinifera]	GO:0046872, GO:0003950
lcl|ORF89_LIEC01012058.1_227474_228178	234	173.326	3.13698E-48	gi|731310599|ref|XP_010692561.1|PREDICTED: uncharacterized protein LOC104905404 [Beta vulgaris subsp. vulgaris]	GO:0046872, GO:0003950
lcl|ORF91_LIEC01012058.1_244028_244597	189	65.4698	3.75816E-9	gi|703080183|ref|XP_010091355.1|UPF0695 membrane protein [Morus notabilis]	GO:0016020, GO:0016021	XP_010091355.1, EXB44345.1
lcl|ORF93_LIEC01012058.1_276089_276514	141	110.538	5.44353E-29	gi|629109468|gb|KCW74614.1|hypothetical protein EUGRSUZ_E033411, partial [Eucalyptus grandis]	GO:0008171, GO:0008168, GO:0032259
lcl|ORF93_LIEC01012058.1_276089_276514	141	112.464	3.95988E-27	gi|629109299|gb|KCW74445.1|hypothetical protein EUGRSUZ_E03146 [Eucalyptus grandis]	GO:0008171, GO:0046983, GO:0008168, GO:0016740, GO:0032259
lcl|ORF93_LIEC01012058.1_276089_276514	141	110.538	2.1143E-26	gi|702373057|ref|XP_010062010.1|PREDICTED: isoliquiritigenin 2'-O-methyltransferase [Eucalyptus grandis]	GO:0008171, GO:0046983, GO:0008168, GO:0016740, GO:0032259
lcl|ORF93_LIEC01012058.1_276089_276514	141	111.309	2.40049E-26	gi|643733745|gb|KDP40588.1|hypothetical protein JCGZ_24587 [Jatropha curcas]	GO:0008171, GO:0046983, GO:0016740, GO:0008168, GO:0032259
lcl|ORF93_LIEC01012058.1_276089_276514	141	107.457	6.72817E-26	gi|802577874|ref|XP_012069223.1|PREDICTED: flavone 3'-O-methyltransferase 1-like [Jatropha curcas]	GO:0008171, GO:0008168, GO:0032259
lcl|ORF100_LIEC01012058.1_265941_265534	135	177.563	1.3208E-49	gi|870869249|gb|KMT19994.1|hypothetical protein BVRB_1g000170 [Beta vulgaris subsp. vulgaris]	GO:0000166, GO:0048544, GO:0016020, GO:0016021, GO:0016310, GO:0016740, GO:0004672, GO:0016301, GO:0004674, GO:0005524, GO:0006468
lcl|ORF100_LIEC01012058.1_265941_265534	135	178.333	2.58918E-49	gi|596285084|ref|XP_007225400.1|hypothetical protein PRUPE_ppa000659mg [Prunus persica]	GO:0000166, GO:0048544, GO:0016020, GO:0016021, GO:0004672, GO:0005524, GO:0006468
lcl|ORF100_LIEC01012058.1_265941_265534	135	177.178	6.29117E-49	gi|902162175|gb|KNA06650.1|hypothetical protein SOVF_179130 [Spinacia oleracea]	GO:0000166, GO:0048544, GO:0016020, GO:0016021, GO:0004672, GO:0004674, GO:0005524, GO:0006468
lcl|ORF101_LIEC01012058.1_265377_264883	164	212.616	7.87705E-61	gi|508724324|gb|EOY16221.1|S-locus lectin protein kinase family protein [Theobroma cacao]	GO:0000166, GO:0016020, GO:0016021, GO:0016310, GO:0004672, GO:0016301, GO:0030246, GO:0005524, GO:0006468
lcl|ORF102_LIEC01012058.1_251328_250894	144	191.43	8.19788E-58	gi|761270567|gb|AJP36706.1|flavonol synthase [Rosa multiflora]	GO:0046872, GO:0016491, GO:0055114
lcl|ORF102_LIEC01012058.1_251328_250894	144	191.43	8.56086E-58	gi|758375611|gb|AJO70134.1|flavonol synthase [Prunus persica]	GO:0016491, GO:0046872, GO:0055114
lcl|ORF102_LIEC01012058.1_251328_250894	144	191.43	8.56086E-58	gi|29420435|dbj|BAC66468.1|flavonol synthase [Rosa hybrid cultivar]	GO:0016491, GO:0046872, GO:0055114
lcl|ORF102_LIEC01012058.1_251328_250894	144	190.66	1.97104E-57	gi|111183171|gb|ABH07784.1|flavonol synthase [Fragaria x ananassa]	GO:0046872, GO:0016491, GO:0055114
lcl|ORF102_LIEC01012058.1_251328_250894	144	190.274	2.52853E-57	gi|73623477|gb|AAZ78661.1|flavonol synthase [Fragaria x ananassa]	GO:0016491, GO:0046872, GO:0055114
lcl|ORF102_LIEC01012058.1_251328_250894	144	185.267	2.78169E-57	gi|314910754|gb|ADT63068.1|flavonol synthase, partial [Fagopyrum esculentum]	GO:0016491, GO:0055114
lcl|ORF102_LIEC01012058.1_251328_250894	144	187.963	3.93121E-56	gi|460409806|ref|XP_004250329.1|PREDICTED: flavonol synthase/flavanone 3-hydroxylase [Solanum lycopersicum]	GO:0051555, GO:0005506, GO:0046872, GO:0045431, GO:0016491, GO:0055114
lcl|ORF106_LIEC01012058.1_178467_178024	147	249.21	1.16635E-81	gi|947051053|gb|KRH00582.1|hypothetical protein GLYMA_18G221400 [Glycine max]	GO:0032012, GO:0005086, GO:0043547
lcl|ORF106_LIEC01012058.1_178467_178024	147	271.552	1.39139E-81	gi|1044561270|ref|XP_017416866.1|PREDICTED: brefeldin A-inhibited guanine nucleotide-exchange protein 2 [Vigna angularis]	GO:0032012, GO:0005086, GO:0043547
lcl|ORF106_LIEC01012058.1_178467_178024	147	270.011	4.11674E-81	gi|356532091|ref|XP_003534607.1|PREDICTED: brefeldin A-inhibited guanine nucleotide-exchange protein 2-like [Glycine max]	GO:0016192, GO:0005802, GO:0032012, GO:0005829, GO:0005086, GO:0043547
lcl|ORF106_LIEC01012058.1_178467_178024	147	269.626	5.38408E-81	gi|734396123|gb|KHN29442.1|Brefeldin A-inhibited guanine nucleotide-exchange protein 2 [Glycine soja]	GO:0032012, GO:0005086, GO:0043547
lcl|ORF106_LIEC01012058.1_178467_178024	147	269.24	9.10702E-81	gi|255541336|ref|XP_002511732.1|PREDICTED: brefeldin A-inhibited guanine nucleotide-exchange protein 2 [Ricinus communis]	GO:0032012, GO:0005086, GO:0043547
lcl|ORF106_LIEC01012058.1_178467_178024	147	268.855	1.13779E-80	gi|802699495|ref|XP_012083558.1|PREDICTED: brefeldin A-inhibited guanine nucleotide-exchange protein 2-like [Jatropha curcas]	GO:0032012, GO:0005086, GO:0043547
lcl|ORF108_LIEC01012058.1_174303_173380	307	338.191	3.14691E-102	gi|902162696|gb|KNA06719.1|hypothetical protein SOVF_178450 [Spinacia oleracea]	GO:0032012, GO:0005086, GO:0043547
lcl|ORF108_LIEC01012058.1_174303_173380	307	333.954	9.44235E-101	gi|225453927|ref|XP_002279696.1|PREDICTED: brefeldin A-inhibited guanine nucleotide-exchange protein 2 [Vitis vinifera]	GO:0016192, GO:0005802, GO:0032012, GO:0005829, GO:0005086, GO:0043547
lcl|ORF108_LIEC01012058.1_174303_173380	307	331.643	5.98829E-100	gi|802699495|ref|XP_012083558.1|PREDICTED: brefeldin A-inhibited guanine nucleotide-exchange protein 2-like [Jatropha curcas]	GO:0032012, GO:0005086, GO:0043547
lcl|ORF108_LIEC01012058.1_174303_173380	307	330.487	1.46261E-99	gi|731361282|ref|XP_010692270.1|PREDICTED: brefeldin A-inhibited guanine nucleotide-exchange protein 2 [Beta vulgaris subsp. vulgaris]	GO:0032012, GO:0005086, GO:0043547
lcl|ORF108_LIEC01012058.1_174303_173380	307	329.717	2.82002E-99	gi|702340739|ref|XP_010056296.1|PREDICTED: brefeldin A-inhibited guanine nucleotide-exchange protein 2 [Eucalyptus grandis]	GO:0032012, GO:0005086, GO:0043547
lcl|ORF108_LIEC01012058.1_174303_173380	307	326.635	3.41565E-99	gi|641867172|gb|KDO85856.1|hypothetical protein CISIN_1g000254mg [Citrus sinensis]	GO:0032012, GO:0005086, GO:0043547
lcl|ORF109_LIEC01012058.1_173196_172552	214	310.457	4.15257E-94	gi|902162696|gb|KNA06719.1|hypothetical protein SOVF_178450 [Spinacia oleracea]	GO:0032012, GO:0005086, GO:0043547
lcl|ORF109_LIEC01012058.1_173196_172552	214	303.908	8.2439E-92	gi|731361282|ref|XP_010692270.1|PREDICTED: brefeldin A-inhibited guanine nucleotide-exchange protein 2 [Beta vulgaris subsp. vulgaris]	GO:0032012, GO:0005086, GO:0043547
lcl|ORF109_LIEC01012058.1_173196_172552	214	293.508	4.05981E-88	gi|460367926|ref|XP_004229821.1|PREDICTED: brefeldin A-inhibited guanine nucleotide-exchange protein 2-like [Solanum lycopersicum]	GO:0016192, GO:0005802, GO:0032012, GO:0005829, GO:0005086, GO:0043547
lcl|ORF109_LIEC01012058.1_173196_172552	214	293.123	5.75307E-88	gi|565344695|ref|XP_006339441.1|PREDICTED: brefeldin A-inhibited guanine nucleotide-exchange protein 2-like [Solanum tuberosum]	GO:0032012, GO:0005086, GO:0043547
lcl|ORF109_LIEC01012058.1_173196_172552	214	290.041	5.27883E-87	gi|734396123|gb|KHN29442.1|Brefeldin A-inhibited guanine nucleotide-exchange protein 2 [Glycine soja]	GO:0032012, GO:0005086, GO:0043547
lcl|ORF109_LIEC01012058.1_173196_172552	214	289.656	7.56503E-87	gi|356532091|ref|XP_003534607.1|PREDICTED: brefeldin A-inhibited guanine nucleotide-exchange protein 2-like [Glycine max]	GO:0016192, GO:0005802, GO:0032012, GO:0005829, GO:0005086, GO:0043547
lcl|ORF109_LIEC01012058.1_173196_172552	214	289.271	1.23997E-86	gi|702340739|ref|XP_010056296.1|PREDICTED: brefeldin A-inhibited guanine nucleotide-exchange protein 2 [Eucalyptus grandis]	GO:0032012, GO:0005086, GO:0043547
lcl|ORF110_LIEC01012058.1_170700_170008	230	147.902	3.22061E-41	gi|802699492|ref|XP_012083557.1|PREDICTED: probable calcium-binding protein CML27 [Jatropha curcas]	GO:0046872, GO:0005509
lcl|ORF110_LIEC01012058.1_170700_170008	230	145.206	6.41901E-40	gi|823150834|ref|XP_012475247.1|PREDICTED: probable calcium-binding protein CML23 [Gossypium raimondii]	GO:0005509
lcl|ORF110_LIEC01012058.1_170700_170008	230	143.665	1.00144E-39	gi|902162694|gb|KNA06717.1|hypothetical protein SOVF_178430 [Spinacia oleracea]	GO:0005509
lcl|ORF110_LIEC01012058.1_170700_170008	230	144.436	1.41588E-39	gi|566202951|ref|XP_002320065.2|hypothetical protein POPTR_0014s06640g [Populus trichocarpa]	GO:0005509
lcl|ORF110_LIEC01012058.1_170700_170008	230	142.51	5.86109E-39	gi|508704294|gb|EOX96190.1|EF hand calcium-binding family protein, putative [Theobroma cacao]	GO:0005509
lcl|ORF118_LIEC01012058.1_111204_110893	103	67.0106	7.44239E-11	gi|1091477248|ref|XP_018730547.1|PREDICTED: synaptotagmin-5 [Eucalyptus grandis]	GO:0016020, GO:0016021, GO:0006355, GO:0006950, GO:0008289
lcl|ORF118_LIEC01012058.1_111204_110893	103	67.0106	7.5976E-11	gi|1044565623|ref|XP_017419107.1|PREDICTED: synaptotagmin-4-like [Vigna angularis]	GO:0016020, GO:0016021, GO:0006355, GO:0006950, GO:0008289
lcl|ORF118_LIEC01012058.1_111204_110893	103	66.6254	1.14583E-10	gi|734318893|gb|KHN03163.1|Extended synaptotagmin-2 [Glycine soja]	GO:0006355, GO:0006950, GO:0008289, GO:0016874
lcl|ORF118_LIEC01012058.1_111204_110893	103	66.6254	1.14606E-10	gi|356532074|ref|XP_003534599.1|PREDICTED: synaptotagmin-5-like [Glycine max]	GO:0006355, GO:0006950, GO:0008289, GO:0005783
lcl|ORF119_LIEC01012058.1_110019_109609	136	142.895	1.08385E-37	gi|902220074|gb|KNA18477.1|hypothetical protein SOVF_070370 [Spinacia oleracea]	GO:0016020, GO:0016021, GO:0006355, GO:0006950, GO:0008289
lcl|ORF119_LIEC01012058.1_110019_109609	136	138.658	1.14748E-37	gi|734396104|gb|KHN29423.1|Extended synaptotagmin-2 [Glycine soja]	GO:0006355, GO:0006950, GO:0016874
lcl|ORF119_LIEC01012058.1_110019_109609	136	141.739	2.56392E-37	gi|731361321|ref|XP_010692291.1|PREDICTED: synaptotagmin-5 [Beta vulgaris subsp. vulgaris]	GO:0016020, GO:0016021, GO:0006355, GO:0006950, GO:0008289
lcl|ORF119_LIEC01012058.1_110019_109609	136	140.584	3.31503E-37	gi|527198339|gb|EPS66529.1|hypothetical protein M569_08245, partial [Genlisea aurea]	GO:0016020, GO:0016021, GO:0006355, GO:0006950, GO:0008289
lcl|ORF124_LIEC01012058.1_59409_58630	259	192.971	1.0648E-53	gi|702326546|ref|XP_010053660.1|PREDICTED: probable methyltransferase PMT15 [Eucalyptus grandis]	GO:0016020, GO:0016021, GO:0008168, GO:0032259
lcl|ORF124_LIEC01012058.1_59409_58630	259	188.734	7.7711E-53	gi|604321486|gb|EYU32062.1|hypothetical protein MIMGU_mgv1a003954mg [Erythranthe guttata]	GO:0016020, GO:0016021, GO:0008168, GO:0032259
lcl|ORF126_LIEC01012058.1_27240_26914	108	97.4413	4.08235E-22	gi|596049247|ref|XP_007220474.1|hypothetical protein PRUPE_ppa008632mg [Prunus persica]	GO:0016020, GO:0016021
lcl|ORF128_LIEC01012058.1_22608_22201	135	126.716	3.20935E-33	gi|763806421|gb|KJB73359.1|hypothetical protein B456_011G229200 [Gossypium raimondii]	GO:0016491, GO:0055114
lcl|ORF128_LIEC01012058.1_22608_22201	135	126.716	5.86545E-33	gi|508704143|gb|EOX96039.1|NAD(P)-binding Rossmann-fold superfamily protein, putative [Theobroma cacao]	GO:0016491, GO:0055114
lcl|ORF133_LIEC01012058.1_282542_282240	100	136.346	4.53952E-37	gi|848909459|ref|XP_012853503.1|PREDICTED: UDP-galactose transporter 1 [Erythranthe guttata]	GO:0016020, GO:0016021
lcl|ORF138_LIEC01012058.1_234206_233454	250	364.77	9.44115E-125	gi|567883155|ref|XP_006434136.1|hypothetical protein CICLE_v10002069mg [Citrus clementina]	GO:0016020, GO:0016021
lcl|ORF139_LIEC01012058.1_229556_229005	183	104.375	9.62634E-23	gi|670442179|ref|XP_008661431.1|PREDICTED: peroxidase 12 isoform X1 [Zea mays]	GO:0006979, GO:0004601, GO:0046872, GO:0016491, GO:0020037, GO:0055114, GO:0098869, GO:0005576, GO:0042744	XP_008661431.1
lcl|ORF146_LIEC01012058.1_176063_175389	224	289.656	1.13728E-86	gi|225453927|ref|XP_002279696.1|PREDICTED: brefeldin A-inhibited guanine nucleotide-exchange protein 2 [Vitis vinifera]	GO:0016192, GO:0005802, GO:0032012, GO:0005829, GO:0005086, GO:0043547
lcl|ORF146_LIEC01012058.1_176063_175389	224	285.419	3.52928E-85	gi|802699495|ref|XP_012083558.1|PREDICTED: brefeldin A-inhibited guanine nucleotide-exchange protein 2-like [Jatropha curcas]	GO:0032012, GO:0005086, GO:0043547
lcl|ORF146_LIEC01012058.1_176063_175389	224	284.648	6.88614E-85	gi|224127398|ref|XP_002320064.1|guanine nucleotide exchange family protein [Populus trichocarpa]	GO:0016192, GO:0005802, GO:0032012, GO:0005829, GO:0005086, GO:0043547
lcl|ORF147_LIEC01012058.1_161723_160632	363	198.364	1.33528E-57	gi|224071611|ref|XP_002303540.1|DNA-binding family protein [Populus trichocarpa]	GO:0003677
lcl|ORF147_LIEC01012058.1_161723_160632	363	196.052	1.12065E-56	gi|566147899|ref|XP_002299584.2|DNA-binding family protein [Populus trichocarpa]	GO:0003677
lcl|ORF152_LIEC01012058.1_108992_108621	123	56.9954	2.00994E-7	gi|703085404|ref|XP_010092728.1|hypothetical protein L484_024623 [Morus notabilis]	GO:0006355, GO:0006950	XP_010092728.1, EXB52073.1
lcl|ORF152_LIEC01012058.1_108992_108621	123	53.5286	7.47805E-6	gi|567905448|ref|XP_006445212.1|hypothetical protein CICLE_v10019763mg [Citrus clementina]	GO:0016020, GO:0016021, GO:0006355, GO:0006950, GO:0008289
lcl|ORF152_LIEC01012058.1_108992_108621	123	53.5286	7.69851E-6	gi|641867221|gb|KDO85905.1|hypothetical protein CISIN_1g010372mg [Citrus sinensis]	GO:0016020, GO:0016021, GO:0006355, GO:0006950, GO:0008289
lcl|ORF152_LIEC01012058.1_108992_108621	123	53.5286	7.82161E-6	gi|224063933|ref|XP_002301308.1|calcium-dependent lipid-binding family protein [Populus trichocarpa]	GO:0006355, GO:0006950, GO:0008289, GO:0005783
lcl|ORF152_LIEC01012058.1_108992_108621	123	52.7582	1.35883E-5	gi|976899141|gb|KVH87800.1|C2 calcium-dependent membrane targeting [Cynara cardunculus var. scolymus]	GO:0016020, GO:0016021, GO:0006355, GO:0006950, GO:0008289
lcl|ORF153_LIEC01012058.1_105395_104727	222	228.794	8.63261E-73	gi|118197446|gb|ABK78686.1|neoxanthin cleavage enzyme-like protein, partial [Brassica rapa]	GO:0016702, GO:0055114
lcl|ORF153_LIEC01012058.1_105395_104727	222	236.113	6.549E-71	gi|902233403|gb|KNA23039.1|hypothetical protein SOVF_028540 [Spinacia oleracea]	GO:0016702, GO:0055114
lcl|ORF153_LIEC01012058.1_105395_104727	222	230.72	1.53703E-70	gi|2924325|emb|CAB07784.1|hypothetical protein [Malus domestica]	GO:0016702, GO:0055114
lcl|ORF153_LIEC01012058.1_105395_104727	222	220.705	9.78348E-70	gi|374943540|gb|AFA26703.1|carotenoid cleavage dioxygenase 4, partial [Diospyros kaki]	GO:0052886, GO:0016702, GO:0052887, GO:0051213, GO:0016491, GO:0055114, GO:0052889
lcl|ORF153_LIEC01012058.1_105395_104727	222	228.409	1.02626E-69	gi|604333104|gb|EYU37495.1|hypothetical protein MIMGU_mgv1a006785mg [Erythranthe guttata]	GO:0016702, GO:0055114
lcl|ORF153_LIEC01012058.1_105395_104727	222	228.024	1.35574E-69	gi|596141199|ref|XP_007222433.1|hypothetical protein PRUPE_ppa006109mg [Prunus persica]	GO:0016702, GO:0055114
lcl|ORF154_LIEC01012058.1_102206_100380	608	615.535	0.0	gi|731332791|ref|XP_010677394.1|PREDICTED: probable carotenoid cleavage dioxygenase 4, chloroplastic [Beta vulgaris subsp. vulgaris]	GO:0016702, GO:0055114
lcl|ORF154_LIEC01012058.1_102206_100380	608	602.053	0.0	gi|508778087|gb|EOY25343.1|Nine-cis-epoxycarotenoid dioxygenase 4 [Theobroma cacao]	GO:0016702, GO:0051213, GO:0055114
lcl|ORF154_LIEC01012058.1_102206_100380	608	601.668	0.0	gi|802599878|ref|XP_012072644.1|PREDICTED: probable carotenoid cleavage dioxygenase 4, chloroplastic [Jatropha curcas]	GO:0016702, GO:0055114
lcl|ORF154_LIEC01012058.1_102206_100380	608	600.127	0.0	gi|823212937|ref|XP_012439211.1|PREDICTED: probable carotenoid cleavage dioxygenase 4, chloroplastic [Gossypium raimondii]	GO:0016702, GO:0055114
lcl|ORF154_LIEC01012058.1_102206_100380	608	599.356	0.0	gi|902233403|gb|KNA23039.1|hypothetical protein SOVF_028540 [Spinacia oleracea]	GO:0016702, GO:0055114
lcl|ORF154_LIEC01012058.1_102206_100380	608	598.586	0.0	gi|567889923|ref|XP_006437482.1|hypothetical protein CICLE_v10031003mg [Citrus clementina]	GO:0016702, GO:0051213, GO:0055114
lcl|ORF154_LIEC01012058.1_102206_100380	608	597.045	0.0	gi|1027857822|ref|NP_001312446.1|probable carotenoid cleavage dioxygenase 4, chloroplastic [Nicotiana tabacum]	GO:0016702, GO:0051213, GO:0055114
lcl|ORF155_LIEC01012058.1_82652_82329	107	58.5362	8.81095E-8	gi|460368000|ref|XP_004229858.1|PREDICTED: uncharacterized protein LOC101265479 isoform X1 [Solanum lycopersicum]	GO:0018026, GO:0016279
lcl|ORF155_LIEC01012058.1_82652_82329	107	58.151	1.16862E-7	gi|296085170|emb|CBI28665.3|unnamed protein product, partial [Vitis vinifera]	GO:0018026, GO:0016279
lcl|ORF155_LIEC01012058.1_82652_82329	107	57.3806	2.29763E-7	gi|728810900|gb|KHF99901.1|Ribosomal N-lysine methyltransferase 1 [Gossypium arboreum]	GO:0008168, GO:0016740, GO:0032259
lcl|ORF159_LIEC01012058.1_55208_54822	128	206.068	4.5337E-63	gi|700201417|gb|KGN56550.1|hypothetical protein Csa_3G123720 [Cucumis sativus]	GO:0008168, GO:0032259
lcl|ORF159_LIEC01012058.1_55208_54822	128	205.682	1.04235E-62	gi|734396090|gb|KHN29409.1|Putative methyltransferase PMT15 [Glycine soja]	GO:0008168, GO:0016740, GO:0032259
lcl|ORF159_LIEC01012058.1_55208_54822	128	208.379	1.93092E-62	gi|641867330|gb|KDO86014.1|hypothetical protein CISIN_1g006633mg [Citrus sinensis]	GO:0016020, GO:0016021, GO:0008168, GO:0032259
lcl|ORF159_LIEC01012058.1_55208_54822	128	204.142	3.22204E-62	gi|593333055|ref|XP_007139953.1|hypothetical protein PHAVU_008G072500g, partial [Phaseolus vulgaris]	GO:0008168, GO:0032259
lcl|ORF161_LIEC01012058.1_350_0	117	168.318	1.31947E-49	gi|731421440|ref|XP_010661750.1|PREDICTED: myb-related protein 308 [Vitis vinifera]	GO:0003677, GO:0009909
lcl|ORF161_LIEC01012058.1_350_0	117	168.318	1.45457E-49	gi|147785186|emb|CAN75438.1|hypothetical protein VITISV_000834 [Vitis vinifera]	GO:0003677
lcl|ORF161_LIEC01012058.1_350_0	117	165.236	3.46997E-48	gi|567905200|ref|XP_006445088.1|hypothetical protein CICLE_v10021268mg [Citrus clementina]	GO:0003677
lcl|ORF161_LIEC01012058.1_350_0	117	164.851	4.77195E-48	gi|224127612|ref|XP_002320117.1|hypothetical protein POPTR_0014s07700g [Populus trichocarpa]	GO:0003677, GO:0009909
lcl|ORF164_LIEC01012058.1_283585_283097	162	163.31	2.14802E-46	gi|586781986|ref|XP_006859202.1|PREDICTED: UDP-galactose transporter 1 [Amborella trichopoda]	GO:0016020, GO:0016021
lcl|ORF164_LIEC01012058.1_283585_283097	162	160.999	3.69024E-46	gi|475579547|gb|EMT18363.1|hypothetical protein F775_28821 [Aegilops tauschii]	GO:0016020, GO:0016021
lcl|ORF164_LIEC01012058.1_283585_283097	162	162.54	4.52129E-46	gi|449449741|ref|XP_004142623.1|PREDICTED: UDP-galactose transporter 1 [Cucumis sativus]	GO:0016020, GO:0016021
lcl|ORF164_LIEC01012058.1_283585_283097	162	160.614	1.84941E-45	gi|902236688|gb|KNA24486.1|hypothetical protein SOVF_014840 [Spinacia oleracea]	GO:0016020, GO:0016021
lcl|ORF165_LIEC01012058.1_280666_279968	232	286.189	2.65024E-92	gi|674936536|emb|CDX96571.1|BnaA08g21140D [Brassica napus]	GO:0016020, GO:0016021
lcl|ORF165_LIEC01012058.1_280666_279968	232	282.722	4.52748E-91	gi|922551303|ref|XP_013603642.1|PREDICTED: lysM domain-containing GPI-anchored protein 1-like [Brassica oleracea var. oleracea]	GO:0016020, GO:0016021
lcl|ORF165_LIEC01012058.1_280666_279968	232	282.722	5.50516E-91	gi|923917734|ref|XP_013728283.1|PREDICTED: lysM domain-containing GPI-anchored protein 1-like [Brassica napus]	GO:0016020, GO:0016021
lcl|ORF168_LIEC01012058.1_252784_252314	156	254.603	2.55321E-82	gi|597718006|gb|AHN19765.1|flavonol synthase [Fagopyrum dibotrys]	GO:0005506, GO:0016491, GO:0046872, GO:0055114
lcl|ORF168_LIEC01012058.1_252784_252314	156	253.832	5.0184E-82	gi|330688837|gb|AEC33115.1|flavonol synthase [Fagopyrum esculentum]	GO:0005506, GO:0046872, GO:0016491, GO:0055114
lcl|ORF168_LIEC01012058.1_252784_252314	156	252.677	1.42874E-81	gi|330688839|gb|AEC33116.1|flavonol synthase [Fagopyrum tataricum]	GO:0005506, GO:0046872, GO:0016491, GO:0055114
lcl|ORF168_LIEC01012058.1_252784_252314	156	239.965	1.38073E-76	gi|221047210|gb|ACL98052.1|flavonol synthase [Camellia sinensis]	GO:0016491, GO:0046872, GO:0055114
lcl|ORF168_LIEC01012058.1_252784_252314	156	239.195	3.26307E-76	gi|325551321|gb|ADZ28516.1|flavonol synthase [Camellia nitidissima]	GO:0046872, GO:0016491, GO:0055114
lcl|ORF168_LIEC01012058.1_252784_252314	156	238.424	5.29665E-76	gi|14916564|sp|Q9M547.1|FLS_EUSERRecName: Full=Flavonol synthase/flavanone 3-hydroxylase; Short=FLS [Eustoma exaltatum subsp. russellianum]	GO:0051555, GO:0031418, GO:0005737, GO:0051213, GO:0046872, GO:0045486, GO:0045431, GO:0016491, GO:0055114, GO:0009813
lcl|ORF168_LIEC01012058.1_252784_252314	156	233.802	4.1529E-74	gi|969531761|gb|ALU09328.1|flavanone 3-hydroxylase [Lonicera caerulea]	GO:0005506, GO:0016491, GO:0046872, GO:0055114
lcl|ORF168_LIEC01012058.1_252784_252314	156	233.802	4.4331E-74	gi|14916566|sp|Q9ZWQ9.1|FLS_CITUNRecName: Full=Flavonol synthase/flavanone 3-hydroxylase; AltName: Full=CitFLS; Short=FLS	GO:0051555, GO:0031418, GO:0005737, GO:0051213, GO:0045486, GO:0045431, GO:0016491, GO:0046872, GO:0055114, GO:0009813
lcl|ORF168_LIEC01012058.1_252784_252314	156	233.032	8.11313E-74	gi|327248630|dbj|BAK09226.1|flavonol synthase [Gentiana triflora]	GO:0046872, GO:0016491, GO:0055114
lcl|ORF174_LIEC01012058.1_204667_203798	289	201.445	2.69167E-57	gi|641839788|gb|KDO58714.1|hypothetical protein CISIN_1g005122mg [Citrus sinensis]	GO:0016307, GO:0046488, GO:0046854
lcl|ORF174_LIEC01012058.1_204667_203798	289	199.904	2.34136E-56	gi|922337859|ref|XP_013446919.1|phosphatidylinositol-4-phosphate 5-kinase family protein [Medicago truncatula]	GO:0016307, GO:0046488, GO:0046854, GO:0016310, GO:0016301
lcl|ORF174_LIEC01012058.1_204667_203798	289	202.216	2.76942E-56	gi|641839787|gb|KDO58713.1|hypothetical protein CISIN_1g005122mg [Citrus sinensis]	GO:0016307, GO:0046488, GO:0046854
lcl|ORF174_LIEC01012058.1_204667_203798	289	201.06	3.65659E-56	gi|357520221|ref|XP_003630399.1|phosphatidylinositol-4-phosphate 5-kinase family protein [Medicago truncatula]	GO:0016307, GO:0046488, GO:0046854, GO:0016310, GO:0016301
lcl|ORF174_LIEC01012058.1_204667_203798	289	201.445	4.58417E-56	gi|1044527216|ref|XP_017408101.1|PREDICTED: phosphatidylinositol 4-phosphate 5-kinase 1-like [Vigna angularis]	GO:0016307, GO:0046488, GO:0046854
lcl|ORF174_LIEC01012058.1_204667_203798	289	199.134	2.97922E-55	gi|593488453|ref|XP_007141094.1|hypothetical protein PHAVU_008G166900g [Phaseolus vulgaris]	GO:0016307, GO:0046488, GO:0046854
lcl|ORF174_LIEC01012058.1_204667_203798	289	198.364	5.39391E-55	gi|356550825|ref|XP_003543784.1|PREDICTED: phosphatidylinositol 4-phosphate 5-kinase 1-like [Glycine max]	GO:0016307, GO:0046488, GO:0046854
lcl|ORF174_LIEC01012058.1_204667_203798	289	196.438	2.70513E-54	gi|571451506|ref|XP_006578756.1|PREDICTED: phosphatidylinositol 4-phosphate 5-kinase 1-like [Glycine max]	GO:0016307, GO:0046488, GO:0046854
lcl|ORF175_LIEC01012058.1_203233_202724	169	184.496	2.26038E-51	gi|802634849|ref|XP_012078161.1|PREDICTED: phosphatidylinositol 4-phosphate 5-kinase 1 [Jatropha curcas]	GO:0016307, GO:0046488, GO:0046854
lcl|ORF175_LIEC01012058.1_203233_202724	169	181.03	3.57477E-50	gi|703080139|ref|XP_010091341.1|Phosphatidylinositol-4-phosphate 5-kinase 1 [Morus notabilis]	GO:0016307, GO:0046488, GO:0046854, GO:0016310, GO:0016301	EXB44331.1, XP_010091341.1
lcl|ORF175_LIEC01012058.1_203233_202724	169	172.555	1.6399E-49	gi|567148997|ref|XP_006416241.1|hypothetical protein EUTSA_v10007966mg [Eutrema salsugineum]	GO:0016307, GO:0046488, GO:0046854
lcl|ORF176_LIEC01012058.1_202039_201683	118	163.696	1.43738E-44	gi|848909362|ref|XP_012853472.1|PREDICTED: phosphatidylinositol 4-phosphate 5-kinase 1-like [Erythranthe guttata]	GO:0016307, GO:0016308, GO:0046488, GO:0046854, GO:0005524
lcl|ORF176_LIEC01012058.1_202039_201683	118	160.614	1.02411E-43	gi|902195953|gb|KNA13001.1|hypothetical protein SOVF_120820 [Spinacia oleracea]	GO:0016307, GO:0046488, GO:0046854
lcl|ORF176_LIEC01012058.1_202039_201683	118	160.614	1.0421E-43	gi|731310628|ref|XP_010669427.1|PREDICTED: phosphatidylinositol 4-phosphate 5-kinase 1 [Beta vulgaris subsp. vulgaris]	GO:0016307, GO:0046488, GO:0046854
lcl|ORF176_LIEC01012058.1_202039_201683	118	160.614	1.45871E-43	gi|449445134|ref|XP_004140328.1|PREDICTED: phosphatidylinositol 4-phosphate 5-kinase 1 [Cucumis sativus]	GO:0016307, GO:0046488, GO:0046854
lcl|ORF176_LIEC01012058.1_202039_201683	118	158.688	6.45069E-43	gi|702379912|ref|XP_010063339.1|PREDICTED: phosphatidylinositol 4-phosphate 5-kinase 1 [Eucalyptus grandis]	GO:0016307, GO:0046488, GO:0046854
lcl|ORF176_LIEC01012058.1_202039_201683	118	153.68	1.02384E-42	gi|734388945|gb|KHN26041.1|Phosphatidylinositol-4-phosphate 5-kinase 1 [Glycine soja]	GO:0016307, GO:0016308, GO:0046488, GO:0046854, GO:0016310, GO:0016740, GO:0016301
lcl|ORF176_LIEC01012058.1_202039_201683	118	158.303	1.12862E-42	gi|566157000|ref|XP_002301013.2|putative phosphatidylinositol-4-phosphate 5-kinase mRNA family protein [Populus trichocarpa]	GO:0016307, GO:0046488, GO:0046854, GO:0016310, GO:0016301
lcl|ORF179_LIEC01012058.1_181537_180290	415	566.614	0.0	gi|802699495|ref|XP_012083558.1|PREDICTED: brefeldin A-inhibited guanine nucleotide-exchange protein 2-like [Jatropha curcas]	GO:0032012, GO:0005086, GO:0043547
lcl|ORF179_LIEC01012058.1_181537_180290	415	560.836	0.0	gi|590722920|ref|XP_007052034.1|PREDICTED: brefeldin A-inhibited guanine nucleotide-exchange protein 2 [Theobroma cacao]	GO:0032012, GO:0005086, GO:0043547
lcl|ORF179_LIEC01012058.1_181537_180290	415	559.296	0.0	gi|356532091|ref|XP_003534607.1|PREDICTED: brefeldin A-inhibited guanine nucleotide-exchange protein 2-like [Glycine max]	GO:0016192, GO:0005802, GO:0032012, GO:0005829, GO:0005086, GO:0043547
lcl|ORF179_LIEC01012058.1_181537_180290	415	552.747	0.0	gi|566158113|ref|XP_002301297.2|hypothetical protein POPTR_0002s15020g [Populus trichocarpa]	GO:0032012, GO:0005086, GO:0043547
lcl|ORF179_LIEC01012058.1_181537_180290	415	557.755	1.35482E-180	gi|731361282|ref|XP_010692270.1|PREDICTED: brefeldin A-inhibited guanine nucleotide-exchange protein 2 [Beta vulgaris subsp. vulgaris]	GO:0032012, GO:0005086, GO:0043547
lcl|ORF180_LIEC01012058.1_179467_179078	129	213.001	1.54098E-61	gi|225453927|ref|XP_002279696.1|PREDICTED: brefeldin A-inhibited guanine nucleotide-exchange protein 2 [Vitis vinifera]	GO:0016192, GO:0005802, GO:0032012, GO:0005829, GO:0005086, GO:0043547
lcl|ORF180_LIEC01012058.1_179467_179078	129	213.001	1.54128E-61	gi|357506873|ref|XP_003623725.1|brefeldin A-inhibited guanine nucleotide-exchange protein [Medicago truncatula]	GO:0032012, GO:0005086, GO:0043547	XP_003623725.1, AES79943.1
lcl|ORF180_LIEC01012058.1_179467_179078	129	213.001	1.71379E-61	gi|703085833|ref|XP_010092846.1|Brefeldin A-inhibited guanine nucleotide-exchange protein 2 [Morus notabilis]	GO:0032012, GO:0005086, GO:0043547	XP_010092846.1, EXB52664.1
lcl|ORF181_LIEC01012058.1_178951_178547	134	187.193	2.34478E-52	gi|731361282|ref|XP_010692270.1|PREDICTED: brefeldin A-inhibited guanine nucleotide-exchange protein 2 [Beta vulgaris subsp. vulgaris]	GO:0032012, GO:0005086, GO:0043547
lcl|ORF181_LIEC01012058.1_178951_178547	134	185.652	6.8062E-52	gi|1050587702|ref|XP_017615189.1|PREDICTED: brefeldin A-inhibited guanine nucleotide-exchange protein 2-like [Gossypium arboreum]	GO:0032012, GO:0005086, GO:0043547
lcl|ORF181_LIEC01012058.1_178951_178547	134	181.8	1.85361E-50	gi|225453927|ref|XP_002279696.1|PREDICTED: brefeldin A-inhibited guanine nucleotide-exchange protein 2 [Vitis vinifera]	GO:0016192, GO:0005802, GO:0032012, GO:0005829, GO:0005086, GO:0043547
lcl|ORF181_LIEC01012058.1_178951_178547	134	181.415	2.50308E-50	gi|823186179|ref|XP_012489771.1|PREDICTED: brefeldin A-inhibited guanine nucleotide-exchange protein 2-like [Gossypium raimondii]	GO:0032012, GO:0005086, GO:0043547
lcl|ORF181_LIEC01012058.1_178951_178547	134	179.874	7.77583E-50	gi|703085833|ref|XP_010092846.1|Brefeldin A-inhibited guanine nucleotide-exchange protein 2 [Morus notabilis]	GO:0032012, GO:0005086, GO:0043547	XP_010092846.1, EXB52664.1
lcl|ORF182_LIEC01012058.1_177046_176741	101	182.185	3.34815E-51	gi|356532091|ref|XP_003534607.1|PREDICTED: brefeldin A-inhibited guanine nucleotide-exchange protein 2-like [Glycine max]	GO:0016192, GO:0005802, GO:0032012, GO:0005829, GO:0005086, GO:0043547
lcl|ORF182_LIEC01012058.1_177046_176741	101	181.8	4.43526E-51	gi|255541336|ref|XP_002511732.1|PREDICTED: brefeldin A-inhibited guanine nucleotide-exchange protein 2 [Ricinus communis]	GO:0032012, GO:0005086, GO:0043547
lcl|ORF182_LIEC01012058.1_177046_176741	101	181.03	8.49397E-51	gi|593334129|ref|XP_007139990.1|hypothetical protein PHAVU_008G075600g [Phaseolus vulgaris]	GO:0032012, GO:0005086, GO:0043547
lcl|ORF182_LIEC01012058.1_177046_176741	101	180.644	9.91965E-51	gi|1044561270|ref|XP_017416866.1|PREDICTED: brefeldin A-inhibited guanine nucleotide-exchange protein 2 [Vigna angularis]	GO:0032012, GO:0005086, GO:0043547
lcl|ORF182_LIEC01012058.1_177046_176741	101	180.259	1.60781E-50	gi|734306325|gb|KHM98880.1|Brefeldin A-inhibited guanine nucleotide-exchange protein 2 [Glycine soja]	GO:0032012, GO:0005086, GO:0043547
lcl|ORF183_LIEC01012058.1_175486_175121	121	228.409	4.55341E-67	gi|702340739|ref|XP_010056296.1|PREDICTED: brefeldin A-inhibited guanine nucleotide-exchange protein 2 [Eucalyptus grandis]	GO:0032012, GO:0005086, GO:0043547
lcl|ORF183_LIEC01012058.1_175486_175121	121	226.098	3.62061E-66	gi|596050632|ref|XP_007220577.1|hypothetical protein PRUPE_ppa000110mg [Prunus persica]	GO:0032012, GO:0005086, GO:0043547
lcl|ORF183_LIEC01012058.1_175486_175121	121	225.328	6.35159E-66	gi|225453927|ref|XP_002279696.1|PREDICTED: brefeldin A-inhibited guanine nucleotide-exchange protein 2 [Vitis vinifera]	GO:0016192, GO:0005802, GO:0032012, GO:0005829, GO:0005086, GO:0043547
lcl|ORF183_LIEC01012058.1_175486_175121	121	224.557	1.22767E-65	gi|449432241|ref|XP_004133908.1|PREDICTED: brefeldin A-inhibited guanine nucleotide-exchange protein 2 [Cucumis sativus]	GO:0032012, GO:0005086, GO:0043547
lcl|ORF184_LIEC01012058.1_174778_174407	123	160.999	2.11328E-43	gi|356505731|ref|XP_003521643.1|PREDICTED: brefeldin A-inhibited guanine nucleotide-exchange protein 2-like [Glycine max]	GO:0016192, GO:0005802, GO:0032012, GO:0005829, GO:0005086, GO:0043547
lcl|ORF184_LIEC01012058.1_174778_174407	123	160.999	2.23266E-43	gi|734306325|gb|KHM98880.1|Brefeldin A-inhibited guanine nucleotide-exchange protein 2 [Glycine soja]	GO:0032012, GO:0005086, GO:0043547
lcl|ORF184_LIEC01012058.1_174778_174407	123	160.229	3.62551E-43	gi|734419442|gb|KHN40138.1|Brefeldin A-inhibited guanine nucleotide-exchange protein 2 [Glycine soja]	GO:0032012, GO:0005086, GO:0043547
lcl|ORF184_LIEC01012058.1_174778_174407	123	159.844	5.57178E-43	gi|802699495|ref|XP_012083558.1|PREDICTED: brefeldin A-inhibited guanine nucleotide-exchange protein 2-like [Jatropha curcas]	GO:0032012, GO:0005086, GO:0043547
lcl|ORF184_LIEC01012058.1_174778_174407	123	159.844	5.79189E-43	gi|596050632|ref|XP_007220577.1|hypothetical protein PRUPE_ppa000110mg [Prunus persica]	GO:0032012, GO:0005086, GO:0043547
lcl|ORF184_LIEC01012058.1_174778_174407	123	159.458	6.32209E-43	gi|661878482|emb|CDP17784.1|unnamed protein product [Coffea canephora]	GO:0032012, GO:0005086, GO:0043547
lcl|ORF191_LIEC01012058.1_80389_80048	113	50.447	6.57552E-5	gi|42561607|ref|NP_171694.3|SET domain-containing protein [Arabidopsis thaliana]	GO:0005634	NP_171694.3, AEE27353.1
lcl|ORF193_LIEC01012058.1_76396_75938	152	88.5817	3.22748E-18	gi|976900987|gb|KVH89137.1|Ribosomal RNA adenine methylase transferase [Cynara cardunculus var. scolymus]	GO:0000154, GO:0008649, GO:0006364, GO:0008168, GO:0016740, GO:0031167, GO:0032259, GO:0000179
lcl|ORF193_LIEC01012058.1_76396_75938	152	87.4261	6.88777E-18	gi|629113032|gb|KCW77992.1|hypothetical protein EUGRSUZ_D02236 [Eucalyptus grandis]	GO:0000154, GO:0008649, GO:0006364, GO:0016740, GO:0031167, GO:0008168, GO:0032259, GO:0000179
lcl|ORF193_LIEC01012058.1_76396_75938	152	87.4261	9.62765E-18	gi|702326482|ref|XP_010053648.1|PREDICTED: ribosomal RNA small subunit methyltransferase, chloroplastic [Eucalyptus grandis]	GO:0000154, GO:0008649, GO:0006364, GO:0016740, GO:0031167, GO:0008168, GO:0032259, GO:0000179
lcl|ORF193_LIEC01012058.1_76396_75938	152	86.2705	3.02386E-17	gi|225453766|ref|XP_002270274.1|PREDICTED: ribosomal RNA small subunit methyltransferase, chloroplastic [Vitis vinifera]	GO:0000154, GO:0005737, GO:0009409, GO:0008649, GO:0006364, GO:0008168, GO:0016740, GO:0031167, GO:0032259, GO:0000179
lcl|ORF193_LIEC01012058.1_76396_75938	152	85.5001	6.42218E-17	gi|566203066|ref|XP_002320768.2|hypothetical protein POPTR_0014s07310g [Populus trichocarpa]	GO:0009409, GO:0005737, GO:0000154, GO:0008649, GO:0006364, GO:0016740, GO:0031167, GO:0008168, GO:0032259, GO:0000179
lcl|ORF194_LIEC01012058.1_66520_66149	123	114.775	4.34388E-29	gi|1044552397|ref|XP_017442595.1|PREDICTED: serine/arginine-rich splicing factor RS41-like isoform X1 [Vigna angularis]	GO:0000166, GO:0003676
lcl|ORF194_LIEC01012058.1_66520_66149	123	114.775	4.63855E-29	gi|920718174|gb|KOM57371.1|hypothetical protein LR48_Vigan11g040400, partial [Vigna angularis]	GO:0000166, GO:0003676
lcl|ORF194_LIEC01012058.1_66520_66149	123	114.005	7.01741E-29	gi|388494018|gb|AFK35075.1|unknown [Lotus japonicus]	GO:0000166, GO:0003676
lcl|ORF194_LIEC01012058.1_66520_66149	123	110.538	9.10038E-29	gi|778730269|ref|XP_011659744.1|PREDICTED: serine/arginine-rich splicing factor RS31-like [Cucumis sativus]	GO:0000166, GO:0003676
lcl|ORF194_LIEC01012058.1_66520_66149	123	115.161	1.18465E-28	gi|596005003|ref|XP_007218336.1|hypothetical protein PRUPE_ppa008562mg [Prunus persica]	GO:0000166, GO:0003676
lcl|ORF197_LIEC01012058.1_39091_38606	161	138.658	1.27921E-37	gi|641867374|gb|KDO86058.1|hypothetical protein CISIN_1g021499mg [Citrus sinensis]	GO:0016020, GO:0016021
lcl|ORF197_LIEC01012058.1_39091_38606	161	139.043	1.38023E-37	gi|567905246|ref|XP_006445111.1|hypothetical protein CICLE_v10021526mg [Citrus clementina]	GO:0016020, GO:0016021
lcl|ORF197_LIEC01012058.1_39091_38606	161	139.043	1.66478E-37	gi|641867370|gb|KDO86054.1|hypothetical protein CISIN_1g021499mg [Citrus sinensis]	GO:0016020, GO:0016021
lcl|ORF197_LIEC01012058.1_39091_38606	161	137.117	1.14121E-36	gi|641867373|gb|KDO86057.1|hypothetical protein CISIN_1g021499mg [Citrus sinensis]	GO:0016020, GO:0016021
lcl|ORF197_LIEC01012058.1_39091_38606	161	135.961	1.83163E-36	gi|902204968|gb|KNA15037.1|hypothetical protein SOVF_101910 isoform B [Spinacia oleracea]	GO:0016020, GO:0016021
lcl|ORF197_LIEC01012058.1_39091_38606	161	135.576	2.02935E-36	gi|902204967|gb|KNA15036.1|hypothetical protein SOVF_101910 isoform A [Spinacia oleracea]	GO:0016020, GO:0016021
lcl|ORF2_LIEC01012059.1_41541_41843	100	89.7373	1.5431E-21	gi|734318165|gb|KHN02968.1|40S ribosomal protein S21 [Glycine soja]	GO:0003735, GO:0000461, GO:0022627, GO:0000447, GO:0005840, GO:0006412, GO:0005622
lcl|ORF2_LIEC01012059.1_41541_41843	100	88.1965	7.69431E-21	gi|920681099|gb|KOM27919.1|hypothetical protein LR48_Vigan468s008100 [Vigna angularis]	GO:0003735, GO:0016020, GO:0016021, GO:0005840, GO:0006412, GO:0005622
lcl|ORF2_LIEC01012059.1_41541_41843	100	86.2705	2.90544E-20	gi|326519857|dbj|BAK03853.1|predicted protein [Hordeum vulgare subsp. vulgare]	GO:0003735, GO:0030529, GO:0005840, GO:0006412, GO:0005622
lcl|ORF2_LIEC01012059.1_41541_41843	100	86.2705	4.09495E-20	gi|734357848|gb|KHN14626.1|40S ribosomal protein S21 [Glycine soja]	GO:0003735, GO:0030529, GO:0005840, GO:0006412, GO:0005622
lcl|ORF2_LIEC01012059.1_41541_41843	100	85.8853	4.88323E-20	gi|965664552|dbj|BAT80261.1|hypothetical protein VIGAN_02325900 [Vigna angularis var. angularis]	GO:0003735, GO:0005840, GO:0006412, GO:0005622
lcl|ORF7_LIEC01012059.1_10_447	145	110.538	3.60306E-26	gi|703154725|ref|XP_010111017.1|U-box domain-containing protein 8 [Morus notabilis]	GO:0004842, GO:0016567	XP_010111017.1, EXC29545.1
lcl|ORF7_LIEC01012059.1_10_447	145	110.153	5.49395E-26	gi|902185183|gb|KNA10445.1|hypothetical protein SOVF_144230 [Spinacia oleracea]	GO:0016567, GO:0004842
lcl|ORF7_LIEC01012059.1_10_447	145	105.916	1.80597E-24	gi|661896491|emb|CDO99680.1|unnamed protein product [Coffea canephora]	GO:0004842, GO:0016567
lcl|ORF7_LIEC01012059.1_10_447	145	104.76	4.16027E-24	gi|823244527|ref|XP_012454926.1|PREDICTED: U-box domain-containing protein 8 [Gossypium raimondii]	GO:0016567, GO:0004842
lcl|ORF10_LIEC01012059.1_34762_35088	108	72.4034	1.29306E-12	gi|703076596|ref|XP_010090374.1|Putative DUF21 domain-containing protein [Morus notabilis]	GO:0016020, GO:0016021	EXB39344.1, XP_010090374.1
lcl|ORF18_LIEC01012059.1_50705_47583	1040	628.246	0.0	gi|566189377|ref|XP_002314570.2|hypothetical protein POPTR_0010s06250g [Populus trichocarpa]	GO:0016020, GO:0016021
lcl|ORF21_LIEC01012059.1_27452_26718	244	344.739	1.42202E-113	gi|641858607|gb|KDO77329.1|hypothetical protein CISIN_1g003514mg [Citrus sinensis]	GO:0071805, GO:0015079, GO:0016020, GO:0016021
lcl|ORF21_LIEC01012059.1_27452_26718	244	349.747	3.94512E-113	gi|920681028|gb|KOM27848.1|hypothetical protein LR48_Vigan468s001000 [Vigna angularis]	GO:0071805, GO:0015079, GO:0016020, GO:0016021
lcl|ORF21_LIEC01012059.1_27452_26718	244	347.821	5.5572E-113	gi|976924496|gb|KVI08455.1|potassium transporter [Cynara cardunculus var. scolymus]	GO:0071805, GO:0015079, GO:0016020, GO:0016021
lcl|ORF21_LIEC01012059.1_27452_26718	244	350.517	7.22903E-113	gi|359472756|ref|XP_002276261.2|PREDICTED: potassium transporter 11 [Vitis vinifera]	GO:0071805, GO:0006813, GO:0015079, GO:0016020, GO:0016021, GO:0006811
lcl|ORF21_LIEC01012059.1_27452_26718	244	347.436	1.57468E-112	gi|728814973|gb|KHG01691.1|Potassium transporter 11 [Gossypium arboreum]	GO:0071805, GO:0015079, GO:0016020, GO:0016021
lcl|ORF21_LIEC01012059.1_27452_26718	244	347.436	1.69421E-112	gi|728814972|gb|KHG01690.1|Potassium transporter 11 [Gossypium arboreum]	GO:0071805, GO:0015079, GO:0016020, GO:0016021
lcl|ORF23_LIEC01012059.1_56410_55181	409	549.666	0.0	gi|147791117|emb|CAN74702.1|hypothetical protein VITISV_023139 [Vitis vinifera]	GO:0008270, GO:0046872, GO:0015074, GO:0003676
lcl|ORF23_LIEC01012059.1_56410_55181	409	548.51	0.0	gi|147780308|emb|CAN61435.1|hypothetical protein VITISV_033767 [Vitis vinifera]	GO:0008270, GO:0046872, GO:0015074, GO:0003676
lcl|ORF23_LIEC01012059.1_56410_55181	409	547.74	0.0	gi|147773621|emb|CAN74198.1|hypothetical protein VITISV_005765 [Vitis vinifera]	GO:0015074, GO:0003676
lcl|ORF23_LIEC01012059.1_56410_55181	409	531.946	0.0	gi|147800845|emb|CAN71038.1|hypothetical protein VITISV_011062 [Vitis vinifera]	GO:0015074, GO:0003676
lcl|ORF23_LIEC01012059.1_56410_55181	409	543.888	2.04867E-180	gi|147805926|emb|CAN69998.1|hypothetical protein VITISV_006839 [Vitis vinifera]	GO:0008270, GO:0046872, GO:0015074, GO:0003676
lcl|ORF23_LIEC01012059.1_56410_55181	409	543.888	8.01917E-180	gi|147789655|emb|CAN76321.1|hypothetical protein VITISV_044445 [Vitis vinifera]	GO:0008270, GO:0046872, GO:0015074, GO:0003676
lcl|ORF26_LIEC01012059.1_46075_45005	356	179.874	8.30843E-47	gi|902227435|gb|KNA20686.1|hypothetical protein SOVF_049810, partial [Spinacia oleracea]	GO:0016020, GO:0016021
lcl|ORF30_LIEC01012059.1_29793_29368	141	149.828	7.01858E-43	gi|116793088|gb|ABK26610.1|unknown [Picea sitchensis]	GO:0071805, GO:0015079, GO:0016020, GO:0016021
lcl|ORF30_LIEC01012059.1_29793_29368	141	144.821	4.85733E-41	gi|413917049|gb|AFW56981.1|hypothetical protein ZEAMMB73_046916 [Zea mays]	GO:0071805, GO:0006813, GO:0015079, GO:0016020, GO:0016021, GO:0006811	AFW56981.1
lcl|ORF30_LIEC01012059.1_29793_29368	141	152.91	1.20067E-40	gi|976766183|gb|KVG58935.1|potassium transporter [Cynara cardunculus var. scolymus]	GO:0071805, GO:0015079, GO:0016020, GO:0016021
lcl|ORF30_LIEC01012059.1_29793_29368	141	151.369	5.55484E-40	gi|641858605|gb|KDO77327.1|hypothetical protein CISIN_1g003514mg [Citrus sinensis]	GO:0071805, GO:0006813, GO:0015079, GO:0016020, GO:0016021, GO:0006811
lcl|ORF31_LIEC01012059.1_29199_28684	171	140.969	1.22677E-35	gi|593330809|ref|XP_007138831.1|hypothetical protein PHAVU_009G241000g [Phaseolus vulgaris]	GO:0071805, GO:0006813, GO:0015079, GO:0016020, GO:0016021, GO:0006811
lcl|ORF31_LIEC01012059.1_29199_28684	171	140.198	1.51583E-35	gi|700209373|gb|KGN64469.1|hypothetical protein Csa_1G057050 [Cucumis sativus]	GO:0071805, GO:0015079, GO:0016020, GO:0016021
lcl|ORF31_LIEC01012059.1_29199_28684	171	140.584	1.52487E-35	gi|920681028|gb|KOM27848.1|hypothetical protein LR48_Vigan468s001000 [Vigna angularis]	GO:0071805, GO:0015079, GO:0016020, GO:0016021
lcl|ORF31_LIEC01012059.1_29199_28684	171	140.198	2.366E-35	gi|1044527577|ref|XP_017408294.1|PREDICTED: potassium transporter 10-like [Vigna angularis]	GO:0071805, GO:0006813, GO:0015079, GO:0016020, GO:0016021, GO:0006811
lcl|ORF31_LIEC01012059.1_29199_28684	171	139.428	3.14373E-35	gi|728814972|gb|KHG01690.1|Potassium transporter 11 [Gossypium arboreum]	GO:0071805, GO:0015079, GO:0016020, GO:0016021
lcl|ORF32_LIEC01012059.1_26322_25822	166	255.373	1.65474E-79	gi|593791720|ref|XP_007158899.1|hypothetical protein PHAVU_002G191100g [Phaseolus vulgaris]	GO:0071805, GO:0006813, GO:0015079, GO:0016020, GO:0016021, GO:0006811
lcl|ORF32_LIEC01012059.1_26322_25822	166	256.144	5.03922E-78	gi|947093793|gb|KRH42378.1|hypothetical protein GLYMA_08G086300 [Glycine max]	GO:0071805, GO:0006813, GO:0015079, GO:0016020, GO:0016021, GO:0006811
lcl|ORF32_LIEC01012059.1_26322_25822	166	256.144	5.18485E-78	gi|356528128|ref|XP_003532657.1|PREDICTED: potassium transporter 10-like isoform X2 [Glycine max]	GO:0071805, GO:0006813, GO:0015079, GO:0016020, GO:0016021, GO:0006811
lcl|ORF32_LIEC01012059.1_26322_25822	166	256.144	9.15035E-78	gi|571470511|ref|XP_006585037.1|PREDICTED: potassium transporter 11-like isoform X1 [Glycine max]	GO:0071805, GO:0006813, GO:0015079, GO:0016020, GO:0016021, GO:0006811
lcl|ORF32_LIEC01012059.1_26322_25822	166	254.603	1.8562E-77	gi|593791718|ref|XP_007158898.1|hypothetical protein PHAVU_002G191100g [Phaseolus vulgaris]	GO:0071805, GO:0006813, GO:0015079, GO:0016020, GO:0016021, GO:0006811
lcl|ORF32_LIEC01012059.1_26322_25822	166	252.677	1.9792E-77	gi|920677819|gb|KOM25017.1|hypothetical protein LR48_Vigan45s001900 [Vigna angularis]	GO:0071805, GO:0015079, GO:0016020, GO:0016021
lcl|ORF33_LIEC01012059.1_22812_22501	103	161.384	5.91841E-44	gi|802619167|ref|XP_012075497.1|PREDICTED: DNA replication licensing factor MCM6 [Jatropha curcas]	GO:0003677, GO:0006270, GO:0006260, GO:0000166, GO:0032508, GO:0003678, GO:0004386, GO:0042555, GO:0005524, GO:0005634, GO:0016787
lcl|ORF33_LIEC01012059.1_22812_22501	103	160.614	1.05891E-43	gi|224057898|ref|XP_002299379.1|hypothetical protein POPTR_0001s12380g [Populus trichocarpa]	GO:0003677, GO:0006270, GO:0032508, GO:0003678, GO:0000166, GO:0006260, GO:0004386, GO:0042555, GO:0016787, GO:0005524, GO:0005634
lcl|ORF33_LIEC01012059.1_22812_22501	103	159.073	2.99963E-43	gi|728843917|gb|KHG23360.1|DNA replication licensing factor mcm6 [Gossypium arboreum]	GO:0003677, GO:0006270, GO:0000166, GO:0006260, GO:0003678, GO:0032508, GO:0004386, GO:0042555, GO:0005524, GO:0005634, GO:0016787
lcl|ORF36_LIEC01012059.1_10830_10492	112	166.392	4.53858E-47	gi|224083390|ref|XP_002307008.1|hypothetical protein POPTR_0005s28030g [Populus trichocarpa]	GO:0048531, GO:0045489, GO:0005794, GO:0042546
lcl|ORF1_LIEC01012060.1_891_1298	135	138.272	1.32572E-37	gi|57900044|dbj|BAD88086.1|ribosomal protein-like [Oryza sativa Japonica Group]	GO:0005840, GO:0016788
lcl|ORF2_LIEC01012060.1_9321_9710	129	207.994	8.93754E-60	gi|207367152|dbj|BAG72096.1|Gag-protease-integrase-RT-RNaseH polyprotein [Glycine max]	GO:0008270, GO:0008233, GO:0006508, GO:0015074, GO:0003676
lcl|ORF2_LIEC01012060.1_9321_9710	129	198.364	1.90721E-56	gi|147861593|emb|CAN79309.1|hypothetical protein VITISV_020559 [Vitis vinifera]	GO:0015074, GO:0003676
lcl|ORF2_LIEC01012060.1_9321_9710	129	191.43	1.17918E-54	gi|147859360|emb|CAN83951.1|hypothetical protein VITISV_043907 [Vitis vinifera]	GO:0016020, GO:0016021
lcl|ORF2_LIEC01012060.1_9321_9710	129	187.578	9.28823E-53	gi|147834984|emb|CAN74609.1|hypothetical protein VITISV_029328 [Vitis vinifera]	GO:0015074, GO:0003676
lcl|ORF3_LIEC01012060.1_9729_10088	119	137.502	4.80886E-39	gi|85719354|gb|ABC75359.1|Polynucleotidyl transferase, Ribonuclease H fold [Medicago truncatula]	GO:0016740
lcl|ORF5_LIEC01012060.1_14388_17225	945	436.417	6.86509E-133	gi|731329426|ref|XP_010675584.1|PREDICTED: disease resistance protein RPS2 [Beta vulgaris subsp. vulgaris]	GO:0043531, GO:0006952
lcl|ORF5_LIEC01012060.1_14388_17225	945	390.193	1.21595E-116	gi|703072724|ref|XP_010089359.1|Disease resistance protein [Morus notabilis]	GO:0000166, GO:0043531, GO:0005524, GO:0006952	XP_010089359.1, EXB37703.1
lcl|ORF5_LIEC01012060.1_14388_17225	945	381.333	3.03366E-113	gi|460408565|ref|XP_004249714.1|PREDICTED: putative disease resistance protein At4g10780 [Solanum lycopersicum]	GO:0043531, GO:0006952
lcl|ORF6_LIEC01012060.1_39969_40283	104	91.2781	2.48654E-19	gi|902164599|gb|KNA06986.1|hypothetical protein SOVF_176050 [Spinacia oleracea]	GO:0016459, GO:0000166, GO:0003779, GO:0005524, GO:0003774
lcl|ORF6_LIEC01012060.1_39969_40283	104	91.2781	2.5607E-19	gi|731365258|ref|XP_010694427.1|PREDICTED: myosin-2 isoform X2 [Beta vulgaris subsp. vulgaris]	GO:0016459, GO:0000166, GO:0003779, GO:0003774, GO:0005524
lcl|ORF6_LIEC01012060.1_39969_40283	104	91.2781	2.74169E-19	gi|731365256|ref|XP_010694426.1|PREDICTED: myosin-2 isoform X1 [Beta vulgaris subsp. vulgaris]	GO:0016459, GO:0000166, GO:0003779, GO:0005524, GO:0003774
lcl|ORF6_LIEC01012060.1_39969_40283	104	89.3521	1.27233E-18	gi|508720890|gb|EOY12787.1|Myosin 2 isoform 2 [Theobroma cacao]	GO:0016459, GO:0000166, GO:0003779, GO:0003774, GO:0005524
lcl|ORF6_LIEC01012060.1_39969_40283	104	88.9669	1.34879E-18	gi|508720889|gb|EOY12786.1|Myosin 2 isoform 1 [Theobroma cacao]	GO:0016459, GO:0000166, GO:0003779, GO:0003774, GO:0005524
lcl|ORF6_LIEC01012060.1_39969_40283	104	87.8113	3.56527E-18	gi|702377904|ref|XP_010062907.1|PREDICTED: myosin-2 [Eucalyptus grandis]	GO:0016459, GO:0000166, GO:0003779, GO:0005524, GO:0003774
lcl|ORF6_LIEC01012060.1_39969_40283	104	87.8113	3.67064E-18	gi|641855432|gb|KDO74218.1|hypothetical protein CISIN_1g000931mg [Citrus sinensis]	GO:0016459, GO:0000166, GO:0003779, GO:0005524, GO:0003774
lcl|ORF7_LIEC01012060.1_54027_54473	148	198.749	2.16906E-57	gi|902220808|gb|KNA18701.1|hypothetical protein SOVF_067680 [Spinacia oleracea]	GO:0016020, GO:0016021
lcl|ORF7_LIEC01012060.1_54027_54473	148	195.282	3.86762E-56	gi|255569589|ref|XP_002525760.1|PREDICTED: cyclic nucleotide-gated ion channel 4 [Ricinus communis]	GO:0055085, GO:0016020, GO:0016021, GO:0034220, GO:0006810, GO:0006811, GO:0005216
lcl|ORF7_LIEC01012060.1_54027_54473	148	183.341	1.03536E-55	gi|567179419|ref|XP_006401593.1|hypothetical protein EUTSA_v10014149mg [Eutrema salsugineum]	GO:0016020, GO:0016021
lcl|ORF7_LIEC01012060.1_54027_54473	148	193.356	1.94555E-55	gi|593698336|ref|XP_007149641.1|hypothetical protein PHAVU_005G086600g [Phaseolus vulgaris]	GO:0055085, GO:0016020, GO:0016021, GO:0034220, GO:0006810, GO:0006811, GO:0005216
lcl|ORF8_LIEC01012060.1_54564_55064	166	293.123	3.30043E-94	gi|734435687|gb|KHN47873.1|Cyclic nucleotide-gated ion channel 4 [Glycine soja]	GO:0055085, GO:0016020, GO:0016021, GO:0034220, GO:0006810, GO:0006811, GO:0005216
lcl|ORF8_LIEC01012060.1_54564_55064	166	295.049	9.58416E-94	gi|356515024|ref|XP_003526201.1|PREDICTED: cyclic nucleotide-gated ion channel 4-like [Glycine max]	GO:0042391, GO:0055085, GO:0071805, GO:0016020, GO:0016021, GO:0034220, GO:0006810, GO:0006811, GO:0005249, GO:0005887, GO:0005216
lcl|ORF8_LIEC01012060.1_54564_55064	166	294.664	1.56466E-93	gi|702377923|ref|XP_010062911.1|PREDICTED: cyclic nucleotide-gated ion channel 4 [Eucalyptus grandis]	GO:0055085, GO:0016020, GO:0034220, GO:0016021, GO:0006810, GO:0006811, GO:0005216
lcl|ORF10_LIEC01012060.1_64836_65303	155	68.9366	9.89241E-11	gi|947119593|gb|KRH67842.1|hypothetical protein GLYMA_03G190800 [Glycine max]	GO:0006281, GO:0003824, GO:0006284, GO:0051539
lcl|ORF10_LIEC01012060.1_64836_65303	155	68.9366	1.00488E-10	gi|947119595|gb|KRH67844.1|hypothetical protein GLYMA_03G190800 [Glycine max]	GO:0006281, GO:0003824
lcl|ORF10_LIEC01012060.1_64836_65303	155	68.9366	1.07645E-10	gi|947119594|gb|KRH67843.1|hypothetical protein GLYMA_03G190800 [Glycine max]	GO:0006281, GO:0003824, GO:0006284, GO:0051539
lcl|ORF10_LIEC01012060.1_64836_65303	155	68.9366	1.09008E-10	gi|734368315|gb|KHN18729.1|Protein ROS1 [Glycine soja]	GO:0006281, GO:0003824, GO:0006284, GO:0016829, GO:0003906, GO:0051539
lcl|ORF10_LIEC01012060.1_64836_65303	155	67.3958	3.11921E-10	gi|922401861|ref|XP_013468067.1|endonuclease/exonuclease/phosphatase family protein [Medicago truncatula]	GO:0006281, GO:0090305, GO:0004527, GO:0003824, GO:0004519, GO:0006284, GO:0051539	XP_013468067.1, KEH42104.1
lcl|ORF14_LIEC01012060.1_101457_102008	183	51.9878	3.65291E-5	gi|1070322048|ref|XP_018245598.1|hypothetical protein FOXG_08677 [Fusarium oxysporum f. sp. lycopersici 4287]	GO:0006508, GO:0008234
lcl|ORF14_LIEC01012060.1_101457_102008	183	53.1434	4.24698E-5	gi|666402363|gb|KEY68081.1|hypothetical protein S7711_05494 [Stachybotrys chartarum IBT 7711]	GO:0006508, GO:0008234
lcl|ORF14_LIEC01012060.1_101457_102008	183	53.1434	4.4121E-5	gi|667721383|gb|KFA63640.1|hypothetical protein S40285_03188 [Stachybotrys chlorohalonata IBT 40285]	GO:0006508, GO:0008234
lcl|ORF14_LIEC01012060.1_101457_102008	183	52.7582	4.80742E-5	gi|667736797|gb|KFA76102.1|hypothetical protein S40288_00335 [Stachybotrys chartarum IBT 40288]	GO:0006508, GO:0008234
lcl|ORF14_LIEC01012060.1_101457_102008	183	52.373	5.60046E-5	gi|697090012|ref|XP_009657912.1|NEDD8-specific protease [Verticillium dahliae VdLs.17]	GO:0008233, GO:0006508, GO:0008234	XP_009657912.1, EGY21518.1
lcl|ORF14_LIEC01012060.1_101457_102008	183	52.7582	5.69755E-5	gi|302415244|ref|XP_003005454.1|NEDD8-specific protease [Verticillium alfalfae VaMs.102]	GO:0008233, GO:0006508, GO:0008234	XP_003005454.1, EEY18951.1
lcl|ORF14_LIEC01012060.1_101457_102008	183	52.7582	6.08258E-5	gi|302895081|ref|XP_003046421.1|hypothetical protein NECHADRAFT_57904 [Nectria haematococca mpVI 77-13-4]	GO:0006508, GO:0008234	XP_003046421.1, EEU40708.1
lcl|ORF18_LIEC01012060.1_50680_51432	250	176.407	1.85673E-47	gi|661890354|emb|CDP05851.1|unnamed protein product [Coffea canephora]	GO:0055085, GO:0016020, GO:0034220, GO:0016021, GO:0006810, GO:0006811, GO:0005216
lcl|ORF18_LIEC01012060.1_50680_51432	250	176.407	2.29251E-47	gi|703119103|ref|XP_010101777.1|hypothetical protein L484_018733 [Morus notabilis]	GO:0055085, GO:0016020, GO:0034220, GO:0016021, GO:0006810, GO:0006811, GO:0005216	XP_010101777.1, EXB89632.1
lcl|ORF18_LIEC01012060.1_50680_51432	250	171.014	2.83823E-47	gi|641855448|gb|KDO74234.1|hypothetical protein CISIN_1g0054692mg, partial [Citrus sinensis]	GO:0055085, GO:0016020, GO:0016021, GO:0034220, GO:0006810, GO:0006811, GO:0005216
lcl|ORF26_LIEC01012060.1_6026_6346	106	131.339	2.12394E-33	gi|207367152|dbj|BAG72096.1|Gag-protease-integrase-RT-RNaseH polyprotein [Glycine max]	GO:0008270, GO:0008233, GO:0006508, GO:0015074, GO:0003676
lcl|ORF27_LIEC01012060.1_6821_7228	135	117.857	3.86765E-28	gi|147861593|emb|CAN79309.1|hypothetical protein VITISV_020559 [Vitis vinifera]	GO:0015074, GO:0003676
lcl|ORF27_LIEC01012060.1_6821_7228	135	113.235	1.5277E-26	gi|207367152|dbj|BAG72096.1|Gag-protease-integrase-RT-RNaseH polyprotein [Glycine max]	GO:0008270, GO:0008233, GO:0006508, GO:0015074, GO:0003676
lcl|ORF27_LIEC01012060.1_6821_7228	135	110.923	9.24056E-26	gi|147800888|emb|CAN71183.1|hypothetical protein VITISV_033416 [Vitis vinifera]	GO:0015074, GO:0003676
lcl|ORF27_LIEC01012060.1_6821_7228	135	105.916	4.93758E-24	gi|147791266|emb|CAN76841.1|hypothetical protein VITISV_004490 [Vitis vinifera]	GO:0015074, GO:0003676
lcl|ORF27_LIEC01012060.1_6821_7228	135	101.293	2.18417E-22	gi|147776615|emb|CAN69553.1|hypothetical protein VITISV_009018 [Vitis vinifera]	GO:0015074, GO:0003676
lcl|ORF29_LIEC01012060.1_33296_33871	191	104.375	1.49382E-22	gi|702377904|ref|XP_010062907.1|PREDICTED: myosin-2 [Eucalyptus grandis]	GO:0016459, GO:0000166, GO:0003779, GO:0005524, GO:0003774
lcl|ORF29_LIEC01012060.1_33296_33871	191	92.8189	1.4322E-18	gi|848927487|ref|XP_012827494.1|PREDICTED: myosin-2-like [Erythranthe guttata]	GO:0016459, GO:0000166, GO:0003779, GO:0003774, GO:0005524
lcl|ORF29_LIEC01012060.1_33296_33871	191	92.4337	1.89228E-18	gi|302143081|emb|CBI20376.3|unnamed protein product, partial [Vitis vinifera]	GO:0016459, GO:0000166, GO:0003779, GO:0005524, GO:0003774
lcl|ORF29_LIEC01012060.1_33296_33871	191	92.0485	2.41091E-18	gi|567179406|ref|XP_006401589.1|hypothetical protein EUTSA_v10012475mg [Eutrema salsugineum]	GO:0016459, GO:0000166, GO:0003779, GO:0003774, GO:0005524
lcl|ORF29_LIEC01012060.1_33296_33871	191	91.6633	3.18541E-18	gi|703119120|ref|XP_010101784.1|Myosin-2 heavy chain [Morus notabilis]	GO:0016459, GO:0000166, GO:0003779, GO:0003774, GO:0005524	XP_010101784.1, EXB89639.1
lcl|ORF30_LIEC01012060.1_35408_35839	143	94.7449	6.27001E-20	gi|661890356|emb|CDP05853.1|unnamed protein product [Coffea canephora]	GO:0016459, GO:0000166, GO:0003779, GO:0005524, GO:0003774
lcl|ORF30_LIEC01012060.1_35408_35839	143	91.2781	1.10479E-18	gi|595883674|ref|XP_007212835.1|hypothetical protein PRUPE_ppa020758mg [Prunus persica]	GO:0016459, GO:0000166, GO:0003779, GO:0005524, GO:0003774
lcl|ORF30_LIEC01012060.1_35408_35839	143	90.1225	2.36651E-18	gi|902164599|gb|KNA06986.1|hypothetical protein SOVF_176050 [Spinacia oleracea]	GO:0016459, GO:0000166, GO:0003779, GO:0005524, GO:0003774
lcl|ORF30_LIEC01012060.1_35408_35839	143	89.3521	4.46639E-18	gi|728839615|gb|KHG19058.1|Myosin-2 heavy chain [Gossypium arboreum]	GO:0016459, GO:0000166, GO:0003779, GO:0003774, GO:0005524
lcl|ORF31_LIEC01012060.1_54626_54985	119	52.373	1.86571E-5	gi|413945926|gb|AFW78575.1|hypothetical protein ZEAMMB73_517489 [Zea mays]	GO:0055085, GO:0016020, GO:0034220, GO:0016021, GO:0006810, GO:0006811, GO:0005216	AFW78575.1
lcl|ORF36_LIEC01012060.1_103210_102863	115	123.635	3.22232E-32	gi|147807800|emb|CAN71056.1|hypothetical protein VITISV_016917 [Vitis vinifera]	GO:0015074, GO:0003676
lcl|ORF36_LIEC01012060.1_103210_102863	115	121.709	2.45968E-31	gi|147840003|emb|CAN77179.1|hypothetical protein VITISV_006672 [Vitis vinifera]	GO:0015074, GO:0003676
lcl|ORF36_LIEC01012060.1_103210_102863	115	119.013	2.24329E-30	gi|508779032|gb|EOY26288.1|Retrotransposon protein, Ty3-gypsy subclass, putative [Theobroma cacao]	GO:0015074, GO:0003676
lcl|ORF47_LIEC01012060.1_3733_3047	228	99.7525	1.5311E-20	gi|108707917|gb|ABF95712.1|retrotransposon protein, putative, Ty1-copia subclass, expressed [Oryza sativa Japonica Group]	GO:0008270, GO:0015074, GO:0009536, GO:0003676
lcl|ORF47_LIEC01012060.1_3733_3047	228	96.6709	1.83771E-19	gi|147769971|emb|CAN67821.1|hypothetical protein VITISV_025855, partial [Vitis vinifera]	GO:0008270, GO:0015074, GO:0003676
lcl|ORF47_LIEC01012060.1_3733_3047	228	96.6709	1.95397E-19	gi|147768268|emb|CAN73613.1|hypothetical protein VITISV_023299 [Vitis vinifera]	GO:0008270, GO:0015074, GO:0003676
lcl|ORF47_LIEC01012060.1_3733_3047	228	96.6709	2.0626E-19	gi|147864970|emb|CAN83623.1|hypothetical protein VITISV_010870 [Vitis vinifera]	GO:0035235, GO:0008270, GO:0016020, GO:0016021, GO:0015074, GO:0004970, GO:0006810, GO:0006811, GO:0003676
lcl|ORF47_LIEC01012060.1_3733_3047	228	96.6709	2.21597E-19	gi|147812606|emb|CAN66083.1|hypothetical protein VITISV_028833 [Vitis vinifera]	GO:0015074, GO:0003676
lcl|ORF50_LIEC01012060.1_48378_48067	103	84.3445	1.09882E-17	gi|565365162|ref|XP_006349286.1|PREDICTED: NADPH-dependent pterin aldehyde reductase [Solanum tuberosum]	GO:0016616, GO:0016491, GO:0005829, GO:0055114, GO:0006760
lcl|ORF50_LIEC01012060.1_48378_48067	103	81.6481	1.26045E-16	gi|225465259|ref|XP_002268804.1|PREDICTED: NADPH-dependent pterin aldehyde reductase [Vitis vinifera]	GO:0016616, GO:0016491, GO:0005829, GO:0055114, GO:0006760
lcl|ORF50_LIEC01012060.1_48378_48067	103	81.2629	1.28256E-16	gi|590614988|ref|XP_007023099.1|PREDICTED: NADPH-dependent pterin aldehyde reductase [Theobroma cacao]	GO:0016616, GO:0016491, GO:0005829, GO:0055114, GO:0006760
lcl|ORF51_LIEC01012060.1_44193_43705	162	320.857	2.65332E-109	gi|703119118|ref|XP_010101783.1|Chlorophyll a-b binding protein 13 [Morus notabilis]	GO:0009507, GO:0046872, GO:0018298, GO:0016020, GO:0016021, GO:0009579, GO:0009535, GO:0009765, GO:0009522, GO:0016168, GO:0015979	EXB89638.1, XP_010101783.1
lcl|ORF51_LIEC01012060.1_44193_43705	162	319.316	9.04899E-109	gi|374434016|gb|AEZ52400.1|LHCII type III chlorophyll a/b binding protein [Wolffia australiana]	GO:0009507, GO:0046872, GO:0018298, GO:0016020, GO:0016021, GO:0009579, GO:0009535, GO:0009765, GO:0009522, GO:0016168, GO:0015979
lcl|ORF51_LIEC01012060.1_44193_43705	162	318.931	1.67766E-108	gi|802586142|ref|XP_012070659.1|PREDICTED: chlorophyll a-b binding protein 13, chloroplastic [Jatropha curcas]	GO:0009507, GO:0046872, GO:0016020, GO:0018298, GO:0016021, GO:0009579, GO:0009535, GO:0009765, GO:0009522, GO:0016168, GO:0015979
lcl|ORF51_LIEC01012060.1_44193_43705	162	318.931	1.93931E-108	gi|595864657|ref|XP_007211811.1|hypothetical protein PRUPE_ppa009987mg [Prunus persica]	GO:0009507, GO:0046872, GO:0016020, GO:0018298, GO:0016021, GO:0015979, GO:0016168, GO:0009535, GO:0009579, GO:0009534, GO:0005198, GO:0009765, GO:0009522
lcl|ORF51_LIEC01012060.1_44193_43705	162	318.161	2.01588E-108	gi|920707391|gb|KOM49388.1|hypothetical protein LR48_Vigan08g021500 [Vigna angularis]	GO:0009507, GO:0046872, GO:0016020, GO:0018298, GO:0016021, GO:0009535, GO:0009579, GO:0009765, GO:0009522, GO:0015979, GO:0016168
lcl|ORF58_LIEC01012060.1_63455_63045	136	85.1149	1.2033E-16	gi|566188297|ref|XP_002313602.2|hypothetical protein POPTR_0009s16250g, partial [Populus trichocarpa]	GO:0000902
lcl|ORF58_LIEC01012060.1_63455_63045	136	83.9593	2.36436E-16	gi|731394502|ref|XP_010651863.1|PREDICTED: uncharacterized protein At5g41620 [Vitis vinifera]	GO:0000902
lcl|ORF59_LIEC01012060.1_47351_47028	107	119.013	3.78051E-31	gi|870861076|gb|KMT12384.1|hypothetical protein BVRB_5g103170 [Beta vulgaris subsp. vulgaris]	GO:0016491, GO:0055114
lcl|ORF59_LIEC01012060.1_47351_47028	107	113.235	7.03343E-29	gi|902216852|gb|KNA17552.1|hypothetical protein SOVF_078960 [Spinacia oleracea]	GO:0016491, GO:0055114
lcl|ORF59_LIEC01012060.1_47351_47028	107	108.612	6.60404E-28	gi|661899654|emb|CDO97648.1|unnamed protein product [Coffea canephora]	GO:0016491, GO:0055114
lcl|ORF59_LIEC01012060.1_47351_47028	107	110.153	9.11821E-28	gi|527182350|gb|EPS57319.1|hypothetical protein M569_17499, partial [Genlisea aurea]	GO:0016491, GO:0055114
lcl|ORF59_LIEC01012060.1_47351_47028	107	109.383	1.19074E-27	gi|113536672|dbj|BAF09055.1|Os02g0557700 [Oryza sativa Japonica Group]	GO:0016491, GO:0055114
lcl|ORF59_LIEC01012060.1_47351_47028	107	110.153	1.20307E-27	gi|125582521|gb|EAZ23452.1|hypothetical protein OsJ_07145 [Oryza sativa Japonica Group]	GO:0016491, GO:0055114
lcl|ORF4_LIEC01012061.1_1222_242	326	151.369	3.68615E-37	gi|38345658|emb|CAE04422.2|OSJNBb0040D15.12 [Oryza sativa Japonica Group]	GO:0008270, GO:0046872, GO:0015074, GO:0003676
lcl|ORF4_LIEC01012061.1_1222_242	326	147.132	1.20648E-35	gi|110289052|gb|ABB47537.2|retrotransposon protein, putative, unclassified [Oryza sativa Japonica Group]	GO:0008270, GO:0046872, GO:0015074, GO:0003676
lcl|ORF4_LIEC01012061.1_1222_242	326	146.362	2.49973E-35	gi|29150404|gb|AAO72413.1|gag-pol polyprotein [Oryza sativa Japonica Group]	GO:0008270, GO:0046872, GO:0015074, GO:0003676
lcl|ORF4_LIEC01012061.1_1222_242	326	145.206	6.47523E-35	gi|30017513|gb|AAP12935.1|retrotransposon protein, putative, unclassified [Oryza sativa Japonica Group]	GO:0008270, GO:0015074, GO:0003676
lcl|ORF4_LIEC01012061.1_1222_242	326	144.821	7.86247E-35	gi|108708653|gb|ABF96448.1|retrotransposon protein, putative, Ty1-copia subclass [Oryza sativa Japonica Group]	GO:0008270, GO:0015074, GO:0003676
lcl|ORF4_LIEC01012061.1_1222_242	326	140.198	2.59636E-34	gi|440577378|emb|CCI55402.1|PH01B015M02.3 [Phyllostachys edulis]	GO:0008270, GO:0046872, GO:0003676
lcl|ORF4_LIEC01012061.1_1222_242	326	140.584	2.08089E-33	gi|13940610|gb|AAK50412.1|AC021891_13Putative retroelement [Oryza sativa Japonica Group]	GO:0003677, GO:0008270, GO:0046872, GO:0015074, GO:0006310, GO:0003676
lcl|ORF4_LIEC01012061.1_1222_242	326	140.198	3.25053E-33	gi|218201855|gb|EEC84282.1|hypothetical protein OsI_30754 [Oryza sativa Indica Group]	GO:0008270, GO:0046872, GO:0015074, GO:0003676
lcl|ORF4_LIEC01012061.1_1222_242	326	140.198	3.28159E-33	gi|113622864|dbj|BAF22809.1|Os08g0125300 [Oryza sativa Japonica Group]	GO:0008270, GO:0046872, GO:0015074, GO:0003676
lcl|ORF2_LIEC01012062.1_29463_29855	130	178.718	2.29293E-53	gi|508702068|gb|EOX93964.1|Tetratricopeptide repeat-like superfamily protein [Theobroma cacao]	GO:0006792
lcl|ORF4_LIEC01012062.1_53037_53456	139	50.447	1.08658E-5	gi|53792337|dbj|BAD53071.1|unknown protein [Oryza sativa Japonica Group]	GO:0009536
lcl|ORF9_LIEC01012062.1_111456_111998	180	161.384	1.52829E-44	gi|902161340|gb|KNA06567.1|hypothetical protein SOVF_179850, partial [Spinacia oleracea]	GO:0016180, GO:0032039
lcl|ORF9_LIEC01012062.1_111456_111998	180	162.925	1.53597E-43	gi|661888001|emb|CDP08413.1|unnamed protein product [Coffea canephora]	GO:0016180, GO:0032039
lcl|ORF11_LIEC01012062.1_134832_135464	210	187.578	4.18477E-54	gi|223534115|gb|EEF35832.1|glutathione transferase, putative [Ricinus communis]	GO:0016740
lcl|ORF11_LIEC01012062.1_134832_135464	210	181.8	3.51402E-52	gi|508702444|gb|EOX94340.1|Glutathione S-transferase family protein [Theobroma cacao]	GO:0016740
lcl|ORF15_LIEC01012062.1_31171_31620	149	149.058	4.22454E-42	gi|629092083|gb|KCW58078.1|hypothetical protein EUGRSUZ_H00804 [Eucalyptus grandis]	GO:0015940, GO:0003824, GO:0009058, GO:0004592
lcl|ORF15_LIEC01012062.1_31171_31620	149	150.599	5.72278E-42	gi|702434476|ref|XP_010069660.1|PREDICTED: pantoate--beta-alanine ligase [Eucalyptus grandis]	GO:0015940, GO:0009058, GO:0003824, GO:0004592
lcl|ORF15_LIEC01012062.1_31171_31620	149	140.198	8.87305E-38	gi|255560191|ref|XP_002521113.1|PREDICTED: pantoate--beta-alanine ligase isoform X1 [Ricinus communis]	GO:0015940, GO:0003824, GO:0009058, GO:0004592, GO:0016874
lcl|ORF15_LIEC01012062.1_31171_31620	149	139.813	9.54913E-38	gi|902225285|gb|KNA20017.1|hypothetical protein SOVF_056280 [Spinacia oleracea]	GO:0015940, GO:0009058, GO:0003824, GO:0004592
lcl|ORF21_LIEC01012062.1_103429_103734	101	168.318	2.41996E-46	gi|731347030|ref|XP_010684771.1|PREDICTED: ABC transporter C family member 5 [Beta vulgaris subsp. vulgaris]	GO:0042626, GO:0000166, GO:0055085, GO:0016020, GO:0016021, GO:0006810, GO:0005524, GO:0016887
lcl|ORF21_LIEC01012062.1_103429_103734	101	168.318	2.42104E-46	gi|902230781|gb|KNA21987.1|hypothetical protein SOVF_038270 [Spinacia oleracea]	GO:0000166, GO:0042626, GO:0055085, GO:0016020, GO:0016021, GO:0006810, GO:0005524, GO:0016887
lcl|ORF21_LIEC01012062.1_103429_103734	101	154.066	2.20133E-41	gi|595793183|ref|XP_007200340.1|hypothetical protein PRUPE_ppa000172mg [Prunus persica]	GO:0000166, GO:0016020, GO:0016021, GO:0030007, GO:0016887, GO:0042626, GO:0055085, GO:0008281, GO:0009651, GO:0005773, GO:0000325, GO:0006810, GO:0005774, GO:0005524, GO:1901527
lcl|ORF23_LIEC01012062.1_118693_120402	569	943.725	0.0	gi|571481587|ref|XP_003536950.2|PREDICTED: xyloglucan galactosyltransferase KATAMARI1 [Glycine max]	GO:0016020, GO:0016021
lcl|ORF27_LIEC01012062.1_138532_139026	164	165.236	1.72299E-48	gi|566189031|ref|XP_006378176.1|GLUTATHIONE S-TRANSFERASE 30 family protein [Populus trichocarpa]	GO:0006749, GO:0005737, GO:0016740, GO:0004364, GO:0009407
lcl|ORF28_LIEC01012062.1_139420_139797	125	116.316	7.38218E-30	gi|223540658|gb|EEF42221.1|glutathione s-transferase, putative [Ricinus communis]	GO:0016829, GO:0004462, GO:0016740
lcl|ORF28_LIEC01012062.1_139420_139797	125	115.931	7.50272E-30	gi|566189031|ref|XP_006378176.1|GLUTATHIONE S-TRANSFERASE 30 family protein [Populus trichocarpa]	GO:0006749, GO:0005737, GO:0016740, GO:0004364, GO:0009407
lcl|ORF28_LIEC01012062.1_139420_139797	125	115.546	1.14258E-29	gi|566188963|ref|XP_006378143.1|hypothetical protein POPTR_0010s03960g [Populus trichocarpa]	GO:0006749, GO:0005737, GO:0004364, GO:0009407
lcl|ORF28_LIEC01012062.1_139420_139797	125	115.161	1.83627E-29	gi|283136112|gb|ADB11375.1|tau class glutathione transferase GSTU51 [Populus trichocarpa]	GO:0016740
lcl|ORF29_LIEC01012062.1_141280_141582	100	172.94	6.31866E-54	gi|641823976|gb|KDO43340.1|hypothetical protein CISIN_1g032476mg [Citrus sinensis]	GO:0003735, GO:0030529, GO:0005840, GO:0006412
lcl|ORF29_LIEC01012062.1_141280_141582	100	171.4	1.30229E-53	gi|218192055|gb|EEC74482.1|hypothetical protein OsI_09940 [Oryza sativa Indica Group]	GO:0003735, GO:0030529, GO:0005840, GO:0006412
lcl|ORF29_LIEC01012062.1_141280_141582	100	171.4	1.38854E-53	gi|108706090|gb|ABF93885.1|60S ribosomal protein L23, putative, expressed [Oryza sativa Japonica Group]	GO:0003735, GO:0030529, GO:0005840, GO:0006412
lcl|ORF29_LIEC01012062.1_141280_141582	100	171.4	1.41465E-53	gi|530278739|gb|AGT16677.1|60S ribosomal protein L23 [Saccharum hybrid cultivar R570]	GO:0003735, GO:0030529, GO:0005840, GO:0006412
lcl|ORF29_LIEC01012062.1_141280_141582	100	171.014	1.6808E-53	gi|944228252|gb|KQK92656.1|hypothetical protein SETIT_037956mg [Setaria italica]	GO:0003735, GO:0030529, GO:0005840, GO:0006412
lcl|ORF32_LIEC01012062.1_4559_6637	692	216.853	3.47657E-57	gi|506954070|gb|AGM20671.1|ABI3 [Populus tomentosa]	GO:0003677, GO:0006351, GO:0006355, GO:0005634
lcl|ORF32_LIEC01012062.1_4559_6637	692	203.371	1.82335E-53	gi|643713759|gb|KDP26424.1|hypothetical protein JCGZ_17582 [Jatropha curcas]	GO:0003677, GO:0006351, GO:0006355, GO:0005634
lcl|ORF40_LIEC01012062.1_101117_103417	766	1031.55	0.0	gi|902230781|gb|KNA21987.1|hypothetical protein SOVF_038270 [Spinacia oleracea]	GO:0000166, GO:0042626, GO:0055085, GO:0016020, GO:0016021, GO:0006810, GO:0005524, GO:0016887
lcl|ORF40_LIEC01012062.1_101117_103417	766	1023.85	0.0	gi|731347030|ref|XP_010684771.1|PREDICTED: ABC transporter C family member 5 [Beta vulgaris subsp. vulgaris]	GO:0042626, GO:0000166, GO:0055085, GO:0016020, GO:0016021, GO:0006810, GO:0005524, GO:0016887
lcl|ORF40_LIEC01012062.1_101117_103417	766	1021.15	0.0	gi|508702405|gb|EOX94301.1|Multidrug resistance-associated protein 5 isoform 2 [Theobroma cacao]	GO:0000166, GO:0042626, GO:0055085, GO:0016020, GO:0016021, GO:0006810, GO:0005524, GO:0016887
lcl|ORF40_LIEC01012062.1_101117_103417	766	1020.38	0.0	gi|508702404|gb|EOX94300.1|Multidrug resistance-associated protein 5 isoform 1 [Theobroma cacao]	GO:0000166, GO:0016020, GO:0016021, GO:0030007, GO:0016887, GO:0042626, GO:0055085, GO:0008281, GO:0009651, GO:0005773, GO:0000325, GO:0006810, GO:0005774, GO:0005524, GO:1901527
lcl|ORF40_LIEC01012062.1_101117_103417	766	1019.61	0.0	gi|1050561706|ref|XP_017604352.1|PREDICTED: ABC transporter C family member 5-like [Gossypium arboreum]	GO:0000166, GO:0042626, GO:0055085, GO:0016020, GO:0016021, GO:0006810, GO:0005524, GO:0016887
lcl|ORF40_LIEC01012062.1_101117_103417	766	1016.53	0.0	gi|823125395|ref|XP_012484085.1|PREDICTED: ABC transporter C family member 5-like [Gossypium raimondii]	GO:0042626, GO:0000166, GO:0055085, GO:0016020, GO:0016021, GO:0006810, GO:0005524, GO:0016887
lcl|ORF40_LIEC01012062.1_101117_103417	766	1015.76	0.0	gi|763742565|gb|KJB10064.1|hypothetical protein B456_001G182400 [Gossypium raimondii]	GO:0042626, GO:0000166, GO:0055085, GO:0016020, GO:0016021, GO:0006810, GO:0005524, GO:0016887
lcl|ORF40_LIEC01012062.1_101117_103417	766	1015.76	0.0	gi|763742563|gb|KJB10062.1|hypothetical protein B456_001G182400 [Gossypium raimondii]	GO:0000166, GO:0042626, GO:0055085, GO:0016020, GO:0016021, GO:0006810, GO:0005524, GO:0016887
lcl|ORF42_LIEC01012062.1_104477_105205	242	314.309	4.08581E-95	gi|703081942|ref|XP_010091823.1|ABC transporter C family member 5 [Morus notabilis]	GO:0000166, GO:0042626, GO:0055085, GO:0016020, GO:0016021, GO:0006810, GO:0005524, GO:0016887	EXB46031.1, XP_010091823.1
lcl|ORF42_LIEC01012062.1_104477_105205	242	312.383	1.56464E-94	gi|731347030|ref|XP_010684771.1|PREDICTED: ABC transporter C family member 5 [Beta vulgaris subsp. vulgaris]	GO:0042626, GO:0000166, GO:0055085, GO:0016020, GO:0016021, GO:0006810, GO:0005524, GO:0016887
lcl|ORF42_LIEC01012062.1_104477_105205	242	310.071	5.07261E-94	gi|641841429|gb|KDO60341.1|hypothetical protein CISIN_1g000702mg [Citrus sinensis]	GO:0000166, GO:0042626, GO:0055085, GO:0016020, GO:0016021, GO:0006810, GO:0005524, GO:0016887
lcl|ORF42_LIEC01012062.1_104477_105205	242	309.301	1.65764E-93	gi|629081238|gb|KCW47683.1|hypothetical protein EUGRSUZ_K01420 [Eucalyptus grandis]	GO:0042626, GO:0000166, GO:0055085, GO:0016020, GO:0016021, GO:0006810, GO:0005524, GO:0016887
lcl|ORF42_LIEC01012062.1_104477_105205	242	309.301	2.1948E-93	gi|702492156|ref|XP_010036147.1|PREDICTED: ABC transporter C family member 5 [Eucalyptus grandis]	GO:0042626, GO:0000166, GO:0055085, GO:0016020, GO:0016021, GO:0006810, GO:0005524, GO:0016887
lcl|ORF43_LIEC01012062.1_105419_106027	202	213.386	1.54192E-60	gi|674892988|emb|CDY39771.1|BnaA09g10230D [Brassica napus]	GO:0000166, GO:0042626, GO:0055085, GO:0016020, GO:0016021, GO:0006810, GO:0005524, GO:0016887
lcl|ORF43_LIEC01012062.1_105419_106027	202	210.69	1.91539E-59	gi|922567427|ref|XP_013612015.1|PREDICTED: ABC transporter C family member 5-like [Brassica oleracea var. oleracea]	GO:0000166, GO:0042626, GO:0055085, GO:0016020, GO:0016021, GO:0006810, GO:0005524, GO:0016887
lcl|ORF44_LIEC01012062.1_113195_113527	110	63.5438	1.37083E-9	gi|902161340|gb|KNA06567.1|hypothetical protein SOVF_179850, partial [Spinacia oleracea]	GO:0016180, GO:0032039
lcl|ORF44_LIEC01012062.1_113195_113527	110	59.6918	3.07487E-8	gi|566168470|ref|XP_006385160.1|hypothetical protein POPTR_0004s24410g [Populus trichocarpa]	GO:0016180, GO:0032039
lcl|ORF44_LIEC01012062.1_113195_113527	110	58.5362	1.03518E-7	gi|703162335|ref|XP_010113025.1|hypothetical protein L484_022750 [Morus notabilis]	GO:0016180, GO:0032039	EXC35196.1, XP_010113025.1
lcl|ORF44_LIEC01012062.1_113195_113527	110	56.6102	4.53741E-7	gi|723683811|ref|XP_010318307.1|PREDICTED: integrator complex subunit 9 homolog isoform X1 [Solanum lycopersicum]	GO:0016180, GO:0032039
lcl|ORF45_LIEC01012062.1_115850_116386	178	124.79	3.84611E-30	gi|641864517|gb|KDO83203.1|hypothetical protein CISIN_1g005761mg [Citrus sinensis]	GO:0016180, GO:0032039
lcl|ORF45_LIEC01012062.1_115850_116386	178	124.79	4.10685E-30	gi|641864516|gb|KDO83202.1|hypothetical protein CISIN_1g005761mg [Citrus sinensis]	GO:0016180, GO:0032039
lcl|ORF45_LIEC01012062.1_115850_116386	178	124.79	6.06198E-30	gi|641864514|gb|KDO83200.1|hypothetical protein CISIN_1g005761mg [Citrus sinensis]	GO:0016180, GO:0032039
lcl|ORF45_LIEC01012062.1_115850_116386	178	119.783	2.87205E-28	gi|567892719|ref|XP_006438880.1|hypothetical protein CICLE_v10033512mg [Citrus clementina]	GO:0016180, GO:0032039
lcl|ORF47_LIEC01012062.1_128411_129412	333	96.2857	7.01018E-19	gi|593799118|ref|XP_007162597.1|hypothetical protein PHAVU_001G164700g [Phaseolus vulgaris]	GO:0006396
lcl|ORF47_LIEC01012062.1_128411_129412	333	92.4337	1.26612E-17	gi|734316984|gb|KHN02466.1|hypothetical protein glysoja_002490 [Glycine soja]	GO:0006396
lcl|ORF47_LIEC01012062.1_128411_129412	333	91.2781	3.47498E-17	gi|356505064|ref|XP_003521312.1|PREDICTED: uncharacterized protein LOC100788436 [Glycine max]	GO:0006396
lcl|ORF47_LIEC01012062.1_128411_129412	333	90.8929	4.65628E-17	gi|734345481|gb|KHN10779.1|hypothetical protein glysoja_019210 [Glycine soja]	GO:0006396
lcl|ORF57_LIEC01012062.1_41289_40840	149	103.219	1.97568E-23	gi|15235421|ref|NP_194607.1|GDSL-like Lipase/Acylhydrolase superfamily protein [Arabidopsis thaliana]	GO:0052689, GO:0016042, GO:0005576, GO:0016788	AEE85543.1, AAO42459.1, AAM64722.1, AAO22802.1, Q9SVU5.1, CAA22974.1, CAB81466.1, NP_194607.1, OAO98067.1
lcl|ORF57_LIEC01012062.1_41289_40840	149	102.064	4.23897E-23	gi|297803178|ref|XP_002869473.1|GDSL-motif lipase/hydrolase family protein [Arabidopsis lyrata subsp. lyrata]	GO:0016787, GO:0016788
lcl|ORF57_LIEC01012062.1_41289_40840	149	101.293	8.96873E-23	gi|565444007|ref|XP_006283981.1|hypothetical protein CARUB_v10005104mg [Capsella rubella]	GO:0016788
lcl|ORF57_LIEC01012062.1_41289_40840	149	99.7525	3.13412E-22	gi|593686644|ref|XP_007143993.1|hypothetical protein PHAVU_007G120000g [Phaseolus vulgaris]	GO:0016788
lcl|ORF59_LIEC01012062.1_24507_24181	108	66.2402	1.68349E-10	gi|870853859|gb|KMT05711.1|hypothetical protein BVRB_7g167190 [Beta vulgaris subsp. vulgaris]	GO:0008152, GO:0016758, GO:0005975, GO:0030259
lcl|ORF59_LIEC01012062.1_24507_24181	108	61.6178	7.26239E-9	gi|558064711|gb|AHA50081.1|sterol 3-O-glucosyltransferase [Eleutherococcus senticosus]	GO:0008152, GO:0016758, GO:0016740, GO:0005975, GO:0030259
lcl|ORF59_LIEC01012062.1_24507_24181	108	58.9214	6.12794E-8	gi|902175656|gb|KNA08647.1|hypothetical protein SOVF_160750 [Spinacia oleracea]	GO:0008152, GO:0016758, GO:0005975, GO:0030259
lcl|ORF59_LIEC01012062.1_24507_24181	108	55.8398	7.03232E-7	gi|604348198|gb|EYU46353.1|hypothetical protein MIMGU_mgv1a002910mg [Erythranthe guttata]	GO:0008152, GO:0016758, GO:0005975, GO:0030259
lcl|ORF59_LIEC01012062.1_24507_24181	108	55.8398	7.35527E-7	gi|24459979|dbj|BAC22617.1|UDP-glucose:sterol 3-O-glucosyltransferase [Panax ginseng]	GO:0008152, GO:0016758, GO:0016740, GO:0005975, GO:0030259
lcl|ORF59_LIEC01012062.1_24507_24181	108	55.4546	1.02486E-6	gi|24459977|dbj|BAC22616.1|UDP-glucose:sterol 3-O-glucosyltransferase [Panax ginseng]	GO:0008152, GO:0016758, GO:0016740, GO:0005975, GO:0030259
lcl|ORF60_LIEC01012062.1_23403_22936	155	123.25	7.37732E-30	gi|595800796|ref|XP_007201728.1|hypothetical protein PRUPE_ppa002976mg [Prunus persica]	GO:0008152, GO:0016758, GO:0016020, GO:0016906, GO:0048316, GO:0051507, GO:0016125, GO:0005975, GO:0030259, GO:0005886
lcl|ORF60_LIEC01012062.1_23403_22936	155	121.709	2.82571E-29	gi|255560215|ref|XP_002521125.1|PREDICTED: sterol 3-beta-glucosyltransferase UGT80A2 [Ricinus communis]	GO:0008152, GO:0016757, GO:0016758, GO:0016906, GO:0016740, GO:0005975, GO:0030259
lcl|ORF60_LIEC01012062.1_23403_22936	155	121.324	3.48621E-29	gi|870853859|gb|KMT05711.1|hypothetical protein BVRB_7g167190 [Beta vulgaris subsp. vulgaris]	GO:0008152, GO:0016758, GO:0005975, GO:0030259
lcl|ORF60_LIEC01012062.1_23403_22936	155	119.013	1.60439E-28	gi|566159688|ref|XP_002301763.2|UDP-glucose:sterol glucosyltransferase family protein [Populus trichocarpa]	GO:0008152, GO:0016758, GO:0052696, GO:0016906, GO:0043231, GO:0016740, GO:0009813, GO:0005975, GO:0030259
lcl|ORF62_LIEC01012062.1_141521_141135	128	89.7373	6.19216E-20	gi|942386445|gb|JAN75152.1|60S ribosomal protein L23 [Daphnia magna]	GO:0003735, GO:0030529, GO:0005840, GO:0006412
lcl|ORF62_LIEC01012062.1_141521_141135	128	62.3882	1.1854E-9	gi|942321643|gb|JAN42754.1|hypothetical protein, partial [Daphnia magna]	GO:0016020, GO:0016021
lcl|ORF62_LIEC01012062.1_141521_141135	128	60.077	9.79623E-9	gi|942425363|gb|JAN94611.1|putative 60S ribosomal protein L23, partial [Daphnia magna]	GO:0005840
lcl|ORF62_LIEC01012062.1_141521_141135	128	54.6842	2.61952E-7	gi|3258201|dbj|BAA30884.1|100aa long hypothetical protein [Pyrococcus horikoshii OT3]	GO:0016020, GO:0016021
lcl|ORF69_LIEC01012062.1_64763_64449	104	118.627	6.57496E-29	gi|823189230|ref|XP_012490764.1|PREDICTED: myosin-6-like isoform X1 [Gossypium raimondii]	GO:0016459, GO:0000166, GO:0003779, GO:0005524, GO:0003774
lcl|ORF69_LIEC01012062.1_64763_64449	104	118.627	6.88849E-29	gi|763775278|gb|KJB42401.1|hypothetical protein B456_007G150900 [Gossypium raimondii]	GO:0016459, GO:0000166, GO:0003779, GO:0005524, GO:0003774
lcl|ORF69_LIEC01012062.1_64763_64449	104	118.627	7.03754E-29	gi|902238067|gb|KNA25025.1|hypothetical protein SOVF_010320 [Spinacia oleracea]	GO:0016459, GO:0000166, GO:0003779, GO:0005524, GO:0003774
lcl|ORF70_LIEC01012062.1_63659_63339	106	111.309	2.39203E-26	gi|595801079|ref|XP_007201768.1|hypothetical protein PRUPE_ppa000180mg [Prunus persica]	GO:0016459, GO:0000166, GO:0003779, GO:0003774, GO:0005524
lcl|ORF70_LIEC01012062.1_63659_63339	106	109.383	1.13137E-25	gi|731347103|ref|XP_010684809.1|PREDICTED: myosin-6 [Beta vulgaris subsp. vulgaris]	GO:0016459, GO:0000166, GO:0003779, GO:0005524, GO:0003774
lcl|ORF70_LIEC01012062.1_63659_63339	106	108.612	2.53448E-25	gi|703082022|ref|XP_010091844.1|Myosin-J heavy chain [Morus notabilis]	GO:0016459, GO:0000166, GO:0003779, GO:0003774, GO:0005524	EXB46052.1, XP_010091844.1
lcl|ORF70_LIEC01012062.1_63659_63339	106	107.842	4.66937E-25	gi|548858113|gb|ERN15904.1|hypothetical protein AMTR_s00039p00219460 [Amborella trichopoda]	GO:0016459, GO:0000166, GO:0003779, GO:0003774, GO:0005524
lcl|ORF71_LIEC01012062.1_54356_53673	227	348.977	5.23001E-117	gi|593799210|ref|XP_007162643.1|hypothetical protein PHAVU_001G168000g [Phaseolus vulgaris]	GO:0050660, GO:0016491, GO:0050661, GO:0016020, GO:0016021, GO:0055114, GO:0004497, GO:0004499
lcl|ORF71_LIEC01012062.1_54356_53673	227	346.28	4.50409E-116	gi|1005261180|ref|NP_001307957.1|probable indole-3-pyruvate monooxygenase YUCCA5 [Solanum lycopersicum]	GO:0050660, GO:0016491, GO:0050661, GO:0016020, GO:0016021, GO:0055114, GO:0004497, GO:0004499	NP_001307957.1, ACX33889.1
lcl|ORF71_LIEC01012062.1_54356_53673	227	344.739	2.30005E-115	gi|965671000|dbj|BAT85607.1|hypothetical protein VIGAN_04317000 [Vigna angularis var. angularis]	GO:0016491, GO:0050660, GO:0050661, GO:0016020, GO:0016021, GO:0055114, GO:0004497, GO:0004499
lcl|ORF71_LIEC01012062.1_54356_53673	227	344.739	3.01819E-115	gi|356572315|ref|XP_003554314.1|PREDICTED: probable indole-3-pyruvate monooxygenase YUCCA5 [Glycine max]	GO:0016491, GO:0050660, GO:0050661, GO:0055114, GO:0004497, GO:0004499
lcl|ORF72_LIEC01012062.1_42248_41823	141	112.079	9.11441E-28	gi|255635596|gb|ACU18148.1|unknown [Glycine max]	GO:0016020, GO:0016021, GO:0016788
lcl|ORF72_LIEC01012062.1_42248_41823	141	108.612	1.86341E-27	gi|734358304|gb|KHN14797.1|GDSL esterase/lipase [Glycine soja]	GO:0052886, GO:0052887, GO:0016491, GO:0016020, GO:0016021, GO:0055114, GO:0052889
lcl|ORF72_LIEC01012062.1_42248_41823	141	107.842	3.02194E-27	gi|920683589|gb|KOM30277.1|hypothetical protein LR48_Vigan1086s001200 [Vigna angularis]	GO:0016020, GO:0016021
lcl|ORF72_LIEC01012062.1_42248_41823	141	112.079	7.10198E-27	gi|356574859|ref|XP_003555561.1|PREDICTED: GDSL esterase/lipase At5g33370 [Glycine max]	GO:0016020, GO:0016021, GO:0016788
lcl|ORF72_LIEC01012062.1_42248_41823	141	111.694	8.20766E-27	gi|661892672|emb|CDP03830.1|unnamed protein product [Coffea canephora]	GO:0016788
lcl|ORF72_LIEC01012062.1_42248_41823	141	111.309	1.38393E-26	gi|356533666|ref|XP_003535381.1|PREDICTED: GDSL esterase/lipase At5g33370-like [Glycine max]	GO:0016788
lcl|ORF73_LIEC01012062.1_38513_38205	102	55.8398	5.01786E-7	gi|508718907|gb|EOY10804.1|GDSL-like Lipase/Acylhydrolase superfamily protein, putative [Theobroma cacao]	GO:0016787
lcl|ORF76_LIEC01012062.1_11429_10806	207	121.324	7.0918E-31	gi|595794145|ref|XP_007200821.1|hypothetical protein PRUPE_ppa025814mg [Prunus persica]	GO:0046872, GO:0042752, GO:0048579, GO:0005634
lcl|ORF76_LIEC01012062.1_11429_10806	207	108.612	4.81213E-26	gi|703149781|ref|XP_010109688.1|Zinc finger protein 4 [Morus notabilis]	GO:0046872	EXC24158.1, XP_010109688.1
lcl|ORF76_LIEC01012062.1_11429_10806	207	107.071	1.02318E-25	gi|224132050|ref|XP_002321243.1|hypothetical protein POPTR_0014s17630g [Populus trichocarpa]	GO:0046872
lcl|ORF76_LIEC01012062.1_11429_10806	207	106.301	3.51816E-25	gi|802716879|ref|XP_012085159.1|PREDICTED: zinc finger protein 3 [Jatropha curcas]	GO:0046872
lcl|ORF76_LIEC01012062.1_11429_10806	207	104.375	1.38658E-24	gi|566159690|ref|XP_002301764.2|hypothetical protein POPTR_0002s23970g [Populus trichocarpa]	GO:0046872
lcl|ORF85_LIEC01012062.1_67570_67244	108	110.923	3.782E-26	gi|449445648|ref|XP_004140584.1|PREDICTED: myosin-6-like [Cucumis sativus]	GO:0016459, GO:0000166, GO:0003779, GO:0003774, GO:0005524
lcl|ORF85_LIEC01012062.1_67570_67244	108	108.612	2.15101E-25	gi|595801079|ref|XP_007201768.1|hypothetical protein PRUPE_ppa000180mg [Prunus persica]	GO:0016459, GO:0000166, GO:0003779, GO:0003774, GO:0005524
lcl|ORF87_LIEC01012062.1_53470_52862	202	203.756	2.51252E-61	gi|763742559|gb|KJB10058.1|hypothetical protein B456_001G183200 [Gossypium raimondii]	GO:0050660, GO:0016491, GO:0050661, GO:0055114, GO:0004499
lcl|ORF87_LIEC01012062.1_53470_52862	202	199.519	6.06788E-59	gi|802716948|ref|XP_012085185.1|PREDICTED: probable indole-3-pyruvate monooxygenase YUCCA5 [Jatropha curcas]	GO:0050660, GO:0016491, GO:0050661, GO:0055114, GO:0004497, GO:0004499
lcl|ORF87_LIEC01012062.1_53470_52862	202	197.593	2.97837E-58	gi|147862666|emb|CAN83595.1|hypothetical protein VITISV_041375 [Vitis vinifera]	GO:0016491, GO:0050660, GO:0050661, GO:0055114, GO:0004497, GO:0004499
lcl|ORF87_LIEC01012062.1_53470_52862	202	195.282	3.30204E-58	gi|674844449|emb|CDY72645.1|BnaAnng41850D [Brassica napus]	GO:0016491, GO:0050660, GO:0050661, GO:0016020, GO:0016021, GO:0055114, GO:0004497, GO:0004499
lcl|ORF87_LIEC01012062.1_53470_52862	202	197.208	4.10921E-58	gi|225437916|ref|XP_002268052.1|PREDICTED: probable indole-3-pyruvate monooxygenase YUCCA8 [Vitis vinifera]	GO:0016491, GO:0050660, GO:0050661, GO:0055114, GO:0004497, GO:0004499
lcl|ORF87_LIEC01012062.1_53470_52862	202	196.052	7.70613E-58	gi|674918943|emb|CDY14230.1|BnaA08g13610D [Brassica napus]	GO:0050660, GO:0016491, GO:0050661, GO:0016020, GO:0016021, GO:0055114, GO:0004497, GO:0004499
lcl|ORF2_LIEC01012063.1_700_1716	338	482.641	5.13609E-160	gi|147775172|emb|CAN70361.1|hypothetical protein VITISV_033646 [Vitis vinifera]	GO:0015074, GO:0003676
lcl|ORF2_LIEC01012063.1_700_1716	338	464.537	3.50323E-153	gi|147791306|emb|CAN74499.1|hypothetical protein VITISV_013001 [Vitis vinifera]	GO:0003676
lcl|ORF2_LIEC01012063.1_700_1716	338	468.389	6.45393E-153	gi|147800180|emb|CAN68711.1|hypothetical protein VITISV_015847 [Vitis vinifera]	GO:0016020, GO:0016021
lcl|ORF2_LIEC01012063.1_700_1716	338	472.626	9.78683E-153	gi|147790768|emb|CAN75041.1|hypothetical protein VITISV_027174 [Vitis vinifera]	GO:0015074, GO:0003676
lcl|ORF2_LIEC01012063.1_700_1716	338	462.611	4.26299E-145	gi|147815260|emb|CAN74430.1|hypothetical protein VITISV_010987 [Vitis vinifera]	GO:0000166, GO:0043531, GO:0015074, GO:0005524, GO:0006952, GO:0003676
lcl|ORF2_LIEC01012063.1_700_1716	338	426.402	2.25457E-141	gi|480328055|gb|AGJ83729.1|gag-pol polyprotein, partial [Caragana korshinskii]	GO:0015074, GO:0003676
lcl|ORF2_LIEC01012063.1_700_1716	338	438.343	1.80513E-140	gi|147817650|emb|CAN62394.1|hypothetical protein VITISV_021305 [Vitis vinifera]	GO:0015074, GO:0003676
lcl|ORF1_LIEC01012064.1_1059_1361	100	61.2326	3.29592E-9	gi|253761611|ref|XP_002489181.1|hypothetical protein SORBIDRAFT_0013s009080 [Sorghum bicolor]	GO:0003677, GO:0032968, GO:0006367, GO:0005634
lcl|ORF2_LIEC01012064.1_12138_13706	522	248.054	4.03416E-71	gi|976904417|gb|KVH92109.1|Leucine rich repeat 4 [Cynara cardunculus var. scolymus]	GO:0000166, GO:0016020, GO:0016021, GO:0004672, GO:0005524, GO:0006468
lcl|ORF2_LIEC01012064.1_12138_13706	522	174.096	1.25354E-43	gi|702433500|ref|XP_010069429.1|PREDICTED: probable inactive receptor kinase At1g48480 [Eucalyptus grandis]	GO:0000166, GO:0016020, GO:0016021, GO:0004672, GO:0005524, GO:0006468
lcl|ORF2_LIEC01012064.1_12138_13706	522	172.555	4.32694E-43	gi|702495449|ref|XP_010036979.1|PREDICTED: probable inactive receptor kinase At1g48480 [Eucalyptus grandis]	GO:0016020, GO:0016021, GO:0004672, GO:0005524, GO:0006468
lcl|ORF2_LIEC01012064.1_12138_13706	522	166.007	9.15628E-41	gi|255585468|ref|XP_002533427.1|PREDICTED: probable inactive receptor kinase At1g48480 [Ricinus communis]	GO:0050321, GO:0000166, GO:0016020, GO:0016021, GO:0004672, GO:0016740, GO:0005524, GO:0006468
lcl|ORF4_LIEC01012064.1_27171_27899	242	394.815	3.56123E-127	gi|147857801|emb|CAN82869.1|hypothetical protein VITISV_019901 [Vitis vinifera]	GO:0015074, GO:0003676
lcl|ORF4_LIEC01012064.1_27171_27899	242	389.808	3.57563E-127	gi|147798800|emb|CAN61065.1|hypothetical protein VITISV_004411 [Vitis vinifera]	GO:0015074, GO:0003676
lcl|ORF4_LIEC01012064.1_27171_27899	242	396.356	7.8226E-126	gi|147769971|emb|CAN67821.1|hypothetical protein VITISV_025855, partial [Vitis vinifera]	GO:0008270, GO:0015074, GO:0003676
lcl|ORF4_LIEC01012064.1_27171_27899	242	394.43	9.26058E-126	gi|147770377|emb|CAN78154.1|hypothetical protein VITISV_032622 [Vitis vinifera]	GO:0008270, GO:0015074, GO:0003676
lcl|ORF7_LIEC01012064.1_47247_47570	107	127.872	1.781E-35	gi|78499571|gb|ABB45812.1|HMG-CoA reductase, partial [Salvia miltiorrhiza]	GO:0050662, GO:0016616, GO:0055114, GO:0015936, GO:0004420
lcl|ORF7_LIEC01012064.1_47247_47570	107	129.798	5.10632E-35	gi|52790405|gb|AAU87798.1|HMGR, partial [Salvia miltiorrhiza]	GO:0050662, GO:0016616, GO:0055114, GO:0004420, GO:0015936
lcl|ORF7_LIEC01012064.1_47247_47570	107	128.257	6.88798E-35	gi|256681158|gb|ACV04940.1|hydroxy-methyl-glutaryl-coenzyme A reductase, partial [Bacopa monnieri]	GO:0050662, GO:0016616, GO:0055114, GO:0015936, GO:0004420
lcl|ORF7_LIEC01012064.1_47247_47570	107	124.405	1.05586E-34	gi|4100406|gb|AAD09278.1|3-hydroxy-3-methylglutaryl-coenzyme A reductase, partial [Glycine max]	GO:0050662, GO:0016616, GO:0042282, GO:0016491, GO:0055114, GO:0004420, GO:0015936
lcl|ORF7_LIEC01012064.1_47247_47570	107	127.872	1.61199E-34	gi|62945913|gb|AAY22199.1|HMG CoA reductase, partial [Datura inoxia]	GO:0050662, GO:0016616, GO:0055114, GO:0015936, GO:0004420
lcl|ORF7_LIEC01012064.1_47247_47570	107	125.176	6.06848E-34	gi|123337|sp|P29058.1|HMDH2_HEVBRRecName: Full=3-hydroxy-3-methylglutaryl-coenzyme A reductase 2; Short=HMG-CoA reductase 2	GO:0042170, GO:0005789, GO:0050662, GO:0031966, GO:0016491, GO:0005739, GO:0016020, GO:0016021, GO:0055114, GO:0015936, GO:0016616, GO:0008299, GO:0004420, GO:0005783, GO:0009536
lcl|ORF7_LIEC01012064.1_47247_47570	107	125.176	9.7642E-34	gi|256681160|gb|ACV04941.1|hydroxy-methyl-glutaryl-coenzyme A reductase, partial [Bacopa monnieri]	GO:0050662, GO:0016616, GO:0055114, GO:0004420, GO:0015936
lcl|ORF7_LIEC01012064.1_47247_47570	107	125.176	2.00438E-33	gi|3851620|gb|AAC72378.1|3-hydroxy-3-methylglutaryl coenzyme A reductase, partial [Solanum tuberosum]	GO:0050662, GO:0016616, GO:0055114, GO:0004420, GO:0015936
lcl|ORF11_LIEC01012064.1_75498_76664	388	397.127	2.04249E-132	gi|359491894|ref|XP_002274136.2|PREDICTED: uncharacterized protein At1g76660 isoform X1 [Vitis vinifera]	GO:0005886
lcl|ORF11_LIEC01012064.1_75498_76664	388	396.741	2.18578E-132	gi|508723939|gb|EOY15836.1|Uncharacterized protein TCM_034789 isoform 1 [Theobroma cacao]	GO:0005886
lcl|ORF14_LIEC01012064.1_95763_96089	108	69.707	9.04934E-12	gi|147864000|emb|CAN78795.1|hypothetical protein VITISV_011028 [Vitis vinifera]	GO:0016020, GO:0016021
lcl|ORF20_LIEC01012064.1_129408_130007	199	244.588	5.97258E-75	gi|629105795|gb|KCW71264.1|hypothetical protein EUGRSUZ_F04354 [Eucalyptus grandis]	GO:0008152, GO:0003824
lcl|ORF20_LIEC01012064.1_129408_130007	199	246.899	1.26835E-74	gi|902217739|gb|KNA17864.1|hypothetical protein SOVF_076060 [Spinacia oleracea]	GO:0008152, GO:0003824
lcl|ORF20_LIEC01012064.1_129408_130007	199	245.743	3.44989E-74	gi|702382970|ref|XP_010063969.1|PREDICTED: long chain acyl-CoA synthetase 9, chloroplastic [Eucalyptus grandis]	GO:0008152, GO:0003824
lcl|ORF20_LIEC01012064.1_129408_130007	199	240.736	2.26727E-72	gi|731361535|ref|XP_010692406.1|PREDICTED: long chain acyl-CoA synthetase 9, chloroplastic [Beta vulgaris subsp. vulgaris]	GO:0008152, GO:0003824
lcl|ORF20_LIEC01012064.1_129408_130007	199	237.269	5.13827E-71	gi|225459554|ref|XP_002285853.1|PREDICTED: long chain acyl-CoA synthetase 9, chloroplastic [Vitis vinifera]	GO:0008152, GO:0001676, GO:0009507, GO:0003824, GO:0016020, GO:0009941, GO:0004467, GO:0009536
lcl|ORF20_LIEC01012064.1_129408_130007	199	232.261	9.65562E-71	gi|508724395|gb|EOY16292.1|Long chain acyl-CoA synthetase 9 isoform 7 [Theobroma cacao]	GO:0008152, GO:0003824
lcl|ORF20_LIEC01012064.1_129408_130007	199	236.113	1.3971E-70	gi|930156896|gb|ALF39596.1|long-chain acyl-CoA synthetase 4 [Camellia oleifera]	GO:0008152, GO:0001676, GO:0003824, GO:0016874, GO:0004467
lcl|ORF20_LIEC01012064.1_129408_130007	199	231.876	1.67735E-70	gi|508724394|gb|EOY16291.1|Long chain acyl-CoA synthetase 9 isoform 6 [Theobroma cacao]	GO:0008152, GO:0003824
lcl|ORF20_LIEC01012064.1_129408_130007	199	229.95	1.83044E-70	gi|763797507|gb|KJB64462.1|hypothetical protein B456_010G050200 [Gossypium raimondii]	GO:0008152, GO:0003824
lcl|ORF21_LIEC01012064.1_134139_134642	167	90.1225	5.87346E-18	gi|474312131|gb|EMS61973.1|Long chain acyl-CoA synthetase 9, chloroplastic [Triticum urartu]	GO:0008152, GO:0003824
lcl|ORF21_LIEC01012064.1_134139_134642	167	88.9669	1.44115E-17	gi|976899880|gb|KVH88224.1|AMP-binding, conserved site-containing protein [Cynara cardunculus var. scolymus]	GO:0008152, GO:0003824, GO:0016020, GO:0016021
lcl|ORF21_LIEC01012064.1_134139_134642	167	87.8113	3.8469E-17	gi|317373791|gb|ADV16378.1|long-chain acyl-CoA synthetase 1 [Helianthus annuus]	GO:0008152, GO:0003824
lcl|ORF21_LIEC01012064.1_134139_134642	167	87.4261	5.10763E-17	gi|475625964|gb|EMT33144.1|Long-chain-fatty-acid--CoA ligase 4 [Aegilops tauschii]	GO:0008152, GO:0003824, GO:0016874
lcl|ORF21_LIEC01012064.1_134139_134642	167	86.6557	1.00013E-16	gi|728833139|gb|KHG12582.1|Long chain acyl-CoA synthetase 9, chloroplastic -like protein [Gossypium arboreum]	GO:0008152, GO:0003824
lcl|ORF21_LIEC01012064.1_134139_134642	167	86.6557	1.00763E-16	gi|823229524|ref|XP_012447500.1|PREDICTED: long chain acyl-CoA synthetase 9, chloroplastic-like [Gossypium raimondii]	GO:0008152, GO:0003824
lcl|ORF22_LIEC01012064.1_135081_135410	109	187.578	6.62284E-54	gi|225459554|ref|XP_002285853.1|PREDICTED: long chain acyl-CoA synthetase 9, chloroplastic [Vitis vinifera]	GO:0008152, GO:0001676, GO:0009507, GO:0003824, GO:0016020, GO:0009941, GO:0004467, GO:0009536
lcl|ORF22_LIEC01012064.1_135081_135410	109	185.267	5.04065E-53	gi|566172276|ref|XP_002306635.2|hypothetical protein POPTR_0005s19990g [Populus trichocarpa]	GO:0008152, GO:0003824
lcl|ORF22_LIEC01012064.1_135081_135410	109	183.341	5.56748E-53	gi|629105795|gb|KCW71264.1|hypothetical protein EUGRSUZ_F04354 [Eucalyptus grandis]	GO:0008152, GO:0003824
lcl|ORF22_LIEC01012064.1_135081_135410	109	184.496	1.01423E-52	gi|702382970|ref|XP_010063969.1|PREDICTED: long chain acyl-CoA synthetase 9, chloroplastic [Eucalyptus grandis]	GO:0008152, GO:0003824
lcl|ORF22_LIEC01012064.1_135081_135410	109	184.111	1.54743E-52	gi|317373791|gb|ADV16378.1|long-chain acyl-CoA synthetase 1 [Helianthus annuus]	GO:0008152, GO:0003824
lcl|ORF22_LIEC01012064.1_135081_135410	109	183.726	1.78606E-52	gi|566156929|ref|XP_002302236.2|LONG CHAIN ACYL-COA SYNTHETASE 9 family protein [Populus trichocarpa]	GO:0008152, GO:0003824
lcl|ORF22_LIEC01012064.1_135081_135410	109	181.415	1.82031E-52	gi|920705271|gb|KOM48496.1|hypothetical protein LR48_Vigan07g220000 [Vigna angularis]	GO:0008152, GO:0003824
lcl|ORF22_LIEC01012064.1_135081_135410	109	182.956	2.96893E-52	gi|763797509|gb|KJB64464.1|hypothetical protein B456_010G050200 [Gossypium raimondii]	GO:0008152, GO:0003824
lcl|ORF22_LIEC01012064.1_135081_135410	109	182.956	3.475E-52	gi|823235796|ref|XP_012450538.1|PREDICTED: long chain acyl-CoA synthetase 9, chloroplastic [Gossypium raimondii]	GO:0008152, GO:0003824
lcl|ORF30_LIEC01012064.1_213423_214214	263	330.872	3.29324E-103	gi|565387472|ref|XP_006359523.1|PREDICTED: 116 kDa U5 small nuclear ribonucleoprotein component-like [Solanum tuberosum]	GO:0005525, GO:0000166, GO:0003924
lcl|ORF30_LIEC01012064.1_213423_214214	263	325.865	4.22231E-103	gi|527192439|gb|EPS62854.1|hypothetical protein M569_11934 [Genlisea aurea]	GO:0005525, GO:0000166, GO:0003924
lcl|ORF30_LIEC01012064.1_213423_214214	263	326.635	1.44303E-101	gi|661878188|emb|CDP18045.1|unnamed protein product [Coffea canephora]	GO:0005525, GO:0000166, GO:0003924
lcl|ORF33_LIEC01012064.1_13957_14664	235	317.775	1.22182E-101	gi|902207185|gb|KNA15641.1|hypothetical protein SOVF_096350 [Spinacia oleracea]	GO:0000166, GO:0016020, GO:0016021, GO:0004672, GO:0005524, GO:0006468
lcl|ORF33_LIEC01012064.1_13957_14664	235	315.464	8.5249E-101	gi|731319183|ref|XP_010670123.1|PREDICTED: probable inactive receptor kinase At5g16590 [Beta vulgaris subsp. vulgaris]	GO:0000166, GO:0016020, GO:0016021, GO:0004672, GO:0005524, GO:0006468
lcl|ORF33_LIEC01012064.1_13957_14664	235	305.064	9.04987E-97	gi|508774155|gb|EOY21411.1|Receptor-like kinase 1 [Theobroma cacao]	GO:0000166, GO:0016020, GO:0016021, GO:0016310, GO:0004672, GO:0016301, GO:0005524, GO:0006468
lcl|ORF33_LIEC01012064.1_13957_14664	235	305.449	9.78034E-97	gi|359491530|ref|XP_002279127.2|PREDICTED: probable inactive receptor kinase At1g48480 [Vitis vinifera]	GO:0000166, GO:0016020, GO:0016021, GO:0004672, GO:0005524, GO:0006468
lcl|ORF33_LIEC01012064.1_13957_14664	235	302.368	2.18526E-96	gi|641831760|gb|KDO50809.1|hypothetical protein CISIN_1g037905mg, partial [Citrus sinensis]	GO:0000166, GO:0016020, GO:0016021, GO:0004672, GO:0005524, GO:0006468
lcl|ORF33_LIEC01012064.1_13957_14664	235	302.753	2.88266E-96	gi|567876013|ref|XP_006430596.1|hypothetical protein CICLE_v10011289mg [Citrus clementina]	GO:0000166, GO:0016020, GO:0016021, GO:0004672, GO:0005524, GO:0006468
lcl|ORF37_LIEC01012064.1_25069_26589	506	692.96	0.0	gi|147769971|emb|CAN67821.1|hypothetical protein VITISV_025855, partial [Vitis vinifera]	GO:0008270, GO:0015074, GO:0003676
lcl|ORF37_LIEC01012064.1_25069_26589	506	677.552	0.0	gi|147845375|emb|CAN81238.1|hypothetical protein VITISV_031073 [Vitis vinifera]	GO:0008270, GO:0015074, GO:0003676
lcl|ORF37_LIEC01012064.1_25069_26589	506	623.624	0.0	gi|566553127|emb|CDF77009.1|hypothetical transposable element-related protein, partial [Boechera divaricarpa]	GO:0008270, GO:0046872, GO:0015074, GO:0003676
lcl|ORF37_LIEC01012064.1_25069_26589	506	617.846	0.0	gi|147864970|emb|CAN83623.1|hypothetical protein VITISV_010870 [Vitis vinifera]	GO:0035235, GO:0008270, GO:0016020, GO:0016021, GO:0015074, GO:0004970, GO:0006810, GO:0006811, GO:0003676
lcl|ORF41_LIEC01012064.1_130525_130980	151	146.362	4.31709E-38	gi|731361535|ref|XP_010692406.1|PREDICTED: long chain acyl-CoA synthetase 9, chloroplastic [Beta vulgaris subsp. vulgaris]	GO:0008152, GO:0003824
lcl|ORF41_LIEC01012064.1_130525_130980	151	140.969	3.92202E-36	gi|596295299|ref|XP_007226981.1|hypothetical protein PRUPE_ppa002255mg [Prunus persica]	GO:0008152, GO:0001676, GO:0009507, GO:0003824, GO:0016020, GO:0009941, GO:0009536, GO:0004467
lcl|ORF42_LIEC01012064.1_133528_133899	123	150.984	2.20863E-41	gi|763797507|gb|KJB64462.1|hypothetical protein B456_010G050200 [Gossypium raimondii]	GO:0008152, GO:0003824
lcl|ORF42_LIEC01012064.1_133528_133899	123	150.214	2.45302E-40	gi|763797508|gb|KJB64463.1|hypothetical protein B456_010G050200 [Gossypium raimondii]	GO:0008152, GO:0003824
lcl|ORF42_LIEC01012064.1_133528_133899	123	150.984	3.0932E-40	gi|823235796|ref|XP_012450538.1|PREDICTED: long chain acyl-CoA synthetase 9, chloroplastic [Gossypium raimondii]	GO:0008152, GO:0003824
lcl|ORF42_LIEC01012064.1_133528_133899	123	150.984	3.34221E-40	gi|763797509|gb|KJB64464.1|hypothetical protein B456_010G050200 [Gossypium raimondii]	GO:0008152, GO:0003824
lcl|ORF42_LIEC01012064.1_133528_133899	123	149.443	4.15757E-40	gi|944229377|gb|KQK93763.1|hypothetical protein SETIT_026044mg [Setaria italica]	GO:0008152, GO:0003824
lcl|ORF42_LIEC01012064.1_133528_133899	123	144.821	7.32771E-40	gi|108864042|gb|ABA91615.2|Long-chain-fatty-acid-CoA ligase 4, putative, expressed [Oryza sativa Japonica Group]	GO:0008152, GO:0003824, GO:0016874
lcl|ORF42_LIEC01012064.1_133528_133899	123	145.206	8.5778E-40	gi|113644558|dbj|BAF27699.1|Os11g0169800, partial [Oryza sativa Japonica Group]	GO:0008152, GO:0003824
lcl|ORF45_LIEC01012064.1_180106_180447	113	89.3521	2.09195E-20	gi|161724982|emb|CAP20333.1|putative proline-rich family protein, partial [Dorcoceras hygrometricum]	GO:0016020, GO:0016021
lcl|ORF45_LIEC01012064.1_180106_180447	113	91.6633	2.23762E-20	gi|695008374|ref|XP_009390778.1|PREDICTED: uncharacterized protein LOC103977086 [Musa acuminata subsp. malaccensis]	GO:0009507, GO:0009579, GO:0009535, GO:0009735
lcl|ORF47_LIEC01012064.1_187957_188559	200	168.318	3.10881E-48	gi|255570903|ref|XP_002526403.1|PREDICTED: glucuronoxylan 4-O-methyltransferase 3 [Ricinus communis]	GO:0045492, GO:0016020, GO:0016021
lcl|ORF47_LIEC01012064.1_187957_188559	200	161.77	1.45342E-45	gi|566200453|ref|XP_006376148.1|hypothetical protein POPTR_0013s10240g [Populus trichocarpa]	GO:0045492, GO:0016740, GO:0008168, GO:0032259
lcl|ORF47_LIEC01012064.1_187957_188559	200	161.77	1.67887E-45	gi|568849002|ref|XP_006478265.1|PREDICTED: glucuronoxylan 4-O-methyltransferase 3 [Citrus sinensis]	GO:0045492
lcl|ORF47_LIEC01012064.1_187957_188559	200	161.384	2.32593E-45	gi|567898252|ref|XP_006441614.1|hypothetical protein CICLE_v10021249mg [Citrus clementina]	GO:0045492
lcl|ORF47_LIEC01012064.1_187957_188559	200	160.999	2.55615E-45	gi|225460195|ref|XP_002279765.1|PREDICTED: glucuronoxylan 4-O-methyltransferase 3 [Vitis vinifera]	GO:0045492
lcl|ORF48_LIEC01012064.1_190249_190794	181	209.534	7.79553E-65	gi|902219017|gb|KNA18207.1|hypothetical protein SOVF_072950 [Spinacia oleracea]	GO:0045492, GO:0016020, GO:0016021
lcl|ORF48_LIEC01012064.1_190249_190794	181	204.142	1.25563E-62	gi|731375931|ref|XP_010667408.1|PREDICTED: glucuronoxylan 4-O-methyltransferase 3 [Beta vulgaris subsp. vulgaris]	GO:0045492
lcl|ORF48_LIEC01012064.1_190249_190794	181	200.29	5.98413E-61	gi|225460195|ref|XP_002279765.1|PREDICTED: glucuronoxylan 4-O-methyltransferase 3 [Vitis vinifera]	GO:0045492
lcl|ORF48_LIEC01012064.1_190249_190794	181	199.904	9.69868E-61	gi|661895048|emb|CDP00853.1|unnamed protein product [Coffea canephora]	GO:0045492
lcl|ORF50_LIEC01012064.1_216832_217296	154	177.563	9.45558E-49	gi|703110177|ref|XP_010099513.1|116 kDa U5 small nuclear ribonucleoprotein component [Morus notabilis]	GO:0005525, GO:0000166, GO:0003924, GO:0030529, GO:0019013	XP_010099513.1, EXB79364.1
lcl|ORF50_LIEC01012064.1_216832_217296	154	177.563	1.09443E-48	gi|565387472|ref|XP_006359523.1|PREDICTED: 116 kDa U5 small nuclear ribonucleoprotein component-like [Solanum tuberosum]	GO:0005525, GO:0000166, GO:0003924
lcl|ORF50_LIEC01012064.1_216832_217296	154	177.563	1.10667E-48	gi|976906281|gb|KVH93730.1|hypothetical protein Ccrd_004207 [Cynara cardunculus var. scolymus]	GO:0005525, GO:0000166, GO:0003924
lcl|ORF50_LIEC01012064.1_216832_217296	154	173.326	1.25917E-48	gi|674855844|emb|CDY70689.1|BnaCnng69360D [Brassica napus]	GO:0005525
lcl|ORF50_LIEC01012064.1_216832_217296	154	177.178	1.26882E-48	gi|225463033|ref|XP_002267199.1|PREDICTED: 110 kDa U5 small nuclear ribonucleoprotein component CLO [Vitis vinifera]	GO:0000166, GO:0005525, GO:0003924, GO:0006412, GO:0005622
lcl|ORF51_LIEC01012064.1_217306_217668	121	130.954	2.71818E-34	gi|1043915960|ref|NP_001316478.1|116 kDa U5 small nuclear ribonucleoprotein component-like [Zea mays]	GO:0005525, GO:0003746, GO:0006414
lcl|ORF51_LIEC01012064.1_217306_217668	121	132.494	1.60298E-33	gi|242096344|ref|XP_002438662.1|hypothetical protein SORBIDRAFT_10g023820 [Sorghum bicolor]	GO:0005525, GO:0000166, GO:0003924, GO:0006412, GO:0005622
lcl|ORF54_LIEC01012064.1_45263_46435	390	397.127	4.98858E-131	gi|661902947|ref|NP_001284380.1|3-hydroxy-3-methylglutaryl-coenzyme A reductase 1 [Cucumis melo]	GO:0005789, GO:0050662, GO:0016616, GO:0008299, GO:0016491, GO:0050661, GO:0016020, GO:0016021, GO:0055114, GO:0015936, GO:0004420, GO:0005783
lcl|ORF54_LIEC01012064.1_45263_46435	390	396.356	1.01272E-130	gi|449458053|ref|XP_004146762.1|PREDICTED: 3-hydroxy-3-methylglutaryl-coenzyme A reductase 1 [Cucumis sativus]	GO:0005789, GO:0050662, GO:0016616, GO:0008299, GO:0016491, GO:0050661, GO:0016020, GO:0016021, GO:0055114, GO:0015936, GO:0004420, GO:0005783
lcl|ORF54_LIEC01012064.1_45263_46435	390	395.201	3.62516E-130	gi|614119731|gb|AHX36946.1|3-hydroxy-3-methyl glutaryl coenzyme a reductase [Betula platyphylla]	GO:0005789, GO:0050662, GO:0016616, GO:0008299, GO:0016491, GO:0050661, GO:0016020, GO:0016021, GO:0055114, GO:0015936, GO:0004420, GO:0005783
lcl|ORF54_LIEC01012064.1_45263_46435	390	382.489	2.25486E-125	gi|565350450|ref|XP_006342182.1|PREDICTED: 3-hydroxy-3-methylglutaryl-coenzyme A reductase 1-like [Solanum tuberosum]	GO:0005789, GO:0050662, GO:0016616, GO:0008299, GO:0016491, GO:0050661, GO:0016020, GO:0016021, GO:0055114, GO:0015936, GO:0004420, GO:0005783
lcl|ORF54_LIEC01012064.1_45263_46435	390	376.711	2.30159E-125	gi|982900631|gb|AMB19696.1|3-hydroxy-3-methylglutaryl-CoA reductase 3, partial [Taraxacum kok-saghyz]	GO:0050662, GO:0016616, GO:0016020, GO:0016021, GO:0055114, GO:0015936, GO:0004420
lcl|ORF54_LIEC01012064.1_45263_46435	390	381.719	5.39161E-125	gi|731358159|ref|XP_010690585.1|PREDICTED: 3-hydroxy-3-methylglutaryl-coenzyme A reductase 1 [Beta vulgaris subsp. vulgaris]	GO:0005789, GO:0050662, GO:0016616, GO:0016491, GO:0008299, GO:0050661, GO:0016020, GO:0016021, GO:0055114, GO:0015936, GO:0004420, GO:0005783
lcl|ORF54_LIEC01012064.1_45263_46435	390	380.948	7.70555E-125	gi|21104|emb|CAA48611.1|hydroxymethylglutaryl-CoA reductase (NADPH) [Raphanus sativus]	GO:0005789, GO:0050662, GO:0016616, GO:0016491, GO:0008299, GO:0050661, GO:0016020, GO:0016021, GO:0055114, GO:0004420, GO:0015936, GO:0005783
lcl|ORF56_LIEC01012064.1_81329_81691	120	79.7221	4.89038E-15	gi|508723550|gb|EOY15447.1|MSCS-like 3 isoform 1 [Theobroma cacao]	GO:0010020, GO:0055085, GO:0016020, GO:0016021, GO:0009526
lcl|ORF56_LIEC01012064.1_81329_81691	120	79.337	5.74356E-15	gi|508723551|gb|EOY15448.1|MSCS-like 3 isoform 2 [Theobroma cacao]	GO:0055085, GO:0016020, GO:0016021
lcl|ORF56_LIEC01012064.1_81329_81691	120	79.337	7.1854E-15	gi|593268315|ref|XP_007136335.1|hypothetical protein PHAVU_009G036900g [Phaseolus vulgaris]	GO:0055085, GO:0016020, GO:0016021
lcl|ORF60_LIEC01012064.1_170003_170413	136	129.413	3.74318E-32	gi|548831528|gb|ERM94336.1|hypothetical protein AMTR_s00010p00242000 [Amborella trichopoda]	GO:0048046, GO:0046274, GO:0016491, GO:0046872, GO:0005507, GO:0016020, GO:0016021, GO:0055114, GO:0052716, GO:0005576
lcl|ORF60_LIEC01012064.1_170003_170413	136	124.405	9.89267E-31	gi|731436519|ref|XP_002264394.3|PREDICTED: laccase-14 [Vitis vinifera]	GO:0046274, GO:0048046, GO:0046872, GO:0016491, GO:0005507, GO:0009809, GO:0055114, GO:0052716, GO:0005576, GO:0016722
lcl|ORF60_LIEC01012064.1_170003_170413	136	124.405	1.88995E-30	gi|976911956|gb|KVH98583.1|Cupredoxin [Cynara cardunculus var. scolymus]	GO:0046274, GO:0048046, GO:0046872, GO:0016491, GO:0005507, GO:0016020, GO:0016021, GO:0055114, GO:0052716, GO:0005576
lcl|ORF60_LIEC01012064.1_170003_170413	136	122.094	6.9156E-30	gi|147816334|emb|CAN68492.1|hypothetical protein VITISV_042551 [Vitis vinifera]	GO:0016491, GO:0005507, GO:0055114
lcl|ORF61_LIEC01012064.1_171017_171637	206	221.09	1.33911E-66	gi|629084980|gb|KCW51337.1|hypothetical protein EUGRSUZ_J00888, partial [Eucalyptus grandis]	GO:0048046, GO:0046274, GO:0016491, GO:0005507, GO:0055114, GO:0052716
lcl|ORF61_LIEC01012064.1_171017_171637	206	218.779	5.42407E-65	gi|702510990|ref|XP_010040730.1|PREDICTED: laccase-15 [Eucalyptus grandis]	GO:0046274, GO:0048046, GO:0016491, GO:0046872, GO:0005507, GO:0055114, GO:0052716, GO:0005576
lcl|ORF61_LIEC01012064.1_171017_171637	206	218.009	7.92149E-65	gi|629084981|gb|KCW51338.1|hypothetical protein EUGRSUZ_J00889, partial [Eucalyptus grandis]	GO:0046274, GO:0048046, GO:0046872, GO:0016491, GO:0005507, GO:0055114, GO:0052716
lcl|ORF61_LIEC01012064.1_171017_171637	206	218.394	1.03569E-64	gi|731361909|ref|XP_010692610.1|PREDICTED: laccase-14 [Beta vulgaris subsp. vulgaris]	GO:0048046, GO:0046274, GO:0016491, GO:0046872, GO:0005507, GO:0055114, GO:0052716, GO:0005576
lcl|ORF62_LIEC01012064.1_171701_172138	145	160.614	7.06476E-47	gi|629117081|gb|KCW81756.1|hypothetical protein EUGRSUZ_C03119, partial [Eucalyptus grandis]	GO:0016491, GO:0005507, GO:0055114
lcl|ORF62_LIEC01012064.1_171701_172138	145	164.851	8.63111E-46	gi|147860889|emb|CAN82952.1|hypothetical protein VITISV_026918 [Vitis vinifera]	GO:0048046, GO:0046274, GO:0016491, GO:0046872, GO:0005507, GO:0055114, GO:0052716, GO:0005576
lcl|ORF62_LIEC01012064.1_171701_172138	145	164.081	8.94002E-46	gi|566172675|ref|XP_002307536.2|hypothetical protein POPTR_0005s22230g [Populus trichocarpa]	GO:0048046, GO:0046274, GO:0046872, GO:0016491, GO:0005507, GO:0009809, GO:0055114, GO:0052716, GO:0005576, GO:0016722
lcl|ORF62_LIEC01012064.1_171701_172138	145	164.081	4.07457E-45	gi|566194210|ref|XP_006377535.1|hypothetical protein POPTR_0011s06880g [Populus trichocarpa]	GO:0048046, GO:0046274, GO:0016491, GO:0046872, GO:0005507, GO:0009809, GO:0055114, GO:0052716, GO:0005576, GO:0016722
lcl|ORF62_LIEC01012064.1_171701_172138	145	166.392	5.75854E-45	gi|147774177|emb|CAN61420.1|hypothetical protein VITISV_023544 [Vitis vinifera]	GO:0046274, GO:0048046, GO:0016491, GO:0046872, GO:0005507, GO:0055114, GO:0052716, GO:0005576
lcl|ORF64_LIEC01012064.1_201650_202270	206	147.517	3.65562E-39	gi|702342121|ref|XP_010056545.1|PREDICTED: RING-H2 finger protein ATL52 [Eucalyptus grandis]	GO:0008270, GO:0046872, GO:0016020, GO:0016021
lcl|ORF64_LIEC01012064.1_201650_202270	206	144.436	3.25225E-38	gi|508718417|gb|EOY10314.1|RING/U-box superfamily protein, putative [Theobroma cacao]	GO:0008270, GO:0046872, GO:0016020, GO:0016021
lcl|ORF67_LIEC01012064.1_214934_216184	416	723.391	0.0	gi|731360642|ref|XP_010691932.1|PREDICTED: 110 kDa U5 small nuclear ribonucleoprotein component CLO [Beta vulgaris subsp. vulgaris]	GO:0005525, GO:0000166, GO:0003924
lcl|ORF67_LIEC01012064.1_214934_216184	416	721.85	0.0	gi|702306225|ref|XP_010049891.1|PREDICTED: 110 kDa U5 small nuclear ribonucleoprotein component CLO [Eucalyptus grandis]	GO:0005525, GO:0000166, GO:0003924
lcl|ORF67_LIEC01012064.1_214934_216184	416	721.465	0.0	gi|902217288|gb|KNA17654.1|hypothetical protein SOVF_077950 [Spinacia oleracea]	GO:0005525, GO:0000166, GO:0003924
lcl|ORF67_LIEC01012064.1_214934_216184	416	720.694	0.0	gi|225463033|ref|XP_002267199.1|PREDICTED: 110 kDa U5 small nuclear ribonucleoprotein component CLO [Vitis vinifera]	GO:0000166, GO:0005525, GO:0003924, GO:0006412, GO:0005622
lcl|ORF67_LIEC01012064.1_214934_216184	416	717.227	0.0	gi|703110177|ref|XP_010099513.1|116 kDa U5 small nuclear ribonucleoprotein component [Morus notabilis]	GO:0005525, GO:0000166, GO:0003924, GO:0030529, GO:0019013	XP_010099513.1, EXB79364.1
lcl|ORF67_LIEC01012064.1_214934_216184	416	716.842	0.0	gi|565387472|ref|XP_006359523.1|PREDICTED: 116 kDa U5 small nuclear ribonucleoprotein component-like [Solanum tuberosum]	GO:0005525, GO:0000166, GO:0003924
lcl|ORF71_LIEC01012064.1_182044_181724	106	77.0258	2.52463E-14	gi|359486237|ref|XP_002264491.2|PREDICTED: probable serine/threonine-protein kinase At1g09600 [Vitis vinifera]	GO:0000166, GO:0004672, GO:0004674, GO:0005524, GO:0006468
lcl|ORF71_LIEC01012064.1_182044_181724	106	76.2554	4.44798E-14	gi|902228508|gb|KNA21134.1|hypothetical protein SOVF_046180 [Spinacia oleracea]	GO:0000166, GO:0004672, GO:0004674, GO:0005524, GO:0006468
lcl|ORF71_LIEC01012064.1_182044_181724	106	75.0998	1.25436E-13	gi|596239095|ref|XP_007224433.1|hypothetical protein PRUPE_ppa021439mg [Prunus persica]	GO:0000166, GO:0004672, GO:0004674, GO:0005524, GO:0006468
lcl|ORF71_LIEC01012064.1_182044_181724	106	74.7146	1.88776E-13	gi|922426635|ref|XP_013619364.1|PREDICTED: probable serine/threonine-protein kinase At1g09600 [Brassica oleracea var. oleracea]	GO:0000166, GO:0004672, GO:0004674, GO:0005524, GO:0006468
lcl|ORF71_LIEC01012064.1_182044_181724	106	74.3294	1.96263E-13	gi|923629300|ref|XP_013750057.1|PREDICTED: probable serine/threonine-protein kinase At1g09600 isoform X2 [Brassica napus]	GO:0000166, GO:0004672, GO:0004674, GO:0005524, GO:0006468
lcl|ORF71_LIEC01012064.1_182044_181724	106	73.9442	2.77226E-13	gi|731313912|ref|XP_010683176.1|PREDICTED: probable serine/threonine-protein kinase At1g54610 [Beta vulgaris subsp. vulgaris]	GO:0000166, GO:0004672, GO:0004674, GO:0005524, GO:0006468
lcl|ORF74_LIEC01012064.1_148417_147881	178	126.331	7.08587E-32	gi|596246808|ref|XP_007224590.1|hypothetical protein PRUPE_ppa1027142mg [Prunus persica]	GO:0003677
lcl|ORF74_LIEC01012064.1_148417_147881	178	127.487	3.86054E-31	gi|460414733|ref|XP_004252718.1|PREDICTED: uncharacterized protein LOC101249442 [Solanum lycopersicum]	GO:0003677, GO:0031627, GO:0003691, GO:0000784
lcl|ORF74_LIEC01012064.1_148417_147881	178	126.716	1.19672E-30	gi|596246816|ref|XP_007224591.1|hypothetical protein PRUPE_ppa1027142mg [Prunus persica]	GO:0003677
lcl|ORF78_LIEC01012064.1_89959_89510	149	100.908	9.16488E-25	gi|358248106|ref|NP_001239814.1|uncharacterized protein LOC100782626 [Glycine max]	GO:0005739
lcl|ORF82_LIEC01012064.1_59971_59423	182	120.168	8.93057E-30	gi|902176141|gb|KNA08724.1|hypothetical protein SOVF_160090 isoform A [Spinacia oleracea]	GO:0000166, GO:0003676
lcl|ORF82_LIEC01012064.1_59971_59423	182	118.627	1.73792E-29	gi|731427532|ref|XP_010664012.1|PREDICTED: RNA-binding protein 24-A isoform X1 [Vitis vinifera]	GO:0000166, GO:0003676
lcl|ORF82_LIEC01012064.1_59971_59423	182	117.087	5.73115E-29	gi|641866556|gb|KDO85241.1|hypothetical protein CISIN_1g023475mg [Citrus sinensis]	GO:0000166, GO:0003676
lcl|ORF82_LIEC01012064.1_59971_59423	182	117.857	6.55348E-29	gi|902176144|gb|KNA08727.1|hypothetical protein SOVF_160090 isoform D [Spinacia oleracea]	GO:0000166, GO:0003676
lcl|ORF82_LIEC01012064.1_59971_59423	182	116.316	1.60306E-28	gi|1044597725|ref|XP_017436432.1|PREDICTED: RNA-binding protein 38 [Vigna angularis]	GO:0000166, GO:0003676
lcl|ORF84_LIEC01012064.1_32533_31841	230	324.324	4.92436E-106	gi|902213200|gb|KNA17198.1|hypothetical protein SOVF_082240 [Spinacia oleracea]	GO:0055085, GO:0016020, GO:0016021, GO:0022857, GO:0005215
lcl|ORF84_LIEC01012064.1_32533_31841	230	323.168	1.15471E-105	gi|565350426|ref|XP_006342170.1|PREDICTED: probable inorganic phosphate transporter 1-9 [Solanum tuberosum]	GO:0055085, GO:0016020, GO:0016021, GO:0022857, GO:0005215
lcl|ORF84_LIEC01012064.1_32533_31841	230	323.168	3.25755E-105	gi|449455730|ref|XP_004145604.1|PREDICTED: probable inorganic phosphate transporter 1-9 [Cucumis sativus]	GO:0055085, GO:0016020, GO:0016021, GO:0022857, GO:0005215
lcl|ORF89_LIEC01012064.1_3223_2468	251	304.294	4.17388E-94	gi|38345658|emb|CAE04422.2|OSJNBb0040D15.12 [Oryza sativa Japonica Group]	GO:0008270, GO:0046872, GO:0015074, GO:0003676
lcl|ORF89_LIEC01012064.1_3223_2468	251	305.834	2.51213E-92	gi|29150404|gb|AAO72413.1|gag-pol polyprotein [Oryza sativa Japonica Group]	GO:0008270, GO:0046872, GO:0015074, GO:0003676
lcl|ORF89_LIEC01012064.1_3223_2468	251	303.138	1.61851E-91	gi|30017513|gb|AAP12935.1|retrotransposon protein, putative, unclassified [Oryza sativa Japonica Group]	GO:0008270, GO:0015074, GO:0003676
lcl|ORF89_LIEC01012064.1_3223_2468	251	302.753	2.08948E-91	gi|108708653|gb|ABF96448.1|retrotransposon protein, putative, Ty1-copia subclass [Oryza sativa Japonica Group]	GO:0008270, GO:0015074, GO:0003676
lcl|ORF89_LIEC01012064.1_3223_2468	251	298.516	3.25084E-90	gi|110289052|gb|ABB47537.2|retrotransposon protein, putative, unclassified [Oryza sativa Japonica Group]	GO:0008270, GO:0046872, GO:0015074, GO:0003676
lcl|ORF89_LIEC01012064.1_3223_2468	251	298.516	3.77299E-90	gi|13940610|gb|AAK50412.1|AC021891_13Putative retroelement [Oryza sativa Japonica Group]	GO:0003677, GO:0008270, GO:0046872, GO:0015074, GO:0006310, GO:0003676
lcl|ORF89_LIEC01012064.1_3223_2468	251	296.59	7.84122E-89	gi|218201855|gb|EEC84282.1|hypothetical protein OsI_30754 [Oryza sativa Indica Group]	GO:0008270, GO:0046872, GO:0015074, GO:0003676
lcl|ORF89_LIEC01012064.1_3223_2468	251	296.204	9.84335E-89	gi|113622864|dbj|BAF22809.1|Os08g0125300 [Oryza sativa Japonica Group]	GO:0008270, GO:0046872, GO:0015074, GO:0003676
lcl|ORF90_LIEC01012064.1_1912_1421	163	184.111	5.26414E-51	gi|38345658|emb|CAE04422.2|OSJNBb0040D15.12 [Oryza sativa Japonica Group]	GO:0008270, GO:0046872, GO:0015074, GO:0003676
lcl|ORF90_LIEC01012064.1_1912_1421	163	184.496	6.87776E-51	gi|113622864|dbj|BAF22809.1|Os08g0125300 [Oryza sativa Japonica Group]	GO:0008270, GO:0046872, GO:0015074, GO:0003676
lcl|ORF90_LIEC01012064.1_1912_1421	163	184.111	7.36003E-51	gi|218201855|gb|EEC84282.1|hypothetical protein OsI_30754 [Oryza sativa Indica Group]	GO:0008270, GO:0046872, GO:0015074, GO:0003676
lcl|ORF90_LIEC01012064.1_1912_1421	163	184.111	7.66941E-51	gi|108708653|gb|ABF96448.1|retrotransposon protein, putative, Ty1-copia subclass [Oryza sativa Japonica Group]	GO:0008270, GO:0015074, GO:0003676
lcl|ORF90_LIEC01012064.1_1912_1421	163	183.726	1.267E-50	gi|30017513|gb|AAP12935.1|retrotransposon protein, putative, unclassified [Oryza sativa Japonica Group]	GO:0008270, GO:0015074, GO:0003676
lcl|ORF90_LIEC01012064.1_1912_1421	163	178.718	6.47905E-49	gi|29150404|gb|AAO72413.1|gag-pol polyprotein [Oryza sativa Japonica Group]	GO:0008270, GO:0046872, GO:0015074, GO:0003676
lcl|ORF90_LIEC01012064.1_1912_1421	163	175.252	9.20474E-48	gi|13940610|gb|AAK50412.1|AC021891_13Putative retroelement [Oryza sativa Japonica Group]	GO:0003677, GO:0008270, GO:0046872, GO:0015074, GO:0006310, GO:0003676
lcl|ORF90_LIEC01012064.1_1912_1421	163	169.859	6.88009E-46	gi|110289052|gb|ABB47537.2|retrotransposon protein, putative, unclassified [Oryza sativa Japonica Group]	GO:0008270, GO:0046872, GO:0015074, GO:0003676
lcl|ORF90_LIEC01012064.1_1912_1421	163	164.851	4.17973E-44	gi|108711556|gb|ABF99351.1|retrotransposon protein, putative, unclassified [Oryza sativa Japonica Group]	GO:0015074, GO:0003676
lcl|ORF91_LIEC01012064.1_1357_2	452	436.417	5.51429E-137	gi|218201855|gb|EEC84282.1|hypothetical protein OsI_30754 [Oryza sativa Indica Group]	GO:0008270, GO:0046872, GO:0015074, GO:0003676
lcl|ORF91_LIEC01012064.1_1357_2	452	434.876	2.3354E-136	gi|113622864|dbj|BAF22809.1|Os08g0125300 [Oryza sativa Japonica Group]	GO:0008270, GO:0046872, GO:0015074, GO:0003676
lcl|ORF91_LIEC01012064.1_1357_2	452	400.593	1.65002E-123	gi|21741247|emb|CAD41731.1|OSJNBb0034I13.10 [Oryza sativa Japonica Group]	GO:0008270, GO:0046872, GO:0015074, GO:0003676
lcl|ORF91_LIEC01012064.1_1357_2	452	389.808	5.1008E-122	gi|218184581|gb|EEC67008.1|hypothetical protein OsI_33720 [Oryza sativa Indica Group]	GO:0015074, GO:0003676
lcl|ORF91_LIEC01012064.1_1357_2	452	394.43	2.38265E-121	gi|116309563|emb|CAH66624.1|OSIGBa0115A19.5 [Oryza sativa Indica Group]	GO:0008270, GO:0046872, GO:0015074, GO:0003676
lcl|ORF91_LIEC01012064.1_1357_2	452	394.43	3.04781E-121	gi|20514806|gb|AAM23251.1|AC092553_17Putative pol polyprotein [Oryza sativa Japonica Group]	GO:0008270, GO:0046872, GO:0015074, GO:0003676
lcl|ORF91_LIEC01012064.1_1357_2	452	377.481	4.11167E-119	gi|242043114|ref|XP_002459428.1|hypothetical protein SORBIDRAFT_02g004525, partial [Sorghum bicolor]	GO:0015074, GO:0003676
lcl|ORF91_LIEC01012064.1_1357_2	452	382.104	7.32403E-119	gi|53749229|gb|AAU90089.1|putative polyprotein [Oryza sativa Japonica Group]	GO:0015074, GO:0003676
lcl|ORF96_LIEC01012064.1_183792_183277	171	219.164	8.30889E-65	gi|902228508|gb|KNA21134.1|hypothetical protein SOVF_046180 [Spinacia oleracea]	GO:0000166, GO:0004672, GO:0004674, GO:0005524, GO:0006468
lcl|ORF96_LIEC01012064.1_183792_183277	171	216.468	1.08803E-63	gi|731313912|ref|XP_010683176.1|PREDICTED: probable serine/threonine-protein kinase At1g54610 [Beta vulgaris subsp. vulgaris]	GO:0000166, GO:0004672, GO:0004674, GO:0005524, GO:0006468
lcl|ORF96_LIEC01012064.1_183792_183277	171	214.542	2.17304E-63	gi|565498766|ref|XP_006307022.1|hypothetical protein CARUB_v10008607mg [Capsella rubella]	GO:0000166, GO:0004672, GO:0004674, GO:0005524, GO:0006468
lcl|ORF96_LIEC01012064.1_183792_183277	171	212.616	9.63866E-63	gi|922481487|ref|XP_013638495.1|PREDICTED: probable serine/threonine-protein kinase At1g09600 [Brassica oleracea var. oleracea]	GO:0000166, GO:0004672, GO:0004674, GO:0005524, GO:0006468
lcl|ORF96_LIEC01012064.1_183792_183277	171	212.616	1.03437E-62	gi|923715769|ref|XP_013663765.1|PREDICTED: probable serine/threonine-protein kinase At1g09600 [Brassica napus]	GO:0000166, GO:0004672, GO:0004674, GO:0005524, GO:0006468
lcl|ORF96_LIEC01012064.1_183792_183277	171	211.846	1.96377E-62	gi|15217643|ref|NP_174637.1|Protein kinase superfamily protein [Arabidopsis thaliana]	GO:0016310, GO:0004672, GO:0016301, GO:0005634, GO:0005524, GO:0006468	NP_174637.1, AAF97284.1, AEE31622.1
lcl|ORF98_LIEC01012064.1_149883_149506	125	108.612	4.66234E-25	gi|1050638915|ref|XP_017642568.1|PREDICTED: uncharacterized protein LOC108483596 [Gossypium arboreum]	GO:0003677
lcl|ORF98_LIEC01012064.1_149883_149506	125	108.227	5.02982E-25	gi|823133713|ref|XP_012466697.1|PREDICTED: uncharacterized protein LOC105785256 [Gossypium raimondii]	GO:0003677
lcl|ORF98_LIEC01012064.1_149883_149506	125	107.842	7.30074E-25	gi|508723560|gb|EOY15457.1|Homeodomain-like superfamily protein isoform 1 [Theobroma cacao]	GO:0003677
lcl|ORF98_LIEC01012064.1_149883_149506	125	107.457	1.01298E-24	gi|508723561|gb|EOY15458.1|Homeodomain-like superfamily protein isoform 2 [Theobroma cacao]	GO:0003677
lcl|ORF99_LIEC01012064.1_124908_124597	103	87.8113	1.87345E-18	gi|661898415|emb|CDO98382.1|unnamed protein product [Coffea canephora]	GO:0005779, GO:0007031
lcl|ORF99_LIEC01012064.1_124908_124597	103	83.5741	6.8603E-17	gi|225456094|ref|XP_002281306.1|PREDICTED: peroxisome biogenesis protein 3-2 [Vitis vinifera]	GO:0005779, GO:0007031
lcl|ORF99_LIEC01012064.1_124908_124597	103	81.6481	3.11814E-16	gi|223530974|gb|EEF32831.1|amino acid transporter, putative [Ricinus communis]	GO:0005779, GO:0007031
lcl|ORF99_LIEC01012064.1_124908_124597	103	82.0333	3.51916E-16	gi|976919814|gb|KVI04615.1|Peroxin-3 [Cynara cardunculus var. scolymus]	GO:0005779, GO:0007031
lcl|ORF99_LIEC01012064.1_124908_124597	103	81.2629	4.63847E-16	gi|590665312|ref|XP_007036704.1|PREDICTED: peroxisome biogenesis protein 3-2 [Theobroma cacao]	GO:0005779, GO:0016020, GO:0007031, GO:0016021
lcl|ORF108_LIEC01012064.1_40593_40051	180	55.0694	9.06484E-6	gi|1000986791|ref|XP_015575938.1|PREDICTED: AT-hook motif nuclear-localized protein 10 isoform X2 [Ricinus communis]	GO:0003677
lcl|ORF115_LIEC01012064.1_185201_184584	205	140.198	4.54732E-35	gi|731313912|ref|XP_010683176.1|PREDICTED: probable serine/threonine-protein kinase At1g54610 [Beta vulgaris subsp. vulgaris]	GO:0000166, GO:0004672, GO:0004674, GO:0005524, GO:0006468
lcl|ORF115_LIEC01012064.1_185201_184584	205	126.331	4.29581E-30	gi|902228508|gb|KNA21134.1|hypothetical protein SOVF_046180 [Spinacia oleracea]	GO:0000166, GO:0004672, GO:0004674, GO:0005524, GO:0006468
lcl|ORF115_LIEC01012064.1_185201_184584	205	116.701	8.84541E-27	gi|731436455|ref|XP_010645924.1|PREDICTED: probable serine/threonine-protein kinase At1g09600 isoform X2 [Vitis vinifera]	GO:0000166, GO:0004672, GO:0004674, GO:0005524, GO:0006468
lcl|ORF115_LIEC01012064.1_185201_184584	205	114.005	9.4793E-26	gi|661895057|emb|CDP00862.1|unnamed protein product [Coffea canephora]	GO:0000166, GO:0004672, GO:0004674, GO:0005524, GO:0006468
lcl|ORF115_LIEC01012064.1_185201_184584	205	112.464	2.88279E-25	gi|596239095|ref|XP_007224433.1|hypothetical protein PRUPE_ppa021439mg [Prunus persica]	GO:0000166, GO:0004672, GO:0004674, GO:0005524, GO:0006468
lcl|ORF116_LIEC01012064.1_184127_183738	129	196.052	1.43133E-59	gi|1063696579|ref|NP_001322118.1|Protein kinase superfamily protein [Arabidopsis thaliana]	GO:0016310, GO:0004672, GO:0016301, GO:0004674, GO:0005634, GO:0005524, GO:0006468	ANM59784.1, NP_001322118.1
lcl|ORF116_LIEC01012064.1_184127_183738	129	196.052	1.01516E-58	gi|1063696577|ref|NP_001322117.1|Protein kinase superfamily protein [Arabidopsis thaliana]	GO:0016310, GO:0004672, GO:0016301, GO:0004674, GO:0005524, GO:0005634, GO:0006468	ANM59783.1, NP_001322117.1
lcl|ORF116_LIEC01012064.1_184127_183738	129	196.438	1.31061E-58	gi|42572067|ref|NP_974124.1|Protein kinase superfamily protein [Arabidopsis thaliana]	GO:0016310, GO:0004672, GO:0016301, GO:0004674, GO:0005634, GO:0005524, GO:0006468	NP_974124.1, AEE35211.1
lcl|ORF116_LIEC01012064.1_184127_183738	129	196.823	3.58707E-57	gi|334183831|ref|NP_177308.3|Protein kinase superfamily protein [Arabidopsis thaliana]	GO:0016310, GO:0004672, GO:0016301, GO:0004674, GO:0005634, GO:0005524, GO:0006468	AAG51826.1, NP_177308.3, AEE35210.1
lcl|ORF116_LIEC01012064.1_184127_183738	129	195.667	8.03391E-57	gi|567122927|ref|XP_006390761.1|hypothetical protein EUTSA_v10018253mg [Eutrema salsugineum]	GO:0000166, GO:0004672, GO:0004674, GO:0005524, GO:0006468
lcl|ORF117_LIEC01012064.1_176828_176262	188	121.324	2.1175E-30	gi|359495241|ref|XP_003634942.1|PREDICTED: uncharacterized protein LOC100248314 [Vitis vinifera]	GO:0016491, GO:0055114, GO:0051537, GO:0042128, GO:0008942
lcl|ORF117_LIEC01012064.1_176828_176262	188	120.553	9.05599E-30	gi|147817180|emb|CAN77678.1|hypothetical protein VITISV_018103 [Vitis vinifera]	GO:0016491, GO:0055114, GO:0051537, GO:0042128, GO:0008942
lcl|ORF117_LIEC01012064.1_176828_176262	188	119.398	9.82723E-30	gi|147791081|emb|CAN68019.1|hypothetical protein VITISV_027126 [Vitis vinifera]	GO:0016491, GO:0016020, GO:0016021, GO:0055114, GO:0051537, GO:0042128, GO:0008942
lcl|ORF117_LIEC01012064.1_176828_176262	188	119.013	1.82146E-29	gi|823227621|ref|XP_012446610.1|PREDICTED: uncharacterized protein LOC105770101 [Gossypium raimondii]	GO:0016491, GO:0055114, GO:0051537, GO:0042128, GO:0008942
lcl|ORF119_LIEC01012064.1_157484_157029	151	117.857	1.39571E-28	gi|225433483|ref|XP_002264429.1|PREDICTED: protein ECERIFERUM 26 [Vitis vinifera]	GO:0016747
lcl|ORF119_LIEC01012064.1_157484_157029	151	114.005	5.35161E-27	gi|302142073|emb|CBI19276.3|unnamed protein product, partial [Vitis vinifera]	GO:0016747, GO:0042761, GO:0009555, GO:0005783, GO:0010025, GO:0005634
lcl|ORF119_LIEC01012064.1_157484_157029	151	112.849	1.19282E-26	gi|731361493|ref|XP_010692384.1|PREDICTED: protein ECERIFERUM 1 [Beta vulgaris subsp. vulgaris]	GO:0016747
lcl|ORF120_LIEC01012064.1_155969_155037	310	198.749	6.13114E-57	gi|802570151|ref|XP_012068024.1|PREDICTED: protein ECERIFERUM 1 [Jatropha curcas]	GO:0016747
lcl|ORF120_LIEC01012064.1_155969_155037	310	192.971	9.10669E-55	gi|508723566|gb|EOY15463.1|HXXXD-type acyl-transferase family protein, putative [Theobroma cacao]	GO:0016747, GO:0042761, GO:0009555, GO:0016740, GO:0005783, GO:0010025, GO:0005634
lcl|ORF120_LIEC01012064.1_155969_155037	310	189.889	1.42501E-53	gi|596141207|ref|XP_007222434.1|hypothetical protein PRUPE_ppa006117mg [Prunus persica]	GO:0016747, GO:0042761, GO:0009555, GO:0005783, GO:0010025, GO:0005634
lcl|ORF120_LIEC01012064.1_155969_155037	310	187.578	1.32861E-52	gi|731361493|ref|XP_010692384.1|PREDICTED: protein ECERIFERUM 1 [Beta vulgaris subsp. vulgaris]	GO:0016747
lcl|ORF125_LIEC01012064.1_102824_100641	727	514.227	6.79508E-162	gi|147768083|emb|CAN60609.1|hypothetical protein VITISV_036599 [Vitis vinifera]	GO:0015074, GO:0003676
lcl|ORF125_LIEC01012064.1_102824_100641	727	508.449	1.40996E-160	gi|147811049|emb|CAN67925.1|hypothetical protein VITISV_021168 [Vitis vinifera]	GO:0015074, GO:0003676
lcl|ORF125_LIEC01012064.1_102824_100641	727	502.286	1.6972E-160	gi|147795660|emb|CAN76679.1|hypothetical protein VITISV_034325 [Vitis vinifera]	GO:0015074, GO:0003676
lcl|ORF125_LIEC01012064.1_102824_100641	727	508.449	3.61309E-160	gi|147865854|emb|CAN81139.1|hypothetical protein VITISV_018760 [Vitis vinifera]	GO:0015074, GO:0003676
lcl|ORF125_LIEC01012064.1_102824_100641	727	517.694	5.80639E-159	gi|147770065|emb|CAN65410.1|hypothetical protein VITISV_040416 [Vitis vinifera]	GO:0008270, GO:0004559, GO:0003824, GO:0015074, GO:0006013, GO:0015923, GO:0030246, GO:0004553, GO:0005975, GO:0003676
lcl|ORF125_LIEC01012064.1_102824_100641	727	499.59	1.3078E-157	gi|147779017|emb|CAN62535.1|hypothetical protein VITISV_041880 [Vitis vinifera]	GO:0015074, GO:0003676
lcl|ORF125_LIEC01012064.1_102824_100641	727	491.886	1.72501E-157	gi|147800871|emb|CAN71185.1|hypothetical protein VITISV_014270 [Vitis vinifera]	GO:0015074, GO:0003676
lcl|ORF125_LIEC01012064.1_102824_100641	727	498.434	3.38756E-157	gi|147855867|emb|CAN80753.1|hypothetical protein VITISV_003323 [Vitis vinifera]	GO:0015074, GO:0003676
lcl|ORF129_LIEC01012064.1_84401_83763	212	219.164	3.79255E-69	gi|1011059271|ref|YP_009241282.1|ribosomal protein S4 (chloroplast) [Drosera rotundifolia]	GO:0003723, GO:0009507, GO:0003735, GO:0015935, GO:0005840, GO:0019843, GO:0006412, GO:0009536, GO:0005622	YP_009241315.1, YP_009241282.1, AMK97325.1, AMK97294.1
lcl|ORF129_LIEC01012064.1_84401_83763	212	177.948	1.53336E-53	gi|345450092|gb|AEN93515.1|ribosomal protein S4, partial (chloroplast) [Physena madagascariensis]	GO:0003723, GO:0003735, GO:0009507, GO:0030529, GO:0015935, GO:0019843, GO:0005840, GO:0006412, GO:0005622, GO:0009536
lcl|ORF129_LIEC01012064.1_84401_83763	212	177.948	2.50652E-53	gi|345450052|gb|AEN93495.1|ribosomal protein S4, partial (chloroplast) [Ancistrocladus korupensis]	GO:0003723, GO:0009507, GO:0003735, GO:0030529, GO:0015935, GO:0005840, GO:0019843, GO:0006412, GO:0009536, GO:0005622
lcl|ORF129_LIEC01012064.1_84401_83763	212	177.563	3.86476E-53	gi|345450072|gb|AEN93505.1|ribosomal protein S4, partial (chloroplast) [Halophytum ameghinoi]	GO:0003723, GO:0003735, GO:0009507, GO:0030529, GO:0015935, GO:0019843, GO:0005840, GO:0006412, GO:0005622, GO:0009536
lcl|ORF129_LIEC01012064.1_84401_83763	212	177.178	4.58726E-53	gi|345450082|gb|AEN93510.1|ribosomal protein S4, partial (chloroplast) [Mollugo verticillata]	GO:0003723, GO:0003735, GO:0009507, GO:0030529, GO:0015935, GO:0019843, GO:0005840, GO:0006412, GO:0005622, GO:0009536
lcl|ORF129_LIEC01012064.1_84401_83763	212	177.178	6.11505E-53	gi|345450114|gb|AEN93526.1|ribosomal protein S4, partial (chloroplast) [Tamarix pentandra]	GO:0003723, GO:0003735, GO:0009507, GO:0030529, GO:0015935, GO:0019843, GO:0005840, GO:0006412, GO:0005622, GO:0009536
lcl|ORF129_LIEC01012064.1_84401_83763	212	177.178	8.16315E-53	gi|377581060|gb|AFB70668.1|30S ribosomal protein S4, partial (chloroplast) [Mollugo verticillata]	GO:0003723, GO:0009507, GO:0003735, GO:0030529, GO:0015935, GO:0019843, GO:0005840, GO:0006412, GO:0009536, GO:0005622
lcl|ORF129_LIEC01012064.1_84401_83763	212	176.407	1.39722E-52	gi|345450088|gb|AEN93513.1|ribosomal protein S4, partial (chloroplast) [Pereskia aculeata]	GO:0003723, GO:0003735, GO:0009507, GO:0030529, GO:0015935, GO:0019843, GO:0005840, GO:0006412, GO:0009536, GO:0005622
lcl|ORF129_LIEC01012064.1_84401_83763	212	176.407	1.54869E-52	gi|345450050|gb|AEN93494.1|ribosomal protein S4, partial (chloroplast) [Alluaudia ascendens]	GO:0003723, GO:0009507, GO:0003735, GO:0030529, GO:0015935, GO:0019843, GO:0005840, GO:0006412, GO:0005622, GO:0009536
lcl|ORF129_LIEC01012064.1_84401_83763	212	176.407	1.88692E-52	gi|902687132|ref|YP_009159761.1|ribosomal protein S4 (chloroplast) [Carnegiea gigantea]	GO:0003723, GO:0009507, GO:0003735, GO:0030529, GO:0015935, GO:0005840, GO:0019843, GO:0006412, GO:0009536, GO:0005622	AKR06783.1, YP_009159761.1
lcl|ORF133_LIEC01012064.1_65615_65280	111	73.1738	6.43715E-13	gi|661888626|emb|CDP07662.1|unnamed protein product [Coffea canephora]	GO:0016020, GO:0016021
lcl|ORF133_LIEC01012064.1_65615_65280	111	72.4034	1.29781E-12	gi|359487445|ref|XP_002270525.2|PREDICTED: major facilitator superfamily domain-containing protein 12 [Vitis vinifera]	GO:0016020, GO:0016021
lcl|ORF133_LIEC01012064.1_65615_65280	111	69.3218	1.5062E-11	gi|703107032|ref|XP_010098646.1|hypothetical protein L484_002669 [Morus notabilis]	GO:0016020, GO:0016021	EXB75447.1, XP_010098646.1
lcl|ORF134_LIEC01012064.1_61772_61386	128	120.939	4.15827E-31	gi|731314434|ref|XP_010686584.1|PREDICTED: RNA-binding protein 24 isoform X2 [Beta vulgaris subsp. vulgaris]	GO:0000166, GO:0003676
lcl|ORF134_LIEC01012064.1_61772_61386	128	119.783	1.16355E-30	gi|802604341|ref|XP_012073568.1|PREDICTED: RNA-binding protein 24-A [Jatropha curcas]	GO:0000166, GO:0003676
lcl|ORF134_LIEC01012064.1_61772_61386	128	119.398	1.5365E-30	gi|593267615|ref|XP_007135985.1|hypothetical protein PHAVU_009G008600g [Phaseolus vulgaris]	GO:0000166, GO:0003676
lcl|ORF134_LIEC01012064.1_61772_61386	128	119.398	1.58673E-30	gi|1044597725|ref|XP_017436432.1|PREDICTED: RNA-binding protein 38 [Vigna angularis]	GO:0000166, GO:0003676
lcl|ORF139_LIEC01012064.1_31724_30819	301	365.54	8.1123E-121	gi|703092059|ref|XP_010094521.1|putative inorganic phosphate transporter 1-9 [Morus notabilis]	GO:0055085, GO:0016020, GO:0016021, GO:0022857, GO:0005215	EXB56275.1, XP_010094521.1
lcl|ORF139_LIEC01012064.1_31724_30819	301	365.54	1.03395E-120	gi|702379058|ref|XP_010063151.1|PREDICTED: probable inorganic phosphate transporter 1-9 [Eucalyptus grandis]	GO:0055085, GO:0016020, GO:0016021, GO:0022857, GO:0005215
lcl|ORF139_LIEC01012064.1_31724_30819	301	356.295	4.30698E-117	gi|508724013|gb|EOY15910.1|Phosphate transporter 1,9 [Theobroma cacao]	GO:0055085, GO:0016020, GO:0016021, GO:0022857, GO:0005215
lcl|ORF140_LIEC01012064.1_24848_24546	100	64.6994	4.51085E-10	gi|147767434|emb|CAN66721.1|hypothetical protein VITISV_003328 [Vitis vinifera]	GO:0003676
lcl|ORF1_LIEC01012065.1_5812_6717	301	355.14	7.34363E-120	gi|147807800|emb|CAN71056.1|hypothetical protein VITISV_016917 [Vitis vinifera]	GO:0015074, GO:0003676
lcl|ORF1_LIEC01012065.1_5812_6717	301	352.443	1.04035E-116	gi|508774422|gb|EOY21678.1|DNA/RNA polymerases superfamily protein [Theobroma cacao]	GO:0015074, GO:0003676
lcl|ORF1_LIEC01012065.1_5812_6717	301	350.132	5.96945E-115	gi|508716770|gb|EOY08667.1|Retrotransposon protein, Ty3-gypsy subclass, putative [Theobroma cacao]	GO:0015074, GO:0003676
lcl|ORF1_LIEC01012065.1_5812_6717	301	345.895	7.83756E-115	gi|508727786|gb|EOY19683.1|Uncharacterized protein TCM_044868 [Theobroma cacao]	GO:0015074, GO:0003676
lcl|ORF1_LIEC01012065.1_5812_6717	301	345.895	1.24487E-114	gi|508728383|gb|EOY20280.1|Uncharacterized protein TCM_045699 [Theobroma cacao]	GO:0015074, GO:0003676
lcl|ORF1_LIEC01012065.1_5812_6717	301	345.125	5.11943E-112	gi|147856403|emb|CAN80324.1|hypothetical protein VITISV_015014 [Vitis vinifera]	GO:0015074, GO:0003676
lcl|ORF2_LIEC01012065.1_722_1162	146	53.9138	9.725E-6	gi|147767434|emb|CAN66721.1|hypothetical protein VITISV_003328 [Vitis vinifera]	GO:0003676
lcl|ORF4_LIEC01012065.1_314_0	105	155.992	5.58359E-42	gi|147845375|emb|CAN81238.1|hypothetical protein VITISV_031073 [Vitis vinifera]	GO:0008270, GO:0015074, GO:0003676
lcl|ORF4_LIEC01012065.1_314_0	105	155.992	6.21266E-42	gi|147769971|emb|CAN67821.1|hypothetical protein VITISV_025855, partial [Vitis vinifera]	GO:0008270, GO:0015074, GO:0003676
lcl|ORF17_LIEC01012066.1_163701_164003	100	62.003	3.26681E-10	gi|937936732|dbj|BAT11646.1|Os10g0514425 [Oryza sativa Japonica Group]	GO:0016020, GO:0016021
lcl|ORF22_LIEC01012066.1_311700_312155	151	214.542	1.21428E-62	gi|18542179|gb|AAL75488.1|AF466202_14putative pol protein, partial [Zea mays]	GO:0015074, GO:0003676
lcl|ORF27_LIEC01012066.1_336825_337421	198	180.644	1.2674E-53	gi|731317529|ref|XP_010669237.1|PREDICTED: uncharacterized protein LOC104886487 [Beta vulgaris subsp. vulgaris]	GO:0045739, GO:0070552, GO:0070531
lcl|ORF27_LIEC01012066.1_336825_337421	198	179.874	2.9135E-53	gi|568844158|ref|XP_006475962.1|PREDICTED: uncharacterized protein LOC102611871 [Citrus sinensis]	GO:0045739, GO:0070552, GO:0070531
lcl|ORF27_LIEC01012066.1_336825_337421	198	179.489	4.79992E-53	gi|567917584|ref|XP_006450798.1|hypothetical protein CICLE_v10009241mg [Citrus clementina]	GO:0045739, GO:0070552, GO:0070531
lcl|ORF27_LIEC01012066.1_336825_337421	198	175.252	2.55117E-51	gi|902228545|gb|KNA21155.1|hypothetical protein SOVF_045970 [Spinacia oleracea]	GO:0045739, GO:0070552, GO:0070531
lcl|ORF32_LIEC01012066.1_50638_51027	129	150.599	9.64014E-40	gi|111184721|gb|ABH08430.1|putative integrase [Beta vulgaris]	GO:0008270, GO:0015074, GO:0003676
lcl|ORF49_LIEC01012066.1_318928_319821	297	192.2	5.45531E-54	gi|147782994|emb|CAN64243.1|hypothetical protein VITISV_038459 [Vitis vinifera]	GO:0015074, GO:0003676
lcl|ORF49_LIEC01012066.1_318928_319821	297	192.586	1.57678E-53	gi|147865419|emb|CAN81570.1|hypothetical protein VITISV_025800 [Vitis vinifera]	GO:0015074, GO:0003676
lcl|ORF49_LIEC01012066.1_318928_319821	297	194.512	1.62143E-53	gi|147815470|emb|CAN70635.1|hypothetical protein VITISV_019049 [Vitis vinifera]	GO:0015074, GO:0003676
lcl|ORF49_LIEC01012066.1_318928_319821	297	195.667	8.55708E-53	gi|147789763|emb|CAN76317.1|hypothetical protein VITISV_012360 [Vitis vinifera]	GO:0008270, GO:0046872, GO:0015074, GO:0003676
lcl|ORF49_LIEC01012066.1_318928_319821	297	195.282	1.11833E-52	gi|147784422|emb|CAN74951.1|hypothetical protein VITISV_030567, partial [Vitis vinifera]	GO:0008270, GO:0046872, GO:0015074, GO:0003676
lcl|ORF49_LIEC01012066.1_318928_319821	297	193.741	2.05087E-52	gi|147784677|emb|CAN63777.1|hypothetical protein VITISV_043745 [Vitis vinifera]	GO:0008270, GO:0046872, GO:0015074, GO:0003676
lcl|ORF49_LIEC01012066.1_318928_319821	297	189.119	2.51556E-52	gi|147775905|emb|CAN77969.1|hypothetical protein VITISV_027333 [Vitis vinifera]	GO:0015074, GO:0003676
lcl|ORF54_LIEC01012066.1_341551_341928	125	119.398	8.41019E-29	gi|147788164|emb|CAN71595.1|hypothetical protein VITISV_010143 [Vitis vinifera]	GO:0008270, GO:0015074, GO:0003676
lcl|ORF55_LIEC01012066.1_353938_354270	110	113.62	3.34242E-27	gi|475471307|gb|EMT02419.1|Vacuolar-processing enzyme [Aegilops tauschii]	GO:0008233, GO:0006508
lcl|ORF55_LIEC01012066.1_353938_354270	110	109.768	4.2501E-26	gi|595809010|ref|XP_007202848.1|hypothetical protein PRUPE_ppa014701mg [Prunus persica]	GO:0008233, GO:0006508
lcl|ORF55_LIEC01012066.1_353938_354270	110	107.842	2.05887E-25	gi|6907094|dbj|BAA90621.1|putative asparagine-specific endopeptidase precursor [Oryza sativa Japonica Group]	GO:0008233, GO:0006508, GO:0004197, GO:0005773, GO:0051603, GO:0006624
lcl|ORF56_LIEC01012066.1_355399_355719	106	56.225	5.22019E-7	gi|902194539|gb|KNA12578.1|hypothetical protein SOVF_124600 [Spinacia oleracea]	GO:0008233, GO:0006508
lcl|ORF56_LIEC01012066.1_355399_355719	106	55.0694	1.30072E-6	gi|1027859335|ref|NP_001311573.1|vacuolar-processing enzyme-like precursor [Nicotiana tabacum]	GO:0008233, GO:0006508
lcl|ORF56_LIEC01012066.1_355399_355719	106	53.1434	4.83149E-6	gi|922363600|ref|XP_003608768.2|vacuolar processing enzyme [Medicago truncatula]	GO:0008233, GO:0006508
lcl|ORF58_LIEC01012066.1_63407_63979	190	80.8777	9.16345E-15	gi|225440948|ref|XP_002283113.1|PREDICTED: GDSL esterase/lipase At5g03610 isoform X1 [Vitis vinifera]	GO:0016788
lcl|ORF58_LIEC01012066.1_63407_63979	190	79.7221	2.27058E-14	gi|225464099|ref|XP_002263024.1|PREDICTED: GDSL esterase/lipase At5g03610 isoform X1 [Vitis vinifera]	GO:0016788
lcl|ORF58_LIEC01012066.1_63407_63979	190	79.7221	2.5777E-14	gi|923899591|ref|XP_013720279.1|PREDICTED: GDSL esterase/lipase At5g03610 [Brassica napus]	GO:0016788
lcl|ORF69_LIEC01012066.1_188777_189412	211	116.701	1.06172E-27	gi|734434933|gb|KHN47557.1|hypothetical protein glysoja_048208, partial [Glycine soja]	GO:0008270, GO:0046872, GO:0003676
lcl|ORF80_LIEC01012066.1_293732_294112	126	90.5077	1.01337E-18	gi|674835077|gb|KFL87509.1|hypothetical protein AmDm5_3101 [Acetobacter malorum]	GO:0004190, GO:0006508
lcl|ORF81_LIEC01012066.1_294116_294541	141	157.918	5.57008E-42	gi|147772919|emb|CAN64786.1|hypothetical protein VITISV_014071 [Vitis vinifera]	GO:0004190, GO:0006508, GO:0015074, GO:0005634, GO:0003676
lcl|ORF81_LIEC01012066.1_294116_294541	141	155.606	3.34917E-41	gi|147769722|emb|CAN69702.1|hypothetical protein VITISV_020318 [Vitis vinifera]	GO:0004190, GO:0006508, GO:0015074, GO:0005634, GO:0003676
lcl|ORF82_LIEC01012066.1_294554_295120	188	233.417	1.35836E-67	gi|147845507|emb|CAN80599.1|hypothetical protein VITISV_016761 [Vitis vinifera]	GO:0015074, GO:0003676
lcl|ORF83_LIEC01012066.1_295148_296857	569	907.901	0.0	gi|147826806|emb|CAN63950.1|hypothetical protein VITISV_032357 [Vitis vinifera]	GO:0004190, GO:0006508, GO:0015074, GO:0005634, GO:0003676
lcl|ORF83_LIEC01012066.1_295148_296857	569	868.226	0.0	gi|147769722|emb|CAN69702.1|hypothetical protein VITISV_020318 [Vitis vinifera]	GO:0004190, GO:0006508, GO:0015074, GO:0005634, GO:0003676
lcl|ORF83_LIEC01012066.1_295148_296857	569	839.721	0.0	gi|147810220|emb|CAN78060.1|hypothetical protein VITISV_003931 [Vitis vinifera]	GO:0015074, GO:0005634, GO:0003676
lcl|ORF83_LIEC01012066.1_295148_296857	569	820.846	0.0	gi|147772919|emb|CAN64786.1|hypothetical protein VITISV_014071 [Vitis vinifera]	GO:0004190, GO:0006508, GO:0015074, GO:0005634, GO:0003676
lcl|ORF83_LIEC01012066.1_295148_296857	569	779.63	0.0	gi|147845507|emb|CAN80599.1|hypothetical protein VITISV_016761 [Vitis vinifera]	GO:0015074, GO:0003676
lcl|ORF84_LIEC01012066.1_297254_297583	109	135.961	5.67456E-35	gi|147835239|emb|CAN67792.1|hypothetical protein VITISV_001313 [Vitis vinifera]	GO:0004190, GO:0006508, GO:0005634
lcl|ORF84_LIEC01012066.1_297254_297583	109	133.65	4.35561E-34	gi|147844570|emb|CAN80068.1|hypothetical protein VITISV_019029 [Vitis vinifera]	GO:0015074, GO:0005634, GO:0003676
lcl|ORF84_LIEC01012066.1_297254_297583	109	132.494	1.05972E-33	gi|147810220|emb|CAN78060.1|hypothetical protein VITISV_003931 [Vitis vinifera]	GO:0015074, GO:0005634, GO:0003676
lcl|ORF84_LIEC01012066.1_297254_297583	109	126.716	8.55619E-32	gi|147804663|emb|CAN62382.1|hypothetical protein VITISV_037851 [Vitis vinifera]	GO:0015074, GO:0005634, GO:0003676
lcl|ORF84_LIEC01012066.1_297254_297583	109	125.946	1.95635E-31	gi|147826806|emb|CAN63950.1|hypothetical protein VITISV_032357 [Vitis vinifera]	GO:0004190, GO:0006508, GO:0015074, GO:0005634, GO:0003676
lcl|ORF84_LIEC01012066.1_297254_297583	109	125.561	2.67085E-31	gi|147772919|emb|CAN64786.1|hypothetical protein VITISV_014071 [Vitis vinifera]	GO:0004190, GO:0006508, GO:0015074, GO:0005634, GO:0003676
lcl|ORF84_LIEC01012066.1_297254_297583	109	124.405	6.69719E-31	gi|147769722|emb|CAN69702.1|hypothetical protein VITISV_020318 [Vitis vinifera]	GO:0004190, GO:0006508, GO:0015074, GO:0005634, GO:0003676
lcl|ORF85_LIEC01012066.1_310439_310936	165	202.986	1.26046E-58	gi|147839762|emb|CAN70466.1|hypothetical protein VITISV_019286 [Vitis vinifera]	GO:0015074, GO:0003676
lcl|ORF85_LIEC01012066.1_310439_310936	165	197.593	2.21327E-58	gi|147817214|emb|CAN62159.1|hypothetical protein VITISV_041771 [Vitis vinifera]	GO:0015074, GO:0003676
lcl|ORF85_LIEC01012066.1_310439_310936	165	204.912	4.51268E-58	gi|147784422|emb|CAN74951.1|hypothetical protein VITISV_030567, partial [Vitis vinifera]	GO:0008270, GO:0046872, GO:0015074, GO:0003676
lcl|ORF85_LIEC01012066.1_310439_310936	165	196.052	4.98198E-57	gi|147810126|emb|CAN69203.1|hypothetical protein VITISV_023039 [Vitis vinifera]	GO:0015074, GO:0003676
lcl|ORF85_LIEC01012066.1_310439_310936	165	200.29	9.20927E-57	gi|147784677|emb|CAN63777.1|hypothetical protein VITISV_043745 [Vitis vinifera]	GO:0008270, GO:0046872, GO:0015074, GO:0003676
lcl|ORF85_LIEC01012066.1_310439_310936	165	198.364	1.3331E-56	gi|147854125|emb|CAN81294.1|hypothetical protein VITISV_003263 [Vitis vinifera]	GO:0015074, GO:0003676
lcl|ORF85_LIEC01012066.1_310439_310936	165	193.356	1.75186E-56	gi|147773275|emb|CAN62702.1|hypothetical protein VITISV_005097 [Vitis vinifera]	GO:0008270, GO:0046872, GO:0015074, GO:0003676
lcl|ORF89_LIEC01012066.1_333089_333427	112	104.76	2.14572E-25	gi|802632466|ref|XP_012077322.1|PREDICTED: uncharacterized protein LOC105638174 [Jatropha curcas]	GO:0045739, GO:0070552, GO:0070531
lcl|ORF89_LIEC01012066.1_333089_333427	112	103.605	6.37341E-25	gi|224142788|ref|XP_002324732.1|hypothetical protein POPTR_0018s07580g [Populus trichocarpa]	GO:0045739, GO:0070552, GO:0070531
lcl|ORF89_LIEC01012066.1_333089_333427	112	103.219	9.19948E-25	gi|902228545|gb|KNA21155.1|hypothetical protein SOVF_045970 [Spinacia oleracea]	GO:0045739, GO:0070552, GO:0070531
lcl|ORF89_LIEC01012066.1_333089_333427	112	102.449	1.86595E-24	gi|661888119|emb|CDP08236.1|unnamed protein product [Coffea canephora]	GO:0045739, GO:0070552, GO:0070531
lcl|ORF89_LIEC01012066.1_333089_333427	112	102.064	2.66725E-24	gi|731317529|ref|XP_010669237.1|PREDICTED: uncharacterized protein LOC104886487 [Beta vulgaris subsp. vulgaris]	GO:0045739, GO:0070552, GO:0070531
lcl|ORF89_LIEC01012066.1_333089_333427	112	101.293	4.61559E-24	gi|255550842|ref|XP_002516469.1|PREDICTED: uncharacterized protein LOC8275622 [Ricinus communis]	GO:0045739, GO:0070552, GO:0070531
lcl|ORF92_LIEC01012066.1_346410_346027	127	47.7506	8.69703E-4	gi|161784235|ref|YP_001595551.1|Ycf2 [Lemna minor]	GO:0009570, GO:0000166, GO:0009507, GO:0005524, GO:0009536
lcl|ORF97_LIEC01012066.1_285270_284902	122	91.2781	4.2815E-19	gi|295799979|emb|CAX68207.1|Copia-like retrotransposon [Helianthus annuus]	GO:0008270, GO:0046872, GO:0015074, GO:0003676
lcl|ORF97_LIEC01012066.1_285270_284902	122	85.8853	3.36963E-17	gi|147864469|emb|CAN82637.1|hypothetical protein VITISV_028818 [Vitis vinifera]	GO:0015074, GO:0003676
lcl|ORF97_LIEC01012066.1_285270_284902	122	85.1149	6.3083E-17	gi|147767180|emb|CAN66959.1|hypothetical protein VITISV_013138 [Vitis vinifera]	GO:0008270, GO:0046872, GO:0015074, GO:0003676
lcl|ORF97_LIEC01012066.1_285270_284902	122	84.7297	8.44089E-17	gi|147838519|emb|CAN69855.1|hypothetical protein VITISV_041230 [Vitis vinifera]	GO:0008270, GO:0015074, GO:0003676
lcl|ORF97_LIEC01012066.1_285270_284902	122	84.7297	8.86858E-17	gi|147827069|emb|CAN77568.1|hypothetical protein VITISV_010611 [Vitis vinifera]	GO:0008270, GO:0015074, GO:0003676
lcl|ORF97_LIEC01012066.1_285270_284902	122	84.3445	1.20284E-16	gi|147777359|emb|CAN62884.1|hypothetical protein VITISV_039744 [Vitis vinifera]	GO:0015074, GO:0003676
lcl|ORF97_LIEC01012066.1_285270_284902	122	81.2629	1.37739E-15	gi|147782562|emb|CAN68340.1|hypothetical protein VITISV_025981 [Vitis vinifera]	GO:0008270, GO:0046872, GO:0015074, GO:0003676
lcl|ORF97_LIEC01012066.1_285270_284902	122	81.2629	1.71492E-15	gi|147767541|emb|CAN66710.1|hypothetical protein VITISV_006397 [Vitis vinifera]	GO:0008270, GO:0015074, GO:0003676
lcl|ORF97_LIEC01012066.1_285270_284902	122	79.337	8.38896E-15	gi|147804859|emb|CAN66873.1|hypothetical protein VITISV_021427 [Vitis vinifera]	GO:0008270, GO:0046872, GO:0015074, GO:0003676
lcl|ORF97_LIEC01012066.1_285270_284902	122	77.0258	4.03939E-14	gi|703107204|ref|XP_010098692.1|Retrovirus-related Pol polyprotein from transposon TNT 1-94 [Morus notabilis]	GO:0008270, GO:0003676	XP_010098692.1, EXB75595.1
lcl|ORF109_LIEC01012066.1_155868_155455	137	166.777	1.13646E-45	gi|147839762|emb|CAN70466.1|hypothetical protein VITISV_019286 [Vitis vinifera]	GO:0015074, GO:0003676
lcl|ORF109_LIEC01012066.1_155868_155455	137	163.696	1.37304E-45	gi|147773275|emb|CAN62702.1|hypothetical protein VITISV_005097 [Vitis vinifera]	GO:0008270, GO:0046872, GO:0015074, GO:0003676
lcl|ORF109_LIEC01012066.1_155868_155455	137	167.162	2.25337E-45	gi|147784422|emb|CAN74951.1|hypothetical protein VITISV_030567, partial [Vitis vinifera]	GO:0008270, GO:0046872, GO:0015074, GO:0003676
lcl|ORF109_LIEC01012066.1_155868_155455	137	166.007	3.06034E-45	gi|147854125|emb|CAN81294.1|hypothetical protein VITISV_003263 [Vitis vinifera]	GO:0015074, GO:0003676
lcl|ORF109_LIEC01012066.1_155868_155455	137	160.614	1.13927E-44	gi|147817214|emb|CAN62159.1|hypothetical protein VITISV_041771 [Vitis vinifera]	GO:0015074, GO:0003676
lcl|ORF109_LIEC01012066.1_155868_155455	137	165.236	1.22849E-44	gi|147789763|emb|CAN76317.1|hypothetical protein VITISV_012360 [Vitis vinifera]	GO:0008270, GO:0046872, GO:0015074, GO:0003676
lcl|ORF109_LIEC01012066.1_155868_155455	137	164.081	2.80311E-44	gi|147784677|emb|CAN63777.1|hypothetical protein VITISV_043745 [Vitis vinifera]	GO:0008270, GO:0046872, GO:0015074, GO:0003676
lcl|ORF109_LIEC01012066.1_155868_155455	137	160.999	3.03609E-44	gi|147810126|emb|CAN69203.1|hypothetical protein VITISV_023039 [Vitis vinifera]	GO:0015074, GO:0003676
lcl|ORF109_LIEC01012066.1_155868_155455	137	161.77	4.75403E-44	gi|147817121|emb|CAN62160.1|hypothetical protein VITISV_017633 [Vitis vinifera]	GO:0008270, GO:0046872, GO:0015074, GO:0003676
lcl|ORF110_LIEC01012066.1_154626_153907	239	302.368	7.54864E-97	gi|147765800|emb|CAN71245.1|hypothetical protein VITISV_011091 [Vitis vinifera]	GO:0003676
lcl|ORF116_LIEC01012066.1_61254_60037	405	223.016	2.79974E-64	gi|147811435|emb|CAN65481.1|hypothetical protein VITISV_006829 [Vitis vinifera]	GO:0008270, GO:0005634, GO:0003676
lcl|ORF116_LIEC01012066.1_61254_60037	405	221.09	4.95795E-63	gi|147770426|emb|CAN71536.1|hypothetical protein VITISV_019786 [Vitis vinifera]	GO:0005634
lcl|ORF116_LIEC01012066.1_61254_60037	405	217.624	1.01246E-61	gi|147765724|emb|CAN71247.1|hypothetical protein VITISV_011987 [Vitis vinifera]	GO:0005634
lcl|ORF116_LIEC01012066.1_61254_60037	405	216.853	1.55943E-61	gi|147808123|emb|CAN64169.1|hypothetical protein VITISV_015921 [Vitis vinifera]	GO:0005634
lcl|ORF116_LIEC01012066.1_61254_60037	405	214.542	1.3531E-60	gi|147787185|emb|CAN66829.1|hypothetical protein VITISV_030887 [Vitis vinifera]	GO:0005634
lcl|ORF116_LIEC01012066.1_61254_60037	405	213.386	3.6441E-60	gi|147837816|emb|CAN67496.1|hypothetical protein VITISV_043382 [Vitis vinifera]	GO:0005634
lcl|ORF117_LIEC01012066.1_59031_57985	348	520.776	1.3263E-169	gi|147826806|emb|CAN63950.1|hypothetical protein VITISV_032357 [Vitis vinifera]	GO:0004190, GO:0006508, GO:0015074, GO:0005634, GO:0003676
lcl|ORF117_LIEC01012066.1_59031_57985	348	504.597	2.57897E-166	gi|147772919|emb|CAN64786.1|hypothetical protein VITISV_014071 [Vitis vinifera]	GO:0004190, GO:0006508, GO:0015074, GO:0005634, GO:0003676
lcl|ORF118_LIEC01012066.1_34668_34222	148	125.561	2.36017E-31	gi|147817214|emb|CAN62159.1|hypothetical protein VITISV_041771 [Vitis vinifera]	GO:0015074, GO:0003676
lcl|ORF118_LIEC01012066.1_34668_34222	148	123.25	1.76189E-30	gi|147792415|emb|CAN68036.1|hypothetical protein VITISV_003429 [Vitis vinifera]	GO:0015074, GO:0003676
lcl|ORF118_LIEC01012066.1_34668_34222	148	121.324	1.30881E-29	gi|147773275|emb|CAN62702.1|hypothetical protein VITISV_005097 [Vitis vinifera]	GO:0008270, GO:0046872, GO:0015074, GO:0003676
lcl|ORF119_LIEC01012066.1_33051_32626	141	103.99	3.46331E-23	gi|147803380|emb|CAN62248.1|hypothetical protein VITISV_022540 [Vitis vinifera]	GO:0006508, GO:0004252, GO:0016787
lcl|ORF132_LIEC01012066.1_219134_218739	131	72.0182	3.16881E-12	gi|29423270|gb|AAO73521.1|gag-pol polyprotein [Glycine max]	GO:0008270, GO:0015074, GO:0003676
lcl|ORF142_LIEC01012066.1_120620_120267	117	157.918	1.81153E-43	gi|147765800|emb|CAN71245.1|hypothetical protein VITISV_011091 [Vitis vinifera]	GO:0003676
lcl|ORF146_LIEC01012066.1_85616_84867	249	209.534	4.08503E-60	gi|596101041|ref|XP_007221417.1|hypothetical protein PRUPE_ppa002625mg [Prunus persica]	GO:0033926, GO:0003824
lcl|ORF146_LIEC01012066.1_85616_84867	249	197.593	3.36573E-56	gi|641827754|gb|KDO46929.1|hypothetical protein CISIN_1g006329mg [Citrus sinensis]	GO:0033926, GO:0003824
lcl|ORF146_LIEC01012066.1_85616_84867	249	196.823	4.93224E-56	gi|567888264|ref|XP_006436654.1|hypothetical protein CICLE_v100309251mg, partial [Citrus clementina]	GO:0033926, GO:0003824
lcl|ORF146_LIEC01012066.1_85616_84867	249	197.978	9.35317E-56	gi|974707059|gb|ALZ41708.1|alkaline/neutral invertase [Camellia sinensis]	GO:0033926, GO:0003824
lcl|ORF146_LIEC01012066.1_85616_84867	249	197.978	9.99928E-56	gi|641827748|gb|KDO46923.1|hypothetical protein CISIN_1g006329mg [Citrus sinensis]	GO:0033926, GO:0003824
lcl|ORF147_LIEC01012066.1_77723_77196	175	325.094	1.039E-108	gi|641827753|gb|KDO46928.1|hypothetical protein CISIN_1g006329mg [Citrus sinensis]	GO:0033926, GO:0003824
lcl|ORF147_LIEC01012066.1_77723_77196	175	320.087	2.16472E-108	gi|95020358|gb|ABF50704.1|neutral invertase, partial [Populus sp. UG-2006]	GO:0033926, GO:0003824
lcl|ORF147_LIEC01012066.1_77723_77196	175	331.257	4.50251E-108	gi|508727175|gb|EOY19072.1|Alkaline/neutral invertase isoform 1 [Theobroma cacao]	GO:0033926, GO:0003824
lcl|ORF147_LIEC01012066.1_77723_77196	175	320.472	8.97246E-108	gi|260178462|gb|ACX33985.1|neutral invertase, partial [Ananas comosus]	GO:0033926, GO:0003824
lcl|ORF170_LIEC01012066.1_165061_163538	507	796.964	0.0	gi|147812439|emb|CAN65790.1|hypothetical protein VITISV_042049 [Vitis vinifera]	GO:0005506, GO:0016705, GO:0046872, GO:0016491, GO:0016020, GO:0016021, GO:0020037, GO:0055114, GO:0004497
lcl|ORF170_LIEC01012066.1_165061_163538	507	795.423	0.0	gi|225449736|ref|XP_002270736.1|PREDICTED: cytochrome P450 77A2 [Vitis vinifera]	GO:0052722, GO:0005506, GO:0016491, GO:0044550, GO:0046872, GO:0016020, GO:0016021, GO:0055114, GO:0010143, GO:0016705, GO:0020037, GO:0016709, GO:0004497
lcl|ORF170_LIEC01012066.1_165061_163538	507	773.081	0.0	gi|661896680|emb|CDO99869.1|unnamed protein product [Coffea canephora]	GO:0005506, GO:0046872, GO:0016705, GO:0016491, GO:0016020, GO:0016021, GO:0020037, GO:0055114, GO:0004497
lcl|ORF170_LIEC01012066.1_165061_163538	507	768.459	0.0	gi|902183130|gb|KNA10060.1|hypothetical protein SOVF_147890 [Spinacia oleracea]	GO:0005506, GO:0016491, GO:0016705, GO:0046872, GO:0016020, GO:0016021, GO:0020037, GO:0055114, GO:0004497
lcl|ORF176_LIEC01012066.1_75832_75458	124	170.244	1.08909E-52	gi|567888260|ref|XP_006436652.1|hypothetical protein CICLE_v100309252mg, partial [Citrus clementina]	GO:0033926, GO:0003824
lcl|ORF176_LIEC01012066.1_75832_75458	124	161.384	4.31373E-49	gi|23978583|dbj|BAC21161.1|invertase, partial [Nicotiana tabacum]	GO:0033926, GO:0003824
lcl|ORF176_LIEC01012066.1_75832_75458	124	169.859	7.7504E-49	gi|641827753|gb|KDO46928.1|hypothetical protein CISIN_1g006329mg [Citrus sinensis]	GO:0033926, GO:0003824
lcl|ORF176_LIEC01012066.1_75832_75458	124	169.859	2.83136E-47	gi|641827748|gb|KDO46923.1|hypothetical protein CISIN_1g006329mg [Citrus sinensis]	GO:0033926, GO:0003824
lcl|ORF176_LIEC01012066.1_75832_75458	124	169.088	6.37235E-47	gi|399138444|gb|AFP23358.1|neutral invertase [Litchi chinensis]	GO:0033926, GO:0003824
lcl|ORF176_LIEC01012066.1_75832_75458	124	169.088	8.05684E-47	gi|566181947|ref|XP_002311958.2|hypothetical protein POPTR_0008s02460g [Populus trichocarpa]	GO:0033926, GO:0003824
lcl|ORF176_LIEC01012066.1_75832_75458	124	168.703	9.19579E-47	gi|802547320|ref|XP_012089645.1|PREDICTED: alkaline/neutral invertase E, chloroplastic-like [Jatropha curcas]	GO:0033926, GO:0003824
lcl|ORF176_LIEC01012066.1_75832_75458	124	168.318	9.84189E-47	gi|902210417|gb|KNA16418.1|hypothetical protein SOVF_089200 [Spinacia oleracea]	GO:0033926, GO:0003824
lcl|ORF178_LIEC01012066.1_59380_58937	147	209.534	5.74872E-60	gi|147826806|emb|CAN63950.1|hypothetical protein VITISV_032357 [Vitis vinifera]	GO:0004190, GO:0006508, GO:0015074, GO:0005634, GO:0003676
lcl|ORF178_LIEC01012066.1_59380_58937	147	207.608	2.41849E-59	gi|147845507|emb|CAN80599.1|hypothetical protein VITISV_016761 [Vitis vinifera]	GO:0015074, GO:0003676
lcl|ORF3_LIEC01012067.1_6585_7010	141	122.094	1.82506E-31	gi|641867374|gb|KDO86058.1|hypothetical protein CISIN_1g021499mg [Citrus sinensis]	GO:0016020, GO:0016021
lcl|ORF3_LIEC01012067.1_6585_7010	141	122.094	2.11622E-31	gi|567905246|ref|XP_006445111.1|hypothetical protein CICLE_v10021526mg [Citrus clementina]	GO:0016020, GO:0016021
lcl|ORF3_LIEC01012067.1_6585_7010	141	121.709	2.57942E-31	gi|731311933|ref|XP_010671844.1|PREDICTED: uncharacterized protein LOC104888524 isoform X1 [Beta vulgaris subsp. vulgaris]	GO:0016020, GO:0016021
lcl|ORF3_LIEC01012067.1_6585_7010	141	122.094	2.62572E-31	gi|641867370|gb|KDO86054.1|hypothetical protein CISIN_1g021499mg [Citrus sinensis]	GO:0016020, GO:0016021
lcl|ORF3_LIEC01012067.1_6585_7010	141	121.324	4.22543E-31	gi|590722437|ref|XP_007051894.1|PREDICTED: uncharacterized protein LOC18614196 [Theobroma cacao]	GO:0016020, GO:0016021
lcl|ORF4_LIEC01012067.1_50730_51416	228	239.965	8.83523E-76	gi|731311974|ref|XP_010672001.1|PREDICTED: myb-related protein Myb4 [Beta vulgaris subsp. vulgaris]	GO:0003677
lcl|ORF4_LIEC01012067.1_50730_51416	228	238.424	2.04299E-75	gi|590722302|ref|XP_007051857.1|PREDICTED: transcription factor MYB80 isoform X2 [Theobroma cacao]	GO:0003677
lcl|ORF4_LIEC01012067.1_50730_51416	228	238.81	3.86799E-75	gi|224127612|ref|XP_002320117.1|hypothetical protein POPTR_0014s07700g [Populus trichocarpa]	GO:0003677, GO:0009909
lcl|ORF4_LIEC01012067.1_50730_51416	228	237.654	1.22736E-74	gi|1063462028|ref|XP_017980167.1|PREDICTED: transcription repressor MYB6 isoform X1 [Theobroma cacao]	GO:0003677, GO:0009909
lcl|ORF5_LIEC01012067.1_54435_54746	103	192.971	2.89923E-57	gi|566203139|ref|XP_002320120.2|hypothetical protein POPTR_0014s07740g [Populus trichocarpa]	GO:0016020, GO:0016021, GO:0012505, GO:0006664, GO:0046527
lcl|ORF5_LIEC01012067.1_54435_54746	103	190.274	2.45954E-56	gi|596048417|ref|XP_007220377.1|hypothetical protein PRUPE_ppa019065mg, partial [Prunus persica]	GO:0016020, GO:0016021
lcl|ORF6_LIEC01012067.1_55716_56084	122	123.635	1.98919E-30	gi|147802992|emb|CAN70737.1|hypothetical protein VITISV_008287 [Vitis vinifera]	GO:0003723, GO:0006396, GO:0004000
lcl|ORF7_LIEC01012067.1_59739_60299	186	250.751	7.30439E-78	gi|731312005|ref|XP_010672155.1|PREDICTED: O-glucosyltransferase rumi homolog [Beta vulgaris subsp. vulgaris]	GO:0016020, GO:0016021
lcl|ORF7_LIEC01012067.1_59739_60299	186	214.542	5.68067E-65	gi|734391675|gb|KHN27315.1|O-glucosyltransferase rumi like, partial [Glycine soja]	GO:0016757, GO:0016740
lcl|ORF7_LIEC01012067.1_59739_60299	186	214.927	1.13851E-64	gi|356506263|ref|XP_003521906.1|PREDICTED: protein O-glucosyltransferase 1-like [Glycine max]	GO:0016020, GO:0016021, GO:0012505, GO:0006664, GO:0046527
lcl|ORF10_LIEC01012067.1_91206_91889	227	201.06	3.13186E-59	gi|225454194|ref|XP_002273844.1|PREDICTED: UPF0187 protein At3g61320, chloroplastic [Vitis vinifera]	GO:0016020, GO:0016021
lcl|ORF10_LIEC01012067.1_91206_91889	227	197.593	4.15764E-59	gi|508704087|gb|EOX95983.1|Bestrophin-like protein isoform 2 [Theobroma cacao]	GO:0016020, GO:0016021
lcl|ORF13_LIEC01012067.1_105177_105707	176	71.2478	2.41742E-12	gi|1063720225|ref|NP_001328185.1|Calcium-dependent lipid-binding (CaLB domain) family protein [Arabidopsis thaliana]	GO:0008150	NP_001328185.1, ANM66277.1
lcl|ORF13_LIEC01012067.1_105177_105707	176	71.633	3.07735E-12	gi|186511394|ref|NP_001118904.1|Calcium-dependent lipid-binding (CaLB domain) family protein [Arabidopsis thaliana]	GO:0008150	NP_001118904.1, AEE81886.1
lcl|ORF30_LIEC01012067.1_87517_87837	106	64.6994	4.69074E-10	gi|731311698|ref|XP_010670614.1|PREDICTED: probable serine/threonine-protein kinase At5g41260 [Beta vulgaris subsp. vulgaris]	GO:0004672, GO:0005524, GO:0006468
lcl|ORF30_LIEC01012067.1_87517_87837	106	64.3142	6.31787E-10	gi|922330219|ref|XP_003630515.2|TPR domain kinase [Medicago truncatula]	GO:0016310, GO:0004672, GO:0016301, GO:0005524, GO:0006468
lcl|ORF30_LIEC01012067.1_87517_87837	106	63.929	9.00213E-10	gi|902170704|gb|KNA07887.1|hypothetical protein SOVF_167760 [Spinacia oleracea]	GO:0004672, GO:0005524, GO:0006468
lcl|ORF31_LIEC01012067.1_87850_88164	104	107.071	1.01641E-25	gi|641867448|gb|KDO86132.1|hypothetical protein CISIN_1g011068mg [Citrus sinensis]	GO:0004672, GO:0005524, GO:0006468
lcl|ORF31_LIEC01012067.1_87850_88164	104	107.071	1.26232E-25	gi|641867447|gb|KDO86131.1|hypothetical protein CISIN_1g011068mg [Citrus sinensis]	GO:0004672, GO:0005524, GO:0006468
lcl|ORF31_LIEC01012067.1_87850_88164	104	106.301	6.19184E-25	gi|641867446|gb|KDO86130.1|hypothetical protein CISIN_1g011068mg [Citrus sinensis]	GO:0004672, GO:0005524, GO:0006468
lcl|ORF31_LIEC01012067.1_87850_88164	104	106.301	7.71628E-25	gi|703135677|ref|XP_010105949.1|putative serine/threonine-protein kinase [Morus notabilis]	GO:0016310, GO:0004672, GO:0016301, GO:0005524, GO:0006468	XP_010105949.1, EXC06831.1
lcl|ORF31_LIEC01012067.1_87850_88164	104	104.375	8.02222E-25	gi|920718101|gb|KOM57298.1|hypothetical protein LR48_Vigan11g033000 [Vigna angularis]	GO:0004672, GO:0005524, GO:0006468
lcl|ORF31_LIEC01012067.1_87850_88164	104	106.301	8.70516E-25	gi|567905160|ref|XP_006445068.1|hypothetical protein CICLE_v10019852mg [Citrus clementina]	GO:0004672, GO:0005524, GO:0006468
lcl|ORF31_LIEC01012067.1_87850_88164	104	106.301	9.12138E-25	gi|567905158|ref|XP_006445067.1|hypothetical protein CICLE_v10019852mg [Citrus clementina]	GO:0004672, GO:0005524, GO:0006468
lcl|ORF32_LIEC01012067.1_100387_100746	119	83.9593	1.27257E-16	gi|567905122|ref|XP_006445049.1|hypothetical protein CICLE_v10020127mg [Citrus clementina]	GO:0006629, GO:0016042, GO:0016787
lcl|ORF32_LIEC01012067.1_100387_100746	119	82.0333	5.9663E-16	gi|508704077|gb|EOX95973.1|Alpha/beta-Hydrolases superfamily protein isoform 2 [Theobroma cacao]	GO:0006629, GO:0016042, GO:0016787
lcl|ORF33_LIEC01012067.1_101032_101370	112	57.3806	4.53629E-9	gi|357511551|ref|XP_003626064.1|transmembrane protein, putative [Medicago truncatula]	GO:0016021	AES82282.1, XP_003626064.1
lcl|ORF34_LIEC01012067.1_118183_118743	186	201.83	1.14341E-62	gi|641809013|gb|KDO36632.1|hypothetical protein CISIN_1g036817mg, partial [Citrus sinensis]	GO:0003676
lcl|ORF35_LIEC01012067.1_118951_119355	134	148.673	3.48532E-41	gi|567885537|ref|XP_006435327.1|hypothetical protein CICLE_v10003597mg, partial [Citrus clementina]	GO:0046983, GO:0016020, GO:0016021, GO:0003676
lcl|ORF35_LIEC01012067.1_118951_119355	134	148.288	7.88646E-41	gi|567878013|ref|XP_006431565.1|hypothetical protein CICLE_v10003272mg, partial [Citrus clementina]	GO:0046983, GO:0016020, GO:0016021, GO:0003676
lcl|ORF36_LIEC01012067.1_124285_124869	194	178.333	1.66453E-48	gi|902178850|gb|KNA09232.1|hypothetical protein SOVF_155450 [Spinacia oleracea]	GO:0016020, GO:0016021
lcl|ORF36_LIEC01012067.1_124285_124869	194	174.866	2.67737E-47	gi|567905006|ref|XP_006444991.1|hypothetical protein CICLE_v10018851mg [Citrus clementina]	GO:0016020, GO:0016021
lcl|ORF36_LIEC01012067.1_124285_124869	194	174.866	2.81656E-47	gi|641867564|gb|KDO86248.1|hypothetical protein CISIN_1g003218mg [Citrus sinensis]	GO:0016020, GO:0016021
lcl|ORF36_LIEC01012067.1_124285_124869	194	172.555	1.81582E-46	gi|731311561|ref|XP_010670075.1|PREDICTED: uncharacterized protein LOC104887174 isoform X1 [Beta vulgaris subsp. vulgaris]	GO:0016020, GO:0016021
lcl|ORF38_LIEC01012067.1_140080_140625	181	242.276	1.27113E-74	gi|565345001|ref|XP_006339588.1|PREDICTED: origin of replication complex subunit 5 [Solanum tuberosum]	GO:0006260, GO:0000808, GO:0005634
lcl|ORF38_LIEC01012067.1_140080_140625	181	239.965	8.21382E-74	gi|460368138|ref|XP_004229926.1|PREDICTED: origin of replication complex subunit 5 [Solanum lycopersicum]	GO:0006260, GO:0000808, GO:0005634
lcl|ORF38_LIEC01012067.1_140080_140625	181	238.81	2.42975E-73	gi|731426730|ref|XP_010663715.1|PREDICTED: origin of replication complex subunit 5 [Vitis vinifera]	GO:0006260, GO:0000808, GO:0005634
lcl|ORF39_LIEC01012067.1_140692_141198	168	132.88	3.74562E-33	gi|703067359|ref|XP_010087948.1|Origin recognition complex subunit 5 [Morus notabilis]	GO:0006260, GO:0000808, GO:0046872, GO:0005634, GO:0003676	XP_010087948.1, EXB30870.1
lcl|ORF39_LIEC01012067.1_140692_141198	168	130.568	1.76492E-32	gi|731426730|ref|XP_010663715.1|PREDICTED: origin of replication complex subunit 5 [Vitis vinifera]	GO:0006260, GO:0000808, GO:0005634
lcl|ORF39_LIEC01012067.1_140692_141198	168	125.561	1.13821E-30	gi|567184193|ref|XP_006402909.1|hypothetical protein EUTSA_v10005869mg [Eutrema salsugineum]	GO:0006260, GO:0000808, GO:0005634
lcl|ORF49_LIEC01012067.1_14924_15283	119	115.931	1.00707E-28	gi|1044550510|ref|XP_017441583.1|PREDICTED: (+)-neomenthol dehydrogenase-like [Vigna angularis]	GO:0016491, GO:0055114
lcl|ORF49_LIEC01012067.1_14924_15283	119	112.849	4.18872E-28	gi|363806746|ref|NP_001242019.1|uncharacterized protein LOC100803877 [Glycine max]	GO:0016491, GO:0055114
lcl|ORF49_LIEC01012067.1_14924_15283	119	112.849	4.23354E-28	gi|947099704|gb|KRH48196.1|hypothetical protein GLYMA_07G073900 [Glycine max]	GO:0016491, GO:0055114
lcl|ORF49_LIEC01012067.1_14924_15283	119	112.849	4.32462E-28	gi|734322706|gb|KHN04648.1|(+)-neomenthol dehydrogenase [Glycine soja]	GO:0004090, GO:0047021, GO:0016491, GO:0050221, GO:0055114
lcl|ORF49_LIEC01012067.1_14924_15283	119	111.309	1.33844E-27	gi|920718125|gb|KOM57322.1|hypothetical protein LR48_Vigan11g035500, partial [Vigna angularis]	GO:0016491, GO:0055114
lcl|ORF52_LIEC01012067.1_84716_85060	114	112.079	1.16555E-29	gi|920718102|gb|KOM57299.1|hypothetical protein LR48_Vigan11g033100 [Vigna angularis]	GO:0016020, GO:0016021
lcl|ORF52_LIEC01012067.1_84716_85060	114	119.013	2.70922E-29	gi|902170704|gb|KNA07887.1|hypothetical protein SOVF_167760 [Spinacia oleracea]	GO:0004672, GO:0005524, GO:0006468
lcl|ORF56_LIEC01012067.1_125651_126268	205	214.157	2.20876E-61	gi|731311561|ref|XP_010670075.1|PREDICTED: uncharacterized protein LOC104887174 isoform X1 [Beta vulgaris subsp. vulgaris]	GO:0016020, GO:0016021
lcl|ORF56_LIEC01012067.1_125651_126268	205	203.371	1.7003E-57	gi|902178850|gb|KNA09232.1|hypothetical protein SOVF_155450 [Spinacia oleracea]	GO:0016020, GO:0016021
lcl|ORF58_LIEC01012067.1_137126_137575	149	142.895	3.7335E-40	gi|902178847|gb|KNA09229.1|hypothetical protein SOVF_155420 [Spinacia oleracea]	GO:0008270, GO:0046872
lcl|ORF58_LIEC01012067.1_137126_137575	149	138.658	1.6175E-38	gi|731311565|ref|XP_010670083.1|PREDICTED: probable E3 ubiquitin-protein ligase RHB1A [Beta vulgaris subsp. vulgaris]	GO:0008270, GO:0046872
lcl|ORF58_LIEC01012067.1_137126_137575	149	132.88	3.02267E-36	gi|559148718|gb|AHB08881.1|RING finger protein 1 [Suaeda glauca]	GO:0008270, GO:0046872
lcl|ORF58_LIEC01012067.1_137126_137575	149	95.9005	7.56886E-22	gi|571469142|ref|XP_006584614.1|PREDICTED: uncharacterized protein LOC100816369 isoform X1 [Glycine max]	GO:0008270, GO:0046872, GO:0016874
lcl|ORF60_LIEC01012067.1_159890_161995	701	433.335	4.04842E-132	gi|218201855|gb|EEC84282.1|hypothetical protein OsI_30754 [Oryza sativa Indica Group]	GO:0008270, GO:0046872, GO:0015074, GO:0003676
lcl|ORF60_LIEC01012067.1_159890_161995	701	427.172	1.88373E-131	gi|13940610|gb|AAK50412.1|AC021891_13Putative retroelement [Oryza sativa Japonica Group]	GO:0003677, GO:0008270, GO:0046872, GO:0015074, GO:0006310, GO:0003676
lcl|ORF60_LIEC01012067.1_159890_161995	701	431.024	2.32986E-131	gi|113622864|dbj|BAF22809.1|Os08g0125300 [Oryza sativa Japonica Group]	GO:0008270, GO:0046872, GO:0015074, GO:0003676
lcl|ORF60_LIEC01012067.1_159890_161995	701	426.017	2.10092E-130	gi|30017513|gb|AAP12935.1|retrotransposon protein, putative, unclassified [Oryza sativa Japonica Group]	GO:0008270, GO:0015074, GO:0003676
lcl|ORF60_LIEC01012067.1_159890_161995	701	426.017	2.89259E-130	gi|108708653|gb|ABF96448.1|retrotransposon protein, putative, Ty1-copia subclass [Oryza sativa Japonica Group]	GO:0008270, GO:0015074, GO:0003676
lcl|ORF60_LIEC01012067.1_159890_161995	701	396.356	1.10136E-118	gi|108706239|gb|ABF94034.1|retrotransposon protein, putative, unclassified [Oryza sativa Japonica Group]	GO:0008270, GO:0046872, GO:0015074, GO:0003676
lcl|ORF60_LIEC01012067.1_159890_161995	701	371.318	6.45242E-112	gi|54287639|gb|AAV31383.1|putative polyprotein [Oryza sativa Japonica Group]	GO:0003676
lcl|ORF60_LIEC01012067.1_159890_161995	701	363.614	4.69993E-107	gi|29150404|gb|AAO72413.1|gag-pol polyprotein [Oryza sativa Japonica Group]	GO:0008270, GO:0046872, GO:0015074, GO:0003676
lcl|ORF60_LIEC01012067.1_159890_161995	701	359.762	2.17513E-105	gi|24899448|gb|AAN65018.1|putative polyprotein [Oryza sativa Japonica Group]	GO:0008270, GO:0046872, GO:0015074, GO:0003676
lcl|ORF62_LIEC01012067.1_176219_176701	160	177.948	1.00327E-48	gi|353685495|gb|AER13172.1|putative gag/pol polyprotein [Phaseolus vulgaris]	GO:0008270, GO:0015074, GO:0003676
lcl|ORF62_LIEC01012067.1_176219_176701	160	176.022	4.28366E-48	gi|1167523|dbj|BAA11674.1|unnamed protein product [Nicotiana tabacum]	GO:0008270, GO:0015074, GO:0003676
lcl|ORF62_LIEC01012067.1_176219_176701	160	174.096	2.34138E-47	gi|56407681|gb|AAV88069.1|hypothetical retrotransposon [Ipomoea batatas]	GO:0015074, GO:0003676
lcl|ORF63_LIEC01012067.1_187898_188233	111	67.0106	1.02569E-10	gi|78707586|gb|ABB46561.1|retrotransposon protein, putative, Ty1-copia subclass [Oryza sativa Japonica Group]	GO:0008270, GO:0046872, GO:0015074, GO:0003676
lcl|ORF63_LIEC01012067.1_187898_188233	111	67.0106	1.08518E-10	gi|19920210|gb|AAM08642.1|AC108883_15Putative copia-type pol polyprotein [Oryza sativa Japonica Group]	GO:0003677, GO:0008270, GO:0046872, GO:0015074, GO:0006310, GO:0003676
lcl|ORF63_LIEC01012067.1_187898_188233	111	66.6254	1.50917E-10	gi|147818040|emb|CAN62791.1|hypothetical protein VITISV_024905 [Vitis vinifera]	GO:0015074, GO:0003676
lcl|ORF67_LIEC01012067.1_213229_212774	151	205.682	2.41426E-59	gi|18542179|gb|AAL75488.1|AF466202_14putative pol protein, partial [Zea mays]	GO:0015074, GO:0003676
lcl|ORF67_LIEC01012067.1_213229_212774	151	203.756	7.48177E-58	gi|18254412|gb|AAL66753.1|AF464738_4putative copia-type pol polyprotein [Zea mays]	GO:0008270, GO:0046872, GO:0015074, GO:0003676
lcl|ORF75_LIEC01012067.1_96169_95861	102	189.889	1.15564E-57	gi|297745271|emb|CBI40351.3|unnamed protein product, partial [Vitis vinifera]	GO:0008270, GO:0003824, GO:0009451, GO:0009231, GO:0055114, GO:0019239, GO:0008835, GO:0016787
lcl|ORF75_LIEC01012067.1_96169_95861	102	184.882	1.74919E-55	gi|643717013|gb|KDP28639.1|hypothetical protein JCGZ_14410 [Jatropha curcas]	GO:0008270, GO:0003824, GO:0009231, GO:0055114, GO:0008835, GO:0016787
lcl|ORF80_LIEC01012067.1_214479_214036	147	163.31	2.88505E-45	gi|147773275|emb|CAN62702.1|hypothetical protein VITISV_005097 [Vitis vinifera]	GO:0008270, GO:0046872, GO:0015074, GO:0003676
lcl|ORF80_LIEC01012067.1_214479_214036	147	164.081	1.2737E-44	gi|147839762|emb|CAN70466.1|hypothetical protein VITISV_019286 [Vitis vinifera]	GO:0015074, GO:0003676
lcl|ORF80_LIEC01012067.1_214479_214036	147	157.918	1.45663E-43	gi|147817214|emb|CAN62159.1|hypothetical protein VITISV_041771 [Vitis vinifera]	GO:0015074, GO:0003676
lcl|ORF80_LIEC01012067.1_214479_214036	147	162.54	1.53088E-43	gi|147789763|emb|CAN76317.1|hypothetical protein VITISV_012360 [Vitis vinifera]	GO:0008270, GO:0046872, GO:0015074, GO:0003676
lcl|ORF80_LIEC01012067.1_214479_214036	147	161.77	3.05382E-43	gi|147784422|emb|CAN74951.1|hypothetical protein VITISV_030567, partial [Vitis vinifera]	GO:0008270, GO:0046872, GO:0015074, GO:0003676
lcl|ORF80_LIEC01012067.1_214479_214036	147	154.451	5.87207E-42	gi|147782994|emb|CAN64243.1|hypothetical protein VITISV_038459 [Vitis vinifera]	GO:0015074, GO:0003676
lcl|ORF80_LIEC01012067.1_214479_214036	147	157.918	6.90808E-42	gi|147775386|emb|CAN60490.1|hypothetical protein VITISV_030841 [Vitis vinifera]	GO:0008270, GO:0046872, GO:0015074, GO:0003676
lcl|ORF80_LIEC01012067.1_214479_214036	147	155.992	8.99799E-42	gi|147817121|emb|CAN62160.1|hypothetical protein VITISV_017633 [Vitis vinifera]	GO:0008270, GO:0046872, GO:0015074, GO:0003676
lcl|ORF89_LIEC01012067.1_155883_155536	115	68.9366	7.51446E-12	gi|734310575|gb|KHM99955.1|hypothetical protein glysoja_017653 [Glycine soja]	GO:0016020, GO:0016021
lcl|ORF89_LIEC01012067.1_155883_155536	115	68.1662	1.11864E-11	gi|1044525607|ref|XP_017407224.1|PREDICTED: uncharacterized protein LOC108320347 [Vigna angularis]	GO:0016020, GO:0016021
lcl|ORF89_LIEC01012067.1_155883_155536	115	68.1662	1.29531E-11	gi|920717935|gb|KOM57132.1|hypothetical protein LR48_Vigan11g016400 [Vigna angularis]	GO:0016020, GO:0016021
lcl|ORF89_LIEC01012067.1_155883_155536	115	68.5514	1.56115E-11	gi|1044552427|ref|XP_017442612.1|PREDICTED: uncharacterized protein LOC108347708 [Vigna angularis]	GO:0016020, GO:0016021
lcl|ORF92_LIEC01012067.1_130956_130633	107	70.8626	4.02544E-12	gi|595999832|ref|XP_007218022.1|hypothetical protein PRUPE_ppa005935mg [Prunus persica]	GO:0000166, GO:0009555, GO:0004672, GO:0004674, GO:0005524, GO:0006468
lcl|ORF92_LIEC01012067.1_130956_130633	107	70.4774	4.62051E-12	gi|460405178|ref|XP_004248053.1|PREDICTED: calmodulin-binding receptor-like cytoplasmic kinase 2 isoform X2 [Solanum lycopersicum]	GO:0009555, GO:0004672, GO:0004674, GO:0005524, GO:0006468
lcl|ORF92_LIEC01012067.1_130956_130633	107	70.4774	5.04538E-12	gi|565385561|ref|XP_006358670.1|PREDICTED: calmodulin-binding receptor-like cytoplasmic kinase 2 [Solanum tuberosum]	GO:0009555, GO:0004672, GO:0004674, GO:0005524, GO:0006468
lcl|ORF99_LIEC01012067.1_63174_62845	109	110.538	3.24546E-28	gi|902170700|gb|KNA07883.1|hypothetical protein SOVF_167720 [Spinacia oleracea]	GO:0016020, GO:0016021
lcl|ORF103_LIEC01012067.1_39540_39181	119	56.6102	4.36601E-7	gi|470448840|ref|XP_004340200.1|proliferating cell nuclear antigen, Nterminal domain containing protein [Acanthamoeba castellanii str. Neff]	GO:0003677, GO:0006260, GO:0006275, GO:0030337, GO:0005634	ELR18180.1, XP_004340200.1
lcl|ORF103_LIEC01012067.1_39540_39181	119	50.8322	4.18608E-5	gi|438000351|ref|YP_007250456.1|pcna protein [Thysanoplusia orichalcea nucleopolyhedrovirus]	GO:0003677, GO:0006260, GO:0006275, GO:0030337	YP_007250456.1, AGA16200.1
lcl|ORF103_LIEC01012067.1_39540_39181	119	50.0618	8.75355E-5	gi|145347606|ref|XP_001418254.1|predicted protein [Ostreococcus lucimarinus CCE9901]	GO:0003677, GO:0006260, GO:0006275, GO:0005634, GO:0030337	XP_001418254.1, ABO96547.1
lcl|ORF103_LIEC01012067.1_39540_39181	119	49.6766	1.02518E-4	gi|349501993|gb|AEP83535.1|proliferating cell nuclear antigen [Litopenaeus vannamei]	GO:0003677, GO:0006260, GO:0006275, GO:0030337, GO:0005634
lcl|ORF103_LIEC01012067.1_39540_39181	119	49.6766	1.04193E-4	gi|635576661|pdb|4CS5|AChain A, Crystal Structure Of Pcna From Litopenaeus Vannamei	GO:0003677, GO:0006260, GO:0006275, GO:0005634, GO:0030337
lcl|ORF103_LIEC01012067.1_39540_39181	119	49.6766	1.06922E-4	gi|954590561|gb|KRZ68068.1|Proliferating cell nuclear antigen, partial [Trichinella papuae]	GO:0003677, GO:0006260, GO:0006275, GO:0005634, GO:0030337
lcl|ORF103_LIEC01012067.1_39540_39181	119	49.6766	1.07979E-4	gi|954476336|gb|KRZ06419.1|Proliferating cell nuclear antigen, partial [Trichinella zimbabwensis]	GO:0003677, GO:0006260, GO:0006275, GO:0005634, GO:0030337
lcl|ORF103_LIEC01012067.1_39540_39181	119	49.6766	1.07979E-4	gi|954303026|gb|KRX91422.1|Proliferating cell nuclear antigen, partial [Trichinella pseudospiralis]	GO:0003677, GO:0006260, GO:0006275, GO:0030337, GO:0005634
lcl|ORF103_LIEC01012067.1_39540_39181	119	49.6766	1.08391E-4	gi|339721487|gb|AEJ89927.1|proliferating cell nuclear antigen [Litopenaeus vannamei]	GO:0003677, GO:0006260, GO:0006275, GO:0030337, GO:0005634
lcl|ORF106_LIEC01012067.1_29784_28015	589	287.73	2.20007E-81	gi|731311951|ref|XP_010671923.1|PREDICTED: K(+) efflux antiporter 2, chloroplastic [Beta vulgaris subsp. vulgaris]	GO:0055085, GO:0006812, GO:0006813, GO:0015299, GO:0016020, GO:0098655, GO:0016021, GO:0008324, GO:1902600, GO:0006810
lcl|ORF106_LIEC01012067.1_29784_28015	589	270.011	4.1466E-75	gi|596047594|ref|XP_007220297.1|hypothetical protein PRUPE_ppa000383mg [Prunus persica]	GO:0055085, GO:0006812, GO:0006813, GO:0015299, GO:0098655, GO:0016020, GO:0016021, GO:0008324, GO:1902600, GO:0006810
lcl|ORF106_LIEC01012067.1_29784_28015	589	254.218	1.65365E-69	gi|508704132|gb|EOX96028.1|K+ efflux antiporter 1 [Theobroma cacao]	GO:0006812, GO:0055085, GO:0006813, GO:0015299, GO:0098655, GO:0016020, GO:0016021, GO:0008324, GO:1902600, GO:0006810
lcl|ORF108_LIEC01012067.1_24339_23941	132	132.88	1.68349E-33	gi|641867401|gb|KDO86085.1|hypothetical protein CISIN_1g000965mg [Citrus sinensis]	GO:0006812, GO:0055085, GO:0015299, GO:0098655, GO:0016020, GO:0016021, GO:0008324, GO:1902600, GO:0006810
lcl|ORF108_LIEC01012067.1_24339_23941	132	129.798	2.55112E-32	gi|223549007|gb|EEF50496.1|Glutathione-regulated potassium-efflux system protein kefB, putative [Ricinus communis]	GO:0006812, GO:0055085, GO:0006813, GO:0015299, GO:0098655, GO:0016020, GO:0016021, GO:0008324, GO:1902600, GO:0006810
lcl|ORF108_LIEC01012067.1_24339_23941	132	129.028	4.4619E-32	gi|567156805|ref|XP_006418458.1|hypothetical protein EUTSA_v10006607mg [Eutrema salsugineum]	GO:0055085, GO:0006812, GO:0006813, GO:0015299, GO:0016020, GO:0098655, GO:0016021, GO:0008324, GO:1902600, GO:0006810
lcl|ORF108_LIEC01012067.1_24339_23941	132	129.028	4.6979E-32	gi|802695897|ref|XP_012083434.1|PREDICTED: K(+) efflux antiporter 2, chloroplastic-like isoform X2 [Jatropha curcas]	GO:0006812, GO:0055085, GO:0006813, GO:0015299, GO:0016020, GO:0098655, GO:0016021, GO:0008324, GO:1902600, GO:0006810
lcl|ORF110_LIEC01012067.1_2907_2287	206	180.644	4.31252E-51	gi|508704157|gb|EOX96053.1|Digalactosyl diacylglycerol deficient 2 isoform 1 [Theobroma cacao]	GO:0009707, GO:0008194, GO:0009247
lcl|ORF121_LIEC01012067.1_96968_96489	159	105.145	1.01294E-23	gi|596028672|ref|XP_007219384.1|hypothetical protein PRUPE_ppa020208mg [Prunus persica]	GO:0008270, GO:0003824, GO:0009231, GO:0055114, GO:0008835, GO:0016787
lcl|ORF121_LIEC01012067.1_96968_96489	159	103.99	1.2968E-23	gi|643717013|gb|KDP28639.1|hypothetical protein JCGZ_14410 [Jatropha curcas]	GO:0008270, GO:0003824, GO:0009231, GO:0055114, GO:0008835, GO:0016787
lcl|ORF121_LIEC01012067.1_96968_96489	159	102.834	1.55655E-23	gi|548832228|gb|ERM95024.1|hypothetical protein AMTR_s00009p00240120 [Amborella trichopoda]	GO:0009570, GO:0008270, GO:0009507, GO:0003824, GO:0009231, GO:0055114, GO:0008835, GO:0016787
lcl|ORF122_LIEC01012067.1_95666_94962	234	193.356	6.4334E-57	gi|297745271|emb|CBI40351.3|unnamed protein product, partial [Vitis vinifera]	GO:0008270, GO:0003824, GO:0009451, GO:0009231, GO:0055114, GO:0019239, GO:0008835, GO:0016787
lcl|ORF122_LIEC01012067.1_95666_94962	234	187.578	9.67292E-54	gi|702326850|ref|XP_010053700.1|PREDICTED: riboflavin biosynthesis protein PYRD, chloroplastic [Eucalyptus grandis]	GO:0008270, GO:0003824, GO:0009231, GO:0055114, GO:0008835, GO:0016787
lcl|ORF122_LIEC01012067.1_95666_94962	234	182.57	3.92578E-52	gi|703092573|ref|XP_010094668.1|Riboflavin biosynthesis protein RibD [Morus notabilis]	GO:0008270, GO:0003824, GO:0009231, GO:0055114, GO:0008835, GO:0016787	XP_010094668.1, EXB56546.1
lcl|ORF122_LIEC01012067.1_95666_94962	234	180.259	6.07098E-51	gi|566158284|ref|XP_002302581.2|hypothetical protein POPTR_0002s16020g [Populus trichocarpa]	GO:0008270, GO:0003824, GO:0009451, GO:0009231, GO:0055114, GO:0008835, GO:0019239, GO:0016787
lcl|ORF126_LIEC01012067.1_4457_4125	110	154.066	1.18858E-42	gi|75120871|sp|Q6DW73.1|DGDG2_LOTJARecName: Full=Digalactosyldiacylglycerol synthase 2, chloroplastic	GO:0009707, GO:0016757, GO:0046481, GO:0009507, GO:0016020, GO:0043661, GO:0016740, GO:0009527, GO:0009877, GO:0009536	AAT67423.1, Q6DW73.1
lcl|ORF7_LIEC01012069.1_76314_77069	251	150.599	2.07346E-39	gi|225463171|ref|XP_002267329.1|PREDICTED: uncharacterized protein LOC100263151 [Vitis vinifera]	GO:0005737
lcl|ORF8_LIEC01012069.1_77469_77837	122	98.9821	5.63327E-22	gi|508700866|gb|EOX92762.1|Smr (Small MutS Related) domain-containing protein, putative isoform 1 [Theobroma cacao]	GO:0005737
lcl|ORF10_LIEC01012069.1_107112_107549	145	56.9954	8.30026E-7	gi|460383539|ref|XP_004237479.1|PREDICTED: crossover junction endonuclease EME1B [Solanum lycopersicum]	GO:0003677, GO:0090305, GO:0004518
lcl|ORF10_LIEC01012069.1_107112_107549	145	55.0694	3.82713E-6	gi|147863836|emb|CAN81506.1|hypothetical protein VITISV_035404 [Vitis vinifera]	GO:0003677, GO:0090305, GO:0004518
lcl|ORF16_LIEC01012069.1_36655_37023	122	135.191	9.68377E-37	gi|113632099|dbj|BAF25780.1|Os09g0551200 [Oryza sativa Japonica Group]	GO:0008270, GO:0046872, GO:0003676
lcl|ORF16_LIEC01012069.1_36655_37023	122	134.035	2.26527E-36	gi|77553519|gb|ABA96315.1|retrotransposon protein, putative, Ty1-copia subclass [Oryza sativa Japonica Group]	GO:0008270, GO:0046872, GO:0003676
lcl|ORF16_LIEC01012069.1_36655_37023	122	133.265	4.95486E-36	gi|113534520|dbj|BAF06903.1|Os01g0879800 [Oryza sativa Japonica Group]	GO:0008270, GO:0046872, GO:0003676
lcl|ORF16_LIEC01012069.1_36655_37023	122	132.88	5.70695E-36	gi|226500000|ref|NP_001150428.1|retrotransposon protein [Zea mays]	GO:0008270, GO:0046872, GO:0003676
lcl|ORF16_LIEC01012069.1_36655_37023	122	135.191	2.33679E-35	gi|253759675|ref|XP_002488942.1|hypothetical protein SORBIDRAFT_1475s002010 [Sorghum bicolor]	GO:0008270, GO:0003676
lcl|ORF16_LIEC01012069.1_36655_37023	122	135.961	1.09053E-34	gi|77554492|gb|ABA97288.1|retrotransposon protein, putative, Ty1-copia subclass, expressed [Oryza sativa Japonica Group]	GO:0008270, GO:0016491, GO:0046872, GO:0005507, GO:0055114, GO:0003676
lcl|ORF16_LIEC01012069.1_36655_37023	122	126.331	1.55241E-33	gi|226529173|ref|NP_001150961.1|retrotransposon protein [Zea mays]	GO:0008270, GO:0046872, GO:0003676
lcl|ORF16_LIEC01012069.1_36655_37023	122	129.413	2.28678E-32	gi|108706239|gb|ABF94034.1|retrotransposon protein, putative, unclassified [Oryza sativa Japonica Group]	GO:0008270, GO:0046872, GO:0015074, GO:0003676
lcl|ORF19_LIEC01012069.1_45661_46164	167	201.445	1.98145E-62	gi|731326850|ref|XP_010674226.1|PREDICTED: membralin [Beta vulgaris subsp. vulgaris]	GO:0016020, GO:0016021
lcl|ORF19_LIEC01012069.1_45661_46164	167	205.682	6.3991E-60	gi|902196926|gb|KNA13265.1|hypothetical protein SOVF_118390 [Spinacia oleracea]	GO:0016020, GO:0016021
lcl|ORF19_LIEC01012069.1_45661_46164	167	205.297	1.31186E-59	gi|731327003|ref|XP_010674303.1|PREDICTED: uncharacterized protein LOC104890491 isoform X2 [Beta vulgaris subsp. vulgaris]	GO:0016020, GO:0016021
lcl|ORF19_LIEC01012069.1_45661_46164	167	178.333	2.5253E-51	gi|641834504|gb|KDO53497.1|hypothetical protein CISIN_1g005878mg [Citrus sinensis]	GO:0016020, GO:0016021
lcl|ORF19_LIEC01012069.1_45661_46164	167	180.259	6.85728E-51	gi|641834503|gb|KDO53496.1|hypothetical protein CISIN_1g005878mg [Citrus sinensis]	GO:0016020, GO:0016021
lcl|ORF19_LIEC01012069.1_45661_46164	167	181.03	1.32018E-50	gi|508706177|gb|EOX98073.1|S3 self-incompatibility locus-linked pollen 3.15 protein isoform 1 [Theobroma cacao]	GO:0016020, GO:0016021
lcl|ORF19_LIEC01012069.1_45661_46164	167	180.259	1.39885E-50	gi|641834500|gb|KDO53493.1|hypothetical protein CISIN_1g005878mg [Citrus sinensis]	GO:0016020, GO:0016021
lcl|ORF31_LIEC01012069.1_44174_44482	102	72.7886	6.84613E-13	gi|565487091|ref|XP_006301185.1|hypothetical protein CARUB_v10021584mg [Capsella rubella]	GO:0016020, GO:0016021
lcl|ORF31_LIEC01012069.1_44174_44482	102	71.633	1.43564E-12	gi|674879664|emb|CDY52486.1|BnaA01g36030D [Brassica napus]	GO:0016020, GO:0016021
lcl|ORF31_LIEC01012069.1_44174_44482	102	71.633	1.7192E-12	gi|567878585|ref|XP_006431851.1|hypothetical protein CICLE_v10000505mg [Citrus clementina]	GO:0016020, GO:0016021
lcl|ORF31_LIEC01012069.1_44174_44482	102	71.633	1.74782E-12	gi|641834497|gb|KDO53490.1|hypothetical protein CISIN_1g005878mg [Citrus sinensis]	GO:0016020, GO:0016021
lcl|ORF36_LIEC01012069.1_116816_116289	175	66.2402	1.40591E-9	gi|508700436|gb|EOX92332.1|N-terminal nucleophile aminohydrolases superfamily protein isoform 1 [Theobroma cacao]	GO:0016787
lcl|ORF36_LIEC01012069.1_116816_116289	175	63.1586	1.07627E-8	gi|728845983|gb|KHG25426.1|TSL-kinase interacting 1 -like protein [Gossypium arboreum]	GO:0016310, GO:0016301
lcl|ORF38_LIEC01012069.1_81254_80904	116	120.168	2.27697E-29	gi|566215988|ref|XP_006370817.1|hypothetical protein POPTR_0019s00230g [Populus trichocarpa]	GO:0055085, GO:0016020, GO:0016021, GO:0034220, GO:0005247, GO:0006821, GO:0006810, GO:0006811, GO:1903959, GO:0005216
lcl|ORF38_LIEC01012069.1_81254_80904	116	116.701	5.35357E-28	gi|641854674|gb|KDO73468.1|hypothetical protein CISIN_1g003801mg [Citrus sinensis]	GO:0055085, GO:0016020, GO:0016021, GO:0034220, GO:0005247, GO:0006810, GO:0006821, GO:0006811, GO:1903959, GO:0005216
lcl|ORF38_LIEC01012069.1_81254_80904	116	110.153	5.91945E-28	gi|255675831|dbj|BAF15975.2|Os04g0644800, partial [Oryza sativa Japonica Group]	GO:0055085, GO:0016020, GO:0034220, GO:0016021, GO:0006821, GO:0005247, GO:1903959, GO:0005216
lcl|ORF38_LIEC01012069.1_81254_80904	116	116.316	6.69347E-28	gi|567922186|ref|XP_006453099.1|hypothetical protein CICLE_v10007502mg [Citrus clementina]	GO:0055085, GO:0016020, GO:0034220, GO:0016021, GO:0005247, GO:0006810, GO:0006821, GO:1903959, GO:0006811, GO:0005216
lcl|ORF38_LIEC01012069.1_81254_80904	116	113.235	6.87025E-27	gi|702451375|ref|XP_010025693.1|PREDICTED: chloride channel protein CLC-c [Eucalyptus grandis]	GO:0055085, GO:0016020, GO:0034220, GO:0016021, GO:0006810, GO:0005247, GO:0006821, GO:1903959, GO:0006811, GO:0005216
lcl|ORF38_LIEC01012069.1_81254_80904	116	111.309	3.71688E-26	gi|566174792|ref|XP_006381102.1|chloride channel-like family protein [Populus trichocarpa]	GO:0055085, GO:0016020, GO:0016021, GO:0034220, GO:0005247, GO:0006810, GO:0006821, GO:0006811, GO:1903959, GO:0005216
lcl|ORF39_LIEC01012069.1_80273_79059	404	544.658	0.0	gi|702451375|ref|XP_010025693.1|PREDICTED: chloride channel protein CLC-c [Eucalyptus grandis]	GO:0055085, GO:0016020, GO:0034220, GO:0016021, GO:0006810, GO:0005247, GO:0006821, GO:1903959, GO:0006811, GO:0005216
lcl|ORF39_LIEC01012069.1_80273_79059	404	539.65	0.0	gi|731327052|ref|XP_010674330.1|PREDICTED: chloride channel protein CLC-c [Beta vulgaris subsp. vulgaris]	GO:0055085, GO:0016020, GO:0034220, GO:0016021, GO:0005247, GO:0006821, GO:0006810, GO:0006811, GO:1903959, GO:0005216
lcl|ORF39_LIEC01012069.1_80273_79059	404	531.561	0.0	gi|526117673|ref|NP_001268085.1|uncharacterized protein LOC100259734 [Vitis vinifera]	GO:0055085, GO:0016020, GO:0034220, GO:0016021, GO:0006821, GO:0005247, GO:0006810, GO:0006811, GO:1903959, GO:0005216
lcl|ORF39_LIEC01012069.1_80273_79059	404	524.628	1.46829E-178	gi|763773397|gb|KJB40520.1|hypothetical protein B456_007G067500 [Gossypium raimondii]	GO:0055085, GO:0016020, GO:0034220, GO:0016021, GO:0005247, GO:0006821, GO:0006810, GO:1903959, GO:0006811, GO:0005216
lcl|ORF39_LIEC01012069.1_80273_79059	404	522.702	3.93502E-177	gi|902107303|gb|KNA03678.1|hypothetical protein SOVF_206790 [Spinacia oleracea]	GO:0055085, GO:0016020, GO:0034220, GO:0016021, GO:0006810, GO:0005247, GO:0006821, GO:0006811, GO:1903959, GO:0005216
lcl|ORF40_LIEC01012069.1_69704_69333	123	116.701	6.3715E-28	gi|147802450|emb|CAN61645.1|hypothetical protein VITISV_036929 [Vitis vinifera]	GO:0008270, GO:0015074, GO:0003676
lcl|ORF40_LIEC01012069.1_69704_69333	123	115.931	1.06254E-27	gi|147845375|emb|CAN81238.1|hypothetical protein VITISV_031073 [Vitis vinifera]	GO:0008270, GO:0015074, GO:0003676
lcl|ORF40_LIEC01012069.1_69704_69333	123	115.931	1.10467E-27	gi|147769971|emb|CAN67821.1|hypothetical protein VITISV_025855, partial [Vitis vinifera]	GO:0008270, GO:0015074, GO:0003676
lcl|ORF41_LIEC01012069.1_68429_68025	134	117.472	4.85653E-28	gi|566553127|emb|CDF77009.1|hypothetical transposable element-related protein, partial [Boechera divaricarpa]	GO:0008270, GO:0046872, GO:0015074, GO:0003676
lcl|ORF41_LIEC01012069.1_68429_68025	134	115.546	2.21738E-27	gi|147798800|emb|CAN61065.1|hypothetical protein VITISV_004411 [Vitis vinifera]	GO:0015074, GO:0003676
lcl|ORF41_LIEC01012069.1_68429_68025	134	115.546	2.28915E-27	gi|147864970|emb|CAN83623.1|hypothetical protein VITISV_010870 [Vitis vinifera]	GO:0035235, GO:0008270, GO:0016020, GO:0016021, GO:0015074, GO:0004970, GO:0006810, GO:0006811, GO:0003676
lcl|ORF41_LIEC01012069.1_68429_68025	134	115.546	2.35886E-27	gi|147769971|emb|CAN67821.1|hypothetical protein VITISV_025855, partial [Vitis vinifera]	GO:0008270, GO:0015074, GO:0003676
lcl|ORF41_LIEC01012069.1_68429_68025	134	114.775	3.88766E-27	gi|147812606|emb|CAN66083.1|hypothetical protein VITISV_028833 [Vitis vinifera]	GO:0015074, GO:0003676
lcl|ORF42_LIEC01012069.1_57287_56955	110	80.4925	1.78138E-15	gi|310753565|gb|ADP20179.1|gag-pol polyprotein [Silene latifolia]	GO:0008270, GO:0046872, GO:0015074, GO:0003676
lcl|ORF43_LIEC01012069.1_55508_54147	453	499.59	2.54318E-169	gi|508700944|gb|EOX92840.1|DNA/RNA polymerases superfamily protein [Theobroma cacao]	GO:0015074, GO:0003676
lcl|ORF43_LIEC01012069.1_55508_54147	453	485.337	8.21326E-166	gi|508724940|gb|EOY16837.1|Uncharacterized protein TCM_035725 [Theobroma cacao]	GO:0015074, GO:0003676
lcl|ORF43_LIEC01012069.1_55508_54147	453	505.753	6.98667E-163	gi|508703673|gb|EOX95569.1|DNA/RNA polymerases superfamily protein [Theobroma cacao]	GO:0008270, GO:0015074, GO:0003676
lcl|ORF43_LIEC01012069.1_55508_54147	453	483.797	2.81528E-161	gi|508709261|gb|EOY01158.1|DNA/RNA polymerases superfamily protein [Theobroma cacao]	GO:0015074, GO:0003676
lcl|ORF43_LIEC01012069.1_55508_54147	453	498.819	1.15493E-160	gi|508724802|gb|EOY16699.1|Uncharacterized protein TCM_035549 [Theobroma cacao]	GO:0008270, GO:0015074, GO:0003676
lcl|ORF43_LIEC01012069.1_55508_54147	453	484.567	4.82238E-156	gi|508727408|gb|EOY19305.1|Uncharacterized protein TCM_044370 [Theobroma cacao]	GO:0015074, GO:0003676
lcl|ORF43_LIEC01012069.1_55508_54147	453	487.649	1.01884E-155	gi|595851814|ref|XP_007210190.1|hypothetical protein PRUPE_ppa017790mg [Prunus persica]	GO:0008270, GO:0015074, GO:0003676
lcl|ORF43_LIEC01012069.1_55508_54147	453	474.552	1.27939E-154	gi|595792899|ref|XP_007200198.1|hypothetical protein PRUPE_ppa016013mg, partial [Prunus persica]	GO:0015074, GO:0003676
lcl|ORF45_LIEC01012069.1_41942_40941	333	303.523	1.22575E-97	gi|147825155|emb|CAN75500.1|hypothetical protein VITISV_034155 [Vitis vinifera]	GO:0008270, GO:0046872, GO:0003676
lcl|ORF45_LIEC01012069.1_41942_40941	333	304.679	1.34054E-93	gi|147794139|emb|CAN60106.1|hypothetical protein VITISV_028182 [Vitis vinifera]	GO:0008270, GO:0046872, GO:0003676
lcl|ORF45_LIEC01012069.1_41942_40941	333	303.908	1.70563E-90	gi|147778480|emb|CAN69431.1|hypothetical protein VITISV_024659 [Vitis vinifera]	GO:0008270, GO:0046872, GO:0015074, GO:0003676
lcl|ORF45_LIEC01012069.1_41942_40941	333	303.908	2.02397E-90	gi|147788024|emb|CAN69340.1|hypothetical protein VITISV_032634 [Vitis vinifera]	GO:0008270, GO:0046872, GO:0015074, GO:0003676
lcl|ORF45_LIEC01012069.1_41942_40941	333	303.523	2.15652E-90	gi|147774713|emb|CAN74341.1|hypothetical protein VITISV_043997 [Vitis vinifera]	GO:0008270, GO:0046872, GO:0015074, GO:0003676
lcl|ORF45_LIEC01012069.1_41942_40941	333	302.753	2.88577E-90	gi|147825453|emb|CAN73240.1|hypothetical protein VITISV_035336 [Vitis vinifera]	GO:0008270, GO:0046872, GO:0015074, GO:0003676
lcl|ORF45_LIEC01012069.1_41942_40941	333	303.138	3.04034E-90	gi|147827119|emb|CAN62181.1|hypothetical protein VITISV_044399 [Vitis vinifera]	GO:0008270, GO:0046872, GO:0015074, GO:0003676
lcl|ORF45_LIEC01012069.1_41942_40941	333	302.368	3.20244E-90	gi|147800264|emb|CAN70932.1|hypothetical protein VITISV_040966 [Vitis vinifera]	GO:0008270, GO:0046872, GO:0003676
lcl|ORF56_LIEC01012069.1_67450_67109	113	177.948	1.64907E-49	gi|147765833|emb|CAN62431.1|hypothetical protein VITISV_015835 [Vitis vinifera]	GO:0008270, GO:0015074, GO:0003676
lcl|ORF56_LIEC01012069.1_67450_67109	113	176.407	3.75763E-49	gi|147798800|emb|CAN61065.1|hypothetical protein VITISV_004411 [Vitis vinifera]	GO:0015074, GO:0003676
lcl|ORF56_LIEC01012069.1_67450_67109	113	176.022	7.03065E-49	gi|147845375|emb|CAN81238.1|hypothetical protein VITISV_031073 [Vitis vinifera]	GO:0008270, GO:0015074, GO:0003676
lcl|ORF63_LIEC01012069.1_94614_94120	164	134.035	1.18449E-33	gi|902231945|gb|KNA22468.1|hypothetical protein SOVF_033410 [Spinacia oleracea]	GO:0003677
lcl|ORF63_LIEC01012069.1_94614_94120	164	119.783	1.09262E-30	gi|920679838|gb|KOM26725.1|hypothetical protein LR48_Vigan307s001000 [Vigna angularis]	GO:0003677
lcl|ORF65_LIEC01012069.1_69342_68977	121	150.214	1.02578E-39	gi|147864970|emb|CAN83623.1|hypothetical protein VITISV_010870 [Vitis vinifera]	GO:0035235, GO:0008270, GO:0016020, GO:0016021, GO:0015074, GO:0004970, GO:0006810, GO:0006811, GO:0003676
lcl|ORF65_LIEC01012069.1_69342_68977	121	150.214	1.22477E-39	gi|147845375|emb|CAN81238.1|hypothetical protein VITISV_031073 [Vitis vinifera]	GO:0008270, GO:0015074, GO:0003676
lcl|ORF65_LIEC01012069.1_69342_68977	121	149.828	1.63843E-39	gi|147769971|emb|CAN67821.1|hypothetical protein VITISV_025855, partial [Vitis vinifera]	GO:0008270, GO:0015074, GO:0003676
lcl|ORF65_LIEC01012069.1_69342_68977	121	149.828	1.64585E-39	gi|147765833|emb|CAN62431.1|hypothetical protein VITISV_015835 [Vitis vinifera]	GO:0008270, GO:0015074, GO:0003676
lcl|ORF65_LIEC01012069.1_69342_68977	121	148.288	5.12268E-39	gi|147815251|emb|CAN74421.1|hypothetical protein VITISV_010977 [Vitis vinifera]	GO:0008270, GO:0015074, GO:0003676
lcl|ORF71_LIEC01012069.1_55875_55381	164	162.155	4.13347E-43	gi|310753565|gb|ADP20179.1|gag-pol polyprotein [Silene latifolia]	GO:0008270, GO:0046872, GO:0015074, GO:0003676
lcl|ORF71_LIEC01012069.1_55875_55381	164	161.77	5.34285E-43	gi|596048477|ref|XP_007220384.1|hypothetical protein PRUPE_ppa021778mg [Prunus persica]	GO:0008270, GO:0015074, GO:0003676
lcl|ORF72_LIEC01012069.1_40494_39547	315	427.172	1.46565E-136	gi|147788024|emb|CAN69340.1|hypothetical protein VITISV_032634 [Vitis vinifera]	GO:0008270, GO:0046872, GO:0015074, GO:0003676
lcl|ORF72_LIEC01012069.1_40494_39547	315	425.631	2.15085E-136	gi|147828211|emb|CAN71109.1|hypothetical protein VITISV_001479 [Vitis vinifera]	GO:0008270, GO:0046872, GO:0015074, GO:0003676
lcl|ORF72_LIEC01012069.1_40494_39547	315	422.55	4.01066E-135	gi|147773621|emb|CAN74198.1|hypothetical protein VITISV_005765 [Vitis vinifera]	GO:0015074, GO:0003676
lcl|ORF72_LIEC01012069.1_40494_39547	315	422.165	1.16715E-134	gi|147790177|emb|CAN67882.1|hypothetical protein VITISV_022356 [Vitis vinifera]	GO:0008270, GO:0046872, GO:0015074, GO:0003676
lcl|ORF72_LIEC01012069.1_40494_39547	315	418.698	1.67163E-133	gi|147789655|emb|CAN76321.1|hypothetical protein VITISV_044445 [Vitis vinifera]	GO:0008270, GO:0046872, GO:0015074, GO:0003676
lcl|ORF72_LIEC01012069.1_40494_39547	315	413.69	1.71474E-131	gi|147841754|emb|CAN71029.1|hypothetical protein VITISV_001707 [Vitis vinifera]	GO:0008270, GO:0046872, GO:0015074, GO:0003676
lcl|ORF72_LIEC01012069.1_40494_39547	315	416.387	5.77356E-131	gi|147822055|emb|CAN61548.1|hypothetical protein VITISV_043524 [Vitis vinifera]	GO:0015074, GO:0003676
lcl|ORF72_LIEC01012069.1_40494_39547	315	404.831	4.74524E-130	gi|147766855|emb|CAN69680.1|hypothetical protein VITISV_003773 [Vitis vinifera]	GO:0015074, GO:0003676
lcl|ORF72_LIEC01012069.1_40494_39547	315	405.601	1.95135E-128	gi|147780308|emb|CAN61435.1|hypothetical protein VITISV_033767 [Vitis vinifera]	GO:0008270, GO:0046872, GO:0015074, GO:0003676
lcl|ORF73_LIEC01012069.1_39540_38623	305	418.313	1.45871E-133	gi|147773621|emb|CAN74198.1|hypothetical protein VITISV_005765 [Vitis vinifera]	GO:0015074, GO:0003676
lcl|ORF73_LIEC01012069.1_39540_38623	305	415.231	9.27764E-133	gi|147791117|emb|CAN74702.1|hypothetical protein VITISV_023139 [Vitis vinifera]	GO:0008270, GO:0046872, GO:0015074, GO:0003676
lcl|ORF73_LIEC01012069.1_39540_38623	305	415.231	1.63796E-132	gi|147828211|emb|CAN71109.1|hypothetical protein VITISV_001479 [Vitis vinifera]	GO:0008270, GO:0046872, GO:0015074, GO:0003676
lcl|ORF73_LIEC01012069.1_39540_38623	305	398.667	3.42149E-132	gi|147800845|emb|CAN71038.1|hypothetical protein VITISV_011062 [Vitis vinifera]	GO:0015074, GO:0003676
lcl|ORF73_LIEC01012069.1_39540_38623	305	415.231	3.49168E-132	gi|147780308|emb|CAN61435.1|hypothetical protein VITISV_033767 [Vitis vinifera]	GO:0008270, GO:0046872, GO:0015074, GO:0003676
lcl|ORF73_LIEC01012069.1_39540_38623	305	413.305	7.02752E-132	gi|147825453|emb|CAN73240.1|hypothetical protein VITISV_035336 [Vitis vinifera]	GO:0008270, GO:0046872, GO:0015074, GO:0003676
lcl|ORF73_LIEC01012069.1_39540_38623	305	413.69	1.03414E-131	gi|147818238|emb|CAN60396.1|hypothetical protein VITISV_018063 [Vitis vinifera]	GO:0015074, GO:0003676
lcl|ORF75_LIEC01012069.1_30693_30016	225	144.436	4.19333E-36	gi|596059044|ref|XP_007221035.1|hypothetical protein PRUPE_ppa015223mg, partial [Prunus persica]	GO:0003721, GO:0003677, GO:0003964, GO:0007000, GO:0051276, GO:0050000, GO:0007004, GO:0000723, GO:0003720
lcl|ORF76_LIEC01012069.1_29949_29284	221	160.229	9.2416E-42	gi|870847227|gb|KMS99630.1|hypothetical protein BVRB_1g022000 isoform C [Beta vulgaris subsp. vulgaris]	GO:0003677, GO:0003721, GO:0003964, GO:0006278
lcl|ORF76_LIEC01012069.1_29949_29284	221	160.614	1.18834E-41	gi|731362078|ref|XP_010692705.1|PREDICTED: telomerase reverse transcriptase isoform X1 [Beta vulgaris subsp. vulgaris]	GO:0003721, GO:0003677, GO:0003964, GO:0006278
lcl|ORF76_LIEC01012069.1_29949_29284	221	155.221	8.55225E-40	gi|902229683|gb|KNA21576.1|hypothetical protein SOVF_041310 isoform B [Spinacia oleracea]	GO:0003721, GO:0003677, GO:0003964, GO:0006278
lcl|ORF76_LIEC01012069.1_29949_29284	221	155.221	9.05955E-40	gi|902229682|gb|KNA21575.1|hypothetical protein SOVF_041310 isoform A [Spinacia oleracea]	GO:0003721, GO:0003677, GO:0003964, GO:0006278
lcl|ORF76_LIEC01012069.1_29949_29284	221	151.754	1.22778E-38	gi|508727648|gb|EOY19545.1|Telomerase reverse transcriptase, putative isoform 1 [Theobroma cacao]	GO:0003677, GO:0003721, GO:0003964, GO:0006278
lcl|ORF77_LIEC01012069.1_26769_26131	212	198.749	4.01574E-55	gi|902229683|gb|KNA21576.1|hypothetical protein SOVF_041310 isoform B [Spinacia oleracea]	GO:0003721, GO:0003677, GO:0003964, GO:0006278
lcl|ORF77_LIEC01012069.1_26769_26131	212	198.749	4.21176E-55	gi|902229682|gb|KNA21575.1|hypothetical protein SOVF_041310 isoform A [Spinacia oleracea]	GO:0003721, GO:0003677, GO:0003964, GO:0006278
lcl|ORF77_LIEC01012069.1_26769_26131	212	185.267	1.63221E-51	gi|328684876|gb|AEB33871.1|telomerase reverse transcriptase, partial [Nicotiana tabacum]	GO:0003721, GO:0003677, GO:0003964, GO:0006278
lcl|ORF77_LIEC01012069.1_26769_26131	212	185.267	2.12756E-51	gi|381216296|gb|AFG16840.1|telomerase reverse transcriptase variant C, partial [Nicotiana tomentosiformis]	GO:0003677, GO:0003721, GO:0003964, GO:0006278
lcl|ORF77_LIEC01012069.1_26769_26131	212	187.578	2.76914E-51	gi|195982689|gb|ACG63772.1|telomerase reverse transcriptase [Carica papaya]	GO:0003677, GO:0003721, GO:0003964, GO:0006278
lcl|ORF78_LIEC01012069.1_25860_25531	109	100.523	1.84685E-22	gi|703141335|ref|XP_010107478.1|Telomerase reverse transcriptase [Morus notabilis]	GO:0003677, GO:0003721, GO:0003964, GO:0006278	EXC16160.1, XP_010107478.1
lcl|ORF1_LIEC01012070.1_1284_1883	199	78.5666	4.26388E-14	gi|255539068|ref|XP_002510599.1|PREDICTED: thioredoxin-like protein CDSP32, chloroplastic [Ricinus communis]	GO:0015035, GO:0045454, GO:0055114, GO:0006662, GO:0005623
lcl|ORF1_LIEC01012070.1_1284_1883	199	78.5666	5.27498E-14	gi|823228772|ref|XP_012447130.1|PREDICTED: thioredoxin-like protein CDSP32, chloroplastic [Gossypium raimondii]	GO:0015035, GO:0045454, GO:0055114, GO:0006662, GO:0005623
lcl|ORF1_LIEC01012070.1_1284_1883	199	75.485	9.69695E-13	gi|508723241|gb|EOY15138.1|Chloroplastic drought-induced stress protein of 32 kD [Theobroma cacao]	GO:0009570, GO:0009507, GO:0015035, GO:0045454, GO:0055114, GO:0009941, GO:0006662
lcl|ORF6_LIEC01012070.1_27346_27717	123	170.629	1.82743E-49	gi|947103284|gb|KRH51667.1|hypothetical protein GLYMA_06G021600 [Glycine max]	GO:0050790, GO:0042176, GO:0030234, GO:0000502
lcl|ORF6_LIEC01012070.1_27346_27717	123	171.4	2.45241E-49	gi|922384013|ref|XP_013462227.1|26S proteasome non-ATPase regulatory subunit 3 [Medicago truncatula]	GO:0050790, GO:0042176, GO:0030234, GO:0000502
lcl|ORF6_LIEC01012070.1_27346_27717	123	172.555	2.89915E-49	gi|920689336|gb|KOM33319.1|hypothetical protein LR48_Vigan01g287500 [Vigna angularis]	GO:0050790, GO:0042176, GO:0030234, GO:0000502
lcl|ORF6_LIEC01012070.1_27346_27717	123	171.785	5.49685E-49	gi|965660511|dbj|BAT76930.1|hypothetical protein VIGAN_01500300 [Vigna angularis var. angularis]	GO:0050790, GO:0042176, GO:0030234, GO:0000502
lcl|ORF6_LIEC01012070.1_27346_27717	123	171.785	5.49685E-49	gi|734339797|gb|KHN09062.1|Putative 26S proteasome non-ATPase regulatory subunit 3 [Glycine soja]	GO:0050790, GO:0042176, GO:0030234, GO:0000502
lcl|ORF6_LIEC01012070.1_27346_27717	123	171.785	5.79558E-49	gi|356517716|ref|XP_003527532.1|PREDICTED: probable 26S proteasome non-ATPase regulatory subunit 3 [Glycine max]	GO:0008541, GO:0050790, GO:0042176, GO:0030234, GO:0000502, GO:0006511
lcl|ORF7_LIEC01012070.1_27871_28365	164	265.774	3.26291E-87	gi|937934295|dbj|BAT09210.1|Os09g0541900, partial [Oryza sativa Japonica Group]	GO:0050790, GO:0042176, GO:0030234, GO:0000502
lcl|ORF7_LIEC01012070.1_27871_28365	164	271.552	5.75002E-87	gi|731374298|ref|XP_010666922.1|PREDICTED: probable 26S proteasome non-ATPase regulatory subunit 3 [Beta vulgaris subsp. vulgaris]	GO:0050790, GO:0042176, GO:0030234, GO:0000502
lcl|ORF7_LIEC01012070.1_27871_28365	164	270.396	2.14137E-86	gi|1027858580|ref|NP_001311877.1|probable 26S proteasome non-ATPase regulatory subunit 3 [Nicotiana tabacum]	GO:0050790, GO:0042176, GO:0030234, GO:0000502, GO:0005634
lcl|ORF7_LIEC01012070.1_27871_28365	164	270.011	2.64425E-86	gi|965660511|dbj|BAT76930.1|hypothetical protein VIGAN_01500300 [Vigna angularis var. angularis]	GO:0050790, GO:0042176, GO:0030234, GO:0000502
lcl|ORF8_LIEC01012070.1_30997_31401	134	179.489	3.66096E-54	gi|902191603|gb|KNA11884.1|hypothetical protein SOVF_130970 [Spinacia oleracea]	GO:0005618, GO:0016020, GO:0009664, GO:0005576
lcl|ORF8_LIEC01012070.1_30997_31401	134	178.333	1.04826E-53	gi|823230876|ref|XP_012448158.1|PREDICTED: expansin-A11-like [Gossypium raimondii]	GO:0005618, GO:0016020, GO:0009664, GO:0005576
lcl|ORF8_LIEC01012070.1_30997_31401	134	178.333	1.08306E-53	gi|1050568666|ref|XP_017605044.1|PREDICTED: expansin-A11-like [Gossypium arboreum]	GO:0005618, GO:0016020, GO:0009664, GO:0005576
lcl|ORF8_LIEC01012070.1_30997_31401	134	174.866	2.0222E-52	gi|731374276|ref|XP_010666917.1|PREDICTED: expansin-A11 [Beta vulgaris subsp. vulgaris]	GO:0005618, GO:0016020, GO:0009664, GO:0005576
lcl|ORF9_LIEC01012070.1_2288_2854	188	332.413	5.74892E-113	gi|922398075|ref|XP_013466200.1|CDSP32 protein (drought-induced stress protein of 32 kDa) [Medicago truncatula]	GO:0009570, GO:0009507, GO:0015035, GO:0045454, GO:0055114, GO:0009941, GO:0006662	XP_013466200.1, KEH40241.1
lcl|ORF9_LIEC01012070.1_2288_2854	188	332.413	7.50047E-113	gi|661888899|emb|CDP07342.1|unnamed protein product [Coffea canephora]	GO:0015035, GO:0045454, GO:0055114, GO:0006662, GO:0005623
lcl|ORF12_LIEC01012070.1_31481_31816	111	160.614	3.28124E-48	gi|947068331|gb|KRH17474.1|hypothetical protein GLYMA_14G221500, partial [Glycine max]	GO:0005618, GO:0016020, GO:0009664, GO:0005576
lcl|ORF12_LIEC01012070.1_31481_31816	111	163.31	3.41456E-48	gi|731441294|emb|CEK40178.1|expansin [Glycine max]	GO:0005618, GO:0016020, GO:0009664, GO:0005576
lcl|ORF12_LIEC01012070.1_31481_31816	111	161.77	9.5593E-48	gi|734351210|gb|KHN12620.1|Expansin-A11 [Glycine soja]	GO:0005618, GO:0016020, GO:0009664, GO:0005576
lcl|ORF12_LIEC01012070.1_31481_31816	111	161.77	1.01269E-47	gi|559766985|emb|CDK12654.1|expansin protein [Glycine max]	GO:0005618, GO:0016020, GO:0009664, GO:0005576
lcl|ORF12_LIEC01012070.1_31481_31816	111	161.384	1.57638E-47	gi|734418160|gb|KHN39405.1|Expansin-A11 [Glycine soja]	GO:0005618, GO:0016020, GO:0009664, GO:0005576
lcl|ORF12_LIEC01012070.1_31481_31816	111	161.384	1.9231E-47	gi|351725149|ref|NP_001237850.1|expansin precursor [Glycine max]	GO:0005618, GO:0016020, GO:0009664, GO:0005576
lcl|ORF17_LIEC01012070.1_10852_8567	761	826.239	0.0	gi|596296626|ref|XP_007227203.1|hypothetical protein PRUPE_ppa019251mg [Prunus persica]	GO:0008270
lcl|ORF6_LIEC01012071.1_24579_23764	271	307.76	1.85266E-95	gi|255676152|dbj|BAH93014.1|Os05g0235100, partial [Oryza sativa Japonica Group]	GO:0015074, GO:0003676
lcl|ORF9_LIEC01012071.1_25889_25440	149	146.362	7.3597E-38	gi|147798514|emb|CAN74381.1|hypothetical protein VITISV_007944 [Vitis vinifera]	GO:0016020, GO:0016021, GO:0015074, GO:0003676
lcl|ORF9_LIEC01012071.1_25889_25440	149	143.28	8.4009E-37	gi|49328070|gb|AAT58770.1|putative polyprotein [Oryza sativa Japonica Group]	GO:0005739, GO:0015074, GO:0003676
lcl|ORF9_LIEC01012071.1_25889_25440	149	141.354	3.70338E-36	gi|147843564|emb|CAN79884.1|hypothetical protein VITISV_002539 [Vitis vinifera]	GO:0015074, GO:0003676
lcl|ORF10_LIEC01012071.1_25385_24720	221	100.908	5.18125E-21	gi|50872431|gb|AAT85031.1|putative polyprotein [Oryza sativa Japonica Group]	GO:0015074, GO:0003676
lcl|ORF10_LIEC01012071.1_25385_24720	221	100.138	1.25697E-20	gi|227438217|gb|ACP30598.1|disease resistance protein [Brassica rapa subsp. pekinensis]	GO:0043531, GO:0015074, GO:0003676
lcl|ORF11_LIEC01012071.1_23243_22803	146	159.844	1.87258E-47	gi|593248696|ref|XP_007132883.1|hypothetical protein PHAVU_011G1328000g, partial [Phaseolus vulgaris]	GO:0006508, GO:0008234
lcl|ORF11_LIEC01012071.1_23243_22803	146	160.229	3.52541E-47	gi|595946614|ref|XP_007216164.1|hypothetical protein PRUPE_ppa015341mg, partial [Prunus persica]	GO:0006508, GO:0008234
lcl|ORF11_LIEC01012071.1_23243_22803	146	163.696	9.38088E-47	gi|548861893|gb|ERN19264.1|hypothetical protein AMTR_s00061p00215400 [Amborella trichopoda]	GO:0008233, GO:0006508, GO:0008234, GO:0016787
lcl|ORF11_LIEC01012071.1_23243_22803	146	162.54	1.85942E-46	gi|661877522|emb|CDP18645.1|unnamed protein product [Coffea canephora]	GO:0008233, GO:0006508, GO:0008234, GO:0016787
lcl|ORF11_LIEC01012071.1_23243_22803	146	162.155	2.645E-46	gi|565389944|ref|XP_006360707.1|PREDICTED: senescence-specific cysteine protease SAG39-like [Solanum tuberosum]	GO:0008233, GO:0006508, GO:0008234, GO:0016787
lcl|ORF11_LIEC01012071.1_23243_22803	146	162.155	2.95256E-46	gi|734402570|gb|KHN32069.1|Vignain [Glycine soja]	GO:0008233, GO:0006508, GO:0008234, GO:0016787
lcl|ORF18_LIEC01012071.1_19588_19268	106	103.99	7.83338E-24	gi|922328499|ref|XP_013443642.1|ubiquitin-like modifier-activating enzyme ATG7 [Medicago truncatula]	GO:0006914, GO:0005737, GO:0005829, GO:0010150, GO:0008641	XP_013443642.1, KEH17667.1
lcl|ORF18_LIEC01012071.1_19588_19268	106	101.679	6.01836E-23	gi|947075066|gb|KRH23906.1|hypothetical protein GLYMA_12G010000 [Glycine max]	GO:0006914, GO:0005737, GO:0034727, GO:0005829, GO:0019778, GO:0016236, GO:0032446, GO:0019779, GO:0044805, GO:0030163, GO:0010150, GO:0008641, GO:0000422, GO:0006995, GO:0006501	KRH23906.1
lcl|ORF18_LIEC01012071.1_19588_19268	106	101.679	6.25709E-23	gi|363806674|ref|NP_001242518.1|ubiquitin-like modifier-activating enzyme atg7-like [Glycine max]	GO:0006914, GO:0005737, GO:0008641	NP_001242518.1, BAH98059.1
lcl|ORF18_LIEC01012071.1_19588_19268	106	101.293	7.62505E-23	gi|593096578|ref|XP_007131401.1|hypothetical protein PHAVU_011G010700g [Phaseolus vulgaris]	GO:0006914, GO:0005737, GO:0008641
lcl|ORF20_LIEC01012071.1_3544_3155	129	98.9821	2.02452E-23	gi|194690986|gb|ACF79577.1|unknown [Zea mays]	GO:0016787
lcl|ORF20_LIEC01012071.1_3544_3155	129	97.0561	3.9677E-23	gi|28932772|gb|AAO60427.1|FPh1, partial [Gossypium hirsutum]	GO:0016787
lcl|ORF20_LIEC01012071.1_3544_3155	129	96.6709	5.02374E-23	gi|413947526|gb|AFW80175.1|hypothetical protein ZEAMMB73_309051 [Zea mays]	GO:0016787
lcl|ORF20_LIEC01012071.1_3544_3155	129	97.0561	1.26236E-22	gi|728831899|gb|KHG11342.1|Acyl-protein thioesterase 2 [Gossypium arboreum]	GO:0016787
lcl|ORF4_LIEC01012072.1_37290_37613	107	61.6178	6.4501E-9	gi|147837613|emb|CAN63649.1|hypothetical protein VITISV_037657 [Vitis vinifera]	GO:0008270, GO:0015074, GO:0003676
lcl|ORF6_LIEC01012072.1_55674_56084	136	86.6557	3.58875E-17	gi|147785835|emb|CAN73071.1|hypothetical protein VITISV_032383 [Vitis vinifera]	GO:0015074, GO:0003676
lcl|ORF14_LIEC01012072.1_114636_115685	349	380.948	2.17582E-117	gi|353685495|gb|AER13172.1|putative gag/pol polyprotein [Phaseolus vulgaris]	GO:0008270, GO:0015074, GO:0003676
lcl|ORF15_LIEC01012072.1_118698_119111	137	70.4774	1.62769E-11	gi|763775406|gb|KJB42529.1|hypothetical protein B456_007G156600 [Gossypium raimondii]	GO:0003677, GO:0046983, GO:0003676
lcl|ORF18_LIEC01012072.1_133623_133949	108	71.633	2.02362E-12	gi|113205226|gb|ABI34306.1|Polyprotein, putative [Solanum demissum]	GO:0008270, GO:0046983, GO:0015074, GO:0003676
lcl|ORF18_LIEC01012072.1_133623_133949	108	68.9366	1.73349E-11	gi|147818102|emb|CAN73567.1|hypothetical protein VITISV_003451 [Vitis vinifera]	GO:0008270, GO:0046872, GO:0015074, GO:0003676
lcl|ORF18_LIEC01012072.1_133623_133949	108	68.9366	1.73572E-11	gi|147804664|emb|CAN66637.1|hypothetical protein VITISV_011340 [Vitis vinifera]	GO:0008270, GO:0046872, GO:0015074, GO:0003676
lcl|ORF20_LIEC01012072.1_15340_15753	137	75.8702	2.92541E-14	gi|731355600|ref|XP_010689227.1|PREDICTED: transmembrane emp24 domain-containing protein p24beta2 [Beta vulgaris subsp. vulgaris]	GO:0005789, GO:0016020, GO:0016021, GO:0006810
lcl|ORF20_LIEC01012072.1_15340_15753	137	75.485	3.51493E-14	gi|702369951|ref|XP_010061440.1|PREDICTED: transmembrane emp24 domain-containing protein p24beta2 [Eucalyptus grandis]	GO:0016020, GO:0016021, GO:0006810
lcl|ORF20_LIEC01012072.1_15340_15753	137	75.0998	4.24904E-14	gi|595829581|ref|XP_007205899.1|hypothetical protein PRUPE_ppa011405mg [Prunus persica]	GO:0016020, GO:0016021, GO:0006810
lcl|ORF20_LIEC01012072.1_15340_15753	137	75.0998	4.40153E-14	gi|902140134|gb|KNA04615.1|hypothetical protein SOVF_198030 [Spinacia oleracea]	GO:0016020, GO:0016021, GO:0006810
lcl|ORF31_LIEC01012072.1_84451_84786	111	130.954	1.03379E-33	gi|902211230|gb|KNA16657.1|hypothetical protein SOVF_086720 [Spinacia oleracea]	GO:0003700, GO:0006351, GO:0006355, GO:0043565
lcl|ORF31_LIEC01012072.1_84451_84786	111	128.642	6.18631E-33	gi|566167787|ref|XP_006384820.1|bZIP family transcription factor family protein [Populus trichocarpa]	GO:0003700, GO:0006351, GO:0006355, GO:0043565
lcl|ORF31_LIEC01012072.1_84451_84786	111	121.709	2.13439E-32	gi|593202769|ref|XP_007132428.1|hypothetical protein PHAVU_011G0937001g, partial [Phaseolus vulgaris]	GO:0006351, GO:0043565
lcl|ORF31_LIEC01012072.1_84451_84786	111	124.405	2.48179E-32	gi|703074481|ref|XP_010089829.1|TGACG-sequence-specific DNA-binding protein TGA-2.1 [Morus notabilis]	GO:0003677, GO:0003700, GO:0006351, GO:0006355, GO:0043565	EXB38445.1, XP_010089829.1
lcl|ORF33_LIEC01012072.1_91114_91419	101	54.299	2.40206E-6	gi|13940610|gb|AAK50412.1|AC021891_13Putative retroelement [Oryza sativa Japonica Group]	GO:0003677, GO:0008270, GO:0046872, GO:0015074, GO:0006310, GO:0003676
lcl|ORF33_LIEC01012072.1_91114_91419	101	53.9138	2.5675E-6	gi|110289052|gb|ABB47537.2|retrotransposon protein, putative, unclassified [Oryza sativa Japonica Group]	GO:0008270, GO:0046872, GO:0015074, GO:0003676
lcl|ORF33_LIEC01012072.1_91114_91419	101	53.1434	4.67505E-6	gi|29150404|gb|AAO72413.1|gag-pol polyprotein [Oryza sativa Japonica Group]	GO:0008270, GO:0046872, GO:0015074, GO:0003676
lcl|ORF33_LIEC01012072.1_91114_91419	101	52.373	1.06923E-5	gi|440577378|emb|CCI55402.1|PH01B015M02.3 [Phyllostachys edulis]	GO:0008270, GO:0046872, GO:0003676
lcl|ORF33_LIEC01012072.1_91114_91419	101	52.373	1.08122E-5	gi|38345658|emb|CAE04422.2|OSJNBb0040D15.12 [Oryza sativa Japonica Group]	GO:0008270, GO:0046872, GO:0015074, GO:0003676
lcl|ORF37_LIEC01012072.1_112822_113274	150	100.523	6.29575E-22	gi|902156079|gb|KNA05978.1|hypothetical protein SOVF_185310, partial [Spinacia oleracea]	GO:0003677, GO:0046983, GO:0003676
lcl|ORF37_LIEC01012072.1_112822_113274	150	99.3673	1.87886E-21	gi|763762259|gb|KJB29513.1|hypothetical protein B456_005G104500 [Gossypium raimondii]	GO:0003677, GO:0046983, GO:0003676
lcl|ORF37_LIEC01012072.1_112822_113274	150	98.5969	2.84767E-21	gi|763813157|gb|KJB80009.1|hypothetical protein B456_013G077200 [Gossypium raimondii]	GO:0003677, GO:0046983, GO:0003676
lcl|ORF37_LIEC01012072.1_112822_113274	150	97.0561	1.01458E-20	gi|763749044|gb|KJB16483.1|hypothetical protein B456_002G232100 [Gossypium raimondii]	GO:0003677, GO:0046983, GO:0003676
lcl|ORF39_LIEC01012072.1_134467_134877	136	108.612	7.58197E-25	gi|147828230|emb|CAN66576.1|hypothetical protein VITISV_016964 [Vitis vinifera]	GO:0008270, GO:0015074, GO:0003676
lcl|ORF39_LIEC01012072.1_134467_134877	136	108.227	9.32198E-25	gi|147819561|emb|CAN76565.1|hypothetical protein VITISV_010942 [Vitis vinifera]	GO:0008270, GO:0015074, GO:0003676
lcl|ORF39_LIEC01012072.1_134467_134877	136	107.071	2.7626E-24	gi|113205226|gb|ABI34306.1|Polyprotein, putative [Solanum demissum]	GO:0008270, GO:0046983, GO:0015074, GO:0003676
lcl|ORF42_LIEC01012072.1_5411_5791	126	102.064	8.46807E-23	gi|703107423|ref|XP_010098742.1|hypothetical protein L484_026122 [Morus notabilis]	GO:0008270	EXB75645.1, XP_010098742.1
lcl|ORF48_LIEC01012072.1_65576_65941	121	172.17	2.24812E-47	gi|147794801|emb|CAN71427.1|hypothetical protein VITISV_027864 [Vitis vinifera]	GO:0008270, GO:0003676
lcl|ORF49_LIEC01012072.1_68177_68605	142	83.9593	2.77197E-16	gi|253759675|ref|XP_002488942.1|hypothetical protein SORBIDRAFT_1475s002010 [Sorghum bicolor]	GO:0008270, GO:0003676
lcl|ORF49_LIEC01012072.1_68177_68605	142	75.485	1.08835E-13	gi|226500000|ref|NP_001150428.1|retrotransposon protein [Zea mays]	GO:0008270, GO:0046872, GO:0003676
lcl|ORF49_LIEC01012072.1_68177_68605	142	72.4034	5.04898E-13	gi|326504846|dbj|BAK06714.1|predicted protein [Hordeum vulgare subsp. vulgare]	GO:0008270, GO:0046872, GO:0003676
lcl|ORF49_LIEC01012072.1_68177_68605	142	72.4034	4.36473E-12	gi|29150404|gb|AAO72413.1|gag-pol polyprotein [Oryza sativa Japonica Group]	GO:0008270, GO:0046872, GO:0015074, GO:0003676
lcl|ORF49_LIEC01012072.1_68177_68605	142	69.707	1.05875E-11	gi|226529173|ref|NP_001150961.1|retrotransposon protein [Zea mays]	GO:0008270, GO:0046872, GO:0003676
lcl|ORF49_LIEC01012072.1_68177_68605	142	68.9366	6.01108E-11	gi|108706239|gb|ABF94034.1|retrotransposon protein, putative, unclassified [Oryza sativa Japonica Group]	GO:0008270, GO:0046872, GO:0015074, GO:0003676
lcl|ORF49_LIEC01012072.1_68177_68605	142	67.0106	1.4458E-10	gi|113632099|dbj|BAF25780.1|Os09g0551200 [Oryza sativa Japonica Group]	GO:0008270, GO:0046872, GO:0003676
lcl|ORF49_LIEC01012072.1_68177_68605	142	66.6254	2.09032E-10	gi|77553519|gb|ABA96315.1|retrotransposon protein, putative, Ty1-copia subclass [Oryza sativa Japonica Group]	GO:0008270, GO:0046872, GO:0003676
lcl|ORF50_LIEC01012072.1_69812_70213	133	108.227	9.21331E-25	gi|147845089|emb|CAN78459.1|hypothetical protein VITISV_035181 [Vitis vinifera]	GO:0046983, GO:0003676
lcl|ORF50_LIEC01012072.1_69812_70213	133	107.842	1.27992E-24	gi|147767875|emb|CAN69008.1|hypothetical protein VITISV_015950 [Vitis vinifera]	GO:0003677, GO:0046983, GO:0003676
lcl|ORF50_LIEC01012072.1_69812_70213	133	103.99	2.13163E-23	gi|147777759|emb|CAN62524.1|hypothetical protein VITISV_011953 [Vitis vinifera]	GO:0046983, GO:0003676
lcl|ORF50_LIEC01012072.1_69812_70213	133	103.99	2.94861E-23	gi|147853049|emb|CAN82318.1|hypothetical protein VITISV_015618 [Vitis vinifera]	GO:0003677, GO:0046983, GO:0003676
lcl|ORF50_LIEC01012072.1_69812_70213	133	103.605	3.08226E-23	gi|147765793|emb|CAN60186.1|hypothetical protein VITISV_043811 [Vitis vinifera]	GO:0046983, GO:0003676
lcl|ORF50_LIEC01012072.1_69812_70213	133	99.7525	7.51807E-22	gi|902237493|gb|KNA24828.1|hypothetical protein SOVF_010660 [Spinacia oleracea]	GO:0003677, GO:0046983, GO:0003676
lcl|ORF52_LIEC01012072.1_94991_95305	104	56.6102	1.86586E-7	gi|685344580|ref|XP_009108530.1|PREDICTED: derlin-2.1-like [Brassica rapa]	GO:0005789, GO:0016020, GO:0016021, GO:0005783
lcl|ORF52_LIEC01012072.1_94991_95305	104	56.6102	2.26267E-7	gi|923795795|ref|XP_013685756.1|PREDICTED: derlin-2.1-like [Brassica napus]	GO:0005789, GO:0016020, GO:0016021, GO:0005783
lcl|ORF52_LIEC01012072.1_94991_95305	104	55.4546	5.80629E-7	gi|923646359|ref|XP_013642970.1|PREDICTED: derlin-2.1 [Brassica napus]	GO:0005789, GO:0016020, GO:0016021, GO:0005783
lcl|ORF53_LIEC01012072.1_97499_97915	138	63.929	2.50777E-10	gi|937936732|dbj|BAT11646.1|Os10g0514425 [Oryza sativa Japonica Group]	GO:0016020, GO:0016021
lcl|ORF56_LIEC01012072.1_115979_116893	304	329.331	8.17371E-100	gi|56407681|gb|AAV88069.1|hypothetical retrotransposon [Ipomoea batatas]	GO:0015074, GO:0003676
lcl|ORF59_LIEC01012072.1_99213_98149	354	461.84	3.33508E-158	gi|703117781|ref|XP_010101456.1|Cytochrome P450 77A3 [Morus notabilis]	GO:0005506, GO:0016491, GO:0046872, GO:0016705, GO:0020037, GO:0055114, GO:0004497	XP_010101456.1, EXB88439.1
lcl|ORF59_LIEC01012072.1_99213_98149	354	460.685	1.2993E-157	gi|848883387|ref|XP_012841993.1|PREDICTED: cytochrome P450 77A1 [Erythranthe guttata]	GO:0005506, GO:0046872, GO:0016705, GO:0016491, GO:0020037, GO:0055114, GO:0004497
lcl|ORF59_LIEC01012072.1_99213_98149	354	460.299	2.07369E-157	gi|225444349|ref|XP_002265911.1|PREDICTED: cytochrome P450 77A1 [Vitis vinifera]	GO:0005506, GO:0016705, GO:0044550, GO:0046872, GO:0016491, GO:0016020, GO:0016709, GO:0020037, GO:0055114, GO:0004497, GO:0005886
lcl|ORF59_LIEC01012072.1_99213_98149	354	458.373	9.43332E-157	gi|1044538369|ref|XP_017430283.1|PREDICTED: cytochrome P450 77A1 [Vigna angularis]	GO:0005506, GO:0016491, GO:0016705, GO:0046872, GO:0020037, GO:0055114, GO:0004497
lcl|ORF59_LIEC01012072.1_99213_98149	354	458.373	1.05203E-156	gi|965660977|dbj|BAT77396.1|hypothetical protein VIGAN_01550700 [Vigna angularis var. angularis]	GO:0005506, GO:0016491, GO:0016705, GO:0046872, GO:0020037, GO:0055114, GO:0004497
lcl|ORF59_LIEC01012072.1_99213_98149	354	457.988	1.70296E-156	gi|593781775|ref|XP_007153928.1|hypothetical protein PHAVU_003G076900g [Phaseolus vulgaris]	GO:0005506, GO:0016705, GO:0046872, GO:0016491, GO:0020037, GO:0055114, GO:0004497
lcl|ORF60_LIEC01012072.1_98049_97594	151	263.462	1.0874E-83	gi|224078652|ref|XP_002305592.1|cytochrome P450 family protein [Populus trichocarpa]	GO:0005506, GO:0016705, GO:0046872, GO:0016491, GO:0044550, GO:0016020, GO:0016709, GO:0020037, GO:0055114, GO:0004497, GO:0005886
lcl|ORF60_LIEC01012072.1_98049_97594	151	263.077	1.68315E-83	gi|595819098|ref|XP_007204450.1|hypothetical protein PRUPE_ppa026370mg [Prunus persica]	GO:0005506, GO:0016705, GO:0046872, GO:0016491, GO:0020037, GO:0055114, GO:0004497, GO:0005886
lcl|ORF60_LIEC01012072.1_98049_97594	151	258.84	8.25138E-82	gi|976910064|gb|KVH96934.1|cytochrome P450 [Cynara cardunculus var. scolymus]	GO:0005506, GO:0016491, GO:0046872, GO:0016705, GO:0020037, GO:0055114, GO:0004497
lcl|ORF63_LIEC01012072.1_71733_71248	161	264.233	7.34775E-79	gi|218201855|gb|EEC84282.1|hypothetical protein OsI_30754 [Oryza sativa Indica Group]	GO:0008270, GO:0046872, GO:0015074, GO:0003676
lcl|ORF63_LIEC01012072.1_71733_71248	161	263.848	9.84945E-79	gi|113622864|dbj|BAF22809.1|Os08g0125300 [Oryza sativa Japonica Group]	GO:0008270, GO:0046872, GO:0015074, GO:0003676
lcl|ORF63_LIEC01012072.1_71733_71248	161	260.381	1.55425E-77	gi|108706239|gb|ABF94034.1|retrotransposon protein, putative, unclassified [Oryza sativa Japonica Group]	GO:0008270, GO:0046872, GO:0015074, GO:0003676
lcl|ORF63_LIEC01012072.1_71733_71248	161	253.832	2.45231E-75	gi|29150404|gb|AAO72413.1|gag-pol polyprotein [Oryza sativa Japonica Group]	GO:0008270, GO:0046872, GO:0015074, GO:0003676
lcl|ORF63_LIEC01012072.1_71733_71248	161	248.44	1.80304E-73	gi|30017513|gb|AAP12935.1|retrotransposon protein, putative, unclassified [Oryza sativa Japonica Group]	GO:0008270, GO:0015074, GO:0003676
lcl|ORF63_LIEC01012072.1_71733_71248	161	248.44	1.84578E-73	gi|108708653|gb|ABF96448.1|retrotransposon protein, putative, Ty1-copia subclass [Oryza sativa Japonica Group]	GO:0008270, GO:0015074, GO:0003676
lcl|ORF63_LIEC01012072.1_71733_71248	161	204.527	2.75099E-65	gi|68164465|gb|AAY87199.1|reverse transcriptase, partial [Ephedra distachya]	GO:0003964, GO:0006278
lcl|ORF63_LIEC01012072.1_71733_71248	161	204.142	5.66101E-65	gi|68164461|gb|AAY87197.1|reverse transcriptase, partial [Ephedra distachya]	GO:0003964, GO:0006278
lcl|ORF64_LIEC01012072.1_71229_70834	131	171.014	9.15185E-47	gi|108706239|gb|ABF94034.1|retrotransposon protein, putative, unclassified [Oryza sativa Japonica Group]	GO:0008270, GO:0046872, GO:0015074, GO:0003676
lcl|ORF64_LIEC01012072.1_71229_70834	131	168.703	5.60936E-46	gi|218201855|gb|EEC84282.1|hypothetical protein OsI_30754 [Oryza sativa Indica Group]	GO:0008270, GO:0046872, GO:0015074, GO:0003676
lcl|ORF64_LIEC01012072.1_71229_70834	131	168.318	6.55032E-46	gi|113622864|dbj|BAF22809.1|Os08g0125300 [Oryza sativa Japonica Group]	GO:0008270, GO:0046872, GO:0015074, GO:0003676
lcl|ORF64_LIEC01012072.1_71229_70834	131	150.214	1.3894E-39	gi|110289052|gb|ABB47537.2|retrotransposon protein, putative, unclassified [Oryza sativa Japonica Group]	GO:0008270, GO:0046872, GO:0015074, GO:0003676
lcl|ORF64_LIEC01012072.1_71229_70834	131	140.969	3.16693E-36	gi|30017513|gb|AAP12935.1|retrotransposon protein, putative, unclassified [Oryza sativa Japonica Group]	GO:0008270, GO:0015074, GO:0003676
lcl|ORF71_LIEC01012072.1_11970_11143	275	186.422	4.74012E-50	gi|902163195|gb|KNA06791.1|hypothetical protein SOVF_177800 [Spinacia oleracea]	GO:0043531, GO:0006952
lcl|ORF71_LIEC01012072.1_11970_11143	275	172.17	5.34664E-45	gi|870862390|gb|KMT13595.1|hypothetical protein BVRB_4g081960 [Beta vulgaris subsp. vulgaris]	GO:0043531, GO:0006952
lcl|ORF71_LIEC01012072.1_11970_11143	275	163.31	6.69766E-42	gi|566195916|ref|XP_006377974.1|hypothetical protein POPTR_0011s16850g [Populus trichocarpa]	GO:0043531, GO:0006952
lcl|ORF71_LIEC01012072.1_11970_11143	275	162.925	7.37641E-42	gi|566195914|ref|XP_006377973.1|NBS-LRR resistance gene-like protein ARGH34 [Populus trichocarpa]	GO:0043531, GO:0006952
lcl|ORF71_LIEC01012072.1_11970_11143	275	160.229	7.93724E-41	gi|356515318|ref|XP_003526348.1|PREDICTED: disease resistance protein RPM1-like [Glycine max]	GO:0043531, GO:0006952
lcl|ORF78_LIEC01012072.1_24815_23955	286	169.088	7.6701E-44	gi|902163195|gb|KNA06791.1|hypothetical protein SOVF_177800 [Spinacia oleracea]	GO:0043531, GO:0006952
lcl|ORF78_LIEC01012072.1_24815_23955	286	162.54	1.62169E-41	gi|870862390|gb|KMT13595.1|hypothetical protein BVRB_4g081960 [Beta vulgaris subsp. vulgaris]	GO:0043531, GO:0006952
lcl|ORF78_LIEC01012072.1_24815_23955	286	156.377	2.49821E-39	gi|566195916|ref|XP_006377974.1|hypothetical protein POPTR_0011s16850g [Populus trichocarpa]	GO:0043531, GO:0006952
lcl|ORF78_LIEC01012072.1_24815_23955	286	155.992	3.00814E-39	gi|566195914|ref|XP_006377973.1|NBS-LRR resistance gene-like protein ARGH34 [Populus trichocarpa]	GO:0043531, GO:0006952
lcl|ORF79_LIEC01012072.1_23933_21891	680	493.041	1.68568E-159	gi|902163195|gb|KNA06791.1|hypothetical protein SOVF_177800 [Spinacia oleracea]	GO:0043531, GO:0006952
lcl|ORF79_LIEC01012072.1_23933_21891	680	454.907	2.04403E-145	gi|147808016|emb|CAN62150.1|hypothetical protein VITISV_018440 [Vitis vinifera]	GO:0043531, GO:0006952
lcl|ORF79_LIEC01012072.1_23933_21891	680	451.825	6.69666E-144	gi|359480124|ref|XP_003632405.1|PREDICTED: disease resistance protein RPM1 isoform X1 [Vitis vinifera]	GO:0043531, GO:0006952
lcl|ORF79_LIEC01012072.1_23933_21891	680	450.669	8.47945E-144	gi|147771834|emb|CAN60255.1|hypothetical protein VITISV_025806 [Vitis vinifera]	GO:0043531, GO:0006952
lcl|ORF79_LIEC01012072.1_23933_21891	680	451.825	8.63711E-144	gi|359480122|ref|XP_002265617.2|PREDICTED: disease resistance protein RPM1 [Vitis vinifera]	GO:0043531, GO:0006952
lcl|ORF86_LIEC01012072.1_81229_80876	117	148.673	3.05247E-39	gi|113205327|gb|ABI34342.1|Polyprotein, putative [Solanum demissum]	GO:0015074, GO:0003676
lcl|ORF86_LIEC01012072.1_81229_80876	117	147.132	1.22606E-38	gi|113205290|gb|ABI34329.1|Integrase core domain containing protein [Solanum demissum]	GO:0015074, GO:0003676
lcl|ORF86_LIEC01012072.1_81229_80876	117	135.576	4.15844E-38	gi|508721741|gb|EOY13638.1|Cysteine-rich RLK (RECEPTOR-like protein kinase) 8, putative [Theobroma cacao]	GO:0016310, GO:0016301
lcl|ORF86_LIEC01012072.1_81229_80876	117	144.821	7.06034E-38	gi|147766538|emb|CAN69691.1|hypothetical protein VITISV_026777 [Vitis vinifera]	GO:0015074, GO:0003676
lcl|ORF87_LIEC01012072.1_74335_73973	120	140.198	8.6369E-39	gi|113534520|dbj|BAF06903.1|Os01g0879800 [Oryza sativa Japonica Group]	GO:0008270, GO:0046872, GO:0003676
lcl|ORF87_LIEC01012072.1_74335_73973	120	137.502	8.98312E-38	gi|77553519|gb|ABA96315.1|retrotransposon protein, putative, Ty1-copia subclass [Oryza sativa Japonica Group]	GO:0008270, GO:0046872, GO:0003676
lcl|ORF87_LIEC01012072.1_74335_73973	120	137.117	1.27451E-37	gi|113632099|dbj|BAF25780.1|Os09g0551200 [Oryza sativa Japonica Group]	GO:0008270, GO:0046872, GO:0003676
lcl|ORF87_LIEC01012072.1_74335_73973	120	140.584	2.35273E-36	gi|77554492|gb|ABA97288.1|retrotransposon protein, putative, Ty1-copia subclass, expressed [Oryza sativa Japonica Group]	GO:0008270, GO:0016491, GO:0046872, GO:0005507, GO:0055114, GO:0003676
lcl|ORF87_LIEC01012072.1_74335_73973	120	132.88	6.27832E-36	gi|226500000|ref|NP_001150428.1|retrotransposon protein [Zea mays]	GO:0008270, GO:0046872, GO:0003676
lcl|ORF87_LIEC01012072.1_74335_73973	120	138.658	1.34241E-35	gi|218201855|gb|EEC84282.1|hypothetical protein OsI_30754 [Oryza sativa Indica Group]	GO:0008270, GO:0046872, GO:0015074, GO:0003676
lcl|ORF87_LIEC01012072.1_74335_73973	120	131.339	1.58743E-35	gi|226529173|ref|NP_001150961.1|retrotransposon protein [Zea mays]	GO:0008270, GO:0046872, GO:0003676
lcl|ORF88_LIEC01012072.1_73801_73109	230	168.318	3.45246E-44	gi|108708653|gb|ABF96448.1|retrotransposon protein, putative, Ty1-copia subclass [Oryza sativa Japonica Group]	GO:0008270, GO:0015074, GO:0003676
lcl|ORF88_LIEC01012072.1_73801_73109	230	167.933	4.01959E-44	gi|30017513|gb|AAP12935.1|retrotransposon protein, putative, unclassified [Oryza sativa Japonica Group]	GO:0008270, GO:0015074, GO:0003676
lcl|ORF88_LIEC01012072.1_73801_73109	230	163.696	1.06153E-42	gi|218201855|gb|EEC84282.1|hypothetical protein OsI_30754 [Oryza sativa Indica Group]	GO:0008270, GO:0046872, GO:0015074, GO:0003676
lcl|ORF88_LIEC01012072.1_73801_73109	230	163.31	1.92996E-42	gi|113622864|dbj|BAF22809.1|Os08g0125300 [Oryza sativa Japonica Group]	GO:0008270, GO:0046872, GO:0015074, GO:0003676
lcl|ORF88_LIEC01012072.1_73801_73109	230	162.925	2.40184E-42	gi|24899448|gb|AAN65018.1|putative polyprotein [Oryza sativa Japonica Group]	GO:0008270, GO:0046872, GO:0015074, GO:0003676
lcl|ORF88_LIEC01012072.1_73801_73109	230	155.606	8.14493E-40	gi|29150404|gb|AAO72413.1|gag-pol polyprotein [Oryza sativa Japonica Group]	GO:0008270, GO:0046872, GO:0015074, GO:0003676
lcl|ORF88_LIEC01012072.1_73801_73109	230	152.14	1.33647E-38	gi|54287639|gb|AAV31383.1|putative polyprotein [Oryza sativa Japonica Group]	GO:0003676
lcl|ORF88_LIEC01012072.1_73801_73109	230	151.754	1.89694E-38	gi|108706239|gb|ABF94034.1|retrotransposon protein, putative, unclassified [Oryza sativa Japonica Group]	GO:0008270, GO:0046872, GO:0015074, GO:0003676
lcl|ORF88_LIEC01012072.1_73801_73109	230	150.984	3.62581E-38	gi|110289052|gb|ABB47537.2|retrotransposon protein, putative, unclassified [Oryza sativa Japonica Group]	GO:0008270, GO:0046872, GO:0015074, GO:0003676
lcl|ORF88_LIEC01012072.1_73801_73109	230	148.673	1.75345E-37	gi|13940610|gb|AAK50412.1|AC021891_13Putative retroelement [Oryza sativa Japonica Group]	GO:0003677, GO:0008270, GO:0046872, GO:0015074, GO:0006310, GO:0003676
lcl|ORF89_LIEC01012072.1_73075_71723	450	494.582	3.7375E-161	gi|110289052|gb|ABB47537.2|retrotransposon protein, putative, unclassified [Oryza sativa Japonica Group]	GO:0008270, GO:0046872, GO:0015074, GO:0003676
lcl|ORF89_LIEC01012072.1_73075_71723	450	474.552	1.66257E-156	gi|38345658|emb|CAE04422.2|OSJNBb0040D15.12 [Oryza sativa Japonica Group]	GO:0008270, GO:0046872, GO:0015074, GO:0003676
lcl|ORF89_LIEC01012072.1_73075_71723	450	484.567	9.48496E-156	gi|29150404|gb|AAO72413.1|gag-pol polyprotein [Oryza sativa Japonica Group]	GO:0008270, GO:0046872, GO:0015074, GO:0003676
lcl|ORF89_LIEC01012072.1_73075_71723	450	483.411	1.0595E-154	gi|218201855|gb|EEC84282.1|hypothetical protein OsI_30754 [Oryza sativa Indica Group]	GO:0008270, GO:0046872, GO:0015074, GO:0003676
lcl|ORF89_LIEC01012072.1_73075_71723	450	483.026	1.8674E-154	gi|113622864|dbj|BAF22809.1|Os08g0125300 [Oryza sativa Japonica Group]	GO:0008270, GO:0046872, GO:0015074, GO:0003676
lcl|ORF89_LIEC01012072.1_73075_71723	450	435.261	2.12015E-137	gi|108708653|gb|ABF96448.1|retrotransposon protein, putative, Ty1-copia subclass [Oryza sativa Japonica Group]	GO:0008270, GO:0015074, GO:0003676
lcl|ORF89_LIEC01012072.1_73075_71723	450	422.55	2.71701E-133	gi|13940610|gb|AAK50412.1|AC021891_13Putative retroelement [Oryza sativa Japonica Group]	GO:0003677, GO:0008270, GO:0046872, GO:0015074, GO:0006310, GO:0003676
lcl|ORF89_LIEC01012072.1_73075_71723	450	417.157	1.17546E-130	gi|30017513|gb|AAP12935.1|retrotransposon protein, putative, unclassified [Oryza sativa Japonica Group]	GO:0008270, GO:0015074, GO:0003676
lcl|ORF89_LIEC01012072.1_73075_71723	450	403.675	8.09621E-125	gi|108706239|gb|ABF94034.1|retrotransposon protein, putative, unclassified [Oryza sativa Japonica Group]	GO:0008270, GO:0046872, GO:0015074, GO:0003676
lcl|ORF89_LIEC01012072.1_73075_71723	450	395.586	6.9524E-122	gi|24899448|gb|AAN65018.1|putative polyprotein [Oryza sativa Japonica Group]	GO:0008270, GO:0046872, GO:0015074, GO:0003676
lcl|ORF91_LIEC01012072.1_52204_51839	121	51.2174	5.29495E-5	gi|30017513|gb|AAP12935.1|retrotransposon protein, putative, unclassified [Oryza sativa Japonica Group]	GO:0008270, GO:0015074, GO:0003676
lcl|ORF91_LIEC01012072.1_52204_51839	121	50.8322	5.83799E-5	gi|108708653|gb|ABF96448.1|retrotransposon protein, putative, Ty1-copia subclass [Oryza sativa Japonica Group]	GO:0008270, GO:0015074, GO:0003676
lcl|ORF94_LIEC01012072.1_11071_9140	643	460.299	2.4359E-147	gi|902163195|gb|KNA06791.1|hypothetical protein SOVF_177800 [Spinacia oleracea]	GO:0043531, GO:0006952
lcl|ORF94_LIEC01012072.1_11071_9140	643	447.973	3.50036E-143	gi|147808016|emb|CAN62150.1|hypothetical protein VITISV_018440 [Vitis vinifera]	GO:0043531, GO:0006952
lcl|ORF94_LIEC01012072.1_11071_9140	643	442.195	4.37496E-141	gi|147771834|emb|CAN60255.1|hypothetical protein VITISV_025806 [Vitis vinifera]	GO:0043531, GO:0006952
lcl|ORF94_LIEC01012072.1_11071_9140	643	441.81	1.78387E-140	gi|359480124|ref|XP_003632405.1|PREDICTED: disease resistance protein RPM1 isoform X1 [Vitis vinifera]	GO:0043531, GO:0006952
lcl|ORF94_LIEC01012072.1_11071_9140	643	433.721	1.63838E-137	gi|225465431|ref|XP_002265419.1|PREDICTED: disease resistance protein RPM1 [Vitis vinifera]	GO:0043531, GO:0006952
lcl|ORF94_LIEC01012072.1_11071_9140	643	432.18	8.9809E-137	gi|359480122|ref|XP_002265617.2|PREDICTED: disease resistance protein RPM1 [Vitis vinifera]	GO:0043531, GO:0006952
lcl|ORF97_LIEC01012072.1_919_2	306	270.396	2.00247E-82	gi|508720082|gb|EOY11979.1|Uncharacterized protein TCM_030608 isoform 1 [Theobroma cacao]	GO:0005886
lcl|ORF97_LIEC01012072.1_919_2	306	257.684	1.99325E-77	gi|225461957|ref|XP_002266660.1|PREDICTED: WEB family protein At5g55860 [Vitis vinifera]	GO:0009904, GO:0009903, GO:0005829, GO:0005886
lcl|ORF12_LIEC01012073.1_64885_65310	141	107.457	4.864E-25	gi|728837908|gb|KHG17351.1|Diphthamide biosynthesis 2 [Gossypium arboreum]	GO:0017183
lcl|ORF12_LIEC01012073.1_64885_65310	141	107.071	2.6977E-24	gi|508773857|gb|EOY21113.1|Diphthamide synthesis DPH2 family protein [Theobroma cacao]	GO:0017183, GO:0016020, GO:0016021
lcl|ORF12_LIEC01012073.1_64885_65310	141	105.145	8.13293E-24	gi|359478316|ref|XP_002273627.2|PREDICTED: diphthamide biosynthesis protein 2 isoform X1 [Vitis vinifera]	GO:0017183
lcl|ORF13_LIEC01012073.1_66337_66648	103	58.9214	5.66158E-8	gi|595864772|ref|XP_007211833.1|hypothetical protein PRUPE_ppa004543mg [Prunus persica]	GO:0017183
lcl|ORF13_LIEC01012073.1_66337_66648	103	55.0694	1.11126E-6	gi|703090553|ref|XP_010094112.1|Diphthamide biosynthesis protein 2 [Morus notabilis]	GO:0017183	XP_010094112.1, EXB55202.1
lcl|ORF30_LIEC01012073.1_3557_2259	432	406.757	1.68652E-136	gi|823122318|ref|XP_012470403.1|PREDICTED: presenilin-like protein At2g29900 [Gossypium raimondii]	GO:0004190, GO:0005789, GO:0007219, GO:0008233, GO:0016020, GO:0006508, GO:0016021, GO:0016485, GO:0005794, GO:0005783, GO:0000139, GO:0016787
lcl|ORF30_LIEC01012073.1_3557_2259	432	402.134	1.36271E-134	gi|508774821|gb|EOY22077.1|Presenilin-2 [Theobroma cacao]	GO:0005789, GO:0007219, GO:0016020, GO:0006508, GO:0016021, GO:0043231, GO:0016485, GO:0016787, GO:0004190, GO:0008233, GO:0000139, GO:0005794, GO:0005783, GO:0005798
lcl|ORF30_LIEC01012073.1_3557_2259	432	402.905	1.50696E-134	gi|595846486|ref|XP_007209140.1|hypothetical protein PRUPE_ppa005798mg [Prunus persica]	GO:0005789, GO:0007219, GO:0016020, GO:0006508, GO:0043231, GO:0016021, GO:0016485, GO:0016787, GO:0004190, GO:0008233, GO:0005783, GO:0000139, GO:0005794, GO:0005798
lcl|ORF2_LIEC01012074.1_1113_739	124	72.7886	1.52027E-12	gi|147803380|emb|CAN62248.1|hypothetical protein VITISV_022540 [Vitis vinifera]	GO:0006508, GO:0004252, GO:0016787
lcl|ORF2_LIEC01012074.1_1113_739	124	71.2478	5.09673E-12	gi|147818040|emb|CAN62791.1|hypothetical protein VITISV_024905 [Vitis vinifera]	GO:0015074, GO:0003676
lcl|ORF2_LIEC01012074.1_1113_739	124	70.8626	7.27671E-12	gi|19920210|gb|AAM08642.1|AC108883_15Putative copia-type pol polyprotein [Oryza sativa Japonica Group]	GO:0003677, GO:0008270, GO:0046872, GO:0015074, GO:0006310, GO:0003676
lcl|ORF2_LIEC01012075.1_21468_22055	195	200.675	4.06906E-56	gi|508713133|gb|EOY05030.1|Cysteine-rich RLK (RECEPTOR-like protein kinase) 8 [Theobroma cacao]	GO:0015074, GO:0016310, GO:0016301, GO:0003676
lcl|ORF3_LIEC01012075.1_22926_23249	107	144.821	5.4214E-38	gi|147806117|emb|CAN67762.1|hypothetical protein VITISV_040650 [Vitis vinifera]	GO:0008270, GO:0015074, GO:0003676
lcl|ORF9_LIEC01012075.1_10691_11008	105	54.299	2.63999E-6	gi|158828138|gb|ABW81017.1|gag-pol polymerase, partial [Arabidopsis lyrata subsp. lyrata]	GO:0008270, GO:0046872, GO:0015074, GO:0003676
lcl|ORF9_LIEC01012075.1_10691_11008	105	53.9138	3.4043E-6	gi|147828230|emb|CAN66576.1|hypothetical protein VITISV_016964 [Vitis vinifera]	GO:0008270, GO:0015074, GO:0003676
lcl|ORF10_LIEC01012075.1_12587_12889	100	99.3673	6.16559E-24	gi|77551926|gb|ABA94723.1|retrotransposon protein, putative, Ty1-copia subclass [Oryza sativa Japonica Group]	GO:0005739
lcl|ORF10_LIEC01012075.1_12587_12889	100	100.138	1.57256E-22	gi|41469462|gb|AAS07263.1|putative gag/pol polyprotein [Oryza sativa Japonica Group]	GO:0016020, GO:0016021, GO:0015074, GO:0003676
lcl|ORF10_LIEC01012075.1_12587_12889	100	99.7525	2.26805E-22	gi|108710670|gb|ABF98465.1|retrotransposon protein, putative, Ty1-copia subclass [Oryza sativa Japonica Group]	GO:0008270, GO:0046872, GO:0015074, GO:0003676
lcl|ORF10_LIEC01012075.1_12587_12889	100	99.7525	2.28262E-22	gi|108711148|gb|ABF98943.1|retrotransposon protein, putative, unclassified, expressed [Oryza sativa Japonica Group]	GO:0008270, GO:0046872, GO:0015074, GO:0003676
lcl|ORF15_LIEC01012075.1_36551_36180	123	64.3142	1.30958E-9	gi|460393672|ref|XP_004242433.1|PREDICTED: AUGMIN subunit 3-like [Solanum lycopersicum]	GO:0051225, GO:0070652
lcl|ORF15_LIEC01012075.1_36551_36180	123	62.7734	2.40194E-9	gi|388514435|gb|AFK45279.1|unknown [Lotus japonicus]	GO:0051225, GO:0070652, GO:0016020, GO:0016021
lcl|ORF15_LIEC01012075.1_36551_36180	123	63.5438	2.4373E-9	gi|955380365|ref|XP_006600849.2|PREDICTED: AUGMIN subunit 3 isoform X2 [Glycine max]	GO:0051225, GO:0080175, GO:0070652, GO:0009524, GO:0005819, GO:0005634
lcl|ORF19_LIEC01012075.1_30628_30224	134	114.39	5.46187E-28	gi|902035506|gb|KNA02622.1|hypothetical protein SOVF_216980, partial [Spinacia oleracea]	GO:0051225, GO:0070652
lcl|ORF19_LIEC01012075.1_30628_30224	134	114.005	3.39244E-27	gi|763817258|gb|KJB84105.1|hypothetical protein B456_N003600 [Gossypium raimondii]	GO:0051225, GO:0070652
lcl|ORF19_LIEC01012075.1_30628_30224	134	114.005	7.04195E-27	gi|763817259|gb|KJB84106.1|hypothetical protein B456_N003600 [Gossypium raimondii]	GO:0051225, GO:0070652
lcl|ORF19_LIEC01012075.1_30628_30224	134	114.005	7.39674E-27	gi|567140797|ref|XP_006395172.1|hypothetical protein EUTSA_v10003836mg [Eutrema salsugineum]	GO:0051225, GO:0070652
lcl|ORF19_LIEC01012075.1_30628_30224	134	113.62	8.16078E-27	gi|763817260|gb|KJB84107.1|hypothetical protein B456_N003600 [Gossypium raimondii]	GO:0051225, GO:0070652
lcl|ORF19_LIEC01012075.1_30628_30224	134	113.62	8.50693E-27	gi|823266670|ref|XP_012466036.1|PREDICTED: HAUS augmin-like complex subunit 3 isoform X1 [Gossypium raimondii]	GO:0051225, GO:0070652
lcl|ORF19_LIEC01012075.1_30628_30224	134	113.62	8.67579E-27	gi|1050562892|ref|XP_017609626.1|PREDICTED: AUGMIN subunit 3 isoform X1 [Gossypium arboreum]	GO:0051225, GO:0070652
lcl|ORF19_LIEC01012075.1_30628_30224	134	113.62	8.74204E-27	gi|823266672|ref|XP_012466037.1|PREDICTED: HAUS augmin-like complex subunit 3 isoform X2 [Gossypium raimondii]	GO:0051225, GO:0070652
lcl|ORF20_LIEC01012075.1_18442_17906	178	236.884	4.69945E-69	gi|147794801|emb|CAN71427.1|hypothetical protein VITISV_027864 [Vitis vinifera]	GO:0008270, GO:0003676
lcl|ORF20_LIEC01012075.1_18442_17906	178	221.861	9.44541E-64	gi|147810137|emb|CAN73532.1|hypothetical protein VITISV_012827 [Vitis vinifera]	GO:0008270, GO:0046872, GO:0015074, GO:0003676
lcl|ORF20_LIEC01012075.1_18442_17906	178	202.986	2.80343E-57	gi|147783961|emb|CAN63563.1|hypothetical protein VITISV_003097 [Vitis vinifera]	GO:0015074, GO:0003676
lcl|ORF21_LIEC01012075.1_5581_5276	101	109.383	4.46227E-29	gi|1044563190|ref|XP_017417856.1|PREDICTED: putative lipid-transfer protein DIR1 [Vigna angularis]	GO:0016020, GO:0016021
lcl|ORF25_LIEC01012075.1_34455_34138	105	88.1965	1.59217E-18	gi|902035506|gb|KNA02622.1|hypothetical protein SOVF_216980, partial [Spinacia oleracea]	GO:0051225, GO:0070652
lcl|ORF27_LIEC01012075.1_19188_18532	218	219.55	2.62871E-62	gi|147794801|emb|CAN71427.1|hypothetical protein VITISV_027864 [Vitis vinifera]	GO:0008270, GO:0003676
lcl|ORF27_LIEC01012075.1_19188_18532	218	204.142	6.1901E-57	gi|147817226|emb|CAN75363.1|hypothetical protein VITISV_026292 [Vitis vinifera]	GO:0008270, GO:0046872, GO:0015074, GO:0003676
lcl|ORF27_LIEC01012075.1_19188_18532	218	202.601	1.5545E-56	gi|147798853|emb|CAN61340.1|hypothetical protein VITISV_007301 [Vitis vinifera]	GO:0008270, GO:0003676
lcl|ORF27_LIEC01012075.1_19188_18532	218	202.986	1.81326E-56	gi|147810137|emb|CAN73532.1|hypothetical protein VITISV_012827 [Vitis vinifera]	GO:0008270, GO:0046872, GO:0015074, GO:0003676
lcl|ORF28_LIEC01012075.1_16527_16183	114	162.925	2.73784E-44	gi|147794801|emb|CAN71427.1|hypothetical protein VITISV_027864 [Vitis vinifera]	GO:0008270, GO:0003676
lcl|ORF30_LIEC01012075.1_1338_604	244	257.684	6.77375E-83	gi|226500000|ref|NP_001150428.1|retrotransposon protein [Zea mays]	GO:0008270, GO:0046872, GO:0003676
lcl|ORF30_LIEC01012075.1_1338_604	244	255.373	6.05169E-82	gi|113534520|dbj|BAF06903.1|Os01g0879800 [Oryza sativa Japonica Group]	GO:0008270, GO:0046872, GO:0003676
lcl|ORF30_LIEC01012075.1_1338_604	244	254.603	9.38963E-82	gi|77553519|gb|ABA96315.1|retrotransposon protein, putative, Ty1-copia subclass [Oryza sativa Japonica Group]	GO:0008270, GO:0046872, GO:0003676
lcl|ORF30_LIEC01012075.1_1338_604	244	254.988	1.13761E-81	gi|113632099|dbj|BAF25780.1|Os09g0551200 [Oryza sativa Japonica Group]	GO:0008270, GO:0046872, GO:0003676
lcl|ORF30_LIEC01012075.1_1338_604	244	242.662	3.27359E-77	gi|226529173|ref|NP_001150961.1|retrotransposon protein [Zea mays]	GO:0008270, GO:0046872, GO:0003676
lcl|ORF30_LIEC01012075.1_1338_604	244	254.988	1.59762E-75	gi|77554492|gb|ABA97288.1|retrotransposon protein, putative, Ty1-copia subclass, expressed [Oryza sativa Japonica Group]	GO:0008270, GO:0016491, GO:0046872, GO:0005507, GO:0055114, GO:0003676
lcl|ORF30_LIEC01012075.1_1338_604	244	240.736	3.35567E-69	gi|108706239|gb|ABF94034.1|retrotransposon protein, putative, unclassified [Oryza sativa Japonica Group]	GO:0008270, GO:0046872, GO:0015074, GO:0003676
lcl|ORF30_LIEC01012075.1_1338_604	244	237.269	4.75879E-68	gi|218201855|gb|EEC84282.1|hypothetical protein OsI_30754 [Oryza sativa Indica Group]	GO:0008270, GO:0046872, GO:0015074, GO:0003676
lcl|ORF1_LIEC01012076.1_8679_9038	119	115.161	1.51102E-28	gi|567875507|ref|XP_006430343.1|hypothetical protein CICLE_v10013829mg [Citrus clementina]	GO:0016788
lcl|ORF1_LIEC01012076.1_8679_9038	119	115.161	1.60962E-28	gi|641842085|gb|KDO60993.1|hypothetical protein CISIN_1g036829mg [Citrus sinensis]	GO:0016788
lcl|ORF1_LIEC01012076.1_8679_9038	119	113.235	9.31272E-28	gi|297740026|emb|CBI30208.3|unnamed protein product, partial [Vitis vinifera]	GO:0016788
lcl|ORF1_LIEC01012076.1_8679_9038	119	111.694	1.42817E-27	gi|870854668|gb|KMT06423.1|hypothetical protein BVRB_7g160990 isoform A [Beta vulgaris subsp. vulgaris]	GO:0016788
lcl|ORF1_LIEC01012076.1_8679_9038	119	112.464	1.96958E-27	gi|703107906|ref|XP_010098864.1|GDSL esterase/lipase [Morus notabilis]	GO:0006629, GO:0016298, GO:0016788	XP_010098864.1, EXB75952.1
lcl|ORF1_LIEC01012076.1_8679_9038	119	111.694	3.41581E-27	gi|731345511|ref|XP_010683957.1|PREDICTED: GDSL esterase/lipase At5g03820 [Beta vulgaris subsp. vulgaris]	GO:0016788
lcl|ORF1_LIEC01012076.1_8679_9038	119	111.694	4.95646E-27	gi|870854670|gb|KMT06425.1|hypothetical protein BVRB_7g160990 isoform C [Beta vulgaris subsp. vulgaris]	GO:0016788
lcl|ORF6_LIEC01012076.1_99390_99875	161	170.244	1.51832E-51	gi|661880969|emb|CDP15354.1|unnamed protein product [Coffea canephora]	GO:0000398, GO:0089701, GO:0000166, GO:0003723, GO:0046872, GO:0003676
lcl|ORF6_LIEC01012076.1_99390_99875	161	171.4	1.15186E-49	gi|976913679|gb|KVH99924.1|Nucleotide-binding, alpha-beta plait [Cynara cardunculus var. scolymus]	GO:0000398, GO:0089701, GO:0000166, GO:0003723, GO:0046872, GO:0003676
lcl|ORF7_LIEC01012076.1_101400_101801	133	51.2174	5.91137E-5	gi|802562692|ref|XP_012066503.1|PREDICTED: splicing factor U2af small subunit B-like [Jatropha curcas]	GO:0000398, GO:0089701, GO:0000166, GO:0003723, GO:0046872, GO:0003676
lcl|ORF7_LIEC01012076.1_101400_101801	133	51.2174	6.09634E-5	gi|255575357|ref|XP_002528581.1|PREDICTED: splicing factor U2af small subunit B [Ricinus communis]	GO:0000398, GO:0089701, GO:0000166, GO:0003723, GO:0046872, GO:0003676
lcl|ORF9_LIEC01012076.1_24298_24945	215	363.614	5.51709E-124	gi|734430969|gb|KHN45704.1|Putative glycosyltransferase [Glycine soja]	GO:0016757, GO:0016020, GO:0016021, GO:0050508, GO:0016740
lcl|ORF9_LIEC01012076.1_24298_24945	215	366.696	1.18667E-122	gi|734316793|gb|KHN02275.1|Putative glycosyltransferase [Glycine soja]	GO:0016757, GO:0050508, GO:0016740
lcl|ORF20_LIEC01012076.1_7643_8227	194	122.865	2.97304E-30	gi|902233592|gb|KNA23109.1|hypothetical protein SOVF_027280 [Spinacia oleracea]	GO:0016788
lcl|ORF20_LIEC01012076.1_7643_8227	194	116.701	7.80645E-29	gi|508786355|gb|EOY33611.1|GDSL esterase/lipase isoform 2, partial [Theobroma cacao]	GO:0006629, GO:0016298, GO:0016788
lcl|ORF20_LIEC01012076.1_7643_8227	194	119.013	9.19962E-29	gi|297740026|emb|CBI30208.3|unnamed protein product, partial [Vitis vinifera]	GO:0016788
lcl|ORF20_LIEC01012076.1_7643_8227	194	118.242	1.37476E-28	gi|567875507|ref|XP_006430343.1|hypothetical protein CICLE_v10013829mg [Citrus clementina]	GO:0016788
lcl|ORF20_LIEC01012076.1_7643_8227	194	117.087	1.56751E-28	gi|870854668|gb|KMT06423.1|hypothetical protein BVRB_7g160990 isoform A [Beta vulgaris subsp. vulgaris]	GO:0016788
lcl|ORF20_LIEC01012076.1_7643_8227	194	118.242	1.78125E-28	gi|703107906|ref|XP_010098864.1|GDSL esterase/lipase [Morus notabilis]	GO:0006629, GO:0016298, GO:0016788	XP_010098864.1, EXB75952.1
lcl|ORF23_LIEC01012076.1_23444_23773	109	73.559	6.77193E-14	gi|147843475|emb|CAN82060.1|hypothetical protein VITISV_016428 [Vitis vinifera]	GO:0016020, GO:0016021
lcl|ORF23_LIEC01012076.1_23444_23773	109	75.485	1.07521E-13	gi|731345479|ref|XP_010683939.1|PREDICTED: probable glycosyltransferase At5g03795 isoform X1 [Beta vulgaris subsp. vulgaris]	GO:0016020, GO:0016021
lcl|ORF23_LIEC01012076.1_23444_23773	109	73.559	3.91539E-13	gi|902163302|gb|KNA06813.1|hypothetical protein SOVF_177580 [Spinacia oleracea]	GO:0016020, GO:0016021
lcl|ORF24_LIEC01012076.1_23801_24190	129	219.935	5.46233E-67	gi|731345479|ref|XP_010683939.1|PREDICTED: probable glycosyltransferase At5g03795 isoform X1 [Beta vulgaris subsp. vulgaris]	GO:0016020, GO:0016021
lcl|ORF24_LIEC01012076.1_23801_24190	129	214.542	2.30212E-66	gi|595804161|ref|XP_007202112.1|hypothetical protein PRUPE_ppa006842mg [Prunus persica]	GO:0016020, GO:0016021
lcl|ORF24_LIEC01012076.1_23801_24190	129	216.468	4.76353E-66	gi|922395801|ref|XP_003590407.2|exostosin family protein [Medicago truncatula]	GO:0016020, GO:0016021	AES60658.2, XP_003590407.2
lcl|ORF24_LIEC01012076.1_23801_24190	129	216.853	1.90923E-65	gi|223531919|gb|EEF33733.1|catalytic, putative [Ricinus communis]	GO:0016757, GO:0016020, GO:0016021, GO:0050508, GO:0016740
lcl|ORF25_LIEC01012076.1_25919_26680	253	117.857	1.41056E-27	gi|1063705908|ref|NP_001324810.1|embryonic cell protein 63 [Arabidopsis thaliana]	GO:0009793, GO:0005829	NP_001324810.1, ANM62669.1
lcl|ORF25_LIEC01012076.1_25919_26680	253	117.857	4.77462E-27	gi|15228014|ref|NP_181202.1|embryonic cell protein 63 [Arabidopsis thaliana]	GO:0009793, GO:0005829	NP_181202.1, AEC09277.1, AAD20140.1
lcl|ORF33_LIEC01012076.1_112377_111865	170	92.4337	2.1248E-19	gi|449440191|ref|XP_004137868.1|PREDICTED: histone deacetylase HDT1 [Cucumis sativus]	GO:0046872
lcl|ORF33_LIEC01012076.1_112377_111865	170	91.2781	5.36638E-19	gi|255573038|ref|XP_002527449.1|PREDICTED: histone deacetylase HDT1 isoform X1 [Ricinus communis]	GO:0046872
lcl|ORF35_LIEC01012076.1_85494_85171	107	59.3066	4.6134E-8	gi|902074370|gb|KNA03035.1|hypothetical protein SOVF_213000 isoform B [Spinacia oleracea]	GO:0016020, GO:0016021
lcl|ORF35_LIEC01012076.1_85494_85171	107	58.9214	5.64E-8	gi|902074369|gb|KNA03034.1|hypothetical protein SOVF_213000 isoform A [Spinacia oleracea]	GO:0016020, GO:0016021
lcl|ORF38_LIEC01012076.1_71946_71239	235	365.925	2.14712E-120	gi|641842095|gb|KDO61003.1|hypothetical protein CISIN_1g036639mg [Citrus sinensis]	GO:0016020, GO:0016021, GO:0004672, GO:0005524, GO:0006468
lcl|ORF38_LIEC01012076.1_71946_71239	235	365.54	3.13411E-120	gi|567875473|ref|XP_006430326.1|hypothetical protein CICLE_v10011238mg [Citrus clementina]	GO:0016020, GO:0016021, GO:0004672, GO:0005524, GO:0006468
lcl|ORF38_LIEC01012076.1_71946_71239	235	360.918	3.21399E-118	gi|661880957|emb|CDP15342.1|unnamed protein product [Coffea canephora]	GO:0016020, GO:0016021, GO:0004672, GO:0005524, GO:0006468
lcl|ORF38_LIEC01012076.1_71946_71239	235	359.762	5.36232E-118	gi|629081928|gb|KCW48373.1|hypothetical protein EUGRSUZ_K02082 [Eucalyptus grandis]	GO:0016020, GO:0016021, GO:0004672, GO:0005524, GO:0006468
lcl|ORF39_LIEC01012076.1_49854_49420	144	98.2117	3.22301E-21	gi|586676719|ref|XP_006838731.1|PREDICTED: SRSF protein kinase 1 [Amborella trichopoda]	GO:0000166, GO:0004672, GO:0004674, GO:0005524, GO:0006468
lcl|ORF39_LIEC01012076.1_49854_49420	144	97.4413	7.05659E-21	gi|902217734|gb|KNA17863.1|hypothetical protein SOVF_075680 [Spinacia oleracea]	GO:0000166, GO:0004672, GO:0004674, GO:0005524, GO:0006468
lcl|ORF40_LIEC01012076.1_48648_47677	323	434.876	1.7185E-147	gi|778717333|ref|XP_011657682.1|PREDICTED: SRSF protein kinase 1 [Cucumis sativus]	GO:0000166, GO:0004672, GO:0004674, GO:0005524, GO:0006468
lcl|ORF40_LIEC01012076.1_48648_47677	323	428.713	2.83362E-147	gi|947083905|gb|KRH32626.1|hypothetical protein GLYMA_10G064600 [Glycine max]	GO:0000166, GO:0004672, GO:0004674, GO:0005524, GO:0006468
lcl|ORF40_LIEC01012076.1_48648_47677	323	428.328	1.06116E-146	gi|947083904|gb|KRH32625.1|hypothetical protein GLYMA_10G064600 [Glycine max]	GO:0000166, GO:0004672, GO:0004674, GO:0005524, GO:0006468
lcl|ORF40_LIEC01012076.1_48648_47677	323	431.409	6.46504E-146	gi|225441054|ref|XP_002277869.1|PREDICTED: serine/threonine-protein kinase SRPK isoform X1 [Vitis vinifera]	GO:0006979, GO:0000166, GO:0004672, GO:0004674, GO:0005524, GO:0006468
lcl|ORF40_LIEC01012076.1_48648_47677	323	426.017	7.08714E-146	gi|140052419|gb|ABO80183.1|Protein kinase [Medicago truncatula]	GO:0000166, GO:0016310, GO:0004672, GO:0016301, GO:0004674, GO:0005524, GO:0006468
lcl|ORF40_LIEC01012076.1_48648_47677	323	431.024	8.87301E-146	gi|902217734|gb|KNA17863.1|hypothetical protein SOVF_075680 [Spinacia oleracea]	GO:0000166, GO:0004672, GO:0004674, GO:0005524, GO:0006468
lcl|ORF43_LIEC01012076.1_15120_14137	327	249.98	1.87134E-71	gi|225441066|ref|XP_002284049.1|PREDICTED: E3 ubiquitin-protein ligase UPL7 isoform X1 [Vitis vinifera]	GO:0005737, GO:0042787, GO:0016874, GO:0004842, GO:0005634
lcl|ORF43_LIEC01012076.1_15120_14137	327	228.409	1.20753E-64	gi|870854666|gb|KMT06421.1|hypothetical protein BVRB_7g160980 isoform A [Beta vulgaris subsp. vulgaris]	GO:0004842, GO:0016567
lcl|ORF43_LIEC01012076.1_15120_14137	327	229.565	2.86915E-64	gi|902233593|gb|KNA23110.1|hypothetical protein SOVF_027290 [Spinacia oleracea]	GO:0016874, GO:0016567, GO:0004842
lcl|ORF43_LIEC01012076.1_15120_14137	327	228.794	5.46618E-64	gi|870854667|gb|KMT06422.1|hypothetical protein BVRB_7g160980 isoform B [Beta vulgaris subsp. vulgaris]	GO:0016874, GO:0004842, GO:0016567
lcl|ORF43_LIEC01012076.1_15120_14137	327	218.009	3.39668E-60	gi|595820562|ref|XP_007204674.1|hypothetical protein PRUPE_ppa000451mg [Prunus persica]	GO:0016874, GO:0004842, GO:0016567
lcl|ORF44_LIEC01012076.1_13629_13306	107	172.555	1.03968E-47	gi|508716162|gb|EOY08059.1|E3 ubiquitin-protein ligase UPL7 isoform 6 [Theobroma cacao]	GO:0016874, GO:0004842, GO:0016567
lcl|ORF44_LIEC01012076.1_13629_13306	107	172.17	1.1913E-47	gi|508716157|gb|EOY08054.1|Ubiquitin-protein ligase 7 isoform 1 [Theobroma cacao]	GO:0016874, GO:0016567, GO:0004842
lcl|ORF44_LIEC01012076.1_13629_13306	107	172.17	1.31689E-47	gi|508716161|gb|EOY08058.1|E3 ubiquitin-protein ligase UPL7 isoform 5 [Theobroma cacao]	GO:0016874, GO:0004842, GO:0016567
lcl|ORF44_LIEC01012076.1_13629_13306	107	172.17	1.43016E-47	gi|508716159|gb|EOY08056.1|E3 ubiquitin-protein ligase UPL7 isoform 3, partial [Theobroma cacao]	GO:0016874, GO:0016567, GO:0004842
lcl|ORF44_LIEC01012076.1_13629_13306	107	172.17	1.46716E-47	gi|508716160|gb|EOY08057.1|E3 ubiquitin-protein ligase UPL7 isoform 4 [Theobroma cacao]	GO:0016874, GO:0004842, GO:0016567
lcl|ORF44_LIEC01012076.1_13629_13306	107	171.785	1.66966E-47	gi|508716158|gb|EOY08055.1|E3 ubiquitin-protein ligase UPL7 isoform 2 [Theobroma cacao]	GO:0016874, GO:0016567, GO:0004842
lcl|ORF44_LIEC01012076.1_13629_13306	107	171.785	1.77421E-47	gi|566209674|ref|XP_002322903.2|hypothetical protein POPTR_0016s10980g [Populus trichocarpa]	GO:0005737, GO:0042787, GO:0016874, GO:0005634, GO:0004842
lcl|ORF44_LIEC01012076.1_13629_13306	107	169.859	8.7878E-47	gi|643717782|gb|KDP29225.1|hypothetical protein JCGZ_16614 [Jatropha curcas]	GO:0016874, GO:0004842, GO:0016567
lcl|ORF51_LIEC01012076.1_73673_72102	523	396.356	2.15349E-130	gi|870854630|gb|KMT06385.1|hypothetical protein BVRB_7g160640 [Beta vulgaris subsp. vulgaris]	GO:0016020, GO:0016021, GO:0004672, GO:0005524, GO:0006468
lcl|ORF51_LIEC01012076.1_73673_72102	523	402.905	5.39246E-130	gi|661880957|emb|CDP15342.1|unnamed protein product [Coffea canephora]	GO:0016020, GO:0016021, GO:0004672, GO:0005524, GO:0006468
lcl|ORF52_LIEC01012076.1_51824_51486	112	160.614	1.19377E-47	gi|661880952|emb|CDP15337.1|unnamed protein product [Coffea canephora]	GO:0003677, GO:0006355, GO:0043565, GO:0005634
lcl|ORF52_LIEC01012076.1_51824_51486	112	157.532	2.43378E-46	gi|508716178|gb|EOY08075.1|Homeobox-leucine zipper protein ATHB-51 [Theobroma cacao]	GO:0003677, GO:0003700, GO:0006355, GO:0043565, GO:0005634
lcl|ORF53_LIEC01012076.1_33197_31635	520	417.542	1.71684E-129	gi|130582|sp|P10978.1|POLX_TOBACRecName: Full=Retrovirus-related Pol polyprotein from transposon TNT 1-94; Includes: RecName: Full=Protease; Includes: RecName: Full=Reverse transcriptase; Includes: RecName: Full=Endonuclease	GO:0003964, GO:0004518, GO:0046872, GO:0006508, GO:0004519, GO:0016740, GO:0016787, GO:0090305, GO:0004190, GO:0016779, GO:0008270, GO:0008233, GO:0006278, GO:0015074, GO:0003676
lcl|ORF53_LIEC01012076.1_33197_31635	520	407.912	6.57878E-126	gi|13540823|gb|AAK29467.1|polyprotein-like [Solanum chilense]	GO:0008270, GO:0046872, GO:0015074, GO:0003676
lcl|ORF53_LIEC01012076.1_33197_31635	520	395.971	6.1933E-121	gi|56407681|gb|AAV88069.1|hypothetical retrotransposon [Ipomoea batatas]	GO:0015074, GO:0003676
lcl|ORF53_LIEC01012076.1_33197_31635	520	363.229	3.00467E-109	gi|1167523|dbj|BAA11674.1|unnamed protein product [Nicotiana tabacum]	GO:0008270, GO:0015074, GO:0003676
lcl|ORF53_LIEC01012076.1_33197_31635	520	355.525	2.45243E-106	gi|147784778|emb|CAN75440.1|hypothetical protein VITISV_007304 [Vitis vinifera]	GO:0008270, GO:0015074, GO:0003676
lcl|ORF54_LIEC01012076.1_31310_30852	152	199.519	2.43765E-56	gi|130582|sp|P10978.1|POLX_TOBACRecName: Full=Retrovirus-related Pol polyprotein from transposon TNT 1-94; Includes: RecName: Full=Protease; Includes: RecName: Full=Reverse transcriptase; Includes: RecName: Full=Endonuclease	GO:0003964, GO:0004518, GO:0046872, GO:0006508, GO:0004519, GO:0016740, GO:0016787, GO:0090305, GO:0004190, GO:0016779, GO:0008270, GO:0008233, GO:0006278, GO:0015074, GO:0003676
lcl|ORF54_LIEC01012076.1_31310_30852	152	192.586	5.11958E-54	gi|13540823|gb|AAK29467.1|polyprotein-like [Solanum chilense]	GO:0008270, GO:0046872, GO:0015074, GO:0003676
lcl|ORF54_LIEC01012076.1_31310_30852	152	170.244	3.25271E-46	gi|1167523|dbj|BAA11674.1|unnamed protein product [Nicotiana tabacum]	GO:0008270, GO:0015074, GO:0003676
lcl|ORF55_LIEC01012076.1_30728_30054	224	364.77	1.74438E-114	gi|130582|sp|P10978.1|POLX_TOBACRecName: Full=Retrovirus-related Pol polyprotein from transposon TNT 1-94; Includes: RecName: Full=Protease; Includes: RecName: Full=Reverse transcriptase; Includes: RecName: Full=Endonuclease	GO:0003964, GO:0004518, GO:0046872, GO:0006508, GO:0004519, GO:0016740, GO:0016787, GO:0090305, GO:0004190, GO:0016779, GO:0008270, GO:0008233, GO:0006278, GO:0015074, GO:0003676
lcl|ORF55_LIEC01012076.1_30728_30054	224	361.303	2.89774E-113	gi|13540823|gb|AAK29467.1|polyprotein-like [Solanum chilense]	GO:0008270, GO:0046872, GO:0015074, GO:0003676
lcl|ORF55_LIEC01012076.1_30728_30054	224	300.827	1.77842E-91	gi|147836424|emb|CAN77602.1|hypothetical protein VITISV_024474 [Vitis vinifera]	GO:0008270, GO:0015074, GO:0003676
lcl|ORF55_LIEC01012076.1_30728_30054	224	290.812	1.31434E-88	gi|147770163|emb|CAN65406.1|hypothetical protein VITISV_030853 [Vitis vinifera]	GO:0015074, GO:0003676
lcl|ORF55_LIEC01012076.1_30728_30054	224	290.812	2.60159E-87	gi|147784778|emb|CAN75440.1|hypothetical protein VITISV_007304 [Vitis vinifera]	GO:0008270, GO:0015074, GO:0003676
lcl|ORF55_LIEC01012076.1_30728_30054	224	290.041	3.24106E-87	gi|147766788|emb|CAN74160.1|hypothetical protein VITISV_018405 [Vitis vinifera]	GO:0015074, GO:0003676
lcl|ORF55_LIEC01012076.1_30728_30054	224	287.345	3.83963E-86	gi|1167523|dbj|BAA11674.1|unnamed protein product [Nicotiana tabacum]	GO:0008270, GO:0015074, GO:0003676
lcl|ORF55_LIEC01012076.1_30728_30054	224	286.96	4.90609E-86	gi|147816208|emb|CAN66323.1|hypothetical protein VITISV_007384 [Vitis vinifera]	GO:0008270, GO:0015074, GO:0003676
lcl|ORF56_LIEC01012076.1_29792_28107	561	736.873	0.0	gi|130582|sp|P10978.1|POLX_TOBACRecName: Full=Retrovirus-related Pol polyprotein from transposon TNT 1-94; Includes: RecName: Full=Protease; Includes: RecName: Full=Reverse transcriptase; Includes: RecName: Full=Endonuclease	GO:0003964, GO:0004518, GO:0046872, GO:0006508, GO:0004519, GO:0016740, GO:0016787, GO:0090305, GO:0004190, GO:0016779, GO:0008270, GO:0008233, GO:0006278, GO:0015074, GO:0003676
lcl|ORF56_LIEC01012076.1_29792_28107	561	693.345	0.0	gi|13540823|gb|AAK29467.1|polyprotein-like [Solanum chilense]	GO:0008270, GO:0046872, GO:0015074, GO:0003676
lcl|ORF56_LIEC01012076.1_29792_28107	561	664.455	0.0	gi|56407681|gb|AAV88069.1|hypothetical retrotransposon [Ipomoea batatas]	GO:0015074, GO:0003676
lcl|ORF56_LIEC01012076.1_29792_28107	561	660.218	0.0	gi|1167523|dbj|BAA11674.1|unnamed protein product [Nicotiana tabacum]	GO:0008270, GO:0015074, GO:0003676
lcl|ORF56_LIEC01012076.1_29792_28107	561	613.994	0.0	gi|147791117|emb|CAN74702.1|hypothetical protein VITISV_023139 [Vitis vinifera]	GO:0008270, GO:0046872, GO:0015074, GO:0003676
lcl|ORF56_LIEC01012076.1_29792_28107	561	611.683	0.0	gi|147828211|emb|CAN71109.1|hypothetical protein VITISV_001479 [Vitis vinifera]	GO:0008270, GO:0046872, GO:0015074, GO:0003676
lcl|ORF57_LIEC01012076.1_27902_27564	112	114.775	1.86074E-27	gi|130582|sp|P10978.1|POLX_TOBACRecName: Full=Retrovirus-related Pol polyprotein from transposon TNT 1-94; Includes: RecName: Full=Protease; Includes: RecName: Full=Reverse transcriptase; Includes: RecName: Full=Endonuclease	GO:0003964, GO:0004518, GO:0046872, GO:0006508, GO:0004519, GO:0016740, GO:0016787, GO:0090305, GO:0004190, GO:0016779, GO:0008270, GO:0008233, GO:0006278, GO:0015074, GO:0003676
lcl|ORF57_LIEC01012076.1_27902_27564	112	104.375	7.50086E-24	gi|147784778|emb|CAN75440.1|hypothetical protein VITISV_007304 [Vitis vinifera]	GO:0008270, GO:0015074, GO:0003676
lcl|ORF59_LIEC01012076.1_14093_13779	104	139.428	3.40502E-36	gi|870854666|gb|KMT06421.1|hypothetical protein BVRB_7g160980 isoform A [Beta vulgaris subsp. vulgaris]	GO:0004842, GO:0016567
lcl|ORF59_LIEC01012076.1_14093_13779	104	139.043	3.83158E-36	gi|870854667|gb|KMT06422.1|hypothetical protein BVRB_7g160980 isoform B [Beta vulgaris subsp. vulgaris]	GO:0016874, GO:0004842, GO:0016567
lcl|ORF59_LIEC01012076.1_14093_13779	104	139.043	4.70483E-36	gi|778684048|ref|XP_011651982.1|PREDICTED: E3 ubiquitin-protein ligase UPL7 isoform X1 [Cucumis sativus]	GO:0016874, GO:0004842, GO:0016567
lcl|ORF59_LIEC01012076.1_14093_13779	104	138.272	8.22458E-36	gi|567875509|ref|XP_006430344.1|hypothetical protein CICLE_v100109402mg, partial [Citrus clementina]	GO:0016874, GO:0016567, GO:0004842
lcl|ORF61_LIEC01012076.1_5573_4419	384	333.954	2.12768E-106	gi|674952420|emb|CDX80874.1|BnaC03g01280D [Brassica napus]	GO:0055085, GO:0016020, GO:0016021, GO:0006810, GO:0005215
lcl|ORF61_LIEC01012076.1_5573_4419	384	322.013	1.07535E-105	gi|595815031|ref|XP_007203844.1|hypothetical protein PRUPE_ppa018778m2g, partial [Prunus persica]	GO:0055085, GO:0016020, GO:0016021, GO:0005215
lcl|ORF61_LIEC01012076.1_5573_4419	384	331.257	2.17496E-105	gi|565464152|ref|XP_006290075.1|hypothetical protein CARUB_v10003714mg [Capsella rubella]	GO:0055085, GO:0016020, GO:0016021, GO:0005215
lcl|ORF61_LIEC01012076.1_5573_4419	384	338.961	3.46589E-105	gi|674921976|emb|CDY11257.1|BnaA03g00930D [Brassica napus]	GO:0055085, GO:0016020, GO:0016021, GO:0006810, GO:0005215
lcl|ORF61_LIEC01012076.1_5573_4419	384	330.872	4.27796E-105	gi|42567620|ref|NP_568122.2|permease, cytosine/purines, uracil, thiamine, allantoin family protein [Arabidopsis thaliana]	GO:0031969, GO:0055085, GO:0009507, GO:0043100, GO:0016020, GO:0016021, GO:0009526, GO:0005886, GO:0015205	OAO92075.1, Q9LZD0.1, NP_568122.2, AED90625.1, CAB83318.1
lcl|ORF65_LIEC01012076.1_46720_46247	157	187.578	9.2639E-55	gi|955345118|ref|XP_014618507.1|PREDICTED: protein kinase dsk1-like isoform X2 [Glycine max]	GO:0004672, GO:0005524, GO:0006468
lcl|ORF65_LIEC01012076.1_46720_46247	157	189.119	1.48502E-54	gi|508716174|gb|EOY08071.1|Ser/arg-rich protein kinase 4 isoform 1 [Theobroma cacao]	GO:0006979, GO:0000166, GO:0016310, GO:0004672, GO:0016301, GO:0004674, GO:0005524, GO:0006468
lcl|ORF65_LIEC01012076.1_46720_46247	157	188.348	1.50885E-54	gi|734430966|gb|KHN45701.1|Protein kinase dsk1 [Glycine soja]	GO:0016310, GO:0004672, GO:0016740, GO:0016301, GO:0005524, GO:0006468
lcl|ORF65_LIEC01012076.1_46720_46247	157	189.119	1.91905E-54	gi|255575463|ref|XP_002528633.1|PREDICTED: SRSF protein kinase 1 [Ricinus communis]	GO:0004712, GO:0000166, GO:0004672, GO:0016740, GO:0004674, GO:0005524, GO:0006468
lcl|ORF65_LIEC01012076.1_46720_46247	157	187.963	3.61107E-54	gi|734436601|gb|KHN48207.1|Protein kinase dsk1 [Glycine soja]	GO:0000166, GO:0016310, GO:0004672, GO:0016740, GO:0016301, GO:0004674, GO:0005524, GO:0006468
lcl|ORF65_LIEC01012076.1_46720_46247	157	187.963	4.49181E-54	gi|571481948|ref|XP_006588811.1|PREDICTED: serine/threonine-protein kinase spk-1-like isoform X1 [Glycine max]	GO:0000166, GO:0004672, GO:0004674, GO:0005524, GO:0006468
lcl|ORF65_LIEC01012076.1_46720_46247	157	184.882	4.92984E-54	gi|947071112|gb|KRH20003.1|hypothetical protein GLYMA_13G149200 [Glycine max]	GO:0004672, GO:0005524, GO:0006468
lcl|ORF67_LIEC01012076.1_30208_29789	139	131.339	8.70813E-33	gi|130582|sp|P10978.1|POLX_TOBACRecName: Full=Retrovirus-related Pol polyprotein from transposon TNT 1-94; Includes: RecName: Full=Protease; Includes: RecName: Full=Reverse transcriptase; Includes: RecName: Full=Endonuclease	GO:0003964, GO:0004518, GO:0046872, GO:0006508, GO:0004519, GO:0016740, GO:0016787, GO:0090305, GO:0004190, GO:0016779, GO:0008270, GO:0008233, GO:0006278, GO:0015074, GO:0003676
lcl|ORF67_LIEC01012076.1_30208_29789	139	122.479	1.10116E-29	gi|13540823|gb|AAK29467.1|polyprotein-like [Solanum chilense]	GO:0008270, GO:0046872, GO:0015074, GO:0003676
lcl|ORF67_LIEC01012076.1_30208_29789	139	95.1301	1.03409E-20	gi|147864152|emb|CAN78818.1|hypothetical protein VITISV_015505 [Vitis vinifera]	GO:0003676
lcl|ORF67_LIEC01012076.1_30208_29789	139	92.4337	3.92275E-19	gi|674239343|gb|KFK32108.1|hypothetical protein AALP_AA6G199700 [Arabis alpina]	GO:0000166, GO:0016020, GO:0016021, GO:0015074, GO:0004672, GO:0005524, GO:0003676, GO:0006468
lcl|ORF67_LIEC01012076.1_30208_29789	139	88.5817	7.59537E-18	gi|147836424|emb|CAN77602.1|hypothetical protein VITISV_024474 [Vitis vinifera]	GO:0008270, GO:0015074, GO:0003676
lcl|ORF69_LIEC01012076.1_16024_15320	234	201.445	6.76702E-56	gi|508716161|gb|EOY08058.1|E3 ubiquitin-protein ligase UPL7 isoform 5 [Theobroma cacao]	GO:0016874, GO:0004842, GO:0016567
lcl|ORF69_LIEC01012076.1_16024_15320	234	201.445	8.18752E-56	gi|508716162|gb|EOY08059.1|E3 ubiquitin-protein ligase UPL7 isoform 6 [Theobroma cacao]	GO:0016874, GO:0004842, GO:0016567
lcl|ORF69_LIEC01012076.1_16024_15320	234	201.06	1.24059E-55	gi|508716157|gb|EOY08054.1|Ubiquitin-protein ligase 7 isoform 1 [Theobroma cacao]	GO:0016874, GO:0016567, GO:0004842
lcl|ORF69_LIEC01012076.1_16024_15320	234	201.06	1.26928E-55	gi|508716159|gb|EOY08056.1|E3 ubiquitin-protein ligase UPL7 isoform 3, partial [Theobroma cacao]	GO:0016874, GO:0016567, GO:0004842
lcl|ORF69_LIEC01012076.1_16024_15320	234	201.06	1.30238E-55	gi|508716160|gb|EOY08057.1|E3 ubiquitin-protein ligase UPL7 isoform 4 [Theobroma cacao]	GO:0016874, GO:0004842, GO:0016567
lcl|ORF69_LIEC01012076.1_16024_15320	234	201.06	1.31434E-55	gi|508716158|gb|EOY08055.1|E3 ubiquitin-protein ligase UPL7 isoform 2 [Theobroma cacao]	GO:0016874, GO:0016567, GO:0004842
lcl|ORF69_LIEC01012076.1_16024_15320	234	200.675	1.78766E-55	gi|225441066|ref|XP_002284049.1|PREDICTED: E3 ubiquitin-protein ligase UPL7 isoform X1 [Vitis vinifera]	GO:0005737, GO:0042787, GO:0016874, GO:0004842, GO:0005634
lcl|ORF73_LIEC01012076.1_4507_3680	275	300.442	4.53927E-96	gi|870854703|gb|KMT06458.1|hypothetical protein BVRB_7g161270 [Beta vulgaris subsp. vulgaris]	GO:0055085, GO:0016020, GO:0016021, GO:0005215
lcl|ORF73_LIEC01012076.1_4507_3680	275	299.286	5.4418E-95	gi|147799196|emb|CAN65774.1|hypothetical protein VITISV_030411 [Vitis vinifera]	GO:0055085, GO:0016020, GO:0016021, GO:0005215
lcl|ORF73_LIEC01012076.1_4507_3680	275	297.745	4.30493E-94	gi|357440319|ref|XP_003590437.1|cytosine/purine uracil thiamine allantoin permease [Medicago truncatula]	GO:0055085, GO:0016020, GO:0016021, GO:0006810, GO:0005215	AES60688.1, XP_003590437.1
lcl|ORF73_LIEC01012076.1_4507_3680	275	292.352	5.16634E-93	gi|703107837|ref|XP_010098848.1|putative allantoin permease [Morus notabilis]	GO:0055085, GO:0016020, GO:0016021, GO:0005215	EXB75936.1, XP_010098848.1
lcl|ORF73_LIEC01012076.1_4507_3680	275	291.582	1.44437E-92	gi|566175845|ref|XP_006381354.1|permease family protein [Populus trichocarpa]	GO:0055085, GO:0015851, GO:0016020, GO:0016021, GO:0006810, GO:0005215, GO:0005886, GO:0015205
lcl|ORF2_LIEC01012077.1_2913_3233	106	103.605	1.07518E-23	gi|147844570|emb|CAN80068.1|hypothetical protein VITISV_019029 [Vitis vinifera]	GO:0015074, GO:0005634, GO:0003676
lcl|ORF6_LIEC01012077.1_53646_54434	262	118.627	1.29576E-26	gi|595834191|ref|XP_007206823.1|hypothetical protein PRUPE_ppa025991mg [Prunus persica]	GO:0015074, GO:0005634, GO:0003676
lcl|ORF6_LIEC01012077.1_53646_54434	262	118.242	1.63189E-26	gi|595840170|ref|XP_007207981.1|hypothetical protein PRUPE_ppa015715mg, partial [Prunus persica]	GO:0008270, GO:0015074, GO:0003676
lcl|ORF6_LIEC01012077.1_53646_54434	262	108.997	2.28533E-23	gi|596119837|ref|XP_007221749.1|hypothetical protein PRUPE_ppb022800mg, partial [Prunus persica]	GO:0015074, GO:0003676
lcl|ORF6_LIEC01012077.1_53646_54434	262	104.76	7.40015E-22	gi|147768751|emb|CAN71532.1|hypothetical protein VITISV_018180 [Vitis vinifera]	GO:0008270, GO:0016020, GO:0016021, GO:0015074, GO:0003676
lcl|ORF6_LIEC01012077.1_53646_54434	262	102.449	5.20016E-21	gi|147863188|emb|CAN80487.1|hypothetical protein VITISV_043198 [Vitis vinifera]	GO:0008168, GO:0032259
lcl|ORF6_LIEC01012077.1_53646_54434	262	102.064	6.58509E-21	gi|147780192|emb|CAN64427.1|hypothetical protein VITISV_029384 [Vitis vinifera]	GO:0008270, GO:0015074, GO:0005634, GO:0003676
lcl|ORF6_LIEC01012077.1_53646_54434	262	102.064	6.60866E-21	gi|147861248|emb|CAN79321.1|hypothetical protein VITISV_018984 [Vitis vinifera]	GO:0008270, GO:0015074, GO:0005634, GO:0003676
lcl|ORF9_LIEC01012077.1_4_2253	749	1040.02	0.0	gi|147826806|emb|CAN63950.1|hypothetical protein VITISV_032357 [Vitis vinifera]	GO:0004190, GO:0006508, GO:0015074, GO:0005634, GO:0003676
lcl|ORF9_LIEC01012077.1_4_2253	749	987.252	0.0	gi|147845507|emb|CAN80599.1|hypothetical protein VITISV_016761 [Vitis vinifera]	GO:0015074, GO:0003676
lcl|ORF9_LIEC01012077.1_4_2253	749	983.4	0.0	gi|147769722|emb|CAN69702.1|hypothetical protein VITISV_020318 [Vitis vinifera]	GO:0004190, GO:0006508, GO:0015074, GO:0005634, GO:0003676
lcl|ORF9_LIEC01012077.1_4_2253	749	967.992	0.0	gi|147835239|emb|CAN67792.1|hypothetical protein VITISV_001313 [Vitis vinifera]	GO:0004190, GO:0006508, GO:0005634
lcl|ORF9_LIEC01012077.1_4_2253	749	940.258	0.0	gi|147772919|emb|CAN64786.1|hypothetical protein VITISV_014071 [Vitis vinifera]	GO:0004190, GO:0006508, GO:0015074, GO:0005634, GO:0003676
lcl|ORF9_LIEC01012077.1_4_2253	749	924.08	0.0	gi|147783452|emb|CAN75210.1|hypothetical protein VITISV_005867 [Vitis vinifera]	GO:0003676
lcl|ORF17_LIEC01012077.1_64546_65064	172	327.791	6.23887E-112	gi|357528285|gb|AET80381.1|alpha-tubulin, partial [x Doritaenopsis hybrid cultivar]	GO:0000166, GO:0005525, GO:0003924, GO:0005200, GO:0005874, GO:0007017
lcl|ORF17_LIEC01012077.1_64546_65064	172	328.176	6.52531E-111	gi|763816525|gb|KJB83377.1|hypothetical protein B456_013G244600 [Gossypium raimondii]	GO:0000166, GO:0005525, GO:0003924, GO:0005200, GO:0005874, GO:0007017
lcl|ORF17_LIEC01012077.1_64546_65064	172	325.094	1.29839E-110	gi|18157218|emb|CAD20821.1|alpha tubulin, partial [Zea mays]	GO:0000166, GO:0005525, GO:0003924, GO:0005200, GO:0005874, GO:0007017
lcl|ORF17_LIEC01012077.1_64546_65064	172	327.405	1.40202E-110	gi|168049317|ref|XP_001777110.1|predicted protein [Physcomitrella patens]	GO:0005856, GO:0000166, GO:0005525, GO:0005737, GO:0003924, GO:0005200, GO:0005874, GO:0007017
lcl|ORF17_LIEC01012077.1_64546_65064	172	328.946	2.85157E-110	gi|763816526|gb|KJB83378.1|hypothetical protein B456_013G244600 [Gossypium raimondii]	GO:0005856, GO:0005525, GO:0000166, GO:0005737, GO:0003924, GO:0016020, GO:0016021, GO:0005200, GO:0005874, GO:0007017
lcl|ORF17_LIEC01012077.1_64546_65064	172	327.791	3.30532E-110	gi|629122577|gb|KCW87067.1|hypothetical protein EUGRSUZ_B03604 [Eucalyptus grandis]	GO:0005856, GO:0005525, GO:0000166, GO:0005737, GO:0003924, GO:0005200, GO:0005874, GO:0007017
lcl|ORF20_LIEC01012077.1_15599_16108	169	162.925	2.57338E-47	gi|225435820|ref|XP_002285768.1|PREDICTED: uncharacterized protein LOC100245017 [Vitis vinifera]	GO:0016020, GO:0016021
lcl|ORF21_LIEC01012077.1_23336_23764	142	69.707	6.54591E-12	gi|108709100|gb|ABF96895.1|retrotransposon protein, putative, Ty3-gypsy subclass [Oryza sativa Japonica Group]	GO:0090502, GO:0005739, GO:0004523, GO:0003676
lcl|ORF22_LIEC01012077.1_29342_29650	102	88.9669	2.76107E-21	gi|22091608|emb|CAD43268.1|reverse transcriptase, partial [Beta corolliflora]	GO:0003964, GO:0006278
lcl|ORF23_LIEC01012077.1_63812_64114	100	108.227	5.61468E-26	gi|763816526|gb|KJB83378.1|hypothetical protein B456_013G244600 [Gossypium raimondii]	GO:0005856, GO:0005525, GO:0000166, GO:0005737, GO:0003924, GO:0016020, GO:0016021, GO:0005200, GO:0005874, GO:0007017
lcl|ORF23_LIEC01012077.1_63812_64114	100	100.908	5.95924E-26	gi|335883053|gb|AEH59354.1|alpha-tubulin, partial [Cucurbita pepo]	GO:0000166, GO:0005525, GO:0003924, GO:0005200, GO:0005874, GO:0007017
lcl|ORF23_LIEC01012077.1_63812_64114	100	107.457	6.77493E-26	gi|641862662|gb|KDO81349.1|hypothetical protein CISIN_1g013037mg [Citrus sinensis]	GO:0005856, GO:0000166, GO:0005525, GO:0005737, GO:0003924, GO:0005200, GO:0005874, GO:0007017
lcl|ORF23_LIEC01012077.1_63812_64114	100	101.679	8.49912E-26	gi|697285694|dbj|BAP75320.1|alpha tubulin, partial [Colpoda cucullus]	GO:0005525, GO:0000166, GO:0003924, GO:0005200, GO:0005874, GO:0007017
lcl|ORF23_LIEC01012077.1_63812_64114	100	106.686	1.15249E-25	gi|168049317|ref|XP_001777110.1|predicted protein [Physcomitrella patens]	GO:0005856, GO:0000166, GO:0005525, GO:0005737, GO:0003924, GO:0005200, GO:0005874, GO:0007017
lcl|ORF23_LIEC01012077.1_63812_64114	100	102.064	1.79021E-25	gi|257183591|gb|ACV49868.1|alpha-tubulin, partial [Lonicera japonica]	GO:0005525, GO:0000166, GO:0003924, GO:0005200, GO:0005874, GO:0007017
lcl|ORF23_LIEC01012077.1_63812_64114	100	101.293	2.10392E-25	gi|403329374|gb|AFR41997.1|alpha-tubulin, partial [Populus fremontii]	GO:0005525, GO:0000166, GO:0003924, GO:0005200, GO:0005874, GO:0007017
lcl|ORF23_LIEC01012077.1_63812_64114	100	101.293	2.20927E-25	gi|403329336|gb|AFR41978.1|alpha-tubulin, partial [Populus trichocarpa]	GO:0005525, GO:0000166, GO:0003924, GO:0005200, GO:0005874, GO:0007017
lcl|ORF29_LIEC01012077.1_37293_36898	131	134.035	6.69522E-36	gi|595826765|ref|XP_007205625.1|hypothetical protein PRUPE_ppa009132mg [Prunus persica]	GO:0005737
lcl|ORF34_LIEC01012077.1_8460_8110	116	92.8189	5.93608E-22	gi|641821857|gb|KDO41465.1|hypothetical protein CISIN_1g032677mg [Citrus sinensis]	GO:0003677
lcl|ORF34_LIEC01012077.1_8460_8110	116	94.3597	6.09581E-21	gi|567906885|ref|XP_006445756.1|hypothetical protein CICLE_v10016071mg [Citrus clementina]	GO:0003677, GO:0006351, GO:0006355, GO:0005634
lcl|ORF34_LIEC01012077.1_8460_8110	116	91.2781	1.55316E-20	gi|460409043|ref|XP_004249950.1|PREDICTED: transcription factor DIVARICATA [Solanum lycopersicum]	GO:0003677, GO:0006351, GO:0006355, GO:0005634
lcl|ORF35_LIEC01012077.1_7104_6781	107	113.235	6.41519E-29	gi|1044554698|ref|XP_017413455.1|PREDICTED: transcription factor DIVARICATA [Vigna angularis]	GO:0003677, GO:0006351, GO:0006355, GO:0005634
lcl|ORF35_LIEC01012077.1_7104_6781	107	113.235	8.07826E-29	gi|1063494182|ref|XP_017982962.1|PREDICTED: transcription factor DIVARICATA [Theobroma cacao]	GO:0003677, GO:0006351, GO:0006355, GO:0005634
lcl|ORF35_LIEC01012077.1_7104_6781	107	112.849	8.22107E-29	gi|734347594|gb|KHN11452.1|Transcription factor MYB1R1 [Glycine soja]	GO:0003677, GO:0006351, GO:0006355, GO:0005634
lcl|ORF35_LIEC01012077.1_7104_6781	107	113.235	8.53629E-29	gi|902074431|gb|KNA03042.1|hypothetical protein SOVF_212960 [Spinacia oleracea]	GO:0003677, GO:0006351, GO:0006355, GO:0005634
lcl|ORF35_LIEC01012077.1_7104_6781	107	112.849	9.55973E-29	gi|351725743|ref|NP_001237103.1|syringolide-induced protein 1-3-1B [Glycine max]	GO:0003677, GO:0006351, GO:0006355, GO:0005634	NP_001237103.1, KRG90757.1, BAB86893.1
lcl|ORF38_LIEC01012077.1_65030_64692	112	56.9954	1.33316E-8	gi|763805738|gb|KJB72676.1|hypothetical protein B456_011G189800 [Gossypium raimondii]	GO:0016020, GO:0016021
lcl|ORF38_LIEC01012077.1_65030_64692	112	50.447	4.42258E-6	gi|763747005|gb|KJB14444.1|hypothetical protein B456_002G125200 [Gossypium raimondii]	GO:0016020, GO:0016021
lcl|ORF38_LIEC01012077.1_65030_64692	112	46.9802	8.70619E-4	gi|302799208|ref|XP_002981363.1|hypothetical protein SELMODRAFT_420969 [Selaginella moellendorffii]	GO:0005856, GO:0000166, GO:0005525, GO:0005737, GO:0003924, GO:0005200, GO:0005874, GO:0007017
lcl|ORF43_LIEC01012077.1_82378_81866	170	144.436	4.44344E-37	gi|763799118|gb|KJB66073.1|hypothetical protein B456_010G126100, partial [Gossypium raimondii]	GO:0016020, GO:0016021
lcl|ORF6_LIEC01012078.1_10995_11333	112	56.6102	5.17046E-7	gi|147818040|emb|CAN62791.1|hypothetical protein VITISV_024905 [Vitis vinifera]	GO:0015074, GO:0003676
lcl|ORF6_LIEC01012078.1_10995_11333	112	53.9138	4.31919E-6	gi|29423282|gb|AAO73529.1|gag-pol polyprotein [Glycine max]	GO:0008270, GO:0015074, GO:0003676
lcl|ORF6_LIEC01012078.1_10995_11333	112	52.7582	1.0352E-5	gi|29423276|gb|AAO73525.1|gag-pol polyprotein [Glycine max]	GO:0008270, GO:0015074, GO:0003676
lcl|ORF9_LIEC01012078.1_46686_47009	107	51.9878	1.44832E-5	gi|293337036|ref|NP_001168705.1|uncharacterized protein LOC100382497 [Zea mays]	GO:0008270
lcl|ORF10_LIEC01012078.1_50922_51440	172	103.99	9.65576E-23	gi|396582343|gb|AFN88207.1|integrase core domain containing protein [Phaseolus vulgaris]	GO:0015074, GO:0003676
lcl|ORF10_LIEC01012078.1_50922_51440	172	101.293	7.9835E-22	gi|147798113|emb|CAN71773.1|hypothetical protein VITISV_002508 [Vitis vinifera]	GO:0015074, GO:0003676
lcl|ORF10_LIEC01012078.1_50922_51440	172	100.908	1.13947E-21	gi|147787523|emb|CAN68902.1|hypothetical protein VITISV_031323 [Vitis vinifera]	GO:0015074, GO:0003676
lcl|ORF10_LIEC01012078.1_50922_51440	172	100.908	1.18718E-21	gi|147790093|emb|CAN67076.1|hypothetical protein VITISV_042382 [Vitis vinifera]	GO:0015074, GO:0003676
lcl|ORF15_LIEC01012078.1_120465_121607	381	425.246	2.02456E-142	gi|641825592|gb|KDO44858.1|hypothetical protein CISIN_1g008498mg [Citrus sinensis]	GO:0016020, GO:0016021
lcl|ORF15_LIEC01012078.1_120465_121607	381	424.091	5.04434E-142	gi|567886652|ref|XP_006435848.1|hypothetical protein CICLE_v10031111mg [Citrus clementina]	GO:0016020, GO:0016021
lcl|ORF15_LIEC01012078.1_120465_121607	381	412.149	2.28928E-137	gi|508725741|gb|EOY17638.1|PLAC8 family protein [Theobroma cacao]	GO:0016020, GO:0016021
lcl|ORF18_LIEC01012078.1_23269_24678	469	366.311	5.05362E-116	gi|731317724|ref|XP_010669339.1|PREDICTED: mechanosensitive ion channel protein 10 [Beta vulgaris subsp. vulgaris]	GO:0055085, GO:0016020, GO:0016021
lcl|ORF18_LIEC01012078.1_23269_24678	469	334.339	1.13442E-103	gi|902238628|gb|KNA25258.1|hypothetical protein SOVF_008140 [Spinacia oleracea]	GO:0055085, GO:0016020, GO:0016021
lcl|ORF18_LIEC01012078.1_23269_24678	469	327.02	6.10275E-101	gi|731328495|ref|XP_010675083.1|PREDICTED: mechanosensitive ion channel protein 10 [Beta vulgaris subsp. vulgaris]	GO:0055085, GO:0016020, GO:0016021
lcl|ORF18_LIEC01012078.1_23269_24678	469	281.182	6.56005E-83	gi|702291780|ref|XP_010047379.1|PREDICTED: mechanosensitive ion channel protein 10 [Eucalyptus grandis]	GO:0055085, GO:0016020, GO:0016021
lcl|ORF18_LIEC01012078.1_23269_24678	469	270.011	7.57501E-79	gi|922376350|ref|XP_003603202.2|mechanosensitive ion channel family protein [Medicago truncatula]	GO:0055085, GO:0016020, GO:0016021	XP_003603202.2, AES73453.2
lcl|ORF20_LIEC01012078.1_41851_42426	191	189.119	3.96265E-52	gi|147781355|emb|CAN64963.1|hypothetical protein VITISV_002891 [Vitis vinifera]	GO:0015074, GO:0003676
lcl|ORF20_LIEC01012078.1_41851_42426	191	187.193	1.91205E-51	gi|147802049|emb|CAN74984.1|hypothetical protein VITISV_035210 [Vitis vinifera]	GO:0008270, GO:0015074, GO:0003676
lcl|ORF20_LIEC01012078.1_41851_42426	191	186.422	4.09661E-51	gi|147790768|emb|CAN75041.1|hypothetical protein VITISV_027174 [Vitis vinifera]	GO:0015074, GO:0003676
lcl|ORF20_LIEC01012078.1_41851_42426	191	186.037	4.66123E-51	gi|147815260|emb|CAN74430.1|hypothetical protein VITISV_010987 [Vitis vinifera]	GO:0000166, GO:0043531, GO:0015074, GO:0005524, GO:0006952, GO:0003676
lcl|ORF20_LIEC01012078.1_41851_42426	191	185.652	7.47336E-51	gi|147800180|emb|CAN68711.1|hypothetical protein VITISV_015847 [Vitis vinifera]	GO:0016020, GO:0016021
lcl|ORF20_LIEC01012078.1_41851_42426	191	184.111	2.04197E-50	gi|147770282|emb|CAN65233.1|hypothetical protein VITISV_022975 [Vitis vinifera]	GO:0003676
lcl|ORF20_LIEC01012078.1_41851_42426	191	183.726	3.00146E-50	gi|147856623|emb|CAN80320.1|hypothetical protein VITISV_034560 [Vitis vinifera]	GO:0016020, GO:0016021, GO:0015074, GO:0003676
lcl|ORF35_LIEC01012078.1_52478_53107	209	195.282	3.94821E-56	gi|147820834|emb|CAN74129.1|hypothetical protein VITISV_041770 [Vitis vinifera]	GO:0015074, GO:0003676
lcl|ORF38_LIEC01012078.1_101171_102982	603	669.463	0.0	gi|508725741|gb|EOY17638.1|PLAC8 family protein [Theobroma cacao]	GO:0016020, GO:0016021
lcl|ORF38_LIEC01012078.1_101171_102982	603	666.766	0.0	gi|641825592|gb|KDO44858.1|hypothetical protein CISIN_1g008498mg [Citrus sinensis]	GO:0016020, GO:0016021
lcl|ORF40_LIEC01012078.1_86347_85340	335	382.489	1.43759E-126	gi|147765800|emb|CAN71245.1|hypothetical protein VITISV_011091 [Vitis vinifera]	GO:0003676
lcl|ORF63_LIEC01012078.1_68327_68013	104	56.225	4.17896E-7	gi|460399025|ref|XP_004245045.1|PREDICTED: copper-transporting ATPase PAA2, chloroplastic [Solanum lycopersicum]	GO:0006825, GO:0000166, GO:0006812, GO:0046872, GO:0016020, GO:0043682, GO:0016021, GO:0043231, GO:0030001, GO:0035434, GO:0016787, GO:0019829, GO:0009535, GO:0005375, GO:0005887
lcl|ORF2_LIEC01012079.1_43_1605	520	679.093	0.0	gi|728839812|gb|KHG19255.1|hypothetical protein F383_23948 [Gossypium arboreum]	GO:0006189, GO:0004642
lcl|ORF2_LIEC01012079.1_43_1605	520	678.322	0.0	gi|728835307|gb|KHG14750.1|hypothetical protein F383_18060 [Gossypium arboreum]	GO:0008168, GO:0006139, GO:0032259
lcl|ORF2_LIEC01012079.1_43_1605	520	636.721	0.0	gi|566191895|ref|XP_002315209.2|phosphoribosylformylglycinamidine synthase family protein [Populus trichocarpa]	GO:0005737, GO:0006164, GO:0009156, GO:0006541, GO:0006189, GO:0004642, GO:0005524
lcl|ORF2_LIEC01012079.1_43_1605	520	631.328	0.0	gi|702459011|ref|XP_010027660.1|PREDICTED: probable phosphoribosylformylglycinamidine synthase, chloroplastic/mitochondrial [Eucalyptus grandis]	GO:0006189, GO:0004642
lcl|ORF6_LIEC01012079.1_8865_8188	225	275.789	3.64865E-91	gi|548835933|gb|ERM97517.1|hypothetical protein AMTR_s04594p00005750, partial [Amborella trichopoda]	GO:0015074, GO:0003676
lcl|ORF6_LIEC01012079.1_8865_8188	225	273.478	8.00829E-89	gi|147865838|emb|CAN83247.1|hypothetical protein VITISV_042984 [Vitis vinifera]	GO:0003676
lcl|ORF8_LIEC01012079.1_8144_7752	130	199.519	1.46084E-62	gi|920694023|gb|KOM37248.1|hypothetical protein LR48_Vigan03g062900 [Vigna angularis]	GO:0015074, GO:0003676
lcl|ORF9_LIEC01012079.1_5513_3567	648	849.736	0.0	gi|565393936|ref|XP_006362623.1|PREDICTED: putative clathrin assembly protein At2g25430 [Solanum tuberosum]	GO:0048268, GO:0030276, GO:0005543, GO:0030136, GO:0005545
lcl|ORF9_LIEC01012079.1_5513_3567	648	847.425	0.0	gi|255548898|ref|XP_002515505.1|PREDICTED: probable clathrin assembly protein At4g32285 [Ricinus communis]	GO:0032440, GO:0016491, GO:0048268, GO:0030276, GO:0055114, GO:0030136, GO:0005543, GO:0005545
lcl|ORF9_LIEC01012079.1_5513_3567	648	835.484	0.0	gi|356515416|ref|XP_003526396.1|PREDICTED: putative clathrin assembly protein At2g25430 [Glycine max]	GO:0048268, GO:0030276, GO:0005543, GO:0030136, GO:0005545
lcl|ORF9_LIEC01012079.1_5513_3567	648	835.099	0.0	gi|224092494|ref|XP_002309633.1|clathrin assembly family protein [Populus trichocarpa]	GO:0048268, GO:0030276, GO:0005543, GO:0030136, GO:0005545
lcl|ORF9_LIEC01012079.1_5513_3567	648	834.713	0.0	gi|723721855|ref|XP_010324965.1|PREDICTED: putative clathrin assembly protein At2g25430 [Solanum lycopersicum]	GO:0048268, GO:0030276, GO:0005543, GO:0030136, GO:0005545
lcl|ORF2_LIEC01012080.1_2547_2888	113	132.494	9.63649E-34	gi|147815470|emb|CAN70635.1|hypothetical protein VITISV_019049 [Vitis vinifera]	GO:0015074, GO:0003676
lcl|ORF8_LIEC01012080.1_91932_92465	177	139.813	3.00174E-37	gi|39546266|emb|CAE05127.3|OSJNBa0079F16.14 [Oryza sativa Japonica Group]	GO:0005739
lcl|ORF8_LIEC01012080.1_91932_92465	177	145.591	3.72518E-37	gi|147775233|emb|CAN77085.1|hypothetical protein VITISV_044282 [Vitis vinifera]	GO:0015074, GO:0003676
lcl|ORF9_LIEC01012080.1_121134_121505	123	185.267	6.72418E-52	gi|133711804|gb|ABO36622.1|copia LTR rider [Solanum lycopersicum]	GO:0008270, GO:0015074, GO:0003676
lcl|ORF10_LIEC01012080.1_122175_122744	189	242.276	9.27705E-71	gi|133711804|gb|ABO36622.1|copia LTR rider [Solanum lycopersicum]	GO:0008270, GO:0015074, GO:0003676
lcl|ORF10_LIEC01012080.1_122175_122744	189	214.927	3.65315E-61	gi|77554841|gb|ABA97637.1|retrotransposon protein, putative, Ty1-copia subclass [Oryza sativa Japonica Group]	GO:0015074, GO:0003676
lcl|ORF10_LIEC01012080.1_122175_122744	189	213.772	9.26885E-61	gi|109391001|emb|CAJ09951.2|putative gag-pol polyprotein [Citrus sinensis]	GO:0008270, GO:0015074, GO:0003676
lcl|ORF10_LIEC01012080.1_122175_122744	189	207.223	9.66619E-61	gi|38605742|emb|CAE03834.3|OSJNBb0013J13.11 [Oryza sativa Japonica Group]	GO:0005739
lcl|ORF21_LIEC01012080.1_92401_92715	104	76.2554	4.22154E-14	gi|116309412|emb|CAH66488.1|OSIGBa0076I14.9 [Oryza sativa Indica Group]	GO:0015074, GO:0003676
lcl|ORF21_LIEC01012080.1_92401_92715	104	76.2554	4.44888E-14	gi|32487794|emb|CAE05417.1|OSJNBa0035I04.5 [Oryza sativa Japonica Group]	GO:0015074, GO:0003676
lcl|ORF33_LIEC01012080.1_120257_120646	129	132.109	3.44282E-33	gi|133711804|gb|ABO36622.1|copia LTR rider [Solanum lycopersicum]	GO:0008270, GO:0015074, GO:0003676
lcl|ORF34_LIEC01012080.1_120785_121132	115	147.902	3.94043E-39	gi|255672802|dbj|BAH90873.1|Os01g0116166 [Oryza sativa Japonica Group]	GO:0015074, GO:0003676
lcl|ORF34_LIEC01012080.1_120785_121132	115	147.902	5.92738E-39	gi|38344889|emb|CAD41912.2|OSJNBa0033G05.13 [Oryza sativa Japonica Group]	GO:0015074, GO:0003676
lcl|ORF34_LIEC01012080.1_120785_121132	115	147.517	6.48286E-39	gi|50878420|gb|AAT85194.1|putative polyprotein [Oryza sativa Japonica Group]	GO:0015074, GO:0003676
lcl|ORF34_LIEC01012080.1_120785_121132	115	147.132	1.00172E-38	gi|90399091|emb|CAJ86151.1|H0413E07.4 [Oryza sativa Indica Group]	GO:0015074, GO:0003676
lcl|ORF34_LIEC01012080.1_120785_121132	115	147.132	1.0945E-38	gi|90399287|emb|CAJ86192.1|H0306F03.15 [Oryza sativa Indica Group]	GO:0015074, GO:0003676
lcl|ORF34_LIEC01012080.1_120785_121132	115	146.362	2.18466E-38	gi|110289286|gb|AAP54315.2|retrotransposon protein, putative, Ty1-copia subclass [Oryza sativa Japonica Group]	GO:0015074, GO:0003676
lcl|ORF35_LIEC01012080.1_122825_123199	124	110.153	1.2298E-25	gi|133711804|gb|ABO36622.1|copia LTR rider [Solanum lycopersicum]	GO:0008270, GO:0015074, GO:0003676
lcl|ORF35_LIEC01012080.1_122825_123199	124	101.679	1.05233E-22	gi|241993361|gb|ACS74199.1|putative gag-pol polyprotein [Fragaria x ananassa]	GO:0015074, GO:0003676
lcl|ORF35_LIEC01012080.1_122825_123199	124	100.138	4.16386E-22	gi|87240874|gb|ABD32732.1|hypothetical protein MtrDRAFT_AC150777g7v1 [Medicago truncatula]	GO:0003676
lcl|ORF37_LIEC01012080.1_138818_139270	150	124.02	4.4352E-30	gi|241993361|gb|ACS74199.1|putative gag-pol polyprotein [Fragaria x ananassa]	GO:0015074, GO:0003676
lcl|ORF41_LIEC01012080.1_175211_174906	101	62.003	4.49329E-9	gi|147810165|emb|CAN66898.1|hypothetical protein VITISV_037436 [Vitis vinifera]	GO:0015074, GO:0003676
lcl|ORF41_LIEC01012080.1_175211_174906	101	60.8474	1.03342E-8	gi|147825155|emb|CAN75500.1|hypothetical protein VITISV_034155 [Vitis vinifera]	GO:0008270, GO:0046872, GO:0003676
lcl|ORF41_LIEC01012080.1_175211_174906	101	60.4622	1.46237E-8	gi|147825453|emb|CAN73240.1|hypothetical protein VITISV_035336 [Vitis vinifera]	GO:0008270, GO:0046872, GO:0015074, GO:0003676
lcl|ORF41_LIEC01012080.1_175211_174906	101	60.077	1.79708E-8	gi|147780308|emb|CAN61435.1|hypothetical protein VITISV_033767 [Vitis vinifera]	GO:0008270, GO:0046872, GO:0015074, GO:0003676
lcl|ORF42_LIEC01012080.1_159587_159186	133	77.411	5.52913E-14	gi|29423279|gb|AAO73527.1|gag-pol polyprotein [Glycine max]	GO:0008270, GO:0015074, GO:0003676
lcl|ORF42_LIEC01012080.1_159587_159186	133	76.6406	8.22496E-14	gi|29423270|gb|AAO73521.1|gag-pol polyprotein [Glycine max]	GO:0008270, GO:0015074, GO:0003676
lcl|ORF42_LIEC01012080.1_159587_159186	133	75.8702	1.71755E-13	gi|29423273|gb|AAO73523.1|gag-pol polyprotein [Glycine max]	GO:0008270, GO:0015074, GO:0003676
lcl|ORF44_LIEC01012080.1_155543_155232	103	140.584	1.39455E-36	gi|121501697|gb|ABM55238.1|integrase [Beta vulgaris]	GO:0008270, GO:0015074, GO:0003676
lcl|ORF44_LIEC01012080.1_155543_155232	103	140.584	1.42188E-36	gi|111184721|gb|ABH08430.1|putative integrase [Beta vulgaris]	GO:0008270, GO:0015074, GO:0003676
lcl|ORF46_LIEC01012080.1_127157_126660	165	68.1662	1.75782E-10	gi|902190992|gb|KNA11743.1|hypothetical protein SOVF_132340 [Spinacia oleracea]	GO:0008270, GO:0046872
lcl|ORF46_LIEC01012080.1_127157_126660	165	60.8474	6.79781E-8	gi|731360858|ref|XP_010692045.1|PREDICTED: E3 ubiquitin-protein ligase RNF25 [Beta vulgaris subsp. vulgaris]	GO:0008270
lcl|ORF48_LIEC01012080.1_76997_76656	113	122.479	4.54019E-30	gi|147819561|emb|CAN76565.1|hypothetical protein VITISV_010942 [Vitis vinifera]	GO:0008270, GO:0015074, GO:0003676
lcl|ORF48_LIEC01012080.1_76997_76656	113	117.472	2.0551E-28	gi|147828230|emb|CAN66576.1|hypothetical protein VITISV_016964 [Vitis vinifera]	GO:0008270, GO:0015074, GO:0003676
lcl|ORF49_LIEC01012080.1_33722_32328	464	479.559	3.15883E-164	gi|255541034|ref|XP_002511581.1|PREDICTED: phospholipase A(1) DAD1, chloroplastic [Ricinus communis]	GO:0006629, GO:0016787
lcl|ORF49_LIEC01012080.1_33722_32328	464	474.167	5.57952E-162	gi|508704581|gb|EOX96477.1|Alpha/beta-Hydrolases superfamily protein [Theobroma cacao]	GO:0006629, GO:0016787
lcl|ORF49_LIEC01012080.1_33722_32328	464	471.47	5.38012E-161	gi|297824513|ref|XP_002880139.1|defective IN anther DEHISCENCE1 [Arabidopsis lyrata subsp. lyrata]	GO:0006629, GO:0016787
lcl|ORF49_LIEC01012080.1_33722_32328	464	470.7	9.40598E-161	gi|255541036|ref|XP_002511582.1|PREDICTED: phospholipase A(1) DAD1, chloroplastic [Ricinus communis]	GO:0006629, GO:0016787
lcl|ORF49_LIEC01012080.1_33722_32328	464	469.544	3.32282E-160	gi|565471156|ref|XP_006293380.1|hypothetical protein CARUB_v10023210mg [Capsella rubella]	GO:0006629, GO:0016787
lcl|ORF49_LIEC01012080.1_33722_32328	464	468.774	6.10871E-160	gi|1063706808|ref|NP_001324613.1|alpha/beta-Hydrolases superfamily protein [Arabidopsis thaliana]	GO:0010152, GO:0005737, GO:0009507, GO:0008970, GO:0009695, GO:0006629, GO:0004806, GO:0009611, GO:0009901, GO:0047714	Q948R1.1, BAB69954.1, NP_001324613.1, ANM62456.1
lcl|ORF51_LIEC01012080.1_142957_142652	101	61.6178	4.49886E-9	gi|224067503|ref|XP_002302496.1|RWD domain-containing family protein [Populus trichocarpa]	GO:0061630, GO:0008270, GO:0046872, GO:0016567, GO:0005634
lcl|ORF51_LIEC01012080.1_142957_142652	101	60.077	1.76406E-8	gi|567905896|ref|XP_006445436.1|hypothetical protein CICLE_v10020918mg [Citrus clementina]	GO:0008270, GO:0046872
lcl|ORF51_LIEC01012080.1_142957_142652	101	59.6918	2.39565E-8	gi|802700413|ref|XP_012083707.1|PREDICTED: uncharacterized protein LOC105643225 [Jatropha curcas]	GO:0008270, GO:0046872
lcl|ORF51_LIEC01012080.1_142957_142652	101	57.7658	1.19391E-7	gi|901817901|gb|KMZ71510.1|hypothetical protein ZOSMA_17G00650 [Zostera marina]	GO:0008270, GO:0046872
lcl|ORF54_LIEC01012080.1_95926_95612	104	123.635	5.83109E-31	gi|147859749|emb|CAN78708.1|hypothetical protein VITISV_019236 [Vitis vinifera]	GO:0015074, GO:0003676
lcl|ORF54_LIEC01012080.1_95926_95612	104	124.02	6.3643E-31	gi|147837070|emb|CAN63637.1|hypothetical protein VITISV_038689 [Vitis vinifera]	GO:0015074, GO:0003676
lcl|ORF54_LIEC01012080.1_95926_95612	104	124.02	8.71562E-31	gi|147797476|emb|CAN64673.1|hypothetical protein VITISV_007430 [Vitis vinifera]	GO:0016020, GO:0016021
lcl|ORF54_LIEC01012080.1_95926_95612	104	123.25	1.50432E-30	gi|147778586|emb|CAN69102.1|hypothetical protein VITISV_042048 [Vitis vinifera]	GO:0015074, GO:0003676
lcl|ORF54_LIEC01012080.1_95926_95612	104	121.709	5.10174E-30	gi|30103001|gb|AAP21414.1|putative polyprotein [Oryza sativa Japonica Group]	GO:0008270, GO:0046872, GO:0015074, GO:0003676
lcl|ORF56_LIEC01012080.1_78454_77423	343	268.085	6.33509E-84	gi|147773790|emb|CAN69713.1|hypothetical protein VITISV_011261 [Vitis vinifera]	GO:0008270, GO:0003676
lcl|ORF57_LIEC01012080.1_76636_76205	143	181.415	1.63992E-50	gi|147815761|emb|CAN63736.1|hypothetical protein VITISV_037249 [Vitis vinifera]	GO:0015074, GO:0003676
lcl|ORF65_LIEC01012080.1_88449_88081	122	186.808	1.77502E-52	gi|353685495|gb|AER13172.1|putative gag/pol polyprotein [Phaseolus vulgaris]	GO:0008270, GO:0015074, GO:0003676
lcl|ORF66_LIEC01012080.1_88068_87763	101	133.265	3.68683E-34	gi|353685495|gb|AER13172.1|putative gag/pol polyprotein [Phaseolus vulgaris]	GO:0008270, GO:0015074, GO:0003676
lcl|ORF67_LIEC01012080.1_87678_87370	102	138.658	5.85636E-36	gi|353685495|gb|AER13172.1|putative gag/pol polyprotein [Phaseolus vulgaris]	GO:0008270, GO:0015074, GO:0003676
lcl|ORF69_LIEC01012080.1_75702_75286	138	142.124	1.40227E-36	gi|147818102|emb|CAN73567.1|hypothetical protein VITISV_003451 [Vitis vinifera]	GO:0008270, GO:0046872, GO:0015074, GO:0003676
lcl|ORF69_LIEC01012080.1_75702_75286	138	140.969	4.11941E-36	gi|147804664|emb|CAN66637.1|hypothetical protein VITISV_011340 [Vitis vinifera]	GO:0008270, GO:0046872, GO:0015074, GO:0003676
lcl|ORF69_LIEC01012080.1_75702_75286	138	133.265	1.9051E-33	gi|113205334|gb|AAT38766.2|Polyprotein, putative [Solanum demissum]	GO:0015074, GO:0003676
lcl|ORF69_LIEC01012080.1_75702_75286	138	124.02	4.89832E-33	gi|77551926|gb|ABA94723.1|retrotransposon protein, putative, Ty1-copia subclass [Oryza sativa Japonica Group]	GO:0005739
lcl|ORF69_LIEC01012080.1_75702_75286	138	127.872	1.50804E-31	gi|116317775|emb|CAH65753.1|OSIGBa0123D13.2 [Oryza sativa Indica Group]	GO:0015074, GO:0003676
lcl|ORF69_LIEC01012080.1_75702_75286	138	127.487	2.10085E-31	gi|38344764|emb|CAE01581.2|OSJNBa0068L06.7 [Oryza sativa Japonica Group]	GO:0015074, GO:0003676
lcl|ORF71_LIEC01012080.1_48036_47614	140	136.346	1.44096E-34	gi|147775386|emb|CAN60490.1|hypothetical protein VITISV_030841 [Vitis vinifera]	GO:0008270, GO:0046872, GO:0015074, GO:0003676
lcl|ORF71_LIEC01012080.1_48036_47614	140	134.42	1.64813E-34	gi|147773275|emb|CAN62702.1|hypothetical protein VITISV_005097 [Vitis vinifera]	GO:0008270, GO:0046872, GO:0015074, GO:0003676
lcl|ORF71_LIEC01012080.1_48036_47614	140	132.88	2.32608E-33	gi|147839762|emb|CAN70466.1|hypothetical protein VITISV_019286 [Vitis vinifera]	GO:0015074, GO:0003676
lcl|ORF71_LIEC01012080.1_48036_47614	140	132.494	3.28683E-33	gi|147784422|emb|CAN74951.1|hypothetical protein VITISV_030567, partial [Vitis vinifera]	GO:0008270, GO:0046872, GO:0015074, GO:0003676
lcl|ORF71_LIEC01012080.1_48036_47614	140	129.413	6.4462E-33	gi|147817214|emb|CAN62159.1|hypothetical protein VITISV_041771 [Vitis vinifera]	GO:0015074, GO:0003676
lcl|ORF4_LIEC01012081.1_14950_15345	131	148.673	5.46177E-44	gi|567919114|ref|XP_006451563.1|hypothetical protein CICLE_v10009939mg [Citrus clementina]	GO:0003677, GO:0006260, GO:0005634
lcl|ORF4_LIEC01012081.1_14950_15345	131	150.984	3.69663E-40	gi|567919116|ref|XP_006451564.1|hypothetical protein CICLE_v10010492mg [Citrus clementina]	GO:0003677, GO:0006281, GO:0006260, GO:0006310, GO:0005634, GO:0003676
lcl|ORF4_LIEC01012081.1_14950_15345	131	149.443	1.32773E-39	gi|661893298|emb|CDP03107.1|unnamed protein product [Coffea canephora]	GO:0003677, GO:0006281, GO:0006260, GO:0006310, GO:0005634, GO:0003676
lcl|ORF4_LIEC01012081.1_14950_15345	131	148.288	2.77796E-39	gi|731376726|ref|XP_010667656.1|PREDICTED: replication protein A 70 kDa DNA-binding subunit A [Beta vulgaris subsp. vulgaris]	GO:0003677, GO:0006281, GO:0006260, GO:0006310, GO:0005634, GO:0003676
lcl|ORF4_LIEC01012081.1_14950_15345	131	148.288	2.85559E-39	gi|848902522|ref|XP_012851184.1|PREDICTED: replication protein A 70 kDa DNA-binding subunit A [Erythranthe guttata]	GO:0003677, GO:0006281, GO:0006260, GO:0006310, GO:0005634, GO:0003676
lcl|ORF4_LIEC01012081.1_14950_15345	131	141.354	5.17075E-39	gi|508783052|gb|EOY30308.1|Replication A 1A-like protein [Theobroma cacao]	GO:0003677, GO:0006260, GO:0003723, GO:0005634
lcl|ORF5_LIEC01012081.1_24478_24945	155	99.3673	6.61517E-24	gi|604311884|gb|EYU25878.1|hypothetical protein MIMGU_mgv1a026706mg, partial [Erythranthe guttata]	GO:0008270, GO:0046872, GO:0016020, GO:0016021
lcl|ORF5_LIEC01012081.1_24478_24945	155	97.8265	7.52626E-23	gi|661893303|emb|CDP03112.1|unnamed protein product [Coffea canephora]	GO:0008270, GO:0046872, GO:0016020, GO:0016021
lcl|ORF8_LIEC01012081.1_16034_17623	529	797.734	0.0	gi|731376726|ref|XP_010667656.1|PREDICTED: replication protein A 70 kDa DNA-binding subunit A [Beta vulgaris subsp. vulgaris]	GO:0003677, GO:0006281, GO:0006260, GO:0006310, GO:0005634, GO:0003676
lcl|ORF8_LIEC01012081.1_16034_17623	529	797.349	0.0	gi|902180578|gb|KNA09576.1|hypothetical protein SOVF_151980 [Spinacia oleracea]	GO:0003677, GO:0006281, GO:0006260, GO:0006310, GO:0005634, GO:0003676
lcl|ORF8_LIEC01012081.1_16034_17623	529	770.77	0.0	gi|225444784|ref|XP_002278273.1|PREDICTED: replication protein A 70 kDa DNA-binding subunit A [Vitis vinifera]	GO:0006281, GO:0003677, GO:0048232, GO:0006260, GO:0051026, GO:0000790, GO:0007141, GO:0007131, GO:0009555, GO:0006310, GO:0005634, GO:0003676
lcl|ORF8_LIEC01012081.1_16034_17623	529	770.385	0.0	gi|823261848|ref|XP_012463659.1|PREDICTED: replication protein A 70 kDa DNA-binding subunit A isoform X1 [Gossypium raimondii]	GO:0006281, GO:0003677, GO:0006260, GO:0006310, GO:0005634, GO:0003676
lcl|ORF8_LIEC01012081.1_16034_17623	529	768.074	0.0	gi|823261850|ref|XP_012463661.1|PREDICTED: replication protein A 70 kDa DNA-binding subunit A isoform X2 [Gossypium raimondii]	GO:0003677, GO:0006281, GO:0006260, GO:0006310, GO:0005634, GO:0003676
lcl|ORF8_LIEC01012081.1_16034_17623	529	766.148	0.0	gi|728819709|gb|KHG03342.1|Replication A 70 kDa DNA-binding subunit [Gossypium arboreum]	GO:0003677, GO:0006281, GO:0006260, GO:0006310, GO:0005634, GO:0003676
lcl|ORF13_LIEC01012081.1_19944_19621	107	116.701	3.53831E-28	gi|508783054|gb|EOY30310.1|Mechanosensitive channel of small conductance-like 10, putative isoform 1 [Theobroma cacao]	GO:0055085, GO:0016020, GO:0016021, GO:0009523, GO:0015979
lcl|ORF13_LIEC01012081.1_19944_19621	107	116.316	3.70886E-28	gi|508783055|gb|EOY30311.1|Mechanosensitive channel of small conductance-like 10, putative isoform 2 [Theobroma cacao]	GO:0016020, GO:0016021
lcl|ORF13_LIEC01012081.1_19944_19621	107	110.538	4.94067E-26	gi|643724694|gb|KDP33895.1|hypothetical protein JCGZ_07466 [Jatropha curcas]	GO:0055085, GO:0016020, GO:0016021
lcl|ORF13_LIEC01012081.1_19944_19621	107	109.768	9.60889E-26	gi|223546520|gb|EEF48018.1|conserved hypothetical protein [Ricinus communis]	GO:0055085, GO:0016020, GO:0016021
lcl|ORF14_LIEC01012081.1_19230_18865	121	152.91	9.51717E-41	gi|731376722|ref|XP_010667655.1|PREDICTED: mechanosensitive ion channel protein 10 [Beta vulgaris subsp. vulgaris]	GO:0055085, GO:0016020, GO:0016021
lcl|ORF14_LIEC01012081.1_19230_18865	121	152.91	1.02307E-40	gi|595814716|ref|XP_007203787.1|hypothetical protein PRUPE_ppa001792mg [Prunus persica]	GO:0055085, GO:0016020, GO:0016021
lcl|ORF14_LIEC01012081.1_19230_18865	121	146.362	6.75059E-40	gi|763798310|gb|KJB65265.1|hypothetical protein B456_010G086800 [Gossypium raimondii]	GO:0055085, GO:0016020, GO:0016021
lcl|ORF14_LIEC01012081.1_19230_18865	121	149.443	1.3345E-39	gi|902114765|gb|KNA03859.1|hypothetical protein SOVF_205110 [Spinacia oleracea]	GO:0055085, GO:0016020, GO:0016021
lcl|ORF14_LIEC01012081.1_19230_18865	121	147.517	3.10649E-39	gi|763798311|gb|KJB65266.1|hypothetical protein B456_010G086800 [Gossypium raimondii]	GO:0055085, GO:0016020, GO:0016021
lcl|ORF14_LIEC01012081.1_19230_18865	121	147.517	4.59425E-39	gi|629114771|gb|KCW79446.1|hypothetical protein EUGRSUZ_C00836 [Eucalyptus grandis]	GO:0055085, GO:0016020, GO:0016021
lcl|ORF23_LIEC01012081.1_21034_19904	376	181.03	2.97141E-47	gi|731376722|ref|XP_010667655.1|PREDICTED: mechanosensitive ion channel protein 10 [Beta vulgaris subsp. vulgaris]	GO:0055085, GO:0016020, GO:0016021
lcl|ORF23_LIEC01012081.1_21034_19904	376	179.874	9.00927E-47	gi|643724694|gb|KDP33895.1|hypothetical protein JCGZ_07466 [Jatropha curcas]	GO:0055085, GO:0016020, GO:0016021
lcl|ORF3_LIEC01012082.1_42780_43112	110	71.633	2.54056E-12	gi|356543524|ref|XP_003540210.1|PREDICTED: aspartic proteinase-like protein 2 [Glycine max]	GO:0004190, GO:0006508, GO:0016020, GO:0030163, GO:0016021
lcl|ORF3_LIEC01012082.1_42780_43112	110	71.2478	3.48068E-12	gi|596062566|ref|XP_007221179.1|hypothetical protein PRUPE_ppa022455mg [Prunus persica]	GO:0004190, GO:0006508
lcl|ORF3_LIEC01012082.1_42780_43112	110	70.4774	4.18266E-12	gi|255634819|gb|ACU17770.1|unknown [Glycine max]	GO:0004190, GO:0006508
lcl|ORF3_LIEC01012082.1_42780_43112	110	70.4774	6.09215E-12	gi|356564743|ref|XP_003550608.1|PREDICTED: aspartic proteinase-like protein 2 [Glycine max]	GO:0004190, GO:0006508, GO:0016020, GO:0016021, GO:0030163
lcl|ORF8_LIEC01012082.1_69249_69650	133	58.5362	1.85844E-7	gi|334187850|ref|NP_001190369.1|ARM repeat superfamily protein [Arabidopsis thaliana]	GO:0008150, GO:0005634	AED93084.1, NP_001330828.1, NP_001190369.1, BAH56754.1, ANM69127.1
lcl|ORF8_LIEC01012082.1_69249_69650	133	58.151	2.54442E-7	gi|18420606|ref|NP_568423.1|ARM repeat superfamily protein [Arabidopsis thaliana]	GO:0008150, GO:0005634	AED93083.1, NP_568423.1, AAL27506.1, AAN31096.1
lcl|ORF18_LIEC01012082.1_40153_40683	176	76.6406	3.598E-13	gi|902154452|gb|KNA05808.1|hypothetical protein SOVF_186930 [Spinacia oleracea]	GO:0004190, GO:0006508
lcl|ORF18_LIEC01012082.1_40153_40683	176	74.3294	1.75747E-12	gi|870849549|gb|KMT01789.1|hypothetical protein BVRB_9g210710 [Beta vulgaris subsp. vulgaris]	GO:0004190, GO:0006508, GO:0016020, GO:0016021
lcl|ORF18_LIEC01012082.1_40153_40683	176	72.7886	7.31287E-12	gi|297734873|emb|CBI17107.3|unnamed protein product, partial [Vitis vinifera]	GO:0004190, GO:0006508, GO:0030163
lcl|ORF18_LIEC01012082.1_40153_40683	176	72.7886	7.67786E-12	gi|595823636|ref|XP_007205103.1|hypothetical protein PRUPE_ppa004651mg [Prunus persica]	GO:0004190, GO:0006508
lcl|ORF25_LIEC01012082.1_296_649	117	86.6557	1.64428E-18	gi|595942551|ref|XP_007215918.1|hypothetical protein PRUPE_ppa010897mg [Prunus persica]	GO:0016021, GO:0006355, GO:0005634
lcl|ORF25_LIEC01012082.1_296_649	117	83.9593	1.75333E-17	gi|728807916|gb|KHF97908.1|Elongin-A [Gossypium arboreum]	GO:0016021, GO:0006355, GO:0005634
lcl|ORF25_LIEC01012082.1_296_649	117	83.5741	2.06473E-17	gi|661877430|emb|CDP18735.1|unnamed protein product [Coffea canephora]	GO:0016021, GO:0006355, GO:0005634
lcl|ORF25_LIEC01012082.1_296_649	117	82.0333	3.24212E-17	gi|763766052|gb|KJB33267.1|hypothetical protein B456_006G004800 [Gossypium raimondii]	GO:0016021, GO:0006355, GO:0005634
lcl|ORF33_LIEC01012082.1_89915_90292	125	98.5969	8.34507E-23	gi|296088581|emb|CBI37572.3|unnamed protein product, partial [Vitis vinifera]	GO:0046939, GO:0005737, GO:0009041, GO:0009507, GO:0033862, GO:0006221, GO:0016740
lcl|ORF33_LIEC01012082.1_89915_90292	125	97.4413	5.83611E-22	gi|870867230|gb|KMT18123.1|hypothetical protein BVRB_2g031520 [Beta vulgaris subsp. vulgaris]	GO:0046939, GO:0009041, GO:0005737, GO:0033862, GO:0006221, GO:0016740
lcl|ORF33_LIEC01012082.1_89915_90292	125	96.6709	1.48198E-21	gi|848910076|ref|XP_012853719.1|PREDICTED: uncharacterized protein LOC105973245 [Erythranthe guttata]	GO:0046939, GO:0005737, GO:0009041, GO:0033862, GO:0006221, GO:0016740
lcl|ORF33_LIEC01012082.1_89915_90292	125	93.2041	1.6453E-21	gi|567870371|ref|XP_006427807.1|hypothetical protein CICLE_v10026618mg [Citrus clementina]	GO:0046939, GO:0009041, GO:0006221, GO:0016740
lcl|ORF37_LIEC01012082.1_114203_114709	168	98.9821	4.33201E-21	gi|703120067|ref|XP_010102017.1|hypothetical protein L484_016307 [Morus notabilis]	GO:0003899, GO:0006351, GO:0016020, GO:0016021, GO:0016485	EXB91237.1, XP_010102017.1
lcl|ORF37_LIEC01012082.1_114203_114709	168	95.5153	6.70307E-20	gi|595823064|ref|XP_007205001.1|hypothetical protein PRUPE_ppa003566mg [Prunus persica]	GO:0005739, GO:0016020, GO:0016021, GO:0016485, GO:0005773, GO:0005794, GO:0005783, GO:0009506, GO:0005774, GO:0009966, GO:0005886
lcl|ORF37_LIEC01012082.1_114203_114709	168	95.1301	8.94847E-20	gi|674885243|emb|CDY47303.1|BnaA06g38990D [Brassica napus]	GO:0016020, GO:0016021, GO:0016485, GO:0009966
lcl|ORF38_LIEC01012082.1_120479_120781	100	60.077	1.53621E-8	gi|902196624|gb|KNA13153.1|hypothetical protein SOVF_119310 [Spinacia oleracea]	GO:0016020, GO:0016021, GO:0016485, GO:0009966
lcl|ORF38_LIEC01012082.1_120479_120781	100	58.9214	4.23762E-8	gi|674902047|emb|CDY30940.1|BnaA06g19730D [Brassica napus]	GO:0016020, GO:0016021, GO:0016485, GO:0009966
lcl|ORF38_LIEC01012082.1_120479_120781	100	58.5362	5.88916E-8	gi|870853031|gb|KMT04912.1|hypothetical protein BVRB_7g170790 [Beta vulgaris subsp. vulgaris]	GO:0016020, GO:0016021, GO:0016485, GO:0009966
lcl|ORF38_LIEC01012082.1_120479_120781	100	58.151	9.13552E-8	gi|643710732|gb|KDP24745.1|hypothetical protein JCGZ_25494 [Jatropha curcas]	GO:0016020, GO:0016021, GO:0016485, GO:0009966
lcl|ORF38_LIEC01012082.1_120479_120781	100	58.151	9.42166E-8	gi|922457226|ref|XP_013630536.1|PREDICTED: nicalin-1 [Brassica oleracea var. oleracea]	GO:0016020, GO:0016021, GO:0016485, GO:0009966
lcl|ORF41_LIEC01012082.1_129182_128859	107	73.559	3.64298E-13	gi|224104891|ref|XP_002313608.1|OTU-like cysteine protease family protein [Populus trichocarpa]	GO:0004843, GO:0008233, GO:0006508, GO:0016579
lcl|ORF41_LIEC01012082.1_129182_128859	107	73.1738	5.02192E-13	gi|1000956001|ref|XP_015577650.1|PREDICTED: OTU domain-containing protein 5-B isoform X2 [Ricinus communis]	GO:0004843, GO:0016579
lcl|ORF41_LIEC01012082.1_129182_128859	107	73.1738	6.3123E-13	gi|728840045|gb|KHG19488.1|otud5a [Gossypium arboreum]	GO:0004843, GO:0016579
lcl|ORF41_LIEC01012082.1_129182_128859	107	73.1738	6.34888E-13	gi|728840044|gb|KHG19487.1|otud5a [Gossypium arboreum]	GO:0004843, GO:0016579
lcl|ORF41_LIEC01012082.1_129182_128859	107	72.4034	9.22546E-13	gi|586749918|ref|XP_006851481.1|PREDICTED: OTU domain-containing protein 5-B [Amborella trichopoda]	GO:0031491, GO:0004843, GO:0042393, GO:0003682, GO:0016578, GO:0016579
lcl|ORF41_LIEC01012082.1_129182_128859	107	72.4034	1.20919E-12	gi|661889298|emb|CDP06885.1|unnamed protein product [Coffea canephora]	GO:0004843, GO:0016579
lcl|ORF45_LIEC01012082.1_99716_98859	285	149.443	6.5742E-37	gi|902237095|gb|KNA24645.1|hypothetical protein SOVF_013670 [Spinacia oleracea]	GO:0008270, GO:0046872
lcl|ORF45_LIEC01012082.1_99716_98859	285	136.732	1.76607E-32	gi|922392958|ref|XP_013464888.1|DNA-binding and zinc-finger protein [Medicago truncatula]	GO:0003677, GO:0008270, GO:0046872	XP_013464888.1, KEH38923.1
lcl|ORF46_LIEC01012082.1_96503_95058	481	228.409	1.31608E-61	gi|731357014|ref|XP_010689982.1|PREDICTED: DDT domain-containing protein PTM [Beta vulgaris subsp. vulgaris]	GO:0008270, GO:0046872
lcl|ORF46_LIEC01012082.1_96503_95058	481	224.942	2.04585E-60	gi|902237095|gb|KNA24645.1|hypothetical protein SOVF_013670 [Spinacia oleracea]	GO:0008270, GO:0046872
lcl|ORF46_LIEC01012082.1_96503_95058	481	218.394	3.42029E-58	gi|566167503|ref|XP_006384678.1|hypothetical protein POPTR_0004s20090g [Populus trichocarpa]	GO:0008270, GO:0046872
lcl|ORF46_LIEC01012082.1_96503_95058	481	209.534	3.71512E-55	gi|802621946|ref|XP_012076177.1|PREDICTED: uncharacterized protein LOC105637346 [Jatropha curcas]	GO:0008270, GO:0046872
lcl|ORF46_LIEC01012082.1_96503_95058	481	198.364	2.01092E-51	gi|508786335|gb|EOY33591.1|Chromodomain-helicase-DNA-binding protein Mi-2, putative isoform 2 [Theobroma cacao]	GO:0003677, GO:0008270, GO:0046872, GO:0004386
lcl|ORF47_LIEC01012082.1_74756_74235	173	167.933	1.36539E-45	gi|848874979|ref|XP_012837988.1|PREDICTED: putative phospholipid:diacylglycerol acyltransferase 2 [Erythranthe guttata]	GO:0006629, GO:0008374
lcl|ORF47_LIEC01012082.1_74756_74235	173	165.236	2.22297E-45	gi|763741510|gb|KJB09009.1|hypothetical protein B456_001G118800 [Gossypium raimondii]	GO:0006629, GO:0008374
lcl|ORF47_LIEC01012082.1_74756_74235	173	167.162	3.30705E-45	gi|823123578|ref|XP_012476314.1|PREDICTED: putative phospholipid:diacylglycerol acyltransferase 2 [Gossypium raimondii]	GO:0006629, GO:0008374
lcl|ORF47_LIEC01012082.1_74756_74235	173	165.622	1.07216E-44	gi|1050555741|ref|XP_017638911.1|PREDICTED: putative phospholipid:diacylglycerol acyltransferase 2 [Gossypium arboreum]	GO:0016746, GO:0008374, GO:0006629, GO:0016020, GO:0016021, GO:0016740
lcl|ORF50_LIEC01012082.1_27038_26598	146	190.274	2.6154E-53	gi|147822235|emb|CAN66208.1|hypothetical protein VITISV_035070 [Vitis vinifera]	GO:0008270, GO:0015074, GO:0003676
lcl|ORF50_LIEC01012082.1_27038_26598	146	189.119	7.82113E-53	gi|147766872|emb|CAN60947.1|hypothetical protein VITISV_015758 [Vitis vinifera]	GO:0008270, GO:0015074, GO:0003676
lcl|ORF50_LIEC01012082.1_27038_26598	146	188.348	1.48135E-52	gi|147777887|emb|CAN77974.1|hypothetical protein VITISV_006175 [Vitis vinifera]	GO:0008270, GO:0015074, GO:0003676
lcl|ORF50_LIEC01012082.1_27038_26598	146	184.882	2.17591E-51	gi|147859411|emb|CAN79264.1|hypothetical protein VITISV_034881 [Vitis vinifera]	GO:0008270, GO:0015074, GO:0003676
lcl|ORF53_LIEC01012082.1_13781_13470	103	147.132	1.11171E-39	gi|848889787|ref|XP_012845050.1|PREDICTED: glutamyl-tRNA(Gln) amidotransferase subunit A, chloroplastic/mitochondrial [Erythranthe guttata]	GO:0070681, GO:0000166, GO:0009507, GO:0030956, GO:0005739, GO:0032543, GO:0016884, GO:0016874, GO:0050567, GO:0009570, GO:0005524, GO:0006412, GO:0009536
lcl|ORF54_LIEC01012082.1_137872_137117	251	149.058	2.96096E-37	gi|218201855|gb|EEC84282.1|hypothetical protein OsI_30754 [Oryza sativa Indica Group]	GO:0008270, GO:0046872, GO:0015074, GO:0003676
lcl|ORF54_LIEC01012082.1_137872_137117	251	144.436	1.18651E-35	gi|113622864|dbj|BAF22809.1|Os08g0125300 [Oryza sativa Japonica Group]	GO:0008270, GO:0046872, GO:0015074, GO:0003676
lcl|ORF54_LIEC01012082.1_137872_137117	251	142.895	4.67892E-35	gi|108706239|gb|ABF94034.1|retrotransposon protein, putative, unclassified [Oryza sativa Japonica Group]	GO:0008270, GO:0046872, GO:0015074, GO:0003676
lcl|ORF54_LIEC01012082.1_137872_137117	251	141.354	1.40135E-34	gi|29150404|gb|AAO72413.1|gag-pol polyprotein [Oryza sativa Japonica Group]	GO:0008270, GO:0046872, GO:0015074, GO:0003676
lcl|ORF54_LIEC01012082.1_137872_137117	251	124.79	6.29974E-29	gi|110289052|gb|ABB47537.2|retrotransposon protein, putative, unclassified [Oryza sativa Japonica Group]	GO:0008270, GO:0046872, GO:0015074, GO:0003676
lcl|ORF56_LIEC01012082.1_109447_108434	337	291.197	9.86522E-94	gi|225464876|ref|XP_002273038.1|PREDICTED: F-box protein At2g27310 [Vitis vinifera]	GO:0016020, GO:0016021
lcl|ORF56_LIEC01012082.1_109447_108434	337	264.618	3.39496E-83	gi|508786111|gb|EOY33367.1|F-box family protein, putative [Theobroma cacao]	GO:0016020, GO:0016021
lcl|ORF59_LIEC01012082.1_94090_93491	199	187.578	1.96599E-51	gi|731357014|ref|XP_010689982.1|PREDICTED: DDT domain-containing protein PTM [Beta vulgaris subsp. vulgaris]	GO:0008270, GO:0046872
lcl|ORF59_LIEC01012082.1_94090_93491	199	179.874	1.04201E-48	gi|902237095|gb|KNA24645.1|hypothetical protein SOVF_013670 [Spinacia oleracea]	GO:0008270, GO:0046872
lcl|ORF59_LIEC01012082.1_94090_93491	199	176.022	2.27713E-47	gi|565463386|ref|XP_006289692.1|hypothetical protein CARUB_v10003253mg [Capsella rubella]	GO:0008270, GO:0046872
lcl|ORF60_LIEC01012082.1_92707_91490	405	193.356	1.6179E-50	gi|731357014|ref|XP_010689982.1|PREDICTED: DDT domain-containing protein PTM [Beta vulgaris subsp. vulgaris]	GO:0008270, GO:0046872
lcl|ORF60_LIEC01012082.1_92707_91490	405	164.081	1.77618E-40	gi|661889406|emb|CDP06993.1|unnamed protein product [Coffea canephora]	GO:0008270, GO:0046872
lcl|ORF60_LIEC01012082.1_92707_91490	405	153.68	4.7173E-37	gi|508786336|gb|EOY33592.1|Chromodomain-helicase-DNA-binding protein Mi-2, putative isoform 3 [Theobroma cacao]	GO:0003677, GO:0008270, GO:0046872, GO:0004386
lcl|ORF60_LIEC01012082.1_92707_91490	405	153.295	6.80769E-37	gi|508786335|gb|EOY33591.1|Chromodomain-helicase-DNA-binding protein Mi-2, putative isoform 2 [Theobroma cacao]	GO:0003677, GO:0008270, GO:0046872, GO:0004386
lcl|ORF63_LIEC01012082.1_72928_72593	111	119.398	4.18438E-29	gi|508786353|gb|EOY33609.1|Lecithin:cholesterol acyltransferase family protein [Theobroma cacao]	GO:0016746, GO:0008374, GO:0006629, GO:0016740
lcl|ORF63_LIEC01012082.1_72928_72593	111	112.079	1.61426E-26	gi|661889412|emb|CDP06999.1|unnamed protein product [Coffea canephora]	GO:0006629, GO:0008374
lcl|ORF63_LIEC01012082.1_72928_72593	111	109.383	1.52617E-25	gi|703112571|ref|XP_010100150.1|Putative phospholipid:diacylglycerol acyltransferase 2 [Morus notabilis]	GO:0016746, GO:0006629, GO:0008374, GO:0016740	EXB81601.1, XP_010100150.1
lcl|ORF63_LIEC01012082.1_72928_72593	111	107.842	4.52303E-25	gi|823265450|ref|XP_012465460.1|PREDICTED: putative phospholipid:diacylglycerol acyltransferase 2 [Gossypium raimondii]	GO:0006629, GO:0008374
lcl|ORF64_LIEC01012082.1_72244_71711	177	272.322	7.88785E-85	gi|641823066|gb|KDO42513.1|hypothetical protein CISIN_1g005610mg [Citrus sinensis]	GO:0006629, GO:0016020, GO:0008374, GO:0016021
lcl|ORF64_LIEC01012082.1_72244_71711	177	267.7	8.34685E-84	gi|976925399|gb|KVI09306.1|Lecithin:cholesterol/phospholipid:diacylglycerol acyltransferase [Cynara cardunculus var. scolymus]	GO:0016746, GO:0008374, GO:0006629, GO:0016020, GO:0016021, GO:0016740
lcl|ORF68_LIEC01012082.1_34255_33302	317	319.701	1.14591E-101	gi|225445848|ref|XP_002278056.1|PREDICTED: signal recognition particle receptor subunit alpha homolog [Vitis vinifera]	GO:0005525, GO:0006614, GO:0003924, GO:0005047, GO:0006810, GO:0005785, GO:0006886
lcl|ORF68_LIEC01012082.1_34255_33302	317	314.694	1.33233E-99	gi|731338130|ref|XP_010680162.1|PREDICTED: signal recognition particle receptor subunit alpha [Beta vulgaris subsp. vulgaris]	GO:0005525, GO:0006614, GO:0003924, GO:0005047, GO:0006810, GO:0005785, GO:0006886
lcl|ORF68_LIEC01012082.1_34255_33302	317	307.76	6.67374E-97	gi|449453958|ref|XP_004144723.1|PREDICTED: signal recognition particle receptor subunit alpha homolog [Cucumis sativus]	GO:0005525, GO:0006614, GO:0003924, GO:0005047, GO:0006810, GO:0005785, GO:0006886
lcl|ORF68_LIEC01012082.1_34255_33302	317	307.76	6.90238E-97	gi|508782270|gb|EOY29526.1|Signal recognition particle receptor alpha subunit family protein [Theobroma cacao]	GO:0005525, GO:0006614, GO:0003924, GO:0005047, GO:0006810, GO:0005785, GO:0006886
lcl|ORF69_LIEC01012082.1_8236_7883	117	70.4774	6.997E-12	gi|976920541|gb|KVI05263.1|Citrate synthase active site-containing protein [Cynara cardunculus var. scolymus]	GO:0006099, GO:0016740, GO:0046912
lcl|ORF69_LIEC01012082.1_8236_7883	117	64.3142	1.09912E-9	gi|778713709|ref|XP_011657098.1|PREDICTED: citrate synthase, glyoxysomal [Cucumis sativus]	GO:0006099, GO:0016740, GO:0046912
lcl|ORF71_LIEC01012082.1_132966_132214	250	73.559	2.38786E-11	gi|224104891|ref|XP_002313608.1|OTU-like cysteine protease family protein [Populus trichocarpa]	GO:0004843, GO:0008233, GO:0006508, GO:0016579
lcl|ORF71_LIEC01012082.1_132966_132214	250	70.8626	1.83941E-10	gi|902171904|gb|KNA08059.1|hypothetical protein SOVF_166130 [Spinacia oleracea]	GO:0004843, GO:0016579
lcl|ORF71_LIEC01012082.1_132966_132214	250	67.0106	3.52427E-9	gi|566167649|ref|XP_006384751.1|hypothetical protein POPTR_0004s20770g [Populus trichocarpa]	GO:0004843, GO:0016579
lcl|ORF72_LIEC01012082.1_125793_125395	132	98.5969	4.01022E-22	gi|567863054|ref|XP_006424181.1|hypothetical protein CICLE_v10028751mg [Citrus clementina]	GO:0043085, GO:0000290, GO:0008047
lcl|ORF72_LIEC01012082.1_125793_125395	132	99.3673	5.04378E-22	gi|566188287|ref|XP_002313607.2|hypothetical protein POPTR_0009s16180g [Populus trichocarpa]	GO:0043085, GO:0031087, GO:0016020, GO:0016021, GO:0003729, GO:0000290, GO:0000932, GO:0030234, GO:0008047
lcl|ORF72_LIEC01012082.1_125793_125395	132	98.5969	6.083E-22	gi|802634127|ref|XP_012077850.1|PREDICTED: mRNA-decapping enzyme-like protein [Jatropha curcas]	GO:0043085, GO:0000290, GO:0008047
lcl|ORF72_LIEC01012082.1_125793_125395	132	98.2117	7.55509E-22	gi|848900464|ref|XP_012850394.1|PREDICTED: mRNA-decapping enzyme-like protein [Erythranthe guttata]	GO:0043085, GO:0000290, GO:0008047
lcl|ORF77_LIEC01012082.1_98163_97468	231	267.7	3.33101E-79	gi|629084390|gb|KCW50747.1|hypothetical protein EUGRSUZ_J00416 [Eucalyptus grandis]	GO:0008270, GO:0046872
lcl|ORF77_LIEC01012082.1_98163_97468	231	266.929	1.32944E-78	gi|902237095|gb|KNA24645.1|hypothetical protein SOVF_013670 [Spinacia oleracea]	GO:0008270, GO:0046872
lcl|ORF77_LIEC01012082.1_98163_97468	231	266.544	2.16355E-78	gi|629084389|gb|KCW50746.1|hypothetical protein EUGRSUZ_J00416 [Eucalyptus grandis]	GO:0008270, GO:0046872
lcl|ORF77_LIEC01012082.1_98163_97468	231	266.159	2.22697E-78	gi|702473894|ref|XP_010031446.1|PREDICTED: DDT domain-containing protein PTM [Eucalyptus grandis]	GO:0008270, GO:0046872
lcl|ORF77_LIEC01012082.1_98163_97468	231	263.077	3.47248E-77	gi|661889406|emb|CDP06993.1|unnamed protein product [Coffea canephora]	GO:0008270, GO:0046872
lcl|ORF77_LIEC01012082.1_98163_97468	231	259.996	3.74941E-76	gi|802621946|ref|XP_012076177.1|PREDICTED: uncharacterized protein LOC105637346 [Jatropha curcas]	GO:0008270, GO:0046872
lcl|ORF77_LIEC01012082.1_98163_97468	231	259.61	4.55382E-76	gi|703112637|ref|XP_010100169.1|Nucleosome-remodeling factor subunit BPTF [Morus notabilis]	GO:0008270, GO:0046872	EXB81620.1, XP_010100169.1
lcl|ORF77_LIEC01012082.1_98163_97468	231	258.84	9.96177E-76	gi|223533173|gb|EEF34930.1|DNA binding protein, putative [Ricinus communis]	GO:0008270, GO:0046872
lcl|ORF78_LIEC01012082.1_94881_94489	130	95.1301	3.02702E-20	gi|629084390|gb|KCW50747.1|hypothetical protein EUGRSUZ_J00416 [Eucalyptus grandis]	GO:0008270, GO:0046872
lcl|ORF78_LIEC01012082.1_94881_94489	130	94.3597	4.90029E-20	gi|702473894|ref|XP_010031446.1|PREDICTED: DDT domain-containing protein PTM [Eucalyptus grandis]	GO:0008270, GO:0046872
lcl|ORF78_LIEC01012082.1_94881_94489	130	94.3597	5.04507E-20	gi|629084389|gb|KCW50746.1|hypothetical protein EUGRSUZ_J00416 [Eucalyptus grandis]	GO:0008270, GO:0046872
lcl|ORF78_LIEC01012082.1_94881_94489	130	88.5817	5.45982E-18	gi|703112637|ref|XP_010100169.1|Nucleosome-remodeling factor subunit BPTF [Morus notabilis]	GO:0008270, GO:0046872	EXB81620.1, XP_010100169.1
lcl|ORF78_LIEC01012082.1_94881_94489	130	87.4261	1.30641E-17	gi|604332255|gb|EYU36988.1|hypothetical protein MIMGU_mgv1a0001572mg, partial [Erythranthe guttata]	GO:0008270, GO:0046872
lcl|ORF79_LIEC01012082.1_93183_92689	164	108.227	2.28483E-24	gi|731357014|ref|XP_010689982.1|PREDICTED: DDT domain-containing protein PTM [Beta vulgaris subsp. vulgaris]	GO:0008270, GO:0046872
lcl|ORF79_LIEC01012082.1_93183_92689	164	88.5817	1.94612E-17	gi|902237095|gb|KNA24645.1|hypothetical protein SOVF_013670 [Spinacia oleracea]	GO:0008270, GO:0046872
lcl|ORF83_LIEC01012082.1_53994_53521	157	82.8037	1.6883E-15	gi|703112557|ref|XP_010100146.1|Protein argonaute 5 [Morus notabilis]	GO:0003676	EXB81597.1, XP_010100146.1
lcl|ORF83_LIEC01012082.1_53994_53521	157	74.7146	8.3756E-13	gi|702280419|ref|XP_010045278.1|PREDICTED: protein argonaute 5 [Eucalyptus grandis]	GO:0003676
lcl|ORF83_LIEC01012082.1_53994_53521	157	73.559	2.66472E-12	gi|629122947|gb|KCW87437.1|hypothetical protein EUGRSUZ_B03907 [Eucalyptus grandis]	GO:0003676
lcl|ORF84_LIEC01012082.1_49737_49309	142	146.747	2.01781E-41	gi|641825455|gb|KDO44725.1|hypothetical protein CISIN_1g0390481mg, partial [Citrus sinensis]	GO:0003676
lcl|ORF84_LIEC01012082.1_49737_49309	142	146.747	3.70384E-40	gi|641811316|gb|KDO37124.1|hypothetical protein CISIN_1g013458mg [Citrus sinensis]	GO:0003676
lcl|ORF84_LIEC01012082.1_49737_49309	142	143.665	1.31376E-39	gi|641825453|gb|KDO44723.1|hypothetical protein CISIN_1g0356951mg, partial [Citrus sinensis]	GO:0003676
lcl|ORF84_LIEC01012082.1_49737_49309	142	146.747	1.49859E-39	gi|641811315|gb|KDO37123.1|hypothetical protein CISIN_1g013458mg [Citrus sinensis]	GO:0003676
lcl|ORF84_LIEC01012082.1_49737_49309	142	144.436	9.48216E-39	gi|641823080|gb|KDO42527.1|hypothetical protein CISIN_1g037086mg, partial [Citrus sinensis]	GO:0003676
lcl|ORF84_LIEC01012082.1_49737_49309	142	147.132	3.27541E-38	gi|567863482|ref|XP_006424395.1|hypothetical protein CICLE_v10027750mg [Citrus clementina]	GO:0003676
lcl|ORF84_LIEC01012082.1_49737_49309	142	145.591	8.63082E-38	gi|674252171|gb|KFK44936.1|hypothetical protein AALP_AA1G322100 [Arabis alpina]	GO:0003676
lcl|ORF84_LIEC01012082.1_49737_49309	142	145.206	1.22727E-37	gi|567209386|ref|XP_006409803.1|hypothetical protein EUTSA_v10016181mg [Eutrema salsugineum]	GO:0003676
lcl|ORF84_LIEC01012082.1_49737_49309	142	145.206	1.3994E-37	gi|567863478|ref|XP_006424393.1|hypothetical protein CICLE_v10027755mg [Citrus clementina]	GO:0003676
lcl|ORF86_LIEC01012082.1_32820_32512	102	69.707	5.94994E-12	gi|147768335|emb|CAN66971.1|hypothetical protein VITISV_013670 [Vitis vinifera]	GO:0005525, GO:0006614, GO:0005622
lcl|ORF86_LIEC01012082.1_32820_32512	102	69.3218	1.19568E-11	gi|566215320|ref|XP_002324537.2|hypothetical protein POPTR_0018s11500g [Populus trichocarpa]	GO:0005525, GO:0006614, GO:0003924, GO:0005047, GO:0006810, GO:0005785, GO:0006886
lcl|ORF86_LIEC01012082.1_32820_32512	102	68.9366	1.3698E-11	gi|508782270|gb|EOY29526.1|Signal recognition particle receptor alpha subunit family protein [Theobroma cacao]	GO:0005525, GO:0006614, GO:0003924, GO:0005047, GO:0006810, GO:0005785, GO:0006886
lcl|ORF87_LIEC01012082.1_14946_14134	270	150.984	1.43995E-38	gi|565465982|ref|XP_006290881.1|hypothetical protein CARUB_v10016991mg [Capsella rubella]	GO:0000166, GO:0070681, GO:0009507, GO:0030956, GO:0005739, GO:0032543, GO:0016884, GO:0016874, GO:0050567, GO:0009570, GO:0006412, GO:0005524, GO:0009536
lcl|ORF87_LIEC01012082.1_14946_14134	270	150.599	2.19208E-38	gi|297818082|ref|XP_002876924.1|hypothetical protein ARALYDRAFT_484328 [Arabidopsis lyrata subsp. lyrata]	GO:0070681, GO:0000166, GO:0030956, GO:0009507, GO:0005739, GO:0032543, GO:0016884, GO:0016874, GO:0050567, GO:0009570, GO:0005524, GO:0006412, GO:0009536
lcl|ORF87_LIEC01012082.1_14946_14134	270	151.369	2.31908E-38	gi|567180018|ref|XP_006401770.1|hypothetical protein EUTSA_v10012940mg [Eutrema salsugineum]	GO:0070681, GO:0000166, GO:0030956, GO:0009507, GO:0005739, GO:0032543, GO:0016884, GO:0016874, GO:0050567, GO:0009570, GO:0005524, GO:0006412, GO:0009536
lcl|ORF6_LIEC01012083.1_39216_39785	189	98.9821	8.16473E-23	gi|731370876|ref|XP_010648263.1|PREDICTED: E3 ubiquitin-protein ligase RNF38 [Vitis vinifera]	GO:0061630, GO:0043161, GO:0008270, GO:0046872, GO:0016020, GO:0016021, GO:0016567
lcl|ORF6_LIEC01012083.1_39216_39785	189	95.9005	1.17223E-21	gi|297737916|emb|CBI27117.3|unnamed protein product, partial [Vitis vinifera]	GO:0061630, GO:0008270, GO:0043161, GO:0046872, GO:0016020, GO:0016021, GO:0016567
lcl|ORF6_LIEC01012083.1_39216_39785	189	94.7449	2.17909E-21	gi|731370911|ref|XP_010648275.1|PREDICTED: RING-H2 finger protein ATL51 [Vitis vinifera]	GO:0061630, GO:0008270, GO:0043161, GO:0046872, GO:0000209, GO:0042787, GO:0005886, GO:0009789
lcl|ORF6_LIEC01012083.1_39216_39785	189	92.4337	2.46004E-20	gi|731370914|ref|XP_010648283.1|PREDICTED: E3 ubiquitin-protein ligase RNF181 [Vitis vinifera]	GO:0061630, GO:0008270, GO:0043161, GO:0046872, GO:0016020, GO:0016021, GO:0016567
lcl|ORF6_LIEC01012083.1_39216_39785	189	94.7449	7.21133E-20	gi|147860138|emb|CAN82924.1|hypothetical protein VITISV_039590 [Vitis vinifera]	GO:0008270, GO:0046872
lcl|ORF8_LIEC01012083.1_47331_48482	383	493.426	3.12915E-172	gi|223546138|gb|EEF47640.1|s-adenosylmethionine decarboxylase, putative [Ricinus communis]	GO:0008295, GO:0016829, GO:0006597, GO:0006596, GO:0006557, GO:0004014, GO:0016831
lcl|ORF8_LIEC01012083.1_47331_48482	383	493.812	4.7273E-172	gi|902227628|gb|KNA20761.1|hypothetical protein SOVF_049090 [Spinacia oleracea]	GO:0008295, GO:0016829, GO:0006597, GO:0006596, GO:0006557, GO:0004014, GO:0016831
lcl|ORF8_LIEC01012083.1_47331_48482	383	489.574	9.759E-171	gi|508709604|gb|EOY01501.1|S-adenosylmethionine decarboxylase proenzyme [Theobroma cacao]	GO:0008295, GO:0016829, GO:0006597, GO:0006596, GO:0006557, GO:0004014, GO:0016831
lcl|ORF8_LIEC01012083.1_47331_48482	383	488.034	4.98362E-170	gi|1169232|sp|P46255.1|DCAM_SPIOLRecName: Full=S-adenosylmethionine decarboxylase proenzyme; Short=AdoMetDC; Short=SAMDC; Contains: RecName: Full=S-adenosylmethionine decarboxylase alpha chain; Contains: RecName: Full=S-adenosylmethionine decarboxylase beta chain; Flags: Precursor	GO:0008295, GO:0016829, GO:0006597, GO:0006596, GO:0006557, GO:0004014, GO:0016831
lcl|ORF8_LIEC01012083.1_47331_48482	383	488.034	6.64657E-170	gi|1108939898|ref|XP_010681339.2|PREDICTED: S-adenosylmethionine decarboxylase proenzyme-like [Beta vulgaris subsp. vulgaris]	GO:0008295, GO:0016829, GO:0006597, GO:0006596, GO:0006557, GO:0004014, GO:0016831
lcl|ORF8_LIEC01012083.1_47331_48482	383	485.337	5.04798E-169	gi|802655760|ref|XP_012080509.1|PREDICTED: S-adenosylmethionine decarboxylase proenzyme-like isoform X1 [Jatropha curcas]	GO:0008295, GO:0016829, GO:0006597, GO:0006596, GO:0006557, GO:0004014, GO:0016831
lcl|ORF9_LIEC01012083.1_59106_59666	186	161.77	1.31198E-42	gi|147766788|emb|CAN74160.1|hypothetical protein VITISV_018405 [Vitis vinifera]	GO:0015074, GO:0003676
lcl|ORF9_LIEC01012083.1_59106_59666	186	154.836	1.04266E-40	gi|147784796|emb|CAN70827.1|hypothetical protein VITISV_029099 [Vitis vinifera]	GO:0003676
lcl|ORF9_LIEC01012083.1_59106_59666	186	155.221	2.51077E-40	gi|147784778|emb|CAN75440.1|hypothetical protein VITISV_007304 [Vitis vinifera]	GO:0008270, GO:0015074, GO:0003676
lcl|ORF9_LIEC01012083.1_59106_59666	186	154.451	4.45058E-40	gi|147780357|emb|CAN59934.1|hypothetical protein VITISV_001876, partial [Vitis vinifera]	GO:0015074, GO:0003676
lcl|ORF9_LIEC01012083.1_59106_59666	186	152.525	2.04553E-39	gi|147774837|emb|CAN64589.1|hypothetical protein VITISV_008453 [Vitis vinifera]	GO:0003676
lcl|ORF9_LIEC01012083.1_59106_59666	186	144.05	1.83534E-36	gi|147777716|emb|CAN66809.1|hypothetical protein VITISV_010919 [Vitis vinifera]	GO:0015074, GO:0003676
lcl|ORF9_LIEC01012083.1_59106_59666	186	132.494	1.76707E-32	gi|1167523|dbj|BAA11674.1|unnamed protein product [Nicotiana tabacum]	GO:0008270, GO:0015074, GO:0003676
lcl|ORF9_LIEC01012083.1_59106_59666	186	132.109	2.31242E-32	gi|147776056|emb|CAN69911.1|hypothetical protein VITISV_027081 [Vitis vinifera]	GO:0015074, GO:0003676
lcl|ORF9_LIEC01012083.1_59106_59666	186	129.798	1.46566E-31	gi|147802065|emb|CAN61851.1|hypothetical protein VITISV_036278, partial [Vitis vinifera]	GO:0015074, GO:0003676
lcl|ORF10_LIEC01012083.1_59838_60443	201	304.294	1.37818E-92	gi|147784778|emb|CAN75440.1|hypothetical protein VITISV_007304 [Vitis vinifera]	GO:0008270, GO:0015074, GO:0003676
lcl|ORF10_LIEC01012083.1_59838_60443	201	298.901	3.82644E-91	gi|147836424|emb|CAN77602.1|hypothetical protein VITISV_024474 [Vitis vinifera]	GO:0008270, GO:0015074, GO:0003676
lcl|ORF10_LIEC01012083.1_59838_60443	201	293.893	3.04014E-90	gi|147770163|emb|CAN65406.1|hypothetical protein VITISV_030853 [Vitis vinifera]	GO:0015074, GO:0003676
lcl|ORF10_LIEC01012083.1_59838_60443	201	293.508	7.46267E-89	gi|147766788|emb|CAN74160.1|hypothetical protein VITISV_018405 [Vitis vinifera]	GO:0015074, GO:0003676
lcl|ORF10_LIEC01012083.1_59838_60443	201	290.426	9.83267E-88	gi|147816208|emb|CAN66323.1|hypothetical protein VITISV_007384 [Vitis vinifera]	GO:0008270, GO:0015074, GO:0003676
lcl|ORF10_LIEC01012083.1_59838_60443	201	269.24	7.81416E-82	gi|147852247|emb|CAN80131.1|hypothetical protein VITISV_012432 [Vitis vinifera]	GO:0008270, GO:0015074, GO:0003676
lcl|ORF12_LIEC01012083.1_86208_86696	162	107.071	2.53839E-24	gi|567890627|ref|XP_006437834.1|hypothetical protein CICLE_v10031594mg [Citrus clementina]	GO:0016787
lcl|ORF14_LIEC01012083.1_88092_88823	243	230.72	4.81667E-70	gi|723586588|dbj|BAP90372.1|UDP-glycose: glycosyltransferase UGT89D6 [Fagopyrum esculentum]	GO:0008152, GO:0016758, GO:0016740
lcl|ORF14_LIEC01012083.1_88092_88823	243	229.18	2.69427E-69	gi|731340020|ref|XP_010681158.1|PREDICTED: UDP-glycosyltransferase 89A2 [Beta vulgaris subsp. vulgaris]	GO:0008152, GO:0016758
lcl|ORF14_LIEC01012083.1_88092_88823	243	224.942	2.0615E-67	gi|661895912|emb|CDP00490.1|unnamed protein product [Coffea canephora]	GO:0008152, GO:0016758
lcl|ORF14_LIEC01012083.1_88092_88823	243	223.016	6.52712E-67	gi|675272222|gb|AIL51398.1|glycosyltransferase [Actinidia deliciosa]	GO:0008152, GO:0016758, GO:0016740
lcl|ORF14_LIEC01012083.1_88092_88823	243	220.32	8.39324E-66	gi|565363839|ref|XP_006348637.1|PREDICTED: UDP-glycosyltransferase 89A2-like [Solanum tuberosum]	GO:0008152, GO:0016758
lcl|ORF15_LIEC01012083.1_88848_89438	196	204.912	1.09041E-60	gi|922328227|ref|XP_013443506.1|UDP-glucosyltransferase family protein [Medicago truncatula]	GO:0008152, GO:0016758, GO:0016740	XP_013443506.1, KEH17531.1
lcl|ORF15_LIEC01012083.1_88848_89438	196	203.756	2.94992E-60	gi|502179510|ref|XP_004516443.1|PREDICTED: UDP-glycosyltransferase 89A2 [Cicer arietinum]	GO:0008152, GO:0016758, GO:0016740	AGU14146.1, XP_004516443.1
lcl|ORF15_LIEC01012083.1_88848_89438	196	202.216	8.91622E-60	gi|723586588|dbj|BAP90372.1|UDP-glycose: glycosyltransferase UGT89D6 [Fagopyrum esculentum]	GO:0008152, GO:0016758, GO:0016740
lcl|ORF15_LIEC01012083.1_88848_89438	196	199.904	9.82083E-59	gi|596292067|ref|XP_007226447.1|hypothetical protein PRUPE_ppa024271mg [Prunus persica]	GO:0008152, GO:0016758
lcl|ORF19_LIEC01012083.1_150480_150956	158	102.834	1.7051E-22	gi|641868113|gb|KDO86797.1|hypothetical protein CISIN_1g039468mg [Citrus sinensis]	GO:0008270
lcl|ORF21_LIEC01012083.1_156471_157016	181	136.732	2.98026E-34	gi|731336852|ref|XP_010679479.1|PREDICTED: probable pectinesterase/pectinesterase inhibitor [Beta vulgaris subsp. vulgaris]	GO:0004857, GO:0005618, GO:0043086, GO:0016020, GO:0045330, GO:0016021, GO:0030599, GO:0042545, GO:0045490, GO:0016787
lcl|ORF21_LIEC01012083.1_156471_157016	181	133.65	4.00357E-33	gi|731336858|ref|XP_010679482.1|PREDICTED: probable pectinesterase/pectinesterase inhibitor [Beta vulgaris subsp. vulgaris]	GO:0004857, GO:0005618, GO:0043086, GO:0016020, GO:0045330, GO:0016021, GO:0030599, GO:0042545, GO:0045490, GO:0016787
lcl|ORF21_LIEC01012083.1_156471_157016	181	112.849	9.51876E-26	gi|902193237|gb|KNA12242.1|hypothetical protein SOVF_127780 [Spinacia oleracea]	GO:0004857, GO:0005618, GO:0043086, GO:0045330, GO:0016020, GO:0016021, GO:0030599, GO:0045490, GO:0042545, GO:0016787
lcl|ORF21_LIEC01012083.1_156471_157016	181	86.2705	1.74268E-16	gi|870858546|gb|KMT10055.1|hypothetical protein BVRB_5g122650 [Beta vulgaris subsp. vulgaris]	GO:0004857, GO:0043086
lcl|ORF21_LIEC01012083.1_156471_157016	181	86.2705	1.80163E-16	gi|147818957|emb|CAN67129.1|hypothetical protein VITISV_040170 [Vitis vinifera]	GO:0005737, GO:0004857, GO:0005618, GO:0003747, GO:0043086, GO:0045330, GO:0030599, GO:0006415, GO:0042545, GO:0045490, GO:0016787, GO:0016149
lcl|ORF21_LIEC01012083.1_156471_157016	181	79.337	4.77685E-14	gi|508715015|gb|EOY06912.1|Plant invertase/pectin methylesterase inhibitor superfamily, putative [Theobroma cacao]	GO:0004857, GO:0005618, GO:0043086, GO:0016020, GO:0045330, GO:0016021, GO:0030599, GO:0045490, GO:0042545, GO:0016787
lcl|ORF22_LIEC01012083.1_166200_166532	110	85.5001	3.19279E-17	gi|731365936|ref|XP_010694791.1|PREDICTED: squamosa promoter-binding-like protein 1 [Beta vulgaris subsp. vulgaris]	GO:0003677, GO:0016020, GO:0016021, GO:0005634
lcl|ORF22_LIEC01012083.1_166200_166532	110	83.9593	1.01033E-16	gi|519682136|gb|AGP03025.1|SQUAMOSA promoter binding protein-like protein 1 [Arabis alpina]	GO:0003677, GO:0016020, GO:0016021, GO:0005634
lcl|ORF22_LIEC01012083.1_166200_166532	110	83.5741	1.51349E-16	gi|703080404|ref|XP_010091413.1|Squamosa promoter-binding-like protein 1 [Morus notabilis]	GO:0003677, GO:0016020, GO:0016021, GO:0005634	XP_010091413.1, EXB44450.1
lcl|ORF23_LIEC01012083.1_167484_168074	196	135.191	3.35431E-33	gi|147816521|emb|CAN70646.1|hypothetical protein VITISV_006196 [Vitis vinifera]	GO:0003677, GO:0016020, GO:0016021, GO:0005634
lcl|ORF23_LIEC01012083.1_167484_168074	196	133.65	1.10287E-32	gi|731395847|ref|XP_010652308.1|PREDICTED: squamosa promoter-binding-like protein 1 [Vitis vinifera]	GO:0003677, GO:0016020, GO:0016021, GO:0005634
lcl|ORF23_LIEC01012083.1_167484_168074	196	125.946	5.05978E-30	gi|703080404|ref|XP_010091413.1|Squamosa promoter-binding-like protein 1 [Morus notabilis]	GO:0003677, GO:0016020, GO:0016021, GO:0005634	XP_010091413.1, EXB44450.1
lcl|ORF23_LIEC01012083.1_167484_168074	196	119.398	1.06606E-27	gi|449461697|ref|XP_004148578.1|PREDICTED: squamosa promoter-binding-like protein 1 [Cucumis sativus]	GO:0003677, GO:0016020, GO:0016021, GO:0005634
lcl|ORF23_LIEC01012083.1_167484_168074	196	117.087	6.02753E-27	gi|902232340|gb|KNA22567.1|hypothetical protein SOVF_032420 [Spinacia oleracea]	GO:0003677, GO:0016020, GO:0016021, GO:0005634
lcl|ORF23_LIEC01012083.1_167484_168074	196	114.775	4.39052E-26	gi|731335763|ref|XP_010678887.1|PREDICTED: squamosa promoter-binding-like protein 1 [Beta vulgaris subsp. vulgaris]	GO:0003677, GO:0016020, GO:0016021, GO:0005634
lcl|ORF23_LIEC01012083.1_167484_168074	196	114.005	7.5348E-26	gi|731365936|ref|XP_010694791.1|PREDICTED: squamosa promoter-binding-like protein 1 [Beta vulgaris subsp. vulgaris]	GO:0003677, GO:0016020, GO:0016021, GO:0005634
lcl|ORF23_LIEC01012083.1_167484_168074	196	107.071	1.59873E-23	gi|255548291|ref|XP_002515202.1|PREDICTED: squamosa promoter-binding-like protein 1 isoform X1 [Ricinus communis]	GO:0003677, GO:0016020, GO:0016021, GO:0005634
lcl|ORF24_LIEC01012083.1_169242_169610	122	66.2402	2.59412E-10	gi|823209336|ref|XP_012437915.1|PREDICTED: squamosa promoter-binding-like protein 1 [Gossypium raimondii]	GO:0003677, GO:0016020, GO:0016021, GO:0005634
lcl|ORF24_LIEC01012083.1_169242_169610	122	65.855	3.65317E-10	gi|641868140|gb|KDO86824.1|hypothetical protein CISIN_1g001971mg [Citrus sinensis]	GO:0003677, GO:0016020, GO:0016021, GO:0005634
lcl|ORF24_LIEC01012083.1_169242_169610	122	65.4698	5.68188E-10	gi|641868137|gb|KDO86821.1|hypothetical protein CISIN_1g001971mg [Citrus sinensis]	GO:0003677, GO:0005634
lcl|ORF24_LIEC01012083.1_169242_169610	122	65.4698	5.74714E-10	gi|567904214|ref|XP_006444595.1|hypothetical protein CICLE_v10018697mg [Citrus clementina]	GO:0003677, GO:0016020, GO:0016021, GO:0005634
lcl|ORF24_LIEC01012083.1_169242_169610	122	64.3142	1.45569E-9	gi|641868136|gb|KDO86820.1|hypothetical protein CISIN_1g001971mg [Citrus sinensis]	GO:0003677, GO:0016020, GO:0016021, GO:0005634
lcl|ORF24_LIEC01012083.1_169242_169610	122	64.3142	1.48181E-9	gi|147816521|emb|CAN70646.1|hypothetical protein VITISV_006196 [Vitis vinifera]	GO:0003677, GO:0016020, GO:0016021, GO:0005634
lcl|ORF24_LIEC01012083.1_169242_169610	122	63.929	1.51855E-9	gi|763782668|gb|KJB49739.1|hypothetical protein B456_008G135700 [Gossypium raimondii]	GO:0003677, GO:0005634
lcl|ORF25_LIEC01012083.1_170121_170957	278	264.233	5.057E-78	gi|731335763|ref|XP_010678887.1|PREDICTED: squamosa promoter-binding-like protein 1 [Beta vulgaris subsp. vulgaris]	GO:0003677, GO:0016020, GO:0016021, GO:0005634
lcl|ORF25_LIEC01012083.1_170121_170957	278	258.455	8.08864E-78	gi|641868145|gb|KDO86829.1|hypothetical protein CISIN_1g001971mg [Citrus sinensis]	GO:0016020, GO:0016021
lcl|ORF25_LIEC01012083.1_170121_170957	278	258.455	1.10663E-76	gi|641868137|gb|KDO86821.1|hypothetical protein CISIN_1g001971mg [Citrus sinensis]	GO:0003677, GO:0005634
lcl|ORF25_LIEC01012083.1_170121_170957	278	259.996	1.52593E-76	gi|508703518|gb|EOX95414.1|Squamosa promoter-binding protein, putative isoform 1 [Theobroma cacao]	GO:0003677, GO:0016020, GO:0016021, GO:0005634
lcl|ORF25_LIEC01012083.1_170121_170957	278	259.996	1.57465E-76	gi|508703519|gb|EOX95415.1|Squamosa promoter-binding protein, putative isoform 2 [Theobroma cacao]	GO:0003677, GO:0016020, GO:0016021, GO:0005634
lcl|ORF25_LIEC01012083.1_170121_170957	278	257.299	5.84294E-76	gi|763782668|gb|KJB49739.1|hypothetical protein B456_008G135700 [Gossypium raimondii]	GO:0003677, GO:0005634
lcl|ORF25_LIEC01012083.1_170121_170957	278	257.299	1.35916E-75	gi|641868136|gb|KDO86820.1|hypothetical protein CISIN_1g001971mg [Citrus sinensis]	GO:0003677, GO:0016020, GO:0016021, GO:0005634
lcl|ORF25_LIEC01012083.1_170121_170957	278	258.07	1.38932E-75	gi|731395847|ref|XP_010652308.1|PREDICTED: squamosa promoter-binding-like protein 1 [Vitis vinifera]	GO:0003677, GO:0016020, GO:0016021, GO:0005634
lcl|ORF26_LIEC01012083.1_171069_171524	151	164.466	3.414E-44	gi|823209336|ref|XP_012437915.1|PREDICTED: squamosa promoter-binding-like protein 1 [Gossypium raimondii]	GO:0003677, GO:0016020, GO:0016021, GO:0005634
lcl|ORF26_LIEC01012083.1_171069_171524	151	150.214	5.02023E-43	gi|508779494|gb|EOY26750.1|Squamosa promoter binding protein-like 1, putative [Theobroma cacao]	GO:0016020, GO:0016021
lcl|ORF26_LIEC01012083.1_171069_171524	151	159.073	2.42292E-42	gi|508703519|gb|EOX95415.1|Squamosa promoter-binding protein, putative isoform 2 [Theobroma cacao]	GO:0003677, GO:0016020, GO:0016021, GO:0005634
lcl|ORF26_LIEC01012083.1_171069_171524	151	159.073	2.46933E-42	gi|508703518|gb|EOX95414.1|Squamosa promoter-binding protein, putative isoform 1 [Theobroma cacao]	GO:0003677, GO:0016020, GO:0016021, GO:0005634
lcl|ORF27_LIEC01012083.1_195498_196259	253	392.889	1.84029E-128	gi|870858532|gb|KMT10041.1|hypothetical protein BVRB_5g122530 [Beta vulgaris subsp. vulgaris]	GO:0000166, GO:0005524
lcl|ORF27_LIEC01012083.1_195498_196259	253	390.578	4.9027E-127	gi|595964380|ref|XP_007217057.1|hypothetical protein PRUPE_ppa001147mg [Prunus persica]	GO:0000166, GO:0009507, GO:0005783, GO:0005794, GO:0005774, GO:0005524
lcl|ORF27_LIEC01012083.1_195498_196259	253	384.8	5.62157E-125	gi|902223840|gb|KNA19613.1|hypothetical protein SOVF_060100 [Spinacia oleracea]	GO:0000166, GO:0005524
lcl|ORF28_LIEC01012083.1_197019_197369	116	156.762	4.06564E-42	gi|595964380|ref|XP_007217057.1|hypothetical protein PRUPE_ppa001147mg [Prunus persica]	GO:0000166, GO:0009507, GO:0005783, GO:0005794, GO:0005774, GO:0005524
lcl|ORF28_LIEC01012083.1_197019_197369	116	155.992	6.83665E-42	gi|566208224|ref|XP_002322555.2|hypothetical protein POPTR_0016s02100g [Populus trichocarpa]	GO:0000166, GO:0005524
lcl|ORF28_LIEC01012083.1_197019_197369	116	154.066	8.73637E-42	gi|508727577|gb|EOY19474.1|Heat shock protein 70 (Hsp 70) family protein isoform 2 [Theobroma cacao]	GO:0000166, GO:0005524
lcl|ORF28_LIEC01012083.1_197019_197369	116	154.836	2.07477E-41	gi|823234939|ref|XP_012450098.1|PREDICTED: heat shock 70 kDa protein 17-like [Gossypium raimondii]	GO:0000166, GO:0005524
lcl|ORF29_LIEC01012083.1_197799_198317	172	179.489	1.19704E-49	gi|473951540|gb|EMS50752.1|Luminal-binding protein 1 [Triticum urartu]	GO:0000166, GO:0005524
lcl|ORF29_LIEC01012083.1_197799_198317	172	178.333	3.10249E-49	gi|475521150|gb|EMT06588.1|Hypoxia up-regulated protein 1 [Aegilops tauschii]	GO:0000166, GO:0006857, GO:0009507, GO:0009408, GO:0030244, GO:0034976, GO:0009644, GO:0042542, GO:0005783, GO:0005794, GO:0009627, GO:0005774, GO:0005524, GO:0006457
lcl|ORF29_LIEC01012083.1_197799_198317	172	177.948	1.27612E-48	gi|902223840|gb|KNA19613.1|hypothetical protein SOVF_060100 [Spinacia oleracea]	GO:0000166, GO:0005524
lcl|ORF29_LIEC01012083.1_197799_198317	172	172.94	2.55587E-48	gi|629115270|gb|KCW79945.1|hypothetical protein EUGRSUZ_C012772, partial [Eucalyptus grandis]	GO:0000166, GO:0005524
lcl|ORF29_LIEC01012083.1_197799_198317	172	174.866	3.55218E-48	gi|629115269|gb|KCW79944.1|hypothetical protein EUGRSUZ_C012772, partial [Eucalyptus grandis]	GO:0000166, GO:0005524
lcl|ORF33_LIEC01012083.1_218709_219644	311	592.808	0.0	gi|728822759|gb|KHG04985.1|hypothetical protein F383_31148 [Gossypium arboreum]	GO:0000166, GO:0004386, GO:0016787, GO:0005524, GO:0003676
lcl|ORF33_LIEC01012083.1_218709_219644	311	591.652	0.0	gi|728822760|gb|KHG04986.1|hypothetical protein F383_31148 [Gossypium arboreum]	GO:0000166, GO:0004386, GO:0016787, GO:0005524, GO:0003676
lcl|ORF33_LIEC01012083.1_218709_219644	311	589.726	0.0	gi|823209425|ref|XP_012437945.1|PREDICTED: probable pre-mRNA-splicing factor ATP-dependent RNA helicase [Gossypium raimondii]	GO:0000166, GO:0004386, GO:0016787, GO:0005524
lcl|ORF33_LIEC01012083.1_218709_219644	311	587.03	0.0	gi|661879985|emb|CDP16334.1|unnamed protein product [Coffea canephora]	GO:0000166, GO:0004386, GO:0005524, GO:0016787
lcl|ORF33_LIEC01012083.1_218709_219644	311	583.948	0.0	gi|902223856|gb|KNA19629.1|hypothetical protein SOVF_060230 isoform B [Spinacia oleracea]	GO:0000166, GO:0004386, GO:0016787, GO:0005524
lcl|ORF33_LIEC01012083.1_218709_219644	311	583.948	0.0	gi|902223855|gb|KNA19628.1|hypothetical protein SOVF_060230 isoform A [Spinacia oleracea]	GO:0000166, GO:0004386, GO:0005524, GO:0016787
lcl|ORF40_LIEC01012083.1_53263_53682	139	211.846	5.60155E-63	gi|298204417|emb|CBI16897.3|unnamed protein product, partial [Vitis vinifera]	GO:0000166, GO:0016020, GO:0016021, GO:0016310, GO:0016740, GO:0004672, GO:0016301, GO:0004674, GO:0005524, GO:0006468
lcl|ORF40_LIEC01012083.1_53263_53682	139	209.92	8.93507E-63	gi|902183511|gb|KNA10133.1|hypothetical protein SOVF_147280 [Spinacia oleracea]	GO:0000166, GO:0016020, GO:0016021, GO:0004672, GO:0005524, GO:0006468
lcl|ORF41_LIEC01012083.1_53731_54147	138	263.077	1.06585E-82	gi|586697266|ref|XP_006844161.1|PREDICTED: protein NSP-INTERACTING KINASE 1 [Amborella trichopoda]	GO:0000166, GO:0016020, GO:0016021, GO:0016310, GO:0016740, GO:0004672, GO:0016301, GO:0004674, GO:0005524, GO:0006468
lcl|ORF41_LIEC01012083.1_53731_54147	138	262.692	1.64079E-82	gi|449434692|ref|XP_004135130.1|PREDICTED: protein NSP-INTERACTING KINASE 1 isoform X2 [Cucumis sativus]	GO:0000166, GO:0016020, GO:0016021, GO:0016310, GO:0016740, GO:0004672, GO:0016301, GO:0004674, GO:0005524, GO:0006468
lcl|ORF41_LIEC01012083.1_53731_54147	138	258.455	8.1312E-82	gi|947124158|gb|KRH72364.1|hypothetical protein GLYMA_02G207400 [Glycine max]	GO:0000166, GO:0016020, GO:0016021, GO:0016310, GO:0004672, GO:0016740, GO:0016301, GO:0004674, GO:0005524, GO:0006468
lcl|ORF41_LIEC01012083.1_53731_54147	138	250.751	1.16121E-81	gi|113537531|dbj|BAF09914.1|Os02g0728500 [Oryza sativa Japonica Group]	GO:0000166, GO:0004672, GO:0004674, GO:0005524, GO:0006468
lcl|ORF42_LIEC01012083.1_54217_54543	108	193.741	1.49063E-56	gi|823261802|ref|XP_012463638.1|PREDICTED: protein NSP-INTERACTING KINASE 2-like [Gossypium raimondii]	GO:0000166, GO:0016020, GO:0016021, GO:0016310, GO:0016740, GO:0004672, GO:0016301, GO:0004674, GO:0005524, GO:0006468
lcl|ORF42_LIEC01012083.1_54217_54543	108	193.356	1.65516E-56	gi|1050596512|ref|XP_017619733.1|PREDICTED: protein NSP-INTERACTING KINASE 2 [Gossypium arboreum]	GO:0000166, GO:0016020, GO:0016021, GO:0016310, GO:0004672, GO:0016740, GO:0016301, GO:0004674, GO:0005524, GO:0006468
lcl|ORF42_LIEC01012083.1_54217_54543	108	192.971	2.25515E-56	gi|661895942|emb|CDP00520.1|unnamed protein product [Coffea canephora]	GO:0000166, GO:0016020, GO:0016021, GO:0016310, GO:0016740, GO:0004672, GO:0016301, GO:0004674, GO:0005524, GO:0006468
lcl|ORF47_LIEC01012083.1_90250_91719	489	568.926	0.0	gi|596292067|ref|XP_007226447.1|hypothetical protein PRUPE_ppa024271mg [Prunus persica]	GO:0008152, GO:0016758
lcl|ORF47_LIEC01012083.1_90250_91719	489	552.747	0.0	gi|675272222|gb|AIL51398.1|glycosyltransferase [Actinidia deliciosa]	GO:0008152, GO:0016758, GO:0016740
lcl|ORF47_LIEC01012083.1_90250_91719	489	530.406	0.0	gi|703081268|ref|XP_010091645.1|UDP-glycosyltransferase 89A2 [Morus notabilis]	GO:0008152, GO:0016757, GO:0016758, GO:0016740	XP_010091645.1, EXB44911.1
lcl|ORF47_LIEC01012083.1_90250_91719	489	529.25	0.0	gi|731340020|ref|XP_010681158.1|PREDICTED: UDP-glycosyltransferase 89A2 [Beta vulgaris subsp. vulgaris]	GO:0008152, GO:0016758
lcl|ORF56_LIEC01012083.1_157330_158643	437	533.872	0.0	gi|902193237|gb|KNA12242.1|hypothetical protein SOVF_127780 [Spinacia oleracea]	GO:0004857, GO:0005618, GO:0043086, GO:0045330, GO:0016020, GO:0016021, GO:0030599, GO:0045490, GO:0042545, GO:0016787
lcl|ORF56_LIEC01012083.1_157330_158643	437	528.865	0.0	gi|731336858|ref|XP_010679482.1|PREDICTED: probable pectinesterase/pectinesterase inhibitor [Beta vulgaris subsp. vulgaris]	GO:0004857, GO:0005618, GO:0043086, GO:0016020, GO:0045330, GO:0016021, GO:0030599, GO:0042545, GO:0045490, GO:0016787
lcl|ORF56_LIEC01012083.1_157330_158643	437	471.085	1.30664E-159	gi|255575436|ref|XP_002528620.1|PREDICTED: pectinesterase [Ricinus communis]	GO:0004857, GO:0005618, GO:0043086, GO:0045330, GO:0030599, GO:0042545, GO:0045490, GO:0016787
lcl|ORF56_LIEC01012083.1_157330_158643	437	470.315	3.43678E-159	gi|703080423|ref|XP_010091418.1|putative pectinesterase/pectinesterase inhibitor 21 [Morus notabilis]	GO:0004857, GO:0005618, GO:0043086, GO:0045330, GO:0030599, GO:0045490, GO:0042545, GO:0016787	XP_010091418.1, EXB44455.1
lcl|ORF56_LIEC01012083.1_157330_158643	437	463.766	1.36407E-156	gi|778698533|ref|XP_004149498.2|PREDICTED: pectinesterase-like [Cucumis sativus]	GO:0004857, GO:0005618, GO:0043086, GO:0045330, GO:0030599, GO:0042545, GO:0045490, GO:0016787
lcl|ORF56_LIEC01012083.1_157330_158643	437	461.455	8.2282E-156	gi|224073312|ref|XP_002304074.1|hypothetical protein POPTR_0003s01550g [Populus trichocarpa]	GO:0004857, GO:0005618, GO:0043086, GO:0045330, GO:0016020, GO:0016021, GO:0046910, GO:0030599, GO:0045490, GO:0042545, GO:0016787, GO:0071944
lcl|ORF58_LIEC01012083.1_165535_166146	203	185.652	7.59237E-51	gi|802692364|ref|XP_012082979.1|PREDICTED: squamosa promoter-binding-like protein 1 [Jatropha curcas]	GO:0003677, GO:0016020, GO:0016021, GO:0005634
lcl|ORF58_LIEC01012083.1_165535_166146	203	179.104	7.52773E-50	gi|641868141|gb|KDO86825.1|hypothetical protein CISIN_1g001971mg [Citrus sinensis]	GO:0003677, GO:0005634
lcl|ORF58_LIEC01012083.1_165535_166146	203	179.489	7.89349E-50	gi|641868142|gb|KDO86826.1|hypothetical protein CISIN_1g001971mg [Citrus sinensis]	GO:0003677, GO:0005634
lcl|ORF58_LIEC01012083.1_165535_166146	203	182.57	1.04431E-49	gi|255548291|ref|XP_002515202.1|PREDICTED: squamosa promoter-binding-like protein 1 isoform X1 [Ricinus communis]	GO:0003677, GO:0016020, GO:0016021, GO:0005634
lcl|ORF58_LIEC01012083.1_165535_166146	203	178.333	1.90156E-49	gi|641868144|gb|KDO86828.1|hypothetical protein CISIN_1g001971mg [Citrus sinensis]	GO:0003677, GO:0005634
lcl|ORF58_LIEC01012083.1_165535_166146	203	179.104	2.74659E-49	gi|641868140|gb|KDO86824.1|hypothetical protein CISIN_1g001971mg [Citrus sinensis]	GO:0003677, GO:0016020, GO:0016021, GO:0005634
lcl|ORF58_LIEC01012083.1_165535_166146	203	178.718	9.50588E-49	gi|641868139|gb|KDO86823.1|hypothetical protein CISIN_1g001971mg [Citrus sinensis]	GO:0003677, GO:0005634
lcl|ORF58_LIEC01012083.1_165535_166146	203	178.718	9.77455E-49	gi|641868138|gb|KDO86822.1|hypothetical protein CISIN_1g001971mg [Citrus sinensis]	GO:0003677, GO:0005634
lcl|ORF61_LIEC01012083.1_216778_217137	119	146.362	5.47493E-39	gi|641868245|gb|KDO86929.1|hypothetical protein CISIN_1g004850mg [Citrus sinensis]	GO:0000166, GO:0004386, GO:0016787, GO:0005524
lcl|ORF61_LIEC01012083.1_216778_217137	119	146.747	9.01608E-39	gi|641868244|gb|KDO86928.1|hypothetical protein CISIN_1g004850mg [Citrus sinensis]	GO:0000166, GO:0004386, GO:0016787, GO:0005524
lcl|ORF61_LIEC01012083.1_216778_217137	119	146.747	1.34503E-38	gi|567904116|ref|XP_006444546.1|hypothetical protein CICLE_v10019038mg [Citrus clementina]	GO:0000166, GO:0004386, GO:0005524, GO:0016787
lcl|ORF61_LIEC01012083.1_216778_217137	119	144.05	1.0197E-37	gi|731336751|ref|XP_010679427.1|PREDICTED: probable pre-mRNA-splicing factor ATP-dependent RNA helicase DEAH2 isoform X1 [Beta vulgaris subsp. vulgaris]	GO:0000166, GO:0004386, GO:0016787, GO:0005524
lcl|ORF61_LIEC01012083.1_216778_217137	119	142.124	2.13488E-37	gi|508703442|gb|EOX95338.1|RNA helicase family protein isoform 7 [Theobroma cacao]	GO:0000166, GO:0004386, GO:0005524, GO:0016787, GO:0003676
lcl|ORF61_LIEC01012083.1_216778_217137	119	141.739	2.20402E-37	gi|508703443|gb|EOX95339.1|RNA helicase family protein isoform 8 [Theobroma cacao]	GO:0000166, GO:0004386, GO:0005524, GO:0016787, GO:0003676
lcl|ORF62_LIEC01012083.1_222079_223260	393	715.301	0.0	gi|728822759|gb|KHG04985.1|hypothetical protein F383_31148 [Gossypium arboreum]	GO:0000166, GO:0004386, GO:0016787, GO:0005524, GO:0003676
lcl|ORF62_LIEC01012083.1_222079_223260	393	713.375	0.0	gi|728822760|gb|KHG04986.1|hypothetical protein F383_31148 [Gossypium arboreum]	GO:0000166, GO:0004386, GO:0016787, GO:0005524, GO:0003676
lcl|ORF62_LIEC01012083.1_222079_223260	393	710.294	0.0	gi|823209425|ref|XP_012437945.1|PREDICTED: probable pre-mRNA-splicing factor ATP-dependent RNA helicase [Gossypium raimondii]	GO:0000166, GO:0004386, GO:0016787, GO:0005524
lcl|ORF62_LIEC01012083.1_222079_223260	393	705.671	0.0	gi|902223856|gb|KNA19629.1|hypothetical protein SOVF_060230 isoform B [Spinacia oleracea]	GO:0000166, GO:0004386, GO:0016787, GO:0005524
lcl|ORF62_LIEC01012083.1_222079_223260	393	705.671	0.0	gi|902223855|gb|KNA19628.1|hypothetical protein SOVF_060230 isoform A [Spinacia oleracea]	GO:0000166, GO:0004386, GO:0005524, GO:0016787
lcl|ORF62_LIEC01012083.1_222079_223260	393	705.286	0.0	gi|976907138|gb|KVH94529.1|AAA+ ATPase domain-containing protein [Cynara cardunculus var. scolymus]	GO:0000166, GO:0004386, GO:0016787, GO:0005524
lcl|ORF62_LIEC01012083.1_222079_223260	393	705.286	0.0	gi|661879985|emb|CDP16334.1|unnamed protein product [Coffea canephora]	GO:0000166, GO:0004386, GO:0005524, GO:0016787
lcl|ORF62_LIEC01012083.1_222079_223260	393	704.516	0.0	gi|508703440|gb|EOX95336.1|RNA helicase family protein isoform 5 [Theobroma cacao]	GO:0000166, GO:0004386, GO:0016787, GO:0005524, GO:0003676
lcl|ORF63_LIEC01012083.1_227023_227403	126	171.4	2.48267E-48	gi|643726619|gb|KDP35299.1|hypothetical protein JCGZ_09458 [Jatropha curcas]	GO:0000166, GO:0004386, GO:0005524, GO:0016787
lcl|ORF63_LIEC01012083.1_227023_227403	126	171.014	2.57246E-47	gi|702434948|ref|XP_010069774.1|PREDICTED: probable pre-mRNA-splicing factor ATP-dependent RNA helicase DEAH2 [Eucalyptus grandis]	GO:0000166, GO:0004386, GO:0005524, GO:0016787, GO:0003676
lcl|ORF63_LIEC01012083.1_227023_227403	126	169.088	8.19967E-47	gi|629092215|gb|KCW58210.1|hypothetical protein EUGRSUZ_H00916 [Eucalyptus grandis]	GO:0000166, GO:0004386, GO:0016787, GO:0005524, GO:0003676
lcl|ORF63_LIEC01012083.1_227023_227403	126	167.548	1.11889E-46	gi|641868243|gb|KDO86927.1|hypothetical protein CISIN_1g004850mg [Citrus sinensis]	GO:0000166, GO:0004386, GO:0005524, GO:0016787
lcl|ORF64_LIEC01012083.1_4118_4504	128	97.0561	4.60177E-21	gi|571483923|ref|XP_003536321.2|PREDICTED: piriformospora indica-insensitive protein 2-like [Glycine max]	GO:0016740
lcl|ORF70_LIEC01012083.1_46745_47197	150	77.411	7.40281E-14	gi|567890537|ref|XP_006437789.1|hypothetical protein CICLE_v10033607mg, partial [Citrus clementina]	GO:0008295, GO:0006597, GO:0004014
lcl|ORF72_LIEC01012083.1_80822_81349	175	261.922	7.81977E-87	gi|255546977|ref|XP_002514546.1|PREDICTED: uncharacterized N-acetyltransferase ycf52 [Ricinus communis]	GO:0016740, GO:0008080
lcl|ORF72_LIEC01012083.1_80822_81349	175	262.307	1.14719E-86	gi|508709621|gb|EOY01518.1|Acyl-CoA N-acyltransferases superfamily protein [Theobroma cacao]	GO:0016746, GO:0016740, GO:0008080
lcl|ORF76_LIEC01012083.1_106379_106714	111	173.326	7.11779E-53	gi|902180030|gb|KNA09457.1|hypothetical protein SOVF_153350 [Spinacia oleracea]	GO:0003735, GO:0030529, GO:0015934, GO:0005840, GO:0006412
[truncated: 179,676 more rows]
