# Supplementary material for: Evaluating the adaptive evolutionary convergence of carnivorous plant taxa through functional genomics
Source: PeerJ. 2018 Jan 31;6:e4322. doi: 10.7717/peerj.4322 (PMC5797450; doi:10.7717/peerj.4322)
Supplement: Supplemental Information 9 — Archive containing the gene ontology codes assigned to each putative gene of the taxa sampled in this study. Files containing “ORF-450F” are lists of genes identified using ORFFinder; files containing “Protein” were produced by annotation of the taxon’s protein database, available on GenBank. GO code assignment was performed via BLAST-P against the non-redundant protein database (nr) followed by the “Mapping” function of Blast2GO. [file peerj-06-4322-s016.zip › Taxon_Annotations/AThaliana_ORF-450F.txt]

SeqName	length	bit-score	eValue	hitName	GOs	ACC
lcl|ORF3_NC_003070.9_96537_97241	234	404.445	3.243E-141	gi|18378812|ref|NP_563621.1|NC domain-containing protein-like protein [Arabidopsis thaliana]	GO:0005634	ABD59114.1, AEE27256.1, NP_563621.1
lcl|ORF4_NC_003070.9_114582_115295	237	467.618	6.26518E-166	gi|15223367|ref|NP_171636.1|cofactor of nitrate reductase and xanthine dehydrogenase 3 [Arabidopsis thaliana]	GO:0005759, GO:0009507, GO:0005739, GO:0003824, GO:0006777	Q39056.1, AEE27267.1, NP_001154299.1, ABF74702.1, AEE27266.1, NP_171636.1, AAF97327.1, CAA88106.1
lcl|ORF4_NC_003070.9_114582_115295	237	415.616	3.18547E-145	gi|297848388|ref|XP_002892075.1|hypothetical protein ARALYDRAFT_311305 [Arabidopsis lyrata subsp. lyrata]	GO:0006777
lcl|ORF4_NC_003070.9_114582_115295	237	384.8	3.35034E-133	gi|565495764|ref|XP_006305521.1|hypothetical protein CARUB_v10009994mg, partial [Capsella rubella]	GO:0006777
lcl|ORF4_NC_003070.9_114582_115295	237	375.17	1.65287E-129	gi|674249746|gb|KFK42511.1|hypothetical protein AALP_AA1G003400 [Arabis alpina]	GO:0006777
lcl|ORF4_NC_003070.9_114582_115295	237	364.77	1.84614E-125	gi|567156615|ref|XP_006418408.1|hypothetical protein EUTSA_v10008544mg [Eutrema salsugineum]	GO:0006777
lcl|ORF5_NC_003070.9_138528_139163	211	249.595	7.21208E-81	gi|186478013|ref|NP_001117206.1|Putative endonuclease or glycosyl hydrolase [Arabidopsis thaliana]	GO:0046872, GO:0004519, GO:0010468, GO:0005634, GO:0005777	NP_001117206.1, AEE27276.1
lcl|ORF5_NC_003070.9_138528_139163	211	241.121	1.5633E-77	gi|1063679186|ref|NP_001323011.1|Putative endonuclease or glycosyl hydrolase [Arabidopsis thaliana]	GO:0046872, GO:0004519, GO:0010468, GO:0005777, GO:0005634	ANM60747.1, NP_001323011.1
lcl|ORF5_NC_003070.9_138528_139163	211	229.565	8.87059E-74	gi|297848378|ref|XP_002892070.1|hypothetical protein ARALYDRAFT_887319 [Arabidopsis lyrata subsp. lyrata]	GO:0010468, GO:0005777
lcl|ORF5_NC_003070.9_138528_139163	211	173.711	5.92552E-51	gi|565493032|ref|XP_006304155.1|hypothetical protein CARUB_v10010155mg [Capsella rubella]	GO:0010468, GO:0005777
lcl|ORF5_NC_003070.9_138528_139163	211	163.31	2.24195E-47	gi|42568141|ref|NP_198414.2|Putative endonuclease or glycosyl hydrolase [Arabidopsis thaliana]	GO:0004519, GO:0010468, GO:0005634, GO:0005777	AED93997.1, NP_198414.2
lcl|ORF5_NC_003070.9_138528_139163	211	151.754	1.19966E-41	gi|674879314|emb|CDY52802.1|BnaCnng23410D [Brassica napus]	GO:0016020, GO:0016021, GO:0010468, GO:0005777
lcl|ORF6_NC_003070.9_185259_186014	251	479.559	1.51952E-169	gi|18378846|ref|NP_563628.1|Erythronate-4-phosphate dehydrogenase family protein [Arabidopsis thaliana]	GO:0008150, GO:0016021	Q8GUH2.1, AAO00871.1, OAP19236.1, NP_563628.1, BAE99186.1, AAP42737.1, AEE27297.1
lcl|ORF6_NC_003070.9_185259_186014	251	465.307	1.31142E-152	gi|297848360|ref|XP_002892061.1|hypothetical protein ARALYDRAFT_311286 [Arabidopsis lyrata subsp. lyrata]	GO:0003677, GO:0051287, GO:0006351, GO:0006355, GO:0055114, GO:0005634
lcl|ORF6_NC_003070.9_185259_186014	251	411.379	1.33329E-142	gi|565492758|ref|XP_006304018.1|hypothetical protein CARUB_v10009744mg [Capsella rubella]	GO:0016020, GO:0016021
lcl|ORF7_NC_003070.9_206679_207269	196	391.349	1.9776E-133	gi|15223433|ref|NP_171663.1|transferring glycosyl group transferase (DUF604) [Arabidopsis thaliana]	GO:0016757, GO:0008150, GO:0005794, GO:0005783, GO:0016740	AEE27307.1, AHL38975.1, NP_171663.1
lcl|ORF7_NC_003070.9_206679_207269	196	391.349	4.55159E-133	gi|1063679256|ref|NP_001322080.1|transferring glycosyl group transferase (DUF604) [Arabidopsis thaliana]	GO:0016757, GO:0008150, GO:0005783, GO:0016740, GO:0005794	ANM59743.1, AAF81315.1, OAP17595.1, NP_001322080.1
lcl|ORF7_NC_003070.9_206679_207269	196	368.622	4.94464E-124	gi|297848348|ref|XP_002892055.1|predicted protein [Arabidopsis lyrata subsp. lyrata]	GO:0016020, GO:0016021
lcl|ORF7_NC_003070.9_206679_207269	196	358.221	4.91357E-120	gi|565492674|ref|XP_006303976.1|hypothetical protein CARUB_v10008901mg [Capsella rubella]	GO:0016020, GO:0016021
lcl|ORF7_NC_003070.9_206679_207269	196	333.569	2.68629E-110	gi|922489964|ref|XP_013584713.1|PREDICTED: uncharacterized protein LOC106293579 [Brassica oleracea var. oleracea]	GO:0016020, GO:0016021, GO:0005783
lcl|ORF8_NC_003070.9_209160_209615	151	313.538	4.19471E-100	gi|1063679260|ref|NP_001322968.1|ferric reduction oxidase 2 [Arabidopsis thaliana]	GO:0055072, GO:0015688, GO:0009617, GO:0046872, GO:0000293, GO:0016020, GO:0016021, GO:0055114, GO:0006811, GO:0005634, GO:0005886	ANM60699.1, NP_001322968.1
lcl|ORF8_NC_003070.9_209160_209615	151	154.451	7.53085E-41	gi|15223434|ref|NP_171664.1|ferric reduction oxidase 2 [Arabidopsis thaliana]	GO:0055072, GO:0015688, GO:0009617, GO:0046872, GO:0000293, GO:0016020, GO:0016021, GO:0055114, GO:0006811, GO:0005634, GO:0005886	OAP19467.1, CAA70770.1, P92949.2, AAP51420.1, AEE27308.1, NP_171664.1
lcl|ORF8_NC_003070.9_209160_209615	151	145.206	1.28941E-37	gi|297848344|ref|XP_002892053.1|hypothetical protein ARALYDRAFT_470119 [Arabidopsis lyrata subsp. lyrata]	GO:0016491, GO:0016020, GO:0016021, GO:0055114
lcl|ORF8_NC_003070.9_209160_209615	151	137.887	6.28084E-35	gi|567156710|ref|XP_006418435.1|hypothetical protein EUTSA_v10006930mg [Eutrema salsugineum]	GO:0016491, GO:0016020, GO:0016021, GO:0055114
lcl|ORF8_NC_003070.9_209160_209615	151	135.961	2.62668E-34	gi|565498496|ref|XP_006306887.1|hypothetical protein CARUB_v10008441mg [Capsella rubella]	GO:0016491, GO:0016020, GO:0016021, GO:0055114
lcl|ORF9_NC_003070.9_216393_217121	242	408.297	2.80066E-136	gi|15223435|ref|NP_171665.1|ferric reduction oxidase 1 [Arabidopsis thaliana]	GO:0046872, GO:0000293, GO:0016020, GO:0016021, GO:0055114, GO:0006811, GO:0005886	OAP13487.1, Q9LMM2.1, AAF81317.1, AEE27309.1, NP_171665.1
lcl|ORF9_NC_003070.9_216393_217121	242	374.015	6.47E-123	gi|297848342|ref|XP_002892052.1|predicted protein [Arabidopsis lyrata subsp. lyrata]	GO:0016491, GO:0016020, GO:0016021, GO:0055114
lcl|ORF9_NC_003070.9_216393_217121	242	293.123	1.06563E-91	gi|567156714|ref|XP_006418436.1|hypothetical protein EUTSA_v10006972mg [Eutrema salsugineum]	GO:0016491, GO:0016020, GO:0016021, GO:0055114
lcl|ORF11_NC_003070.9_311445_313010	521	974.156	0.0	gi|30678198|ref|NP_563639.2|subtilase family protein [Arabidopsis thaliana]	GO:0048046, GO:0005618, GO:0006508, GO:0004252, GO:0031012, GO:0005576, GO:0005578	AAO22659.1, AEE27347.1, Q84WS0.1, NP_563639.2, OAP14015.1
lcl|ORF11_NC_003070.9_311445_313010	521	921.768	0.0	gi|297848314|ref|XP_002892038.1|predicted protein [Arabidopsis lyrata subsp. lyrata]	GO:0006508, GO:0004252, GO:0016787
lcl|ORF11_NC_003070.9_311445_313010	521	850.121	0.0	gi|565498398|ref|XP_006306838.1|hypothetical protein CARUB_v10008379mg [Capsella rubella]	GO:0006508, GO:0004252, GO:0016787
lcl|ORF13_NC_003070.9_374466_375020	184	238.81	1.62508E-69	gi|334182228|ref|NP_171710.4|transcription regulator [Arabidopsis thaliana]	GO:0005829, GO:0016020	AEE27377.1, NP_171710.4
lcl|ORF13_NC_003070.9_374466_375020	184	238.81	1.67114E-69	gi|334182230|ref|NP_001184889.1|transcription regulator [Arabidopsis thaliana]	GO:0016020, GO:0005829	NP_001184889.1, AEE27378.1
lcl|ORF13_NC_003070.9_374466_375020	184	238.81	1.67117E-69	gi|1063679430|ref|NP_001321578.1|transcription regulator [Arabidopsis thaliana]	GO:0016020, GO:0005829	ANM59199.1, NP_001321578.1
lcl|ORF14_NC_003070.9_375750_376295	181	190.274	1.23577E-52	gi|334182228|ref|NP_171710.4|transcription regulator [Arabidopsis thaliana]	GO:0005829, GO:0016020	AEE27377.1, NP_171710.4
lcl|ORF14_NC_003070.9_375750_376295	181	189.889	1.58749E-52	gi|334182230|ref|NP_001184889.1|transcription regulator [Arabidopsis thaliana]	GO:0016020, GO:0005829	NP_001184889.1, AEE27378.1
lcl|ORF14_NC_003070.9_375750_376295	181	189.889	1.58753E-52	gi|1063679430|ref|NP_001321578.1|transcription regulator [Arabidopsis thaliana]	GO:0016020, GO:0005829	ANM59199.1, NP_001321578.1
lcl|ORF15_NC_003070.9_409230_410432	400	783.482	0.0	gi|22329290|ref|NP_171717.2|Tetratricopeptide repeat (TPR)-like superfamily protein [Arabidopsis thaliana]	GO:0009507, GO:0005739, GO:0003729	NP_171717.2, OAP17400.1, Q8LPS6.2, AAC24372.1, AEE27393.1
lcl|ORF16_NC_003070.9_411855_412424	189	167.162	2.81068E-47	gi|30678252|ref|NP_171719.2|metacaspase 1 [Arabidopsis thaliana]	GO:0005515, GO:0006508, GO:0004198, GO:0043068, GO:0004197, GO:0006952	NP_171719.2, AEE27396.1, AAP44514.1, AAP84706.1, Q7XJE6.1, OAP14384.1
lcl|ORF17_NC_003070.9_412500_413006	168	210.305	2.10562E-64	gi|30678252|ref|NP_171719.2|metacaspase 1 [Arabidopsis thaliana]	GO:0005515, GO:0006508, GO:0004198, GO:0043068, GO:0004197, GO:0006952	NP_171719.2, AEE27396.1, AAP44514.1, AAP84706.1, Q7XJE6.1, OAP14384.1
lcl|ORF18_NC_003070.9_477786_478442	218	293.893	3.61081E-98	gi|334182238|ref|NP_171740.3|transmembrane protein [Arabidopsis thaliana]	GO:0008150, GO:0016021, GO:0003674, GO:0005634	AAG00889.1, AEE27422.1, NP_171740.3
lcl|ORF18_NC_003070.9_477786_478442	218	239.58	9.39057E-77	gi|297843034|ref|XP_002889398.1|hypothetical protein ARALYDRAFT_887378 [Arabidopsis lyrata subsp. lyrata]	GO:0016020, GO:0016021
lcl|ORF18_NC_003070.9_477786_478442	218	213.386	2.07203E-66	gi|567156406|ref|XP_006418349.1|hypothetical protein EUTSA_v10009390mg [Eutrema salsugineum]	GO:0016020, GO:0016021
lcl|ORF18_NC_003070.9_477786_478442	218	177.563	2.19681E-52	gi|565493050|ref|XP_006304164.1|hypothetical protein CARUB_v10010187mg [Capsella rubella]	GO:0016020, GO:0016021
lcl|ORF18_NC_003070.9_477786_478442	218	160.614	7.80531E-46	gi|567161199|ref|XP_006396393.1|hypothetical protein EUTSA_v10028934mg [Eutrema salsugineum]	GO:0016020, GO:0016021
lcl|ORF18_NC_003070.9_477786_478442	218	159.458	1.09342E-45	gi|1063720534|ref|NP_001329941.1|transmembrane protein [Arabidopsis thaliana]	GO:0008150, GO:0016021, GO:0003674, GO:0005634	ANM68164.1, NP_001329941.1
lcl|ORF19_NC_003070.9_486963_487415	150	267.7	1.35111E-88	gi|1063679516|ref|NP_001323245.1|gibberellin 2-oxidase 6 [Arabidopsis thaliana]	GO:0052634, GO:0005737, GO:0009639, GO:0046872, GO:0045487, GO:0055114, GO:0009686, GO:0052635	NP_001323245.1, ANM61000.1
lcl|ORF19_NC_003070.9_486963_487415	150	269.24	3.40323E-88	gi|15217753|ref|NP_171742.1|gibberellin 2-oxidase 6 [Arabidopsis thaliana]	GO:0052634, GO:0005737, GO:0009639, GO:0046872, GO:0045487, GO:0055114, GO:0009686, GO:0052635	AAG00891.1, AAT42378.1, BAF00726.1, AAW56770.1, AEE27425.1, NP_171742.1, Q9FZ21.1
lcl|ORF19_NC_003070.9_486963_487415	150	254.988	1.17561E-82	gi|297843038|ref|XP_002889400.1|predicted protein [Arabidopsis lyrata subsp. lyrata]	GO:0046872, GO:0016491, GO:0055114
lcl|ORF19_NC_003070.9_486963_487415	150	249.21	2.22683E-80	gi|567156398|ref|XP_006418347.1|hypothetical protein EUTSA_v10008179mg [Eutrema salsugineum]	GO:0046872, GO:0016491, GO:0055114
lcl|ORF19_NC_003070.9_486963_487415	150	248.44	4.20912E-80	gi|674249840|gb|KFK42605.1|hypothetical protein AALP_AA1G017100 [Arabis alpina]	GO:0005506, GO:0046872, GO:0016491, GO:0055114
lcl|ORF19_NC_003070.9_486963_487415	150	246.899	2.10269E-79	gi|685371995|ref|XP_009119635.1|PREDICTED: gibberellin 2-beta-dioxygenase 6 [Brassica rapa]	GO:0046872, GO:0016491, GO:0055114
lcl|ORF20_NC_003070.9_519036_520217	393	780.015	0.0	gi|15217781|ref|NP_171751.1|S-adenosylmethionine synthetase 1 [Arabidopsis thaliana]	GO:0005515, GO:0005737, GO:0005618, GO:0046872, GO:0046686, GO:0016020, GO:0005829, GO:0009651, GO:0009693, GO:0006730, GO:0071281, GO:0005524, GO:0006556, GO:0004478, GO:0005886	AAL16209.1, OAP16878.1, P23686.2, AEE27438.1, AEE27437.1, NP_171751.1, AAG10639.1, NP_849577.1, AAM12954.1, AAM65240.1, AAG40413.1
lcl|ORF20_NC_003070.9_519036_520217	393	770.385	0.0	gi|565494744|ref|XP_006305011.1|hypothetical protein CARUB_v10009376mg [Capsella rubella]	GO:0000166, GO:0046872, GO:0006730, GO:0016740, GO:0005524, GO:0006556, GO:0004478
lcl|ORF20_NC_003070.9_519036_520217	393	769.229	0.0	gi|567156346|ref|XP_006418333.1|hypothetical protein EUTSA_v10007845mg [Eutrema salsugineum]	GO:0000166, GO:0046872, GO:0006730, GO:0016740, GO:0005524, GO:0006556, GO:0004478
lcl|ORF20_NC_003070.9_519036_520217	393	764.607	0.0	gi|565459810|ref|XP_006287904.1|hypothetical protein CARUB_v10001138mg [Capsella rubella]	GO:0000166, GO:0046872, GO:0006730, GO:0016740, GO:0005524, GO:0004478, GO:0006556
lcl|ORF20_NC_003070.9_519036_520217	393	762.681	0.0	gi|922566708|ref|XP_013611648.1|PREDICTED: S-adenosylmethionine synthase [Brassica oleracea var. oleracea]	GO:0000166, GO:0005737, GO:0046872, GO:0006730, GO:0016740, GO:0005524, GO:0004478, GO:0006556
lcl|ORF21_NC_003070.9_525375_527672	765	1229.16	0.0	gi|15217785|ref|NP_171753.1|P-glycoprotein 11 [Arabidopsis thaliana]	GO:0042626, GO:0055085, GO:0010540, GO:0010329, GO:0016021, GO:0009506, GO:0005634, GO:0005524, GO:0005886	AEE27440.1, Q9FWX7.1, NP_001322407.1, ANM60098.1, AAG10628.1, ANM60099.1, NP_001322408.1, OAP18727.1, NP_171753.1
lcl|ORF21_NC_003070.9_525375_527672	765	1147.11	0.0	gi|565490996|ref|XP_006303137.1|hypothetical protein CARUB_v10008098mg, partial [Capsella rubella]	GO:0042626, GO:0000166, GO:0055085, GO:0016020, GO:0016021, GO:0006810, GO:0005524, GO:0016887
lcl|ORF23_NC_003070.9_621615_622136	173	298.901	7.25784E-102	gi|18379014|ref|NP_563664.1|pectinesterase (Protein of unknown function, DUF538) [Arabidopsis thaliana]	GO:0008150, GO:0005773, GO:0005774, GO:0003674, GO:0005576	ABE65389.1, OAP13160.1, AAF02885.1, AAK62422.1, AAL66928.1, AAM63885.1, NP_563664.1, AEE27474.1
lcl|ORF23_NC_003070.9_621615_622136	173	278.1	3.21653E-93	gi|565495978|ref|XP_006305628.1|hypothetical protein CARUB_v10010322mg, partial [Capsella rubella]	GO:0016020, GO:0016021
lcl|ORF24_NC_003070.9_675501_676004	167	250.751	1.51327E-78	gi|15218666|ref|NP_171796.1|WEE1-like kinase [Arabidopsis thaliana]	GO:0005515, GO:0000076, GO:0007050, GO:0051301, GO:0046872, GO:0004715, GO:0007067, GO:0004672, GO:0016301, GO:0005634, GO:0005524	BAC11716.1, Q8L4H0.1, AEE27508.1, CAD28679.1, NP_171796.1
lcl|ORF24_NC_003070.9_675501_676004	167	246.128	8.61048E-77	gi|297843094|ref|XP_002889428.1|hypothetical protein ARALYDRAFT_887446 [Arabidopsis lyrata subsp. lyrata]	GO:0000166, GO:0004672, GO:0004674, GO:0005524, GO:0006468
lcl|ORF24_NC_003070.9_675501_676004	167	245.358	1.03058E-76	gi|674900464|emb|CDY32487.1|BnaA09g51090D [Brassica napus]	GO:0000166, GO:0004672, GO:0004674, GO:0005524, GO:0006468
lcl|ORF24_NC_003070.9_675501_676004	167	245.358	1.21153E-76	gi|922550160|ref|XP_013603061.1|PREDICTED: wee1-like protein kinase [Brassica oleracea var. oleracea]	GO:0000166, GO:0004672, GO:0004674, GO:0005524, GO:0006468
lcl|ORF24_NC_003070.9_675501_676004	167	244.973	1.72936E-76	gi|674895419|emb|CDY37453.1|BnaC08g45910D [Brassica napus]	GO:0000166, GO:0004672, GO:0004674, GO:0005524, GO:0006468
lcl|ORF24_NC_003070.9_675501_676004	167	244.588	2.9493E-76	gi|674249893|gb|KFK42658.1|hypothetical protein AALP_AA1G023000 [Arabis alpina]	GO:0000166, GO:0004672, GO:0004674, GO:0005524, GO:0006468
lcl|ORF26_NC_003070.9_741948_742478	176	108.227	3.74913E-24	gi|567156098|ref|XP_006418265.1|hypothetical protein EUTSA_v10006937mg [Eutrema salsugineum]	GO:0000166, GO:0003824, GO:0046872, GO:0004075, GO:0016874, GO:0005524
lcl|ORF26_NC_003070.9_741948_742478	176	108.227	3.84023E-24	gi|674249905|gb|KFK42670.1|hypothetical protein AALP_AA1G024600 [Arabis alpina]	GO:0000166, GO:0046872, GO:0003824, GO:0004075, GO:0016874, GO:0005524
lcl|ORF26_NC_003070.9_741948_742478	176	107.842	5.29373E-24	gi|18379053|ref|NP_563674.1|methylcrotonyl-CoA carboxylase alpha chain [Arabidopsis thaliana]	GO:0005759, GO:0005739, GO:0004075, GO:0022626, GO:0006552, GO:0004485, GO:0050897, GO:0005524	AEE27528.1, NP_563674.1
lcl|ORF26_NC_003070.9_741948_742478	176	107.842	5.33567E-24	gi|30678473|ref|NP_849583.1|methylcrotonyl-CoA carboxylase alpha chain [Arabidopsis thaliana]	GO:0005759, GO:0005739, GO:0004075, GO:0006552, GO:0022626, GO:0004485, GO:0050897, GO:0005524	AAL50065.1, NP_849583.1, AEE27527.1, Q42523.2
lcl|ORF27_NC_003070.9_775821_776396	191	372.089	1.74512E-122	gi|15218736|ref|NP_171818.1|RAD3-like DNA-binding helicase protein [Arabidopsis thaliana]	GO:0003677, GO:0005515, GO:0009408, GO:0046872, GO:0051539, GO:0006281, GO:0006351, GO:0006289, GO:0006355, GO:0009411, GO:0004003, GO:0005634, GO:0005524	AAL32549.1, AAQ56787.1, NP_849584.1, Q8W4M7.1, AAM10793.1, NP_171818.1, OAP12661.1, AEE27542.1, AAM13910.1, AEE27543.1
lcl|ORF27_NC_003070.9_775821_776396	191	364.77	1.3535E-119	gi|297843126|ref|XP_002889444.1|hypothetical protein ARALYDRAFT_470299 [Arabidopsis lyrata subsp. lyrata]	GO:0003677, GO:0000166, GO:0032508, GO:0016787, GO:0016818, GO:0006289, GO:0008026, GO:0004386, GO:0006139, GO:0004003, GO:0005524, GO:0005634, GO:0003676
lcl|ORF27_NC_003070.9_775821_776396	191	364.77	2.76843E-119	gi|565498338|ref|XP_006306808.1|hypothetical protein CARUB_v10008351mg [Capsella rubella]	GO:0003677, GO:0000166, GO:0032508, GO:0016787, GO:0016818, GO:0006289, GO:0008026, GO:0004386, GO:0006139, GO:0004003, GO:0005524, GO:0005634, GO:0003676
lcl|ORF27_NC_003070.9_775821_776396	191	356.295	3.75102E-118	gi|567156070|ref|XP_006418257.1|hypothetical protein EUTSA_v10006888mg [Eutrema salsugineum]	GO:0003677, GO:0032508, GO:0016818, GO:0006289, GO:0008026, GO:0006139, GO:0004003, GO:0005634, GO:0005524, GO:0003676
lcl|ORF28_NC_003070.9_808542_809219	225	426.017	2.33864E-145	gi|15218768|ref|NP_171828.1|ELKS/Rab6-interacting/CAST family protein [Arabidopsis thaliana]	GO:0005576	NP_171828.1, ANM59852.1, OAP18215.1, NP_001322179.1, ANM59851.1, NP_001184898.1, NP_001322180.1, AEE27555.1, AAC72125.1, AEE27554.1
lcl|ORF28_NC_003070.9_808542_809219	225	350.517	5.09922E-116	gi|1063679826|ref|NP_001322181.1|ELKS/Rab6-interacting/CAST family protein [Arabidopsis thaliana]	GO:0005576	ANM59853.1, NP_001322181.1
lcl|ORF28_NC_003070.9_808542_809219	225	296.59	2.96665E-95	gi|1063679834|ref|NP_001322182.1|ELKS/Rab6-interacting/CAST family protein [Arabidopsis thaliana]	GO:0005576	ANM59854.1, NP_001322182.1
lcl|ORF30_NC_003070.9_827181_829226	681	1145.18	0.0	gi|334182266|ref|NP_001184899.1|RING/U-box superfamily protein [Arabidopsis thaliana]	GO:0008270, GO:0016874, GO:0016567, GO:0005634	ANM58631.1, OAP15723.1, Q9ZVT8.1, NP_001321053.1, NP_001184899.1, AAC72106.1, AEE27564.1
lcl|ORF30_NC_003070.9_827181_829226	681	1032.32	0.0	gi|297843150|ref|XP_002889456.1|C2 domain-containing protein [Arabidopsis lyrata subsp. lyrata]	GO:0008270, GO:0046872
lcl|ORF30_NC_003070.9_827181_829226	681	946.421	0.0	gi|565498178|ref|XP_006306728.1|hypothetical protein CARUB_v10008257mg, partial [Capsella rubella]	GO:0008270
lcl|ORF30_NC_003070.9_827181_829226	681	865.914	0.0	gi|567156010|ref|XP_006418240.1|hypothetical protein EUTSA_v10006805mg [Eutrema salsugineum]	GO:0008270
lcl|ORF30_NC_003070.9_827181_829226	681	774.237	0.0	gi|922496461|ref|XP_013586653.1|PREDICTED: putative E3 ubiquitin-protein ligase RF4 [Brassica oleracea var. oleracea]	GO:0008270
lcl|ORF31_NC_003070.9_830940_831404	154	243.047	3.28847E-73	gi|1063679856|ref|NP_001322668.1|C2 calcium/lipid-binding and GRAM domain containing protein [Arabidopsis thaliana]	GO:0008150, GO:0016021, GO:0005634	ANM60375.1, NP_001322668.1
lcl|ORF31_NC_003070.9_830940_831404	154	247.669	3.68165E-73	gi|297843150|ref|XP_002889456.1|C2 domain-containing protein [Arabidopsis lyrata subsp. lyrata]	GO:0008270, GO:0046872
lcl|ORF31_NC_003070.9_830940_831404	154	243.047	3.61127E-72	gi|334182268|ref|NP_171836.3|C2 calcium/lipid-binding and GRAM domain containing protein [Arabidopsis thaliana]	GO:0008150, GO:0016021, GO:0005634	NP_171836.3, Q9ZVT9.4, AAM53329.1, AAC72128.2, AEE27565.1
lcl|ORF32_NC_003070.9_834525_834995	156	332.028	3.08633E-105	gi|334182268|ref|NP_171836.3|C2 calcium/lipid-binding and GRAM domain containing protein [Arabidopsis thaliana]	GO:0008150, GO:0016021, GO:0005634	NP_171836.3, Q9ZVT9.4, AAM53329.1, AAC72128.2, AEE27565.1
lcl|ORF32_NC_003070.9_834525_834995	156	324.324	5.82006E-100	gi|297843150|ref|XP_002889456.1|C2 domain-containing protein [Arabidopsis lyrata subsp. lyrata]	GO:0008270, GO:0046872
lcl|ORF34_NC_003070.9_873435_874475	346	716.842	0.0	gi|1063678912|ref|NP_171849.3|HXXXD-type acyl-transferase family protein [Arabidopsis thaliana]	GO:0016747, GO:0005737, GO:0016740	NP_171849.3, AEE27579.2
lcl|ORF34_NC_003070.9_873435_874475	346	682.945	0.0	gi|15219594|ref|NP_171890.1|HXXXD-type acyl-transferase family protein [Arabidopsis thaliana]	GO:0016747, GO:0005737, GO:0016740	NP_171890.1, Q9ZWB4.1, AAD10676.1, AEE27636.1
lcl|ORF34_NC_003070.9_873435_874475	346	650.203	0.0	gi|297848612|ref|XP_002892187.1|transferase [Arabidopsis lyrata subsp. lyrata]	GO:0016747, GO:0016740
lcl|ORF34_NC_003070.9_873435_874475	346	577.785	0.0	gi|567155972|ref|XP_006418229.1|hypothetical protein EUTSA_v10007549mg [Eutrema salsugineum]	GO:0016747
lcl|ORF34_NC_003070.9_873435_874475	346	572.392	0.0	gi|674917622|emb|CDY15482.1|BnaA08g27660D [Brassica napus]	GO:0016747
lcl|ORF35_NC_003070.9_938841_940064	407	747.273	0.0	gi|42561667|ref|NP_171871.2|switch 2 [Arabidopsis thaliana]	GO:0003677, GO:0006281, GO:0016020, GO:0004386, GO:0005524, GO:0005634	AEE27606.1, OAP17236.1, NP_171871.2, F4I2H2.1
lcl|ORF35_NC_003070.9_938841_940064	407	731.48	0.0	gi|297843184|ref|XP_002889473.1|predicted protein [Arabidopsis lyrata subsp. lyrata]	GO:0005524
lcl|ORF35_NC_003070.9_938841_940064	407	715.301	0.0	gi|565498222|ref|XP_006306750.1|hypothetical protein CARUB_v10008286mg [Capsella rubella]	GO:0005524
lcl|ORF35_NC_003070.9_938841_940064	407	710.679	0.0	gi|567155896|ref|XP_006418207.1|hypothetical protein EUTSA_v10006771mg [Eutrema salsugineum]	GO:0005524
lcl|ORF35_NC_003070.9_938841_940064	407	707.983	0.0	gi|674249954|gb|KFK42719.1|snf2 super family [Arabis alpina]	GO:0005524
lcl|ORF36_NC_003070.9_954588_955769	393	480.715	1.49113E-166	gi|15219557|ref|NP_171875.1|Zinc finger C-x8-C-x5-C-x3-H type family protein [Arabidopsis thaliana]	GO:0003677, GO:0005515, GO:0003700, GO:0010187, GO:0006351, GO:0046872, GO:0006355, GO:0005634, GO:0003676	OAP13084.1, AAD10689.1, Q9ZWA1.1, NP_171875.1, AEE27614.1
lcl|ORF36_NC_003070.9_954588_955769	393	456.833	4.25548E-157	gi|297843190|ref|XP_002889476.1|zinc finger (CCCH-type) family protein [Arabidopsis lyrata subsp. lyrata]	GO:0046872
lcl|ORF36_NC_003070.9_954588_955769	393	421.009	5.39666E-143	gi|565493682|ref|XP_006304480.1|hypothetical protein CARUB_v10011207mg [Capsella rubella]	GO:0046872
lcl|ORF36_NC_003070.9_954588_955769	393	410.994	3.48537E-139	gi|567155882|ref|XP_006418203.1|hypothetical protein EUTSA_v10007884mg [Eutrema salsugineum]	GO:0046872
lcl|ORF36_NC_003070.9_954588_955769	393	396.356	2.17067E-133	gi|674249958|gb|KFK42723.1|zinc finger ccch domain-containing protein 2-like [Arabis alpina]	GO:0046872
lcl|ORF37_NC_003070.9_991251_991754	167	299.671	9.56787E-101	gi|18379172|ref|NP_563693.1|non-intrinsic ABC protein 4 [Arabidopsis thaliana]	GO:0006858, GO:0042626, GO:0005737, GO:0055085, GO:0016020, GO:0005215, GO:0006897	Q681Q7.1, BAD43323.1, BAD44175.1, OAP19484.1, AEE27630.1, BAD42925.1, NP_563693.1
lcl|ORF38_NC_003070.9_1018236_1019048	270	373.629	3.15494E-128	gi|15219608|ref|NP_171893.1|G-box binding factor 4 [Arabidopsis thaliana]	GO:0003677, GO:0005515, GO:0003700, GO:0009507, GO:0006351, GO:0006355, GO:0043565, GO:0005634	AAD10673.1, NP_171893.1, AEE27640.1, AAA18414.1, AAM65145.1, P42777.1, OAP18321.1, ABD19676.1
lcl|ORF38_NC_003070.9_1018236_1019048	270	335.495	3.43628E-113	gi|297843210|ref|XP_002889486.1|hypothetical protein ARALYDRAFT_470374 [Arabidopsis lyrata subsp. lyrata]	GO:0003700, GO:0006355, GO:0043565
lcl|ORF38_NC_003070.9_1018236_1019048	270	280.411	2.27365E-91	gi|565493852|ref|XP_006304565.1|hypothetical protein CARUB_v10011573mg [Capsella rubella]	GO:0003700, GO:0006355, GO:0043565
lcl|ORF38_NC_003070.9_1018236_1019048	270	222.246	1.40912E-68	gi|674943440|emb|CDX89852.1|BnaA10g02300D [Brassica napus]	GO:0003677, GO:0003700, GO:0006355, GO:0043565, GO:0005634
lcl|ORF39_NC_003070.9_1053792_1054247	151	204.527	1.82153E-60	gi|1063680073|ref|NP_001322271.1|Tetratricopeptide repeat (TPR)-like superfamily protein [Arabidopsis thaliana]	GO:0000243, GO:0030627, GO:0000395, GO:0006396, GO:0071004, GO:0048510, GO:0005829, GO:0005685, GO:0005634	NP_001322271.1, ANM59955.1
lcl|ORF39_NC_003070.9_1053792_1054247	151	204.142	4.93252E-60	gi|238478338|ref|NP_001154302.1|Tetratricopeptide repeat (TPR)-like superfamily protein [Arabidopsis thaliana]	GO:0000243, GO:0030627, GO:0000395, GO:0006396, GO:0071004, GO:0048510, GO:0005829, GO:0005685, GO:0005634	NP_001154302.1, AEE27653.1
lcl|ORF39_NC_003070.9_1053792_1054247	151	204.527	4.79667E-59	gi|18379230|ref|NP_563700.1|Tetratricopeptide repeat (TPR)-like superfamily protein [Arabidopsis thaliana]	GO:0000243, GO:0030627, GO:0000395, GO:0006396, GO:0071004, GO:0048510, GO:0005829, GO:0005685, GO:0005634	ANM59954.1, OAP12432.1, AAL07170.1, AEE27652.1, AAM65430.1, NP_001322270.1, AAM14126.1, NP_563700.1
lcl|ORF39_NC_003070.9_1053792_1054247	151	202.601	3.69867E-58	gi|334182285|ref|NP_001184905.1|Tetratricopeptide repeat (TPR)-like superfamily protein [Arabidopsis thaliana]	GO:0000243, GO:0030627, GO:0000395, GO:0006396, GO:0071004, GO:0048510, GO:0005829, GO:0005685, GO:0005634	NP_001184905.1, AEE27654.1
lcl|ORF39_NC_003070.9_1053792_1054247	151	194.512	1.24387E-54	gi|297843218|ref|XP_002889490.1|hypothetical protein ARALYDRAFT_333729 [Arabidopsis lyrata subsp. lyrata]	GO:0006396
lcl|ORF40_NC_003070.9_1094538_1095017	159	107.842	3.38818E-24	gi|297843224|ref|XP_002889493.1|hypothetical protein ARALYDRAFT_887579 [Arabidopsis lyrata subsp. lyrata]	GO:0016459, GO:0000166, GO:0003779, GO:0003774, GO:0005524
lcl|ORF40_NC_003070.9_1094538_1095017	159	107.457	3.7855E-24	gi|1063680098|ref|NP_001321769.1|myosin XI B [Arabidopsis thaliana]	GO:0016459, GO:0005737, GO:0003779, GO:0005516, GO:0048767, GO:0030048, GO:0005524, GO:0003774, GO:0005634	ANM59409.1, NP_001321769.1
lcl|ORF40_NC_003070.9_1094538_1095017	159	107.457	3.80516E-24	gi|42561681|ref|NP_171912.2|myosin XI B [Arabidopsis thaliana]	GO:0016459, GO:0005737, GO:0003779, GO:0005516, GO:0048767, GO:0030048, GO:0003774, GO:0005634, GO:0005524	F4I460.1, AEE27664.1, NP_171912.2
lcl|ORF41_NC_003070.9_1114605_1115195	196	271.166	2.43832E-81	gi|15219675|ref|NP_171917.1|Leucine-rich repeat protein kinase family protein [Arabidopsis thaliana]	GO:0004672, GO:0005634, GO:0005524	AEE27670.1, AAQ65084.1, AAC16742.1, NP_171917.1, AAM20583.1, OAP13908.1
lcl|ORF41_NC_003070.9_1114605_1115195	196	266.159	1.52601E-79	gi|297843232|ref|XP_002889497.1|leucine-rich repeat family protein [Arabidopsis lyrata subsp. lyrata]	GO:0004672, GO:0005524, GO:0006468
lcl|ORF41_NC_003070.9_1114605_1115195	196	251.136	5.02044E-74	gi|567155703|ref|XP_006418153.1|hypothetical protein EUTSA_v10006614mg [Eutrema salsugineum]	GO:0004672, GO:0005524, GO:0006468
lcl|ORF41_NC_003070.9_1114605_1115195	196	249.595	1.04109E-73	gi|565498022|ref|XP_006306650.1|hypothetical protein CARUB_v10008166mg [Capsella rubella]	GO:0004672, GO:0005524, GO:0006468
lcl|ORF42_NC_003070.9_1199697_1200416	239	375.941	8.40744E-125	gi|18390392|ref|NP_563706.1|S-adenosyl-L-methionine-dependent methyltransferases superfamily protein [Arabidopsis thaliana]	GO:0005768, GO:0005802, GO:0016021, GO:0005794, GO:0000139, GO:0005774	NP_563706.1, NP_001321096.1, Q940J9.1, OAP12669.1, AAK96721.1, ANM58680.1, NP_001117225.1, AEE27696.1, AAL47337.1, AEE27697.1
lcl|ORF42_NC_003070.9_1199697_1200416	239	370.548	1.08321E-122	gi|297843246|ref|XP_002889504.1|hypothetical protein ARALYDRAFT_470420 [Arabidopsis lyrata subsp. lyrata]	GO:0008168, GO:0032259
lcl|ORF42_NC_003070.9_1199697_1200416	239	367.851	1.48398E-121	gi|565496694|ref|XP_006305986.1|hypothetical protein CARUB_v10011254mg [Capsella rubella]	GO:0008168, GO:0032259
lcl|ORF43_NC_003070.9_1216035_1216532	165	199.134	1.15479E-62	gi|164449276|gb|ABY56104.1|ribosomal protein [Cucumis sativus]	GO:0003735, GO:0030529, GO:0005840, GO:0006412
lcl|ORF43_NC_003070.9_1216035_1216532	165	195.667	5.08275E-62	gi|944228252|gb|KQK92656.1|hypothetical protein SETIT_037956mg [Setaria italica]	GO:0003735, GO:0030529, GO:0005840, GO:0006412
lcl|ORF43_NC_003070.9_1216035_1216532	165	194.897	7.80923E-62	gi|530278739|gb|AGT16677.1|60S ribosomal protein L23 [Saccharum hybrid cultivar R570]	GO:0003735, GO:0030529, GO:0005840, GO:0006412
lcl|ORF43_NC_003070.9_1216035_1216532	165	196.823	8.55519E-62	gi|565482140|ref|XP_006298710.1|hypothetical protein CARUB_v10014805mg, partial [Capsella rubella]	GO:0003735, GO:0030529, GO:0005840, GO:0006412
lcl|ORF43_NC_003070.9_1216035_1216532	165	196.438	8.89069E-62	gi|976906898|gb|KVH94297.1|hypothetical protein Ccrd_003660 [Cynara cardunculus var. scolymus]	GO:0003735, GO:0030529, GO:0005840, GO:0006412
lcl|ORF44_NC_003070.9_1231851_1232351	166	241.121	3.08506E-77	gi|42561693|ref|NP_171946.2|plasmodesmata-located protein 2 [Arabidopsis thaliana]	GO:0046739, GO:0016021, GO:0009506, GO:0010497, GO:0003674, GO:0005576	NP_171946.2, AAS68113.1, AAR24233.1, Q6NM73.1, AEE27709.1, OAP18816.1
lcl|ORF44_NC_003070.9_1231851_1232351	166	230.72	4.46127E-73	gi|297843260|ref|XP_002889511.1|hypothetical protein ARALYDRAFT_470432 [Arabidopsis lyrata subsp. lyrata]	GO:0016020, GO:0016021
lcl|ORF44_NC_003070.9_1231851_1232351	166	226.868	1.32443E-71	gi|565495570|ref|XP_006305424.1|hypothetical protein CARUB_v10009823mg [Capsella rubella]	GO:0016020, GO:0016021
lcl|ORF44_NC_003070.9_1231851_1232351	166	223.016	4.40638E-70	gi|567155594|ref|XP_006418121.1|hypothetical protein EUTSA_v10008311mg [Eutrema salsugineum]	GO:0016020, GO:0016021
lcl|ORF45_NC_003070.9_1351488_1351940	150	182.57	1.56183E-50	gi|15220326|ref|NP_171973.1|26S proteasome regulatory complex, non-ATPase subcomplex, Rpn2/Psmd1 subunit [Arabidopsis thaliana]	GO:0009507, GO:0008540, GO:0005829, GO:0030163, GO:0042176, GO:0030234, GO:0000502, GO:0006511, GO:0005634, GO:0005886	AAO42045.1, OAP16799.1, Q9MAT0.1, NP_171973.1, AEE27746.1, AAF40455.1
lcl|ORF45_NC_003070.9_1351488_1351940	150	178.333	4.57312E-49	gi|565498072|ref|XP_006306675.1|hypothetical protein CARUB_v10008193mg [Capsella rubella]	GO:0016020, GO:0050790, GO:0016021, GO:0042176, GO:0030234, GO:0000502
lcl|ORF45_NC_003070.9_1351488_1351940	150	176.407	1.92655E-48	gi|297843288|ref|XP_002889525.1|hypothetical protein ARALYDRAFT_470466 [Arabidopsis lyrata subsp. lyrata]	GO:0050790, GO:0016020, GO:0016021, GO:0042176, GO:0030234, GO:0000502
lcl|ORF45_NC_003070.9_1351488_1351940	150	173.326	2.82381E-47	gi|567155502|ref|XP_006418092.1|hypothetical protein EUTSA_v10006675mg [Eutrema salsugineum]	GO:0050790, GO:0016020, GO:0016021, GO:0042176, GO:0030234, GO:0000502
lcl|ORF45_NC_003070.9_1351488_1351940	150	172.17	6.99427E-47	gi|674250054|gb|KFK42819.1|hypothetical protein AALP_AA1G043400 [Arabis alpina]	GO:0016020, GO:0050790, GO:0042176, GO:0016021, GO:0030234, GO:0000502
lcl|ORF45_NC_003070.9_1351488_1351940	150	168.318	1.34402E-45	gi|567211628|ref|XP_006410401.1|hypothetical protein EUTSA_v10016177mg [Eutrema salsugineum]	GO:0016020, GO:0050790, GO:0016021, GO:0042176, GO:0030234, GO:0000502
lcl|ORF46_NC_003070.9_1352064_1352534	156	320.857	2.88078E-101	gi|15220326|ref|NP_171973.1|26S proteasome regulatory complex, non-ATPase subcomplex, Rpn2/Psmd1 subunit [Arabidopsis thaliana]	GO:0009507, GO:0008540, GO:0005829, GO:0030163, GO:0042176, GO:0030234, GO:0000502, GO:0006511, GO:0005634, GO:0005886	AAO42045.1, OAP16799.1, Q9MAT0.1, NP_171973.1, AEE27746.1, AAF40455.1
lcl|ORF46_NC_003070.9_1352064_1352534	156	301.597	6.39539E-94	gi|297843288|ref|XP_002889525.1|hypothetical protein ARALYDRAFT_470466 [Arabidopsis lyrata subsp. lyrata]	GO:0050790, GO:0016020, GO:0016021, GO:0042176, GO:0030234, GO:0000502
lcl|ORF46_NC_003070.9_1352064_1352534	156	293.893	5.18822E-91	gi|567155502|ref|XP_006418092.1|hypothetical protein EUTSA_v10006675mg [Eutrema salsugineum]	GO:0050790, GO:0016020, GO:0016021, GO:0042176, GO:0030234, GO:0000502
lcl|ORF46_NC_003070.9_1352064_1352534	156	288.115	6.39004E-89	gi|297823053|ref|XP_002879409.1|hypothetical protein ARALYDRAFT_482209 [Arabidopsis lyrata subsp. lyrata]	GO:0050790, GO:0016020, GO:0016021, GO:0042176, GO:0030234, GO:0000502
lcl|ORF48_NC_003070.9_1399932_1400615	227	411.764	6.19601E-144	gi|145335109|ref|NP_171986.3|translocon at the inner envelope membrane of chloroplasts 20 [Arabidopsis thaliana]	GO:0005515, GO:0009706, GO:0009507, GO:0016020, GO:0016021, GO:0008565, GO:0045037, GO:0005623, GO:0005622	BAC41843.1, AEE27765.1, OAP12043.1, NP_171986.3, Q8GZ79.1
lcl|ORF48_NC_003070.9_1399932_1400615	227	410.994	9.37148E-144	gi|297843294|ref|XP_002889528.1|hypothetical protein ARALYDRAFT_887669 [Arabidopsis lyrata subsp. lyrata]	GO:0016020, GO:0016021
lcl|ORF48_NC_003070.9_1399932_1400615	227	407.142	4.4755E-142	gi|685371052|ref|XP_009119228.1|PREDICTED: protein TIC 20-I, chloroplastic [Brassica rapa]	GO:0016020, GO:0016021
lcl|ORF48_NC_003070.9_1399932_1400615	227	406.757	5.34751E-142	gi|922496148|ref|XP_013586537.1|PREDICTED: protein TIC 20-I, chloroplastic isoform X1 [Brassica oleracea var. oleracea]	GO:0016020, GO:0016021
lcl|ORF52_NC_003070.9_1508010_1508513	167	297.745	1.27597E-93	gi|1063680411|ref|NP_001320827.1|glutamate receptor 3.4 [Arabidopsis thaliana]	GO:0071230, GO:0005515, GO:0005217, GO:0009507, GO:0071311, GO:0006816, GO:0016021, GO:0071215, GO:0070417, GO:0019722, GO:0015276, GO:0008066, GO:0034220, GO:0005262, GO:0009611, GO:0004970, GO:0071260, GO:0005576, GO:0006874, GO:0009416, GO:0009536, GO:0005886	NP_001320830.1, ANM58389.1, NP_001320827.1, ANM58386.1
lcl|ORF52_NC_003070.9_1508010_1508513	167	244.973	7.76844E-73	gi|30679161|ref|NP_172012.2|glutamate receptor 3.4 [Arabidopsis thaliana]	GO:0071230, GO:0005515, GO:0005217, GO:0009507, GO:0071311, GO:0006816, GO:0016021, GO:0071215, GO:0070417, GO:0019722, GO:0015276, GO:0008066, GO:0034220, GO:0005262, GO:0009611, GO:0004970, GO:0005576, GO:0071260, GO:0009416, GO:0006874, GO:0009536, GO:0005886	NP_001030971.1, NP_172012.2, AAR13022.1, NP_001320831.1, ANM58390.1, Q8GXJ4.2, AEE27803.1, AAL61999.1, AEE27804.1
lcl|ORF52_NC_003070.9_1508010_1508513	167	240.35	4.29826E-71	gi|565492516|ref|XP_006303897.1|hypothetical protein CARUB_v10008205mg [Capsella rubella]	GO:0035235, GO:0016020, GO:0016021, GO:0004970, GO:0006810, GO:0006811
lcl|ORF52_NC_003070.9_1508010_1508513	167	239.195	7.74061E-71	gi|297843314|ref|XP_002889538.1|ATGLR3.4 [Arabidopsis lyrata subsp. lyrata]	GO:0035235, GO:0016020, GO:0016021, GO:0004970, GO:0006810, GO:0006811
lcl|ORF53_NC_003070.9_1554954_1556603	549	839.721	0.0	gi|145322973|ref|NP_001030972.2|myosin heavy chain, embryonic smooth protein [Arabidopsis thaliana]	GO:0005737, GO:0016021, GO:0003674	NP_001321442.1, NP_001321440.1, NP_001321439.1, NP_001030973.2, NP_172024.3, NP_001321443.1, AEE27824.1, ANM59049.1, AEE27823.1, NP_001030972.2, ANM59046.1, ANM59045.1, ANM59048.1, AEE27825.1
lcl|ORF53_NC_003070.9_1554954_1556603	549	838.951	0.0	gi|1063680467|ref|NP_001321444.1|myosin heavy chain, embryonic smooth protein [Arabidopsis thaliana]	GO:0005737, GO:0016021, GO:0003674	NP_001321441.1, ANM59047.1, NP_001321444.1, ANM59050.1
lcl|ORF53_NC_003070.9_1554954_1556603	549	635.565	0.0	gi|565494682|ref|XP_006304980.1|hypothetical protein CARUB_v10011474mg [Capsella rubella]	GO:0016020, GO:0016021
lcl|ORF54_NC_003070.9_1590024_1590752	242	377.096	1.63663E-130	gi|1063680513|ref|NP_001323411.1|ovate family protein 12 [Arabidopsis thaliana]	GO:0006351, GO:0045892, GO:0005634	AAF79723.1, NP_001323411.1, ANM61179.1
lcl|ORF54_NC_003070.9_1590024_1590752	242	345.51	2.52441E-118	gi|15220499|ref|NP_172033.1|ovate family protein 12 [Arabidopsis thaliana]	GO:0006351, GO:0045892, GO:0005634	NP_172033.1, AEE27838.1, F4I8R6.1, OAP19746.1
lcl|ORF55_NC_003070.9_1686303_1686839	178	253.447	3.5238E-75	gi|79316928|ref|NP_001030976.1|Endonuclease/exonuclease/phosphatase family protein [Arabidopsis thaliana]	GO:0048364, GO:0005737, GO:0046872, GO:0052659, GO:0052658, GO:0010252, GO:0010087, GO:0009630, GO:0010182, GO:0007584, GO:0009611, GO:0046855, GO:0009743, GO:0009737, GO:0009637, GO:0009846, GO:0046856, GO:0005634, GO:0004445	AAD30615.1, AEE27869.1, AAV87319.1, Q9SYK4.1, AAV87315.1, NP_001030976.1
lcl|ORF55_NC_003070.9_1686303_1686839	178	253.447	4.07847E-75	gi|79336245|ref|NP_172054.3|Endonuclease/exonuclease/phosphatase family protein [Arabidopsis thaliana]	GO:0048364, GO:0005737, GO:0046872, GO:0052659, GO:0052658, GO:0010252, GO:0010087, GO:0010182, GO:0009630, GO:0007584, GO:0046855, GO:0009743, GO:0009611, GO:0009737, GO:0009637, GO:0009846, GO:0046856, GO:0005634, GO:0004445	NP_172054.3, AEE27868.1
lcl|ORF55_NC_003070.9_1686303_1686839	178	244.973	4.40446E-72	gi|297843354|ref|XP_002889558.1|5PTASE13/AT5PTASE13 [Arabidopsis lyrata subsp. lyrata]	GO:0046856, GO:0016787
lcl|ORF56_NC_003070.9_1741131_1742618	495	902.508	0.0	gi|18390571|ref|NP_563748.1|alpha/beta-Hydrolases superfamily protein [Arabidopsis thaliana]	GO:0005811, GO:0030308, GO:0009507, GO:0052740, GO:0004806, GO:0006629, GO:0016042, GO:0052739, GO:0050832, GO:0102549, GO:0008970, GO:0009695, GO:0009611, GO:0047714	Q9MA46.1, ACA48222.1, NP_563748.1, AAF29385.1, AEE27895.1
lcl|ORF56_NC_003070.9_1741131_1742618	495	855.129	0.0	gi|297843370|ref|XP_002889566.1|lipase class 3 family protein [Arabidopsis lyrata subsp. lyrata]	GO:0006629, GO:0016787
lcl|ORF56_NC_003070.9_1741131_1742618	495	792.341	0.0	gi|565493490|ref|XP_006304384.1|hypothetical protein CARUB_v10010888mg [Capsella rubella]	GO:0006629, GO:0016787
lcl|ORF56_NC_003070.9_1741131_1742618	495	783.482	0.0	gi|567155145|ref|XP_006417987.1|hypothetical protein EUTSA_v10009478mg [Eutrema salsugineum]	GO:0006629, GO:0016787
lcl|ORF56_NC_003070.9_1741131_1742618	495	768.074	0.0	gi|685370777|ref|XP_009119115.1|PREDICTED: galactolipase DONGLE, chloroplastic [Brassica rapa]	GO:0006629, GO:0016787
lcl|ORF56_NC_003070.9_1741131_1742618	495	765.377	0.0	gi|923827753|ref|XP_013696452.1|PREDICTED: galactolipase DONGLE, chloroplastic-like [Brassica napus]	GO:0006629, GO:0016787
lcl|ORF57_NC_003070.9_1744824_1745321	165	246.128	2.00494E-78	gi|18390573|ref|NP_563749.1|basic helix-loop-helix (bHLH) DNA-binding superfamily protein [Arabidopsis thaliana]	GO:0003677, GO:0003700, GO:0001046, GO:0046983, GO:0005829, GO:0006366, GO:0006355, GO:0044212, GO:0010119, GO:0001228, GO:0005634	AAN41354.1, NP_563749.1, OAP13481.1, Q8H102.1, AEE27896.1
lcl|ORF57_NC_003070.9_1744824_1745321	165	223.787	7.64688E-70	gi|297843372|ref|XP_002889567.1|basic helix-loop-helix family protein [Arabidopsis lyrata subsp. lyrata]	GO:0046983
lcl|ORF57_NC_003070.9_1744824_1745321	165	180.644	1.31929E-52	gi|565494754|ref|XP_006305016.1|hypothetical protein CARUB_v10009382mg, partial [Capsella rubella]	GO:0046983
lcl|ORF58_NC_003070.9_1748304_1748804	166	259.225	5.55655E-85	gi|1063680681|ref|NP_563750.3|Rab GTPase-like A5A protein [Arabidopsis thaliana]	GO:0005525	NP_563750.3, ANM60592.1
lcl|ORF58_NC_003070.9_1748304_1748804	166	229.565	7.25466E-74	gi|1063678947|ref|NP_001318930.1|Rab GTPase-like A5A protein [Arabidopsis thaliana]	GO:0005525	AAF29387.1, AAG48820.1, NP_001318930.1, AAC13655.1, AEE27897.2, P19892.1
lcl|ORF58_NC_003070.9_1748304_1748804	166	228.409	2.23779E-73	gi|565495916|ref|XP_006305597.1|hypothetical protein CARUB_v10010263mg [Capsella rubella]	GO:0005525, GO:0007264, GO:0005622
lcl|ORF58_NC_003070.9_1748304_1748804	166	227.254	4.81141E-73	gi|297843374|ref|XP_002889568.1|hypothetical protein ARALYDRAFT_887774 [Arabidopsis lyrata subsp. lyrata]	GO:0005525, GO:0007264, GO:0005622
lcl|ORF59_NC_003070.9_1754451_1755098	215	339.347	1.21437E-106	gi|240254018|ref|NP_172074.6|trithorax-like protein 2 [Arabidopsis thaliana]	GO:0003677, GO:0008270, GO:0006355, GO:0005634, GO:0051568, GO:0042800	NP_172074.6, NP_001321563.1, AEE27900.1, AEE27901.1, P0CB22.1, ANM59181.1, ANM59180.1, NP_001077464.4, NP_001321564.1
lcl|ORF59_NC_003070.9_1754451_1755098	215	262.692	1.00517E-77	gi|297843378|ref|XP_002889570.1|hypothetical protein ARALYDRAFT_311665 [Arabidopsis lyrata subsp. lyrata]	GO:0008270, GO:0046872, GO:0016740, GO:0008168, GO:0032259, GO:0005634
lcl|ORF59_NC_003070.9_1754451_1755098	215	206.068	9.7768E-58	gi|565497986|ref|XP_006306632.1|hypothetical protein CARUB_v10008150mg [Capsella rubella]	GO:0008270, GO:0046872, GO:0016740, GO:0008168, GO:0005634, GO:0032259
lcl|ORF59_NC_003070.9_1754451_1755098	215	143.665	6.94492E-36	gi|567155132|ref|XP_006417983.1|hypothetical protein EUTSA_v10006646mg [Eutrema salsugineum]	GO:0008270, GO:0046872, GO:0016740, GO:0008168, GO:0005634, GO:0032259
lcl|ORF61_NC_003070.9_1855893_1856366	157	188.348	9.928E-57	gi|15221398|ref|NP_172102.1|Fatty acid desaturase family protein [Arabidopsis thaliana]	GO:0006636, GO:0016491, GO:0016717, GO:0016021, GO:0055114	AAG48797.1, BAC42216.1, NP_172102.1, AEE27941.1, OAP12411.1, Q9FPD5.1
lcl|ORF61_NC_003070.9_1855893_1856366	157	161.384	3.51732E-46	gi|15221394|ref|NP_172099.1|Fatty acid desaturase family protein [Arabidopsis thaliana]	GO:0006636, GO:0016491, GO:0016717, GO:0016021, GO:0055114	NP_172099.1, AEE27938.1, AAF80132.1, Q9LND9.1
lcl|ORF61_NC_003070.9_1855893_1856366	157	158.303	5.34524E-45	gi|297843408|ref|XP_002889585.1|fatty acid desaturase family protein [Arabidopsis lyrata subsp. lyrata]	GO:0016491, GO:0016717, GO:0016020, GO:0006629, GO:0016021, GO:0055114, GO:0006633
lcl|ORF61_NC_003070.9_1855893_1856366	157	157.918	7.3892E-45	gi|674250172|gb|KFK42937.1|hypothetical protein AALP_AA1G058100 [Arabis alpina]	GO:0016491, GO:0016717, GO:0016020, GO:0006629, GO:0016021, GO:0055114, GO:0006633
lcl|ORF62_NC_003070.9_1890603_1891088	161	231.491	2.27248E-74	gi|15221419|ref|NP_172108.1|myb domain protein 13 [Arabidopsis thaliana]	GO:0003677, GO:0000981, GO:0001135, GO:0003700, GO:0009739, GO:0030154, GO:0009751, GO:0009651, GO:0006355, GO:0044212, GO:0009753, GO:0043565, GO:0006357, GO:0005634	OAP12852.1, AEE27955.1, AAS10020.1, ABE77411.1, BAH30275.1, AAF80215.1, NP_172108.1
lcl|ORF62_NC_003070.9_1890603_1891088	161	197.208	7.40933E-61	gi|297843416|ref|XP_002889589.1|hypothetical protein ARALYDRAFT_470636 [Arabidopsis lyrata subsp. lyrata]	GO:0003677
lcl|ORF62_NC_003070.9_1890603_1891088	161	150.599	2.43031E-42	gi|674250180|gb|KFK42945.1|hypothetical protein AALP_AA1G059100 [Arabis alpina]	GO:0003677
lcl|ORF62_NC_003070.9_1890603_1891088	161	147.902	2.04868E-41	gi|567155019|ref|XP_006417949.1|hypothetical protein EUTSA_v10008531mg [Eutrema salsugineum]	GO:0003677
lcl|ORF62_NC_003070.9_1890603_1891088	161	144.821	3.10205E-40	gi|923726400|ref|XP_013666634.1|PREDICTED: myb-related protein Myb4-like [Brassica napus]	GO:0003677
lcl|ORF63_NC_003070.9_1897566_1898177	203	341.658	3.60846E-115	gi|18390626|ref|NP_563762.1|ENTH/VHS/GAT family protein [Arabidopsis thaliana]	GO:0006891, GO:0015031, GO:0008565, GO:0005795, GO:0005634, GO:0006886, GO:0005622	AAK96627.1, AEE27960.1, AAF80218.1, NP_563762.1, AAN18147.1
lcl|ORF63_NC_003070.9_1897566_1898177	203	336.265	1.99141E-114	gi|42571359|ref|NP_973770.1|ENTH/VHS/GAT family protein [Arabidopsis thaliana]	GO:0006891, GO:0015031, GO:0005795, GO:0008565, GO:0005634, GO:0006886, GO:0005622	NP_973770.1, AEE27959.1
lcl|ORF63_NC_003070.9_1897566_1898177	203	339.732	2.66157E-114	gi|297843420|ref|XP_002889591.1|VHS domain-containing protein [Arabidopsis lyrata subsp. lyrata]	GO:0005622, GO:0006886
lcl|ORF63_NC_003070.9_1897566_1898177	203	336.265	5.48033E-113	gi|565494874|ref|XP_006305076.1|hypothetical protein CARUB_v10009444mg [Capsella rubella]	GO:0005622, GO:0006886
lcl|ORF63_NC_003070.9_1897566_1898177	203	326.25	4.81926E-109	gi|567155005|ref|XP_006417945.1|hypothetical protein EUTSA_v10007923mg [Eutrema salsugineum]	GO:0005622, GO:0006886
lcl|ORF64_NC_003070.9_1901481_1902749	422	824.698	0.0	gi|15221423|ref|NP_172112.1|Ribosomal protein S5/Elongation factor G/III/V family protein [Arabidopsis thaliana]	GO:0005525, GO:0005737, GO:0003746, GO:0005618, GO:0003924, GO:0005829, GO:0045694, GO:0008380, GO:0016607, GO:0005681, GO:0009793, GO:0006397, GO:0008135, GO:0006412, GO:0005886	Q9LNC5.1, AEE27962.1, NP_172112.1, AEE27961.1, NP_849600.1, AAF80219.1, ANM58878.1, BAE98706.1, NP_001321282.1
lcl|ORF64_NC_003070.9_1901481_1902749	422	818.15	0.0	gi|297843422|ref|XP_002889592.1|hypothetical protein ARALYDRAFT_470642 [Arabidopsis lyrata subsp. lyrata]	GO:0005525, GO:0000166, GO:0003924
lcl|ORF64_NC_003070.9_1901481_1902749	422	807.364	0.0	gi|565457993|ref|XP_006286996.1|hypothetical protein CARUB_v10000141mg [Capsella rubella]	GO:0005525, GO:0000166, GO:0003924
lcl|ORF64_NC_003070.9_1901481_1902749	422	805.823	0.0	gi|15238745|ref|NP_197905.1|Ribosomal protein S5/Elongation factor G/III/V family protein [Arabidopsis thaliana]	GO:0005525, GO:0005737, GO:0008380, GO:0003746, GO:0016607, GO:0005681, GO:0006397, GO:0008135, GO:0009506, GO:0005730	AED93415.1, NP_197905.1, F4JWP9.1, ANM69055.1, NP_001318643.1
lcl|ORF65_NC_003070.9_1907625_1909799	724	1290.4	0.0	gi|15221424|ref|NP_172113.1|global transcription factor group E4 [Arabidopsis thaliana]	GO:0003677, GO:0048364, GO:0009294, GO:0006351, GO:0006355, GO:0045931, GO:0005634	ANM60626.1, AAF80220.1, AEE27966.1, AEE27965.1, OAP16520.1, AEE27964.1, Q9LNC4.1, NP_172113.1, NP_849601.1, NP_001318932.1, NP_001184922.1
lcl|ORF65_NC_003070.9_1907625_1909799	724	1147.11	0.0	gi|297843426|ref|XP_002889594.1|DNA-binding bromodomain-containing protein [Arabidopsis lyrata subsp. lyrata]	GO:0003677
lcl|ORF66_NC_003070.9_1911912_1912445	177	150.984	4.62678E-41	gi|30679617|ref|NP_172114.2|diiron containing four-helix bundle family ferritin protein, putative (Protein of unknown function DUF455) [Arabidopsis thaliana]	GO:0008150, GO:0009507	AEE27967.1, AAN41316.1, NP_172114.2
lcl|ORF67_NC_003070.9_1916448_1916972	174	319.316	2.68457E-107	gi|18390634|ref|NP_563764.1|Cysteine proteinases superfamily protein [Arabidopsis thaliana]	GO:0048046, GO:0006508, GO:0008234, GO:0005576	AAF80223.1, AEE27969.1, NP_563764.1
lcl|ORF67_NC_003070.9_1916448_1916972	174	315.464	7.35961E-106	gi|297843430|ref|XP_002889596.1|hypothetical protein ARALYDRAFT_887827 [Arabidopsis lyrata subsp. lyrata]	GO:0008233, GO:0006508, GO:0008234, GO:0016787
lcl|ORF67_NC_003070.9_1916448_1916972	174	291.967	1.33401E-96	gi|565497116|ref|XP_006306197.1|hypothetical protein CARUB_v10011832mg [Capsella rubella]	GO:0008233, GO:0006508, GO:0008234, GO:0016787
lcl|ORF67_NC_003070.9_1916448_1916972	174	276.174	2.48218E-90	gi|674250186|gb|KFK42951.1|hypothetical protein AALP_AA1G060200 [Arabis alpina]	GO:0008233, GO:0006508, GO:0008234, GO:0016787
lcl|ORF67_NC_003070.9_1916448_1916972	174	266.544	1.32289E-86	gi|674917711|emb|CDY15571.1|BnaA08g28550D [Brassica napus]	GO:0008233, GO:0006508, GO:0008234, GO:0016787
lcl|ORF68_NC_003070.9_1916973_1917584	203	401.364	3.13324E-139	gi|18390634|ref|NP_563764.1|Cysteine proteinases superfamily protein [Arabidopsis thaliana]	GO:0048046, GO:0006508, GO:0008234, GO:0005576	AAF80223.1, AEE27969.1, NP_563764.1
lcl|ORF68_NC_003070.9_1916973_1917584	203	393.66	3.31112E-136	gi|297843430|ref|XP_002889596.1|hypothetical protein ARALYDRAFT_887827 [Arabidopsis lyrata subsp. lyrata]	GO:0008233, GO:0006508, GO:0008234, GO:0016787
lcl|ORF68_NC_003070.9_1916973_1917584	203	370.933	3.36998E-127	gi|565497116|ref|XP_006306197.1|hypothetical protein CARUB_v10011832mg [Capsella rubella]	GO:0008233, GO:0006508, GO:0008234, GO:0016787
lcl|ORF68_NC_003070.9_1916973_1917584	203	363.999	1.75939E-124	gi|567154987|ref|XP_006417940.1|hypothetical protein EUTSA_v10008102mg [Eutrema salsugineum]	GO:0008233, GO:0006508, GO:0008234, GO:0016787
lcl|ORF68_NC_003070.9_1916973_1917584	203	353.214	3.20533E-120	gi|674250186|gb|KFK42951.1|hypothetical protein AALP_AA1G060200 [Arabis alpina]	GO:0008233, GO:0006508, GO:0008234, GO:0016787
lcl|ORF69_NC_003070.9_1926801_1927274	157	299.671	7.57759E-96	gi|22329367|ref|NP_172120.2|acyl-CoA oxidase 6 [Arabidopsis thaliana]	GO:0003997, GO:0033539, GO:0050660, GO:0055088, GO:0000062, GO:0009055, GO:0052890, GO:0006635, GO:0005777, GO:0003995	AEE27973.1, NP_172120.2, Q9LMI7.1, AAF82160.1
lcl|ORF69_NC_003070.9_1926801_1927274	157	264.618	2.11997E-82	gi|297843434|ref|XP_002889598.1|acyl-CoA oxidase 6 [Arabidopsis lyrata subsp. lyrata]	GO:0008152, GO:0003997, GO:0016627, GO:0050660, GO:0055114, GO:0006631, GO:0006635, GO:0005777, GO:0003995	XP_002889598.1, EFH65857.1
lcl|ORF69_NC_003070.9_1926801_1927274	157	263.462	5.83116E-82	gi|567154978|ref|XP_006417937.1|hypothetical protein EUTSA_v10006988mg [Eutrema salsugineum]	GO:0008152, GO:0003997, GO:0016627, GO:0050660, GO:0006631, GO:0055114, GO:0006635, GO:0005777, GO:0003995
lcl|ORF69_NC_003070.9_1926801_1927274	157	261.922	2.64607E-81	gi|674923065|emb|CDY10194.1|BnaC05g04370D [Brassica napus]	GO:0008152, GO:0003997, GO:0016627, GO:0050660, GO:0055114, GO:0006631, GO:0006635, GO:0005777, GO:0003995
lcl|ORF69_NC_003070.9_1926801_1927274	157	261.922	2.70449E-81	gi|922496287|ref|XP_013586589.1|PREDICTED: putative acyl-coenzyme A oxidase 3.2, peroxisomal [Brassica oleracea var. oleracea]	GO:0008152, GO:0003997, GO:0016627, GO:0050660, GO:0006631, GO:0055114, GO:0006635, GO:0005777, GO:0003995
lcl|ORF69_NC_003070.9_1926801_1927274	157	258.07	6.86002E-80	gi|685370654|ref|XP_009119069.1|PREDICTED: acyl-coenzyme A oxidase 3, peroxisomal [Brassica rapa]	GO:0008152, GO:0003997, GO:0016627, GO:0050660, GO:0006631, GO:0055114, GO:0006635, GO:0005777, GO:0003995
lcl|ORF70_NC_003070.9_1955388_1957427	679	1341.64	0.0	gi|15221478|ref|NP_172129.1|trehalose-phosphatase/synthase 7 [Arabidopsis thaliana]	GO:0016757, GO:0003825, GO:0005829, GO:0016791, GO:0004805, GO:0070413, GO:0005992, GO:0005634	NP_001321476.1, Q9LMI0.1, AAF82169.1, AEE27983.1, OAP16885.1, ANM59084.1, ANM59083.1, NP_001321475.1, NP_172129.1
lcl|ORF70_NC_003070.9_1955388_1957427	679	1330.47	0.0	gi|297843442|ref|XP_002889602.1|hypothetical protein ARALYDRAFT_470660 [Arabidopsis lyrata subsp. lyrata]	GO:0003824, GO:0005992
lcl|ORF70_NC_003070.9_1955388_1957427	679	1328.92	0.0	gi|565498232|ref|XP_006306755.1|hypothetical protein CARUB_v10008292mg [Capsella rubella]	GO:0003824, GO:0005992
lcl|ORF70_NC_003070.9_1955388_1957427	679	1300.8	0.0	gi|567154935|ref|XP_006417924.1|hypothetical protein EUTSA_v10006783mg [Eutrema salsugineum]	GO:0003824, GO:0005992
lcl|ORF71_NC_003070.9_1993008_1993463	151	268.855	8.05158E-89	gi|30679709|ref|NP_172138.2|forkhead-associated domain protein [Arabidopsis thaliana]	GO:0008150, GO:0009507, GO:0003674, GO:0005634	AAO22632.1, AEE28000.1, AAO42356.1, NP_172138.2
lcl|ORF72_NC_003070.9_2001612_2002595	327	501.901	3.4368E-177	gi|15221511|ref|NP_172140.1|Tropomyosin-like protein [Arabidopsis thaliana]	GO:0005515, GO:0031307, GO:0005739, GO:0005829, GO:0007005, GO:0005774, GO:0009536	Q9SHJ6.1, AEE28002.1, NP_172140.1, AAF24824.1
lcl|ORF72_NC_003070.9_2001612_2002595	327	406.757	1.19895E-139	gi|567154871|ref|XP_006417905.1|hypothetical protein EUTSA_v10009835mg [Eutrema salsugineum]	GO:0016020, GO:0016021
lcl|ORF72_NC_003070.9_2001612_2002595	327	402.519	7.41378E-138	gi|565492772|ref|XP_006304025.1|hypothetical protein CARUB_v10009757mg [Capsella rubella]	GO:0016020, GO:0016021
lcl|ORF73_NC_003070.9_2032323_2032934	203	373.244	1.68333E-128	gi|42571367|ref|NP_973774.1|2-oxoglutarate (2OG) and Fe(II)-dependent oxygenase superfamily protein [Arabidopsis thaliana]	GO:0005737, GO:0046872, GO:0016491, GO:0016706, GO:0055114	AEE28014.1, NP_973774.1
lcl|ORF73_NC_003070.9_2032323_2032934	203	372.089	1.70223E-128	gi|238478377|ref|NP_001154314.1|2-oxoglutarate (2OG) and Fe(II)-dependent oxygenase superfamily protein [Arabidopsis thaliana]	GO:0005737, GO:0016491, GO:0046872, GO:0016706, GO:0055114	AEE28016.1, NP_001154314.1
lcl|ORF73_NC_003070.9_2032323_2032934	203	373.244	9.00676E-128	gi|15221544|ref|NP_172149.1|2-oxoglutarate (2OG) and Fe(II)-dependent oxygenase superfamily protein [Arabidopsis thaliana]	GO:0005737, GO:0046872, GO:0016491, GO:0016706, GO:0055114	AAK64077.1, BAE98542.1, AEE28015.1, Q9C5K7.1, NP_172149.1, AAK25895.1
lcl|ORF73_NC_003070.9_2032323_2032934	203	335.88	5.67289E-113	gi|297843460|ref|XP_002889611.1|predicted protein [Arabidopsis lyrata subsp. lyrata]	GO:0016491, GO:0046872, GO:0055114
lcl|ORF73_NC_003070.9_2032323_2032934	203	313.923	3.58942E-105	gi|30679763|ref|NP_849602.1|2-oxoglutarate (2OG) and Fe(II)-dependent oxygenase superfamily protein [Arabidopsis thaliana]	GO:0005737, GO:0046872, GO:0016491, GO:0016706, GO:0005829, GO:0055114	AEE28018.1, NP_849602.1
lcl|ORF73_NC_003070.9_2032323_2032934	203	314.309	1.52708E-104	gi|565494996|ref|XP_006305137.1|hypothetical protein CARUB_v10009503mg [Capsella rubella]	GO:0046872, GO:0016491, GO:0055114
lcl|ORF74_NC_003070.9_2033052_2033504	150	273.863	3.42473E-90	gi|42571367|ref|NP_973774.1|2-oxoglutarate (2OG) and Fe(II)-dependent oxygenase superfamily protein [Arabidopsis thaliana]	GO:0005737, GO:0046872, GO:0016491, GO:0016706, GO:0055114	AEE28014.1, NP_973774.1
lcl|ORF74_NC_003070.9_2033052_2033504	150	231.106	7.99042E-73	gi|15221544|ref|NP_172149.1|2-oxoglutarate (2OG) and Fe(II)-dependent oxygenase superfamily protein [Arabidopsis thaliana]	GO:0005737, GO:0046872, GO:0016491, GO:0016706, GO:0055114	AAK64077.1, BAE98542.1, AEE28015.1, Q9C5K7.1, NP_172149.1, AAK25895.1
lcl|ORF74_NC_003070.9_2033052_2033504	150	225.713	1.11078E-71	gi|238478377|ref|NP_001154314.1|2-oxoglutarate (2OG) and Fe(II)-dependent oxygenase superfamily protein [Arabidopsis thaliana]	GO:0005737, GO:0016491, GO:0046872, GO:0016706, GO:0055114	AEE28016.1, NP_001154314.1
lcl|ORF74_NC_003070.9_2033052_2033504	150	217.238	2.58712E-67	gi|297843460|ref|XP_002889611.1|predicted protein [Arabidopsis lyrata subsp. lyrata]	GO:0016491, GO:0046872, GO:0055114
lcl|ORF74_NC_003070.9_2033052_2033504	150	205.297	1.17478E-62	gi|565494996|ref|XP_006305137.1|hypothetical protein CARUB_v10009503mg [Capsella rubella]	GO:0046872, GO:0016491, GO:0055114
lcl|ORF75_NC_003070.9_2034162_2034755	197	392.889	1.82966E-135	gi|1063678340|ref|NP_001154315.2|2-oxoglutarate (2OG) and Fe(II)-dependent oxygenase superfamily protein [Arabidopsis thaliana]	GO:0005737, GO:0046872, GO:0055114	AEE28017.2, NP_001154315.2
lcl|ORF75_NC_003070.9_2034162_2034755	197	290.426	2.30641E-96	gi|238478377|ref|NP_001154314.1|2-oxoglutarate (2OG) and Fe(II)-dependent oxygenase superfamily protein [Arabidopsis thaliana]	GO:0005737, GO:0016491, GO:0046872, GO:0016706, GO:0055114	AEE28016.1, NP_001154314.1
lcl|ORF75_NC_003070.9_2034162_2034755	197	291.197	3.34236E-96	gi|42571367|ref|NP_973774.1|2-oxoglutarate (2OG) and Fe(II)-dependent oxygenase superfamily protein [Arabidopsis thaliana]	GO:0005737, GO:0046872, GO:0016491, GO:0016706, GO:0055114	AEE28014.1, NP_973774.1
lcl|ORF75_NC_003070.9_2034162_2034755	197	291.197	1.75915E-95	gi|15221544|ref|NP_172149.1|2-oxoglutarate (2OG) and Fe(II)-dependent oxygenase superfamily protein [Arabidopsis thaliana]	GO:0005737, GO:0046872, GO:0016491, GO:0016706, GO:0055114	AAK64077.1, BAE98542.1, AEE28015.1, Q9C5K7.1, NP_172149.1, AAK25895.1
lcl|ORF75_NC_003070.9_2034162_2034755	197	290.041	5.28905E-95	gi|297843462|ref|XP_002889612.1|hypothetical protein ARALYDRAFT_470684 [Arabidopsis lyrata subsp. lyrata]	GO:0046872, GO:0016491, GO:0055114
lcl|ORF75_NC_003070.9_2034162_2034755	197	287.345	4.33998E-94	gi|297843460|ref|XP_002889611.1|predicted protein [Arabidopsis lyrata subsp. lyrata]	GO:0016491, GO:0046872, GO:0055114
lcl|ORF75_NC_003070.9_2034162_2034755	197	290.041	6.9258E-94	gi|567154841|ref|XP_006417896.1|hypothetical protein EUTSA_v10009596mg [Eutrema salsugineum]	GO:0016491, GO:0046872, GO:0016020, GO:0016021, GO:0055114
lcl|ORF76_NC_003070.9_2035908_2036465	185	347.051	1.50433E-118	gi|30679763|ref|NP_849602.1|2-oxoglutarate (2OG) and Fe(II)-dependent oxygenase superfamily protein [Arabidopsis thaliana]	GO:0005737, GO:0046872, GO:0016491, GO:0016706, GO:0005829, GO:0055114	AEE28018.1, NP_849602.1
lcl|ORF76_NC_003070.9_2035908_2036465	185	347.436	6.28124E-118	gi|15221545|ref|NP_172150.1|2-oxoglutarate (2OG) and Fe(II)-dependent oxygenase superfamily protein [Arabidopsis thaliana]	GO:0005737, GO:0046872, GO:0016491, GO:0016706, GO:0005829, GO:0055114	OAP15179.1, NP_172150.1, AAN13044.1, Q8H1S4.1, AEE28019.1
lcl|ORF76_NC_003070.9_2035908_2036465	185	298.13	1.89567E-98	gi|297843462|ref|XP_002889612.1|hypothetical protein ARALYDRAFT_470684 [Arabidopsis lyrata subsp. lyrata]	GO:0046872, GO:0016491, GO:0055114
lcl|ORF76_NC_003070.9_2035908_2036465	185	290.812	9.9913E-97	gi|238478377|ref|NP_001154314.1|2-oxoglutarate (2OG) and Fe(II)-dependent oxygenase superfamily protein [Arabidopsis thaliana]	GO:0005737, GO:0016491, GO:0046872, GO:0016706, GO:0055114	AEE28016.1, NP_001154314.1
lcl|ORF76_NC_003070.9_2035908_2036465	185	290.812	3.50778E-96	gi|42571367|ref|NP_973774.1|2-oxoglutarate (2OG) and Fe(II)-dependent oxygenase superfamily protein [Arabidopsis thaliana]	GO:0005737, GO:0046872, GO:0016491, GO:0016706, GO:0055114	AEE28014.1, NP_973774.1
lcl|ORF76_NC_003070.9_2035908_2036465	185	291.582	6.6195E-96	gi|15221544|ref|NP_172149.1|2-oxoglutarate (2OG) and Fe(II)-dependent oxygenase superfamily protein [Arabidopsis thaliana]	GO:0005737, GO:0046872, GO:0016491, GO:0016706, GO:0055114	AAK64077.1, BAE98542.1, AEE28015.1, Q9C5K7.1, NP_172149.1, AAK25895.1
lcl|ORF76_NC_003070.9_2035908_2036465	185	290.041	2.67596E-95	gi|565494996|ref|XP_006305137.1|hypothetical protein CARUB_v10009503mg [Capsella rubella]	GO:0046872, GO:0016491, GO:0055114
lcl|ORF76_NC_003070.9_2035908_2036465	185	287.345	1.00931E-94	gi|565497498|ref|XP_006306388.1|hypothetical protein CARUB_v10012295mg [Capsella rubella]	GO:0046872, GO:0016491, GO:0055114
lcl|ORF77_NC_003070.9_2036505_2037185	226	387.111	7.35385E-133	gi|15221545|ref|NP_172150.1|2-oxoglutarate (2OG) and Fe(II)-dependent oxygenase superfamily protein [Arabidopsis thaliana]	GO:0005737, GO:0046872, GO:0016491, GO:0016706, GO:0005829, GO:0055114	OAP15179.1, NP_172150.1, AAN13044.1, Q8H1S4.1, AEE28019.1
lcl|ORF77_NC_003070.9_2036505_2037185	226	365.925	2.10362E-124	gi|674250216|gb|KFK42981.1|hypothetical protein AALP_AA1G064100 [Arabis alpina]	GO:0016491, GO:0046872, GO:0055114
lcl|ORF77_NC_003070.9_2036505_2037185	226	363.999	9.19912E-124	gi|297843462|ref|XP_002889612.1|hypothetical protein ARALYDRAFT_470684 [Arabidopsis lyrata subsp. lyrata]	GO:0046872, GO:0016491, GO:0055114
lcl|ORF78_NC_003070.9_2085120_2085638	172	231.876	3.46428E-70	gi|334182350|ref|NP_001184925.1|galacturonosyltransferase 6 [Arabidopsis thaliana]	GO:0016757, GO:0047262, GO:0016051, GO:0016021, GO:0071555, GO:0000139, GO:0005794, GO:0045489	AEE28036.1, NP_001184925.1
lcl|ORF78_NC_003070.9_2085120_2085638	172	229.565	1.89744E-69	gi|18390688|ref|NP_563771.1|galacturonosyltransferase 6 [Arabidopsis thaliana]	GO:0016757, GO:0047262, GO:0016051, GO:0016021, GO:0071555, GO:0005794, GO:0045489, GO:0000139	NP_563771.1, AEE28035.1, AAK76574.1, AAF63140.1, Q9M9Y5.1, AAM14391.1, AHL38966.1
lcl|ORF78_NC_003070.9_2085120_2085638	172	225.713	6.2436E-68	gi|297843472|ref|XP_002889617.1|hypothetical protein ARALYDRAFT_470701 [Arabidopsis lyrata subsp. lyrata]	GO:0016757, GO:0047262, GO:0071555, GO:0016740, GO:0045489, GO:0005794, GO:0000139
lcl|ORF78_NC_003070.9_2085120_2085638	172	217.624	7.97084E-65	gi|565498848|ref|XP_006307063.1|hypothetical protein CARUB_v10008650mg [Capsella rubella]	GO:0016757, GO:0047262, GO:0071555, GO:0000139, GO:0016740, GO:0005794, GO:0045489
lcl|ORF80_NC_003070.9_2105151_2105780	209	134.806	7.06252E-36	gi|1063679050|ref|NP_001318936.1|basic leucine-zipper 52 [Arabidopsis thaliana]	GO:0003677, GO:0003700, GO:0005829, GO:0006355, GO:0043565, GO:0005634	NP_001318936.1, AEE28046.2
lcl|ORF80_NC_003070.9_2105151_2105780	209	136.732	1.56282E-35	gi|15222213|ref|NP_172170.1|basic leucine-zipper 52 [Arabidopsis thaliana]	GO:0003677, GO:0003700, GO:0005829, GO:0006355, GO:0043565, GO:0005634	AEE28045.1, CAD12035.1, AAL32552.1, NP_172170.1, AAN15421.1
lcl|ORF80_NC_003070.9_2105151_2105780	209	87.8113	3.73122E-17	gi|297843480|ref|XP_002889621.1|predicted protein [Arabidopsis lyrata subsp. lyrata]	GO:0003700, GO:0006355, GO:0043565
lcl|ORF80_NC_003070.9_2105151_2105780	209	87.4261	5.5145E-17	gi|565495316|ref|XP_006305297.1|hypothetical protein CARUB_v10009673mg [Capsella rubella]	GO:0003700, GO:0006355, GO:0043565
lcl|ORF81_NC_003070.9_2138532_2139521	329	613.609	0.0	gi|15222247|ref|NP_172178.1|cation/hydrogen exchanger 14 [Arabidopsis thaliana]	GO:0006812, GO:0006813, GO:0015385, GO:0016021, GO:0012505, GO:0005451, GO:0006885, GO:0005886	Q9LMJ1.1, NP_172178.1, ABE65605.1, ABS19937.1, AEE28061.1, AAF82222.1, OAP15401.1
lcl|ORF81_NC_003070.9_2138532_2139521	329	593.964	0.0	gi|297843492|ref|XP_002889627.1|ATCHX14 [Arabidopsis lyrata subsp. lyrata]	GO:0055085, GO:0006812, GO:0015299, GO:0016020, GO:0016021, GO:1902600, GO:0006810
lcl|ORF81_NC_003070.9_2138532_2139521	329	579.326	0.0	gi|565496806|ref|XP_006306042.1|hypothetical protein CARUB_v10011344mg [Capsella rubella]	GO:0055085, GO:0006812, GO:0015299, GO:0016020, GO:0016021, GO:1902600, GO:0006810
lcl|ORF81_NC_003070.9_2138532_2139521	329	562.377	0.0	gi|567154728|ref|XP_006417862.1|hypothetical protein EUTSA_v10010023mg [Eutrema salsugineum]	GO:0055085, GO:0006812, GO:0015299, GO:0016020, GO:0016021, GO:1902600, GO:0006810
lcl|ORF81_NC_003070.9_2138532_2139521	329	536.954	0.0	gi|922550870|ref|XP_013603415.1|PREDICTED: cation/H(+) antiporter 14-like [Brassica oleracea var. oleracea]	GO:0055085, GO:0006812, GO:0015299, GO:0016020, GO:0016021, GO:1902600, GO:0006810
lcl|ORF81_NC_003070.9_2138532_2139521	329	535.028	0.0	gi|674250248|gb|KFK43013.1|hypothetical protein AALP_AA1G067800 [Arabis alpina]	GO:0055085, GO:0006812, GO:0015299, GO:0016020, GO:0016021, GO:1902600, GO:0006810
lcl|ORF82_NC_003070.9_2139537_2140817	426	840.877	0.0	gi|15222247|ref|NP_172178.1|cation/hydrogen exchanger 14 [Arabidopsis thaliana]	GO:0006812, GO:0006813, GO:0015385, GO:0016021, GO:0012505, GO:0005451, GO:0006885, GO:0005886	Q9LMJ1.1, NP_172178.1, ABE65605.1, ABS19937.1, AEE28061.1, AAF82222.1, OAP15401.1
lcl|ORF82_NC_003070.9_2139537_2140817	426	816.224	0.0	gi|297843492|ref|XP_002889627.1|ATCHX14 [Arabidopsis lyrata subsp. lyrata]	GO:0055085, GO:0006812, GO:0015299, GO:0016020, GO:0016021, GO:1902600, GO:0006810
lcl|ORF82_NC_003070.9_2139537_2140817	426	790.03	0.0	gi|565496806|ref|XP_006306042.1|hypothetical protein CARUB_v10011344mg [Capsella rubella]	GO:0055085, GO:0006812, GO:0015299, GO:0016020, GO:0016021, GO:1902600, GO:0006810
lcl|ORF82_NC_003070.9_2139537_2140817	426	762.296	0.0	gi|674250248|gb|KFK43013.1|hypothetical protein AALP_AA1G067800 [Arabis alpina]	GO:0055085, GO:0006812, GO:0015299, GO:0016020, GO:0016021, GO:1902600, GO:0006810
lcl|ORF82_NC_003070.9_2139537_2140817	426	751.895	0.0	gi|567154728|ref|XP_006417862.1|hypothetical protein EUTSA_v10010023mg [Eutrema salsugineum]	GO:0055085, GO:0006812, GO:0015299, GO:0016020, GO:0016021, GO:1902600, GO:0006810
lcl|ORF82_NC_003070.9_2139537_2140817	426	731.48	0.0	gi|674946785|emb|CDX86507.1|BnaC08g01960D [Brassica napus]	GO:0006812, GO:0055085, GO:0015299, GO:0016020, GO:0016021, GO:1902600, GO:0006810
lcl|ORF83_NC_003070.9_2187927_2188409	160	291.967	1.73325E-99	gi|18390729|ref|NP_563781.1|Nucleic acid-binding, OB-fold-like protein [Arabidopsis thaliana]	GO:0005515, GO:0003677, GO:0016233, GO:0005634, GO:0000784	NP_563781.1, BAC43365.1, AEE28079.1, AAF82208.1, Q9LMK5.1, OAP15178.1, AAO50555.1, AAM63429.1
lcl|ORF83_NC_003070.9_2187927_2188409	160	265.388	4.581E-89	gi|297843504|ref|XP_002889633.1|OB-fold nucleic acid binding domain-containing protein [Arabidopsis lyrata subsp. lyrata]	GO:0003676
lcl|ORF83_NC_003070.9_2187927_2188409	160	235.728	2.55599E-77	gi|565491472|ref|XP_006303375.1|hypothetical protein CARUB_v10010524mg [Capsella rubella]	GO:0003676
lcl|ORF83_NC_003070.9_2187927_2188409	160	224.557	7.3608E-73	gi|567154658|ref|XP_006417841.1|hypothetical protein EUTSA_v10008979mg [Eutrema salsugineum]	GO:0003676
lcl|ORF83_NC_003070.9_2187927_2188409	160	203.371	1.95524E-64	gi|922551995|ref|XP_013603987.1|PREDICTED: CST complex subunit STN1-like [Brassica oleracea var. oleracea]	GO:0003676
lcl|ORF83_NC_003070.9_2187927_2188409	160	201.06	1.53141E-63	gi|674946777|emb|CDX86499.1|BnaC08g02040D [Brassica napus]	GO:0003676
lcl|ORF84_NC_003070.9_2223888_2225330	480	964.911	0.0	gi|15222344|ref|NP_172204.1|UDP-glucosyl transferase 71C5 [Arabidopsis thaliana]	GO:0052696, GO:0005829, GO:0043231, GO:0009819, GO:0016757, GO:0008194, GO:0080043, GO:0080044, GO:0010030, GO:0010294, GO:1902265, GO:0009687, GO:0009813	AAL38366.1, AAG48783.1, OAP14418.1, AAM65993.1, AAM13242.1, Q9FE68.1, AEE28096.1, AHL38964.1, NP_172204.1, AAG18591.1
lcl|ORF84_NC_003070.9_2223888_2225330	480	892.878	0.0	gi|297843512|ref|XP_002889637.1|UDP-glucoronosyl/UDP-glucosyl transferase family protein [Arabidopsis lyrata subsp. lyrata]	GO:0008152, GO:0016757, GO:0016758, GO:0016740
lcl|ORF84_NC_003070.9_2223888_2225330	480	850.892	0.0	gi|567154589|ref|XP_006417822.1|hypothetical protein EUTSA_v10007519mg [Eutrema salsugineum]	GO:0008152, GO:0016757, GO:0016758, GO:0016740
lcl|ORF84_NC_003070.9_2223888_2225330	480	847.425	0.0	gi|565499550|ref|XP_006307414.1|hypothetical protein CARUB_v10009037mg [Capsella rubella]	GO:0008152, GO:0016757, GO:0016758, GO:0016740
lcl|ORF85_NC_003070.9_2238465_2239913	482	884.789	0.0	gi|1063681161|ref|NP_001320416.1|Tetratricopeptide repeat (TPR)-like superfamily protein [Arabidopsis thaliana]	GO:0008150	ANM57941.1, NP_001320416.1
lcl|ORF85_NC_003070.9_2238465_2239913	482	884.404	0.0	gi|42561776|ref|NP_172208.2|Tetratricopeptide repeat (TPR)-like superfamily protein [Arabidopsis thaliana]	GO:0008150	AAL57695.1, NP_001117242.1, NP_001030984.1, AAM91404.1, AEE28100.1, AEE28101.1, AEE28102.1, NP_172208.2
lcl|ORF86_NC_003070.9_2272473_2274653	726	1427.15	0.0	gi|238478394|ref|NP_001154318.1|receptor like protein 1 [Arabidopsis thaliana]	GO:0007165, GO:0016021	NP_001154318.1, AEE28119.1
lcl|ORF86_NC_003070.9_2272473_2274653	726	1427.15	0.0	gi|238478392|ref|NP_001154317.1|receptor like protein 1 [Arabidopsis thaliana]	GO:0007165, GO:0016021	NP_001154317.1, AEE28118.1
lcl|ORF86_NC_003070.9_2272473_2274653	726	1427.15	0.0	gi|240254032|ref|NP_172219.5|receptor like protein 1 [Arabidopsis thaliana]	GO:0007165, GO:0016021	NP_172219.5, AEE28117.1
lcl|ORF86_NC_003070.9_2272473_2274653	726	1426.77	0.0	gi|1063681204|ref|NP_001322741.1|receptor like protein 1 [Arabidopsis thaliana]	GO:0007165, GO:0016021	ANM60456.1, NP_001322741.1
lcl|ORF86_NC_003070.9_2272473_2274653	726	1387.47	0.0	gi|1063681206|ref|NP_001322740.1|receptor like protein 1 [Arabidopsis thaliana]	GO:0007165, GO:0016021	NP_001322740.1, ANM60455.1
lcl|ORF86_NC_003070.9_2272473_2274653	726	1257.66	0.0	gi|565497992|ref|XP_006306635.1|hypothetical protein CARUB_v10008151mg [Capsella rubella]	GO:0016020, GO:0016021
lcl|ORF86_NC_003070.9_2272473_2274653	726	1257.28	0.0	gi|565497988|ref|XP_006306633.1|hypothetical protein CARUB_v10008151mg [Capsella rubella]	GO:0016020, GO:0016021
lcl|ORF86_NC_003070.9_2272473_2274653	726	1256.89	0.0	gi|565497990|ref|XP_006306634.1|hypothetical protein CARUB_v10008151mg [Capsella rubella]	GO:0016020, GO:0016021
lcl|ORF87_NC_003070.9_2290008_2290976	322	525.013	0.0	gi|1063681222|ref|NP_001321767.1|Concanavalin A-like lectin family protein [Arabidopsis thaliana]	GO:0008150, GO:0030246, GO:0031225, GO:0005886	ANM59407.1, OAP19023.1, AAF79572.1, NP_001321767.1
lcl|ORF87_NC_003070.9_2290008_2290976	322	418.313	3.42024E-144	gi|674864630|emb|CDY68058.1|BnaAnng26070D [Brassica napus]	GO:0030246
lcl|ORF87_NC_003070.9_2290008_2290976	322	413.305	2.80183E-142	gi|674946765|emb|CDX86487.1|BnaC08g02160D [Brassica napus]	GO:0030246
lcl|ORF87_NC_003070.9_2290008_2290976	322	395.971	2.04571E-136	gi|15222401|ref|NP_172226.1|Concanavalin A-like lectin family protein [Arabidopsis thaliana]	GO:0008150, GO:0030246, GO:0031225, GO:0005886	AAY78604.1, AEE28128.1, NP_172226.1
lcl|ORF88_NC_003070.9_2295804_2296352	182	367.081	1.41515E-128	gi|79582090|ref|NP_683284.2|transmembrane protein [Arabidopsis thaliana]	GO:0008150, GO:0009507, GO:0016021, GO:0003674	AEE28131.1, AAF79575.1, ABR46193.1, AAX23733.1, NP_683284.2
lcl|ORF89_NC_003070.9_2306685_2307290	201	281.182	8.50726E-87	gi|22329400|ref|NP_172231.2|FTSH protease 10 [Arabidopsis thaliana]	GO:0045041, GO:0005739, GO:0016021, GO:0016887, GO:0008053, GO:0042407, GO:0008270, GO:0034982, GO:0006461, GO:0009535, GO:0008237, GO:0004176, GO:0004222, GO:0005524, GO:0009536, GO:0005743	NP_172231.2, AAM70517.1, AAL36045.1, AEE28137.1, Q8VZI8.1
lcl|ORF89_NC_003070.9_2306685_2307290	201	266.159	4.58732E-81	gi|567154501|ref|XP_006417796.1|hypothetical protein EUTSA_v10006814mg [Eutrema salsugineum]	GO:0008270, GO:0016020, GO:0006508, GO:0016021, GO:0004222, GO:0005524
lcl|ORF89_NC_003070.9_2306685_2307290	201	265.388	7.32828E-81	gi|565498302|ref|XP_006306790.1|hypothetical protein CARUB_v10008328mg [Capsella rubella]	GO:0008270, GO:0016020, GO:0006508, GO:0016021, GO:0004222, GO:0005524
lcl|ORF89_NC_003070.9_2306685_2307290	201	265.003	1.2672E-80	gi|297843542|ref|XP_002889652.1|FTSH10 [Arabidopsis lyrata subsp. lyrata]	GO:0008270, GO:0016020, GO:0006508, GO:0016021, GO:0004222, GO:0005524
lcl|ORF90_NC_003070.9_2327253_2328086	277	381.333	1.96582E-123	gi|334182362|ref|NP_172236.2|Leucine-rich repeat protein kinase family protein [Arabidopsis thaliana]	GO:0016021, GO:0016310, GO:0016301, GO:0004674, GO:0005524, GO:0006468, GO:0005886	AEE28142.1, C0LGD9.1, ACN59224.1, NP_172236.2
lcl|ORF90_NC_003070.9_2327253_2328086	277	347.051	3.26149E-110	gi|565493816|ref|XP_006304547.1|hypothetical protein CARUB_v10011533mg [Capsella rubella]	GO:0016020, GO:0016021, GO:0004672, GO:0004674, GO:0005524, GO:0006468
lcl|ORF90_NC_003070.9_2327253_2328086	277	339.347	1.32382E-107	gi|674250312|gb|KFK43077.1|hypothetical protein AALP_AA1G076100 [Arabis alpina]	GO:0000166, GO:0004672, GO:0004674, GO:0005524, GO:0006468
lcl|ORF92_NC_003070.9_2380296_2380793	165	343.199	8.02636E-119	gi|42571381|ref|NP_973781.1|Thioredoxin superfamily protein [Arabidopsis thaliana]	GO:0009570, GO:0005737, GO:0009507, GO:0055114, GO:0006662	NP_973781.1, AEE28165.1
lcl|ORF92_NC_003070.9_2380296_2380793	165	305.064	7.04278E-104	gi|18390799|ref|NP_563794.1|Thioredoxin superfamily protein [Arabidopsis thaliana]	GO:0009570, GO:0005737, GO:0009507, GO:0055114, GO:0006662	AEE28163.2, AAK28642.1, AEE28164.1, AAK93759.1, OAP12090.1, BAF01521.1, ANM59501.1, NP_001318945.1, NP_001321855.1, NP_563794.1, Q9C5C5.1
lcl|ORF92_NC_003070.9_2380296_2380793	165	242.276	3.90893E-79	gi|297843552|ref|XP_002889657.1|predicted protein [Arabidopsis lyrata subsp. lyrata]	GO:0015035, GO:0045454, GO:0055114, GO:0006662, GO:0005623
lcl|ORF92_NC_003070.9_2380296_2380793	165	235.728	4.40261E-77	gi|297822313|ref|XP_002879039.1|thioredoxin family protein [Arabidopsis lyrata subsp. lyrata]	GO:0015035, GO:0045454, GO:0055114, GO:0006662, GO:0005623
lcl|ORF92_NC_003070.9_2380296_2380793	165	232.646	2.1516E-75	gi|565493148|ref|XP_006304213.1|hypothetical protein CARUB_v10010324mg [Capsella rubella]	GO:0015035, GO:0045454, GO:0055114, GO:0006662, GO:0005623
lcl|ORF92_NC_003070.9_2380296_2380793	165	174.481	2.30535E-52	gi|674922276|emb|CDY11014.1|BnaA03g46730D [Brassica napus]	GO:0015035, GO:0045454, GO:0055114, GO:0006662, GO:0005623
lcl|ORF93_NC_003070.9_2384604_2385068	154	238.81	9.61763E-74	gi|145335238|ref|NP_563795.3|NOT2 / NOT3 / NOT5 family [Arabidopsis thaliana]	GO:0000288, GO:0009507, GO:0006355, GO:0000932, GO:0017148, GO:0030015, GO:0005634	BAF01118.1, AEE28166.1, NP_563795.3
lcl|ORF93_NC_003070.9_2384604_2385068	154	237.269	1.66374E-72	gi|145323778|ref|NP_001077478.1|NOT2 / NOT3 / NOT5 family [Arabidopsis thaliana]	GO:0000288, GO:0009507, GO:0006355, GO:0000932, GO:0017148, GO:0030015, GO:0005634	AEE28167.1, NP_001077478.1
lcl|ORF93_NC_003070.9_2384604_2385068	154	223.402	3.37015E-67	gi|565498772|ref|XP_006307025.1|hypothetical protein CARUB_v10008611mg [Capsella rubella]	GO:0006355, GO:0005634
lcl|ORF94_NC_003070.9_2391450_2391953	167	60.4622	1.2919E-8	gi|238007364|gb|ACR34717.1|unknown [Zea mays]	GO:0016020, GO:0016021
lcl|ORF94_NC_003070.9_2391450_2391953	167	52.373	1.167E-5	gi|604346789|gb|EYU45169.1|hypothetical protein MIMGU_mgv1a015965mg [Erythranthe guttata]	GO:0016020, GO:0016021
lcl|ORF95_NC_003070.9_2416680_2418176	498	969.533	0.0	gi|15223017|ref|NP_172259.1|ER-type Ca2+-ATPase 1 [Arabidopsis thaliana]	GO:0005789, GO:0046872, GO:0046686, GO:0006816, GO:0006828, GO:0030176, GO:0030026, GO:0010042, GO:0005388, GO:0005783, GO:0005774, GO:0005634, GO:0005524, GO:0005887, GO:0005886	AAB52420.1, AAF36087.1, P92939.2, AAF75073.1, AEE28186.1, NP_172259.1, AAC68819.1
lcl|ORF95_NC_003070.9_2416680_2418176	498	956.822	0.0	gi|297843570|ref|XP_002889666.1|calcium-transporting ATPase 1, endoplasmic reticulum-type [Arabidopsis lyrata subsp. lyrata]	GO:0000166, GO:0046872, GO:0016020, GO:0016021, GO:0005524, GO:0016787	EFH65925.1, XP_002889666.1
lcl|ORF95_NC_003070.9_2416680_2418176	498	921.383	0.0	gi|297849064|ref|XP_002892413.1|endoplasmic reticulum-type calcium-transporting ATPase 4 [Arabidopsis lyrata subsp. lyrata]	GO:0000166, GO:0046872, GO:0016020, GO:0016021, GO:0016787, GO:0005524
lcl|ORF95_NC_003070.9_2416680_2418176	498	909.827	0.0	gi|186478235|ref|NP_172246.3|endomembrane-type CA-ATPase 4 [Arabidopsis thaliana]	GO:0046872, GO:0019829, GO:0005388, GO:0005783, GO:0005634, GO:0005887, GO:0005524, GO:0005886	AAF75088.1, NP_001321027.1, NP_172246.3, Q9XES1.2, ANM58604.1, AEE28160.1
lcl|ORF96_NC_003070.9_2459013_2459642	209	321.627	2.096E-110	gi|674924156|emb|CDY09214.1|BnaA02g06400D [Brassica napus]	GO:0000166, GO:0005525, GO:0003924
lcl|ORF96_NC_003070.9_2459013_2459642	209	319.316	1.42853E-109	gi|565500176|ref|XP_006307727.1|hypothetical protein CARUB_v100096371mg, partial [Capsella rubella]	GO:0000166, GO:0005525, GO:0003924
lcl|ORF96_NC_003070.9_2459013_2459642	209	318.931	2.95227E-109	gi|255606056|ref|XP_002538495.1|PREDICTED: elongation factor 1-alpha [Ricinus communis]	GO:0016779, GO:0005525, GO:0000166, GO:0003746, GO:0003924, GO:0004781, GO:0016740, GO:0006414
lcl|ORF96_NC_003070.9_2459013_2459642	209	317.775	5.40443E-109	gi|965607955|dbj|BAT94446.1|hypothetical protein VIGAN_08105100 [Vigna angularis var. angularis]	GO:0000166, GO:0005525, GO:0003924
lcl|ORF96_NC_003070.9_2459013_2459642	209	317.775	6.58384E-109	gi|125542623|gb|EAY88762.1|hypothetical protein OsI_10238 [Oryza sativa Indica Group]	GO:0000166, GO:0005525, GO:0003924
lcl|ORF96_NC_003070.9_2459013_2459642	209	321.627	2.02257E-108	gi|397789254|gb|AFO67216.1|putative elongation factor 1-alpha, partial [Aralia elata]	GO:0000166, GO:0005525, GO:0003746, GO:0003924, GO:0006414
lcl|ORF96_NC_003070.9_2459013_2459642	209	315.849	3.32531E-108	gi|944262745|gb|KQL27002.1|hypothetical protein SETIT_0300422mg, partial [Setaria italica]	GO:0000166, GO:0005525, GO:0003924
lcl|ORF101_NC_003070.9_2572683_2573141	152	292.352	1.2854E-90	gi|42561797|ref|NP_172297.2|vacuolar protein sorting 41 [Arabidopsis thaliana]	GO:0000166, GO:0035542, GO:0016192, GO:0009630, GO:0033263, GO:0042144, GO:0051020, GO:0005770, GO:0006623, GO:0005634, GO:0030897	NP_172297.2, AEE28259.1, P93043.3
lcl|ORF101_NC_003070.9_2572683_2573141	152	278.87	1.05178E-85	gi|297843600|ref|XP_002889681.1|hypothetical protein ARALYDRAFT_888050 [Arabidopsis lyrata subsp. lyrata]	GO:0016192, GO:0008270, GO:0006886, GO:0005622
lcl|ORF101_NC_003070.9_2572683_2573141	152	256.914	1.69982E-77	gi|565492132|ref|XP_006303705.1|hypothetical protein CARUB_v10011806mg [Capsella rubella]	GO:0016192, GO:0006886, GO:0005622
lcl|ORF102_NC_003070.9_2600487_2600996	169	230.72	4.86431E-67	gi|1063681548|ref|NP_001322767.1|DNA polymerase epsilon catalytic subunit [Arabidopsis thaliana]	GO:0003677, GO:0005515, GO:0048046, GO:0051302, GO:0000166, GO:0003887, GO:0051539, GO:0010086, GO:0008270, GO:0008310, GO:0006297, GO:0009793, GO:0006272, GO:0008622, GO:0045004, GO:0006287, GO:0048579, GO:0005634, GO:0000278	ANM60483.1, NP_001322767.1, OAP17987.1
lcl|ORF102_NC_003070.9_2600487_2600996	169	230.72	6.08375E-67	gi|334182383|ref|NP_172303.5|DNA polymerase epsilon catalytic subunit [Arabidopsis thaliana]	GO:0003677, GO:0005515, GO:0048046, GO:0051302, GO:0003887, GO:0000166, GO:0051539, GO:0010086, GO:0008270, GO:0008310, GO:0006297, GO:0009793, GO:0006272, GO:0008622, GO:0006287, GO:0045004, GO:0048579, GO:0005634, GO:0000278	NP_172303.5, F4HW04.1, AEE28266.1
lcl|ORF102_NC_003070.9_2600487_2600996	169	228.024	4.47674E-66	gi|297843602|ref|XP_002889682.1|EMB2284/POL2A/TIL1 [Arabidopsis lyrata subsp. lyrata]	GO:0003677, GO:0003887, GO:0000166, GO:0008408, GO:0071897, GO:0016740, GO:0090305, GO:0006281, GO:0016779, GO:0006260, GO:0008270, GO:0008622, GO:0005634, GO:0003676
lcl|ORF102_NC_003070.9_2600487_2600996	169	197.593	1.95413E-55	gi|567154204|ref|XP_006417712.1|hypothetical protein EUTSA_v10006524mg [Eutrema salsugineum]	GO:0003677, GO:0003887, GO:0000166, GO:0008408, GO:0016740, GO:0071897, GO:0006281, GO:0090305, GO:0016779, GO:0006260, GO:0008270, GO:0008622, GO:0005634, GO:0003676
lcl|ORF102_NC_003070.9_2600487_2600996	169	192.971	8.771E-54	gi|565497870|ref|XP_006306574.1|hypothetical protein CARUB_v10008067mg [Capsella rubella]	GO:0003677, GO:0003887, GO:0000166, GO:0008408, GO:0071897, GO:0016740, GO:0006281, GO:0090305, GO:0016779, GO:0006260, GO:0008270, GO:0008622, GO:0005634, GO:0003676
lcl|ORF102_NC_003070.9_2600487_2600996	169	189.504	1.46663E-52	gi|674250375|gb|KFK43140.1|hypothetical protein AALP_AA1G085200 [Arabis alpina]	GO:0003677, GO:0003887, GO:0000166, GO:0008408, GO:0071897, GO:0016740, GO:0090305, GO:0006281, GO:0006260, GO:0016779, GO:0008270, GO:0008622, GO:0005634, GO:0003676
lcl|ORF103_NC_003070.9_2608407_2609603	398	728.398	0.0	gi|15223174|ref|NP_172305.1|Glycosyltransferase family 29 (sialyltransferase) family protein [Arabidopsis thaliana]	GO:0005515, GO:0009311, GO:0097503, GO:0016020, GO:0008373, GO:0016021, GO:0008378, GO:0005794, GO:0018279, GO:0000139	Q9SGD2.1, NP_172305.1, AAF18241.1, AEE28269.1, OAP16480.1, AHL38960.1
lcl|ORF103_NC_003070.9_2608407_2609603	398	671.003	0.0	gi|297843604|ref|XP_002889683.1|glycosyl transferase family 29 protein [Arabidopsis lyrata subsp. lyrata]	GO:0016757, GO:0097503, GO:0016020, GO:0008373, GO:0016021, GO:0016740, GO:0006486, GO:0005794
lcl|ORF103_NC_003070.9_2608407_2609603	398	657.136	0.0	gi|565494714|ref|XP_006304996.1|hypothetical protein CARUB_v10009362mg [Capsella rubella]	GO:0016757, GO:0016020, GO:0097503, GO:0016021, GO:0008373, GO:0016740, GO:0005794, GO:0006486
lcl|ORF103_NC_003070.9_2608407_2609603	398	632.869	0.0	gi|567154197|ref|XP_006417710.1|hypothetical protein EUTSA_v10007826mg [Eutrema salsugineum]	GO:0016757, GO:0016020, GO:0097503, GO:0016021, GO:0008373, GO:0005794, GO:0006486, GO:0016740
lcl|ORF104_NC_003070.9_2672883_2673650	255	449.129	1.55793E-157	gi|1063681604|ref|NP_001320319.1|histone deacetylase 8 [Arabidopsis thaliana]	GO:0032041, GO:0006351, GO:0004407, GO:0006355, GO:0016575, GO:0005634	NP_001320319.1, ANM57839.1
lcl|ORF104_NC_003070.9_2672883_2673650	255	354.755	2.05645E-119	gi|18390898|ref|NP_563817.1|histone deacetylase 8 [Arabidopsis thaliana]	GO:0032041, GO:0006351, GO:0004407, GO:0006355, GO:0016575, GO:0005634	AAM19887.1, AAM49769.1, AEE28294.1, NP_563817.1, Q94EJ2.1, AAK95258.1
lcl|ORF104_NC_003070.9_2672883_2673650	255	350.517	1.7128E-117	gi|565494760|ref|XP_006305019.1|hypothetical protein CARUB_v10009385mg [Capsella rubella]	GO:0016787
lcl|ORF104_NC_003070.9_2672883_2673650	255	337.806	1.01331E-112	gi|297843628|ref|XP_002889695.1|hypothetical protein ARALYDRAFT_470906 [Arabidopsis lyrata subsp. lyrata]	GO:0016787
lcl|ORF105_NC_003070.9_2689353_2689880	175	212.231	1.07009E-66	gi|18390905|ref|NP_563820.1|early nodulin-like protein 18 [Arabidopsis thaliana]	GO:0005507, GO:0009055, GO:0031225, GO:0046658, GO:0005886	AAF22894.1, AAK43847.1, OAP13586.1, AEE28299.1, NP_563820.1, AAL47347.1, AAC32929.1
lcl|ORF105_NC_003070.9_2689353_2689880	175	195.282	4.0564E-60	gi|297843634|ref|XP_002889698.1|hypothetical protein ARALYDRAFT_470911 [Arabidopsis lyrata subsp. lyrata]	GO:0009055
lcl|ORF105_NC_003070.9_2689353_2689880	175	191.43	1.70969E-58	gi|565493052|ref|XP_006304165.1|hypothetical protein CARUB_v10010188mg [Capsella rubella]	GO:0009055
lcl|ORF105_NC_003070.9_2689353_2689880	175	186.037	2.26812E-56	gi|922551171|ref|XP_013603576.1|PREDICTED: cucumber peeling cupredoxin-like [Brassica oleracea var. oleracea]	GO:0009055
lcl|ORF106_NC_003070.9_2708061_2708573	170	77.0258	1.92066E-13	gi|734425463|gb|KHN43140.1|Violaxanthin de-epoxidase, chloroplastic [Glycine soja]	GO:0009507, GO:0016491, GO:0046422, GO:0055114
lcl|ORF106_NC_003070.9_2708061_2708573	170	77.0258	1.98702E-13	gi|565346940|ref|XP_006340494.1|PREDICTED: violaxanthin de-epoxidase, chloroplastic [Solanum tuberosum]	GO:0009507, GO:0046422, GO:0055114
lcl|ORF106_NC_003070.9_2708061_2708573	170	76.6406	2.20346E-13	gi|565499634|ref|XP_006307456.1|hypothetical protein CARUB_v10009082mg [Capsella rubella]	GO:0009507, GO:0046422, GO:0055114
lcl|ORF106_NC_003070.9_2708061_2708573	170	76.6406	2.31615E-13	gi|15223260|ref|NP_172331.1|non-photochemical quenching 1 [Arabidopsis thaliana]	GO:0005515, GO:0031977, GO:0009507, GO:0009408, GO:0046422, GO:0010028, GO:0055114, GO:0016122, GO:0015994, GO:0030095, GO:0009535, GO:0006631, GO:0009534, GO:0009543	AEE28305.1, AEE28304.1, OAP18413.1, AAF99753.1, NP_001321301.1, AAK44066.1, NP_172331.1, AAC50032.1, AAL34241.1, ANM58901.1, NP_001031000.1, Q39249.1, BAH19932.1
lcl|ORF106_NC_003070.9_2708061_2708573	170	76.6406	2.45243E-13	gi|297843642|ref|XP_002889702.1|non-photochemical quenching 1 [Arabidopsis lyrata subsp. lyrata]	GO:0009507, GO:0046422, GO:0055114	EFH65961.1, XP_002889702.1
lcl|ORF107_NC_003070.9_2708730_2709386	218	277.33	1.42153E-88	gi|15223260|ref|NP_172331.1|non-photochemical quenching 1 [Arabidopsis thaliana]	GO:0005515, GO:0031977, GO:0009507, GO:0009408, GO:0046422, GO:0010028, GO:0055114, GO:0016122, GO:0015994, GO:0030095, GO:0009535, GO:0006631, GO:0009534, GO:0009543	AEE28305.1, AEE28304.1, OAP18413.1, AAF99753.1, NP_001321301.1, AAK44066.1, NP_172331.1, AAC50032.1, AAL34241.1, ANM58901.1, NP_001031000.1, Q39249.1, BAH19932.1
lcl|ORF107_NC_003070.9_2708730_2709386	218	273.092	7.27875E-87	gi|565499634|ref|XP_006307456.1|hypothetical protein CARUB_v10009082mg [Capsella rubella]	GO:0009507, GO:0046422, GO:0055114
lcl|ORF107_NC_003070.9_2708730_2709386	218	272.322	1.32673E-86	gi|297843642|ref|XP_002889702.1|non-photochemical quenching 1 [Arabidopsis lyrata subsp. lyrata]	GO:0009507, GO:0046422, GO:0055114	EFH65961.1, XP_002889702.1
lcl|ORF109_NC_003070.9_2718858_2721947	1029	1911.35	0.0	gi|15223264|ref|NP_172335.1|Leucine-rich receptor-like protein kinase family protein [Arabidopsis thaliana]	GO:0005515, GO:0010067, GO:0001944, GO:0016021, GO:0030154, GO:0016301, GO:0004674, GO:0005524, GO:0006468, GO:0005886	AEE28312.1, Q9FRS6.1, OAP16888.1, ACN59226.1, NP_172335.1, AAF99755.1
lcl|ORF109_NC_003070.9_2718858_2721947	1029	1804.26	0.0	gi|297843646|ref|XP_002889704.1|CLAVATA1 receptor kinase [Arabidopsis lyrata subsp. lyrata]	GO:0000166, GO:0016020, GO:0016021, GO:0016310, GO:0004672, GO:0016740, GO:0016301, GO:0004674, GO:0005524, GO:0006468
lcl|ORF109_NC_003070.9_2718858_2721947	1029	1767.28	0.0	gi|565498032|ref|XP_006306655.1|hypothetical protein CARUB_v10008171mg [Capsella rubella]	GO:0000166, GO:0016020, GO:0016021, GO:0016310, GO:0016740, GO:0004672, GO:0016301, GO:0004674, GO:0005524, GO:0006468
lcl|ORF109_NC_003070.9_2718858_2721947	1029	1745.33	0.0	gi|567154051|ref|XP_006417669.1|hypothetical protein EUTSA_v10006658mg [Eutrema salsugineum]	GO:0000166, GO:0016020, GO:0016021, GO:0016310, GO:0004672, GO:0016740, GO:0016301, GO:0004674, GO:0005524, GO:0006468
lcl|ORF109_NC_003070.9_2718858_2721947	1029	1722.98	0.0	gi|674250412|gb|KFK43177.1|hypothetical protein AALP_AA1G089800 [Arabis alpina]	GO:0000166, GO:0016020, GO:0016021, GO:0016310, GO:0004672, GO:0016740, GO:0016301, GO:0004674, GO:0005524, GO:0006468
lcl|ORF110_NC_003070.9_2724561_2725073	170	113.62	4.34959E-26	gi|334182389|ref|NP_172336.4|P-loop containing nucleoside triphosphate hydrolases superfamily protein [Arabidopsis thaliana]	GO:0003677, GO:0006281, GO:0016569, GO:0000781, GO:0046872, GO:0006351, GO:0006355, GO:0004386, GO:0005524, GO:0005634	AEE28313.1, NP_172336.4
lcl|ORF110_NC_003070.9_2724561_2725073	170	113.62	4.39677E-26	gi|334182391|ref|NP_001184937.1|P-loop containing nucleoside triphosphate hydrolases superfamily protein [Arabidopsis thaliana]	GO:0003677, GO:0006281, GO:0016569, GO:0000781, GO:0046872, GO:0006351, GO:0006355, GO:0004386, GO:0005524, GO:0005634	AEE28316.1, NP_001184939.1, AEE28315.1, NP_001184938.1, AEE28314.1, NP_001184937.1, F4HW51.2, OAP11800.1
lcl|ORF110_NC_003070.9_2724561_2725073	170	62.7734	2.31583E-8	gi|297843648|ref|XP_002889705.1|ATRX/CHR20 [Arabidopsis lyrata subsp. lyrata]	GO:0005524
lcl|ORF110_NC_003070.9_2724561_2725073	170	61.2326	7.4344E-8	gi|565493644|ref|XP_006304461.1|hypothetical protein CARUB_v10011116mg [Capsella rubella]	GO:0005524
lcl|ORF111_NC_003070.9_2727369_2727866	165	250.751	4.43904E-74	gi|334182389|ref|NP_172336.4|P-loop containing nucleoside triphosphate hydrolases superfamily protein [Arabidopsis thaliana]	GO:0003677, GO:0006281, GO:0016569, GO:0000781, GO:0046872, GO:0006351, GO:0006355, GO:0004386, GO:0005524, GO:0005634	AEE28313.1, NP_172336.4
lcl|ORF111_NC_003070.9_2727369_2727866	165	250.751	4.57276E-74	gi|334182391|ref|NP_001184937.1|P-loop containing nucleoside triphosphate hydrolases superfamily protein [Arabidopsis thaliana]	GO:0003677, GO:0006281, GO:0016569, GO:0000781, GO:0046872, GO:0006351, GO:0006355, GO:0004386, GO:0005524, GO:0005634	AEE28316.1, NP_001184939.1, AEE28315.1, NP_001184938.1, AEE28314.1, NP_001184937.1, F4HW51.2, OAP11800.1
lcl|ORF111_NC_003070.9_2727369_2727866	165	209.92	8.66241E-60	gi|297843648|ref|XP_002889705.1|ATRX/CHR20 [Arabidopsis lyrata subsp. lyrata]	GO:0005524
lcl|ORF111_NC_003070.9_2727369_2727866	165	176.407	4.56844E-48	gi|674939870|emb|CDX93550.1|BnaA06g04980D [Brassica napus]	GO:0005524
lcl|ORF112_NC_003070.9_2740839_2742125	428	861.292	0.0	gi|1063681650|ref|NP_172338.5|Transcription factor jumonji (jmj) family protein / zinc finger (C5HC2 type) family protein [Arabidopsis thaliana]	GO:0016569, GO:0003700, GO:0051213, GO:0046872, GO:0006351, GO:0006355, GO:0055114, GO:0005634	NP_172338.5, ANM57961.1
lcl|ORF112_NC_003070.9_2740839_2742125	428	861.292	0.0	gi|334182398|ref|NP_001184940.1|Transcription factor jumonji (jmj) family protein / zinc finger (C5HC2 type) family protein [Arabidopsis thaliana]	GO:0016569, GO:0003700, GO:0051213, GO:0046872, GO:0006351, GO:0006355, GO:0055114, GO:0005634	NP_001184940.1, BAH30280.1, AEE28319.1, AEE28318.1, C0SUT9.1, NP_001318955.1, ANM57962.1, NP_001320435.1
lcl|ORF112_NC_003070.9_2740839_2742125	428	784.637	0.0	gi|297843650|ref|XP_002889706.1|transcription factor jumonji family protein [Arabidopsis lyrata subsp. lyrata]	GO:0005634
lcl|ORF113_NC_003070.9_2765076_2765609	177	223.016	7.56233E-67	gi|1063681677|ref|NP_001320735.1|ARF GAP-like zinc finger-containing protein ZIGA4 [Arabidopsis thaliana]	GO:0003677, GO:0046872, GO:0005096, GO:0046777, GO:0004674, GO:0005634, GO:0005886	NP_001320735.1, ANM58289.1
lcl|ORF113_NC_003070.9_2765076_2765609	177	222.631	3.0226E-66	gi|30680774|ref|NP_172344.2|ARF GAP-like zinc finger-containing protein ZIGA4 [Arabidopsis thaliana]	GO:0003677, GO:0046872, GO:0005096, GO:0046777, GO:0004674, GO:0005634, GO:0005886	AAL91192.1, AAP37757.1, NP_172344.2, AEE28332.1
lcl|ORF113_NC_003070.9_2765076_2765609	177	223.016	3.05688E-66	gi|334182402|ref|NP_001184942.1|ARF GAP-like zinc finger-containing protein ZIGA4 [Arabidopsis thaliana]	GO:0003677, GO:0005096, GO:0046872, GO:0046777, GO:0004674, GO:0005634, GO:0005886	AEE28334.1, NP_001184942.1
lcl|ORF113_NC_003070.9_2765076_2765609	177	222.631	3.07704E-66	gi|30680768|ref|NP_850941.1|ARF GAP-like zinc finger-containing protein ZIGA4 [Arabidopsis thaliana]	GO:0003677, GO:0005096, GO:0046872, GO:0046777, GO:0004674, GO:0005634, GO:0005886	Q8RXE7.2, NP_850941.1, AEE28331.1, AAG17005.1
lcl|ORF113_NC_003070.9_2765076_2765609	177	211.846	6.03008E-62	gi|297843656|ref|XP_002889709.1|hypothetical protein ARALYDRAFT_470937 [Arabidopsis lyrata subsp. lyrata]	GO:0005096, GO:0043547
lcl|ORF114_NC_003070.9_2774037_2774570	177	244.202	1.31638E-72	gi|1063681691|ref|NP_001322729.1|Protein kinase superfamily protein [Arabidopsis thaliana]	GO:0005768, GO:0004712, GO:0005802, GO:0005769, GO:0005829, GO:0016301, GO:0012510, GO:2000031, GO:0046777, GO:0009788, GO:1900424, GO:0009620, GO:0005783, GO:0008219, GO:0005524, GO:0005886, GO:0009723, GO:0005515, GO:0000165, GO:0009617, GO:0009738, GO:0002229, GO:0004709, GO:1900150, GO:0009414, GO:0009873, GO:0005730, GO:0005634	ANM60443.1, NP_001322729.1
lcl|ORF114_NC_003070.9_2774037_2774570	177	243.817	2.10899E-72	gi|18390931|ref|NP_563824.1|Protein kinase superfamily protein [Arabidopsis thaliana]	GO:0004712, GO:0005768, GO:0005802, GO:0005769, GO:0005829, GO:0016301, GO:0012510, GO:2000031, GO:0009788, GO:0046777, GO:1900424, GO:0009620, GO:0005783, GO:0008219, GO:0005524, GO:0005886, GO:0009723, GO:0005515, GO:0000165, GO:0009617, GO:0009738, GO:0002229, GO:0004709, GO:1900150, GO:0009414, GO:0009873, GO:0005730, GO:0005634	ABR45979.1, AAG31143.1, NP_563824.1, AEE28339.1, Q9FPR3.1, ABR45966.1, ABR45967.1, ABR45962.1, ABR45981.1, ABR45970.1
lcl|ORF115_NC_003070.9_2775714_2776850	378	687.182	0.0	gi|1063681691|ref|NP_001322729.1|Protein kinase superfamily protein [Arabidopsis thaliana]	GO:0005768, GO:0004712, GO:0005802, GO:0005769, GO:0005829, GO:0016301, GO:0012510, GO:2000031, GO:0046777, GO:0009788, GO:1900424, GO:0009620, GO:0005783, GO:0008219, GO:0005524, GO:0005886, GO:0009723, GO:0005515, GO:0000165, GO:0009617, GO:0009738, GO:0002229, GO:0004709, GO:1900150, GO:0009414, GO:0009873, GO:0005730, GO:0005634	ANM60443.1, NP_001322729.1
lcl|ORF115_NC_003070.9_2775714_2776850	378	686.797	0.0	gi|18390931|ref|NP_563824.1|Protein kinase superfamily protein [Arabidopsis thaliana]	GO:0004712, GO:0005768, GO:0005802, GO:0005769, GO:0005829, GO:0016301, GO:0012510, GO:2000031, GO:0009788, GO:0046777, GO:1900424, GO:0009620, GO:0005783, GO:0008219, GO:0005524, GO:0005886, GO:0009723, GO:0005515, GO:0000165, GO:0009617, GO:0009738, GO:0002229, GO:0004709, GO:1900150, GO:0009414, GO:0009873, GO:0005730, GO:0005634	ABR45979.1, AAG31143.1, NP_563824.1, AEE28339.1, Q9FPR3.1, ABR45966.1, ABR45967.1, ABR45962.1, ABR45981.1, ABR45970.1
lcl|ORF118_NC_003070.9_2805477_2806553	358	615.535	0.0	gi|15223907|ref|NP_172353.1|GPI-anchored adhesin-like protein, putative (DUF936) [Arabidopsis thaliana]	GO:0008150, GO:0005575, GO:0003674	AAQ56784.1, OAP16235.1, AAF99766.1, NP_172353.1, AEE28344.1, AAM20484.1
lcl|ORF119_NC_003070.9_2859252_2859866	204	409.838	4.0599E-136	gi|334182406|ref|NP_172366.3|zinc ion binding protein [Arabidopsis thaliana]	GO:0008270, GO:0016925, GO:0009793, GO:0051176, GO:0019789, GO:0005634	NP_172366.3, AEE28366.1
lcl|ORF119_NC_003070.9_2859252_2859866	204	330.102	3.28884E-105	gi|297843680|ref|XP_002889721.1|EMB3001 [Arabidopsis lyrata subsp. lyrata]	GO:0008270, GO:0019789
lcl|ORF119_NC_003070.9_2859252_2859866	204	291.967	1.61297E-90	gi|565498230|ref|XP_006306754.1|hypothetical protein CARUB_v10008291mg, partial [Capsella rubella]	GO:0008270, GO:0019789
lcl|ORF119_NC_003070.9_2859252_2859866	204	248.44	2.52028E-74	gi|674250431|gb|KFK43196.1|hypothetical protein AALP_AA1G092800 [Arabis alpina]	GO:0008270, GO:0019789
lcl|ORF120_NC_003070.9_2877609_2878172	187	318.161	1.28792E-107	gi|15223983|ref|NP_172369.1|Phosphoglycerate mutase family protein [Arabidopsis thaliana]	GO:0003824	AEE28372.1, O04035.2, NP_172369.1, AAB70412.1, OAP12199.1
lcl|ORF120_NC_003070.9_2877609_2878172	187	308.145	1.27914E-103	gi|297843686|ref|XP_002889724.1|phosphoglycerate/bisphosphoglycerate mutase family protein [Arabidopsis lyrata subsp. lyrata]	GO:0008152, GO:0003824
lcl|ORF120_NC_003070.9_2877609_2878172	187	301.597	4.55183E-101	gi|922495379|ref|XP_013586293.1|PREDICTED: phosphoglycerate mutase-like protein AT74H [Brassica oleracea var. oleracea]	GO:0008152, GO:0003824
lcl|ORF120_NC_003070.9_2877609_2878172	187	301.212	7.4471E-101	gi|674250434|gb|KFK43199.1|hypothetical protein AALP_AA1G093200 [Arabis alpina]	GO:0008152, GO:0003824
lcl|ORF121_NC_003070.9_2879682_2880662	326	431.795	3.06522E-146	gi|79339424|ref|NP_172370.3|cation exchanger 11 [Arabidopsis thaliana]	GO:0006814, GO:0010163, GO:0006812, GO:0015079, GO:0034399, GO:0015297, GO:0016021, GO:0005432, GO:0015491, GO:0015081, GO:0005886	NP_172370.3, O04034.1, OAP13137.1, AEE28373.1, BAD95271.1, AAS76781.1, AAB70411.1
lcl|ORF121_NC_003070.9_2879682_2880662	326	393.275	4.24739E-131	gi|297843688|ref|XP_002889725.1|hypothetical protein ARALYDRAFT_888129 [Arabidopsis lyrata subsp. lyrata]	GO:0055085, GO:0016020, GO:0016021
lcl|ORF121_NC_003070.9_2879682_2880662	326	385.956	3.9822E-128	gi|565499062|ref|XP_006307170.1|hypothetical protein CARUB_v10008760mg [Capsella rubella]	GO:0055085, GO:0016020, GO:0016021
lcl|ORF121_NC_003070.9_2879682_2880662	326	353.214	2.44778E-115	gi|567153911|ref|XP_006417628.1|hypothetical protein EUTSA_v10007271mg [Eutrema salsugineum]	GO:0055085, GO:0016020, GO:0016021
lcl|ORF122_NC_003070.9_2912307_2913122	271	516.924	1.08666E-175	gi|15224029|ref|NP_172378.1|arginine-glutamic acid dipeptide repeat protein [Arabidopsis thaliana]	GO:0003677, GO:0008150, GO:0016020, GO:0005634	AEE28386.1, NP_172378.1
lcl|ORF122_NC_003070.9_2912307_2913122	271	468.003	1.35839E-156	gi|297843700|ref|XP_002889731.1|hypothetical protein ARALYDRAFT_470983 [Arabidopsis lyrata subsp. lyrata]	GO:0003677
lcl|ORF122_NC_003070.9_2912307_2913122	271	466.463	6.2553E-156	gi|15224031|ref|NP_172379.1|arginine-glutamic acid dipeptide repeat protein [Arabidopsis thaliana]	GO:0003677, GO:0008150, GO:0005634	ANM59529.1, AAM13915.1, AEE28387.1, NP_001318960.1, NP_172379.1
lcl|ORF122_NC_003070.9_2912307_2913122	271	457.603	2.60854E-152	gi|565494430|ref|XP_006304854.1|hypothetical protein CARUB_v10012573mg, partial [Capsella rubella]	GO:0003677
lcl|ORF122_NC_003070.9_2912307_2913122	271	436.032	2.41998E-145	gi|565421349|ref|XP_006279050.1|hypothetical protein CARUB_v10016527mg, partial [Capsella rubella]	GO:0003677
lcl|ORF123_NC_003070.9_2927766_2928740	324	357.066	6.41226E-120	gi|18390977|ref|NP_563835.1|soybean gene regulated by cold-2 [Arabidopsis thaliana]	GO:0005515, GO:0005789, GO:0016021, GO:0000326, GO:0005783, GO:0032586, GO:0006623, GO:0005886	NP_563835.1, AAB70401.1, AAK73938.1, O04023.1, AEE28391.1, AAM98291.1
lcl|ORF123_NC_003070.9_2927766_2928740	324	322.783	1.53629E-106	gi|565495472|ref|XP_006305375.1|hypothetical protein CARUB_v10009766mg [Capsella rubella]	GO:0016020, GO:0016021
lcl|ORF124_NC_003070.9_2935761_2936327	188	357.066	6.72398E-116	gi|42571417|ref|NP_973799.1|respiratory burst oxidase-like protein [Arabidopsis thaliana]	GO:0004601, GO:0009408, GO:0016174, GO:0016021, GO:0005509, GO:0055114, GO:0009845, GO:0006952, GO:0005886	AAC39476.1, AEE28394.1, Q9SBI0.1, NP_973799.1
lcl|ORF124_NC_003070.9_2935761_2936327	188	348.591	1.65347E-113	gi|297843704|ref|XP_002889733.1|hypothetical protein ARALYDRAFT_470991 [Arabidopsis lyrata subsp. lyrata]	GO:0050664, GO:0004601, GO:0016491, GO:0016020, GO:0016174, GO:0016021, GO:0005509, GO:0055114, GO:0098869
lcl|ORF124_NC_003070.9_2935761_2936327	188	315.849	3.69134E-107	gi|922574124|ref|XP_013615408.1|PREDICTED: respiratory burst oxidase homolog protein B-like, partial [Brassica oleracea var. oleracea]	GO:0016491, GO:0016174, GO:0016020, GO:0016021, GO:0055114
lcl|ORF124_NC_003070.9_2935761_2936327	188	334.339	4.76839E-107	gi|565498226|ref|XP_006306752.1|hypothetical protein CARUB_v10008289mg [Capsella rubella]	GO:0050664, GO:0004601, GO:0016491, GO:0016020, GO:0016174, GO:0016021, GO:0005509, GO:0055114, GO:0098869
lcl|ORF125_NC_003070.9_2965035_2965571	178	172.94	9.14499E-52	gi|15217457|ref|NP_172390.1|secretion-associated RAS super family 1 [Arabidopsis thaliana]	GO:0005525, GO:0016192, GO:0009507, GO:0005783, GO:0005794, GO:0005576, GO:0006886	AAM13916.1, AEE28409.1, AAC24087.1, NP_172390.1
lcl|ORF125_NC_003070.9_2965035_2965571	178	160.614	4.94409E-48	gi|641863010|gb|KDO81697.1|hypothetical protein CISIN_1g033893mg [Citrus sinensis]	GO:0000166, GO:0005525, GO:0006886, GO:0005622
lcl|ORF125_NC_003070.9_2965035_2965571	178	162.155	1.66101E-47	gi|823244383|ref|XP_012454847.1|PREDICTED: GTP-binding protein SAR1A-like [Gossypium raimondii]	GO:0000166, GO:0005525, GO:0016192, GO:0015031, GO:0005783, GO:0005794, GO:0006810, GO:0006886, GO:0005622
lcl|ORF126_NC_003070.9_2984949_2985911	320	630.558	0.0	gi|15217462|ref|NP_172395.1|nicotianamine synthase 3 [Arabidopsis thaliana]	GO:0030418, GO:0009860, GO:0030410, GO:0009555, GO:0010233	NP_172395.1, BAA74591.1, O80483.1, AEE28417.1, AAP68256.1, AAM98172.1, AAC24082.1, AAM65161.1
lcl|ORF126_NC_003070.9_2984949_2985911	320	603.594	0.0	gi|297843712|ref|XP_002889737.1|hypothetical protein ARALYDRAFT_471013 [Arabidopsis lyrata subsp. lyrata]	GO:0030418, GO:0030410
lcl|ORF126_NC_003070.9_2984949_2985911	320	602.438	0.0	gi|40782199|emb|CAE45015.1|putative nicotianamine synthase [Arabidopsis halleri subsp. halleri]	GO:0030418, GO:0030410, GO:0016740
lcl|ORF126_NC_003070.9_2984949_2985911	320	563.148	0.0	gi|567153790|ref|XP_006417593.1|hypothetical protein EUTSA_v10008206mg [Eutrema salsugineum]	GO:0030418, GO:0030410
lcl|ORF126_NC_003070.9_2984949_2985911	320	558.525	0.0	gi|565495458|ref|XP_006305368.1|hypothetical protein CARUB_v10009752mg [Capsella rubella]	GO:0030418, GO:0030410
lcl|ORF126_NC_003070.9_2984949_2985911	320	556.599	0.0	gi|27528464|emb|CAC82913.1|nicotianamine synthase [Noccaea caerulescens]	GO:0030418, GO:0030410
lcl|ORF127_NC_003070.9_3009108_3009647	179	245.743	1.16272E-80	gi|18391006|ref|NP_563841.1|plant/protein (Protein of unknown function, DUF538) [Arabidopsis thaliana]	GO:0048046, GO:0008150, GO:0005634	AAD18096.1, AAK76588.1, AEE28428.1, AAK15560.1, AAL85137.1, NP_563841.1, AAM61095.1, OAP14687.1
lcl|ORF128_NC_003070.9_3019887_3020741	284	395.971	7.34691E-136	gi|15217486|ref|NP_172406.1|galactinol synthase 3 [Arabidopsis thaliana]	GO:0006979, GO:0016757, GO:0005737, GO:0016758, GO:0009409, GO:0016051, GO:0046872, GO:0047216, GO:0005634	NP_172406.1, AHL38957.1, BAB78532.1, AAK48973.1, AEE28432.1, AAC33195.1, O80518.1, AAM10014.1
lcl|ORF128_NC_003070.9_3019887_3020741	284	391.734	3.76754E-134	gi|297843726|ref|XP_002889744.1|ATGOLS3 [Arabidopsis lyrata subsp. lyrata]	GO:0016757, GO:0016740
lcl|ORF128_NC_003070.9_3019887_3020741	284	367.851	8.93321E-125	gi|674927162|emb|CDY06355.1|BnaA09g48480D [Brassica napus]	GO:0016757, GO:0016740
lcl|ORF128_NC_003070.9_3019887_3020741	284	367.466	1.45483E-124	gi|565495324|ref|XP_006305301.1|hypothetical protein CARUB_v10009676mg [Capsella rubella]	GO:0016757, GO:0016740
lcl|ORF128_NC_003070.9_3019887_3020741	284	365.54	1.03272E-123	gi|922572644|ref|XP_013614642.1|PREDICTED: galactinol synthase 3 [Brassica oleracea var. oleracea]	GO:0016757, GO:0047216, GO:0016740
lcl|ORF128_NC_003070.9_3019887_3020741	284	365.155	1.05615E-123	gi|674870171|emb|CDY64774.1|BnaC08g50010D [Brassica napus]	GO:0016757, GO:0016740
lcl|ORF129_NC_003070.9_3021774_3022367	197	386.341	9.33467E-136	gi|15217503|ref|NP_172407.1|Plant invertase/pectin methylesterase inhibitor superfamily protein [Arabidopsis thaliana]	GO:0043086, GO:0046910, GO:0005575	NP_172407.1, AEE28433.1, AAC33196.1
lcl|ORF129_NC_003070.9_3021774_3022367	197	353.214	1.30667E-122	gi|297843728|ref|XP_002889745.1|invertase/pectin methylesterase inhibitor family protein [Arabidopsis lyrata subsp. lyrata]	GO:0004857, GO:0043086
lcl|ORF129_NC_003070.9_3021774_3022367	197	292.352	2.00888E-98	gi|565491980|ref|XP_006303629.1|hypothetical protein CARUB_v10011513mg [Capsella rubella]	GO:0004857, GO:0043086
lcl|ORF129_NC_003070.9_3021774_3022367	197	223.402	2.19853E-71	gi|567153747|ref|XP_006417580.1|hypothetical protein EUTSA_v10009592mg [Eutrema salsugineum]	GO:0004857, GO:0043086
lcl|ORF129_NC_003070.9_3021774_3022367	197	199.134	1.56894E-61	gi|674938357|emb|CDX94983.1|BnaC05g06880D [Brassica napus]	GO:0004857, GO:0043086
lcl|ORF129_NC_003070.9_3021774_3022367	197	192.971	3.91153E-59	gi|674939826|emb|CDX93506.1|BnaA06g05420D [Brassica napus]	GO:0004857, GO:0043086
lcl|ORF130_NC_003070.9_3024849_3025424	191	326.25	2.50505E-112	gi|1063678325|ref|NP_172408.3|Plant invertase/pectin methylesterase inhibitor superfamily protein [Arabidopsis thaliana]	GO:0009507, GO:0043086, GO:0046910	AEE28434.2, NP_172408.3
lcl|ORF130_NC_003070.9_3024849_3025424	191	250.751	4.8951E-83	gi|297843730|ref|XP_002889746.1|At1g09370 [Arabidopsis lyrata subsp. lyrata]	GO:0004857, GO:0043086
lcl|ORF130_NC_003070.9_3024849_3025424	191	240.736	1.84032E-78	gi|565496108|ref|XP_006305693.1|hypothetical protein CARUB_v10010434mg [Capsella rubella]	GO:0004857, GO:0043086
lcl|ORF130_NC_003070.9_3024849_3025424	191	225.328	2.3316E-72	gi|567153744|ref|XP_006417579.1|hypothetical protein EUTSA_v10009653mg [Eutrema salsugineum]	GO:0004857, GO:0043086
lcl|ORF131_NC_003070.9_3035391_3037559	722	1469.91	0.0	gi|15217508|ref|NP_172412.1|pentatricopeptide (PPR) repeat-containing protein [Arabidopsis thaliana]	GO:0008150, GO:0008270, GO:0005739	AEE28438.1, ABE65608.1, AAC33201.1, NP_172412.1, Q56XI1.2, OAP17357.1
lcl|ORF131_NC_003070.9_3035391_3037559	722	1084.71	0.0	gi|297848224|ref|XP_002891993.1|hypothetical protein ARALYDRAFT_337864 [Arabidopsis lyrata subsp. lyrata]	GO:0008270
lcl|ORF131_NC_003070.9_3035391_3037559	722	1083.17	0.0	gi|565488033|ref|XP_006301656.1|hypothetical protein CARUB_v10022106mg [Capsella rubella]	GO:0008270
lcl|ORF131_NC_003070.9_3035391_3037559	722	1071.23	0.0	gi|15223594|ref|NP_176062.1|Pentatricopeptide repeat (PPR) superfamily protein [Arabidopsis thaliana]	GO:0008150, GO:0008270, GO:0005739	NP_176062.1, AEE33423.1, Q9FXB9.1, AAG09095.1
lcl|ORF131_NC_003070.9_3035391_3037559	722	1071.23	0.0	gi|567129945|ref|XP_006392403.1|hypothetical protein EUTSA_v10023310mg [Eutrema salsugineum]	GO:0008270
lcl|ORF132_NC_003070.9_3050070_3050648	192	301.597	7.36378E-97	gi|30681147|ref|NP_172416.2|Protein kinase superfamily protein [Arabidopsis thaliana]	GO:0005856, GO:0005737, GO:0072355, GO:0072354, GO:0035407, GO:0048471, GO:0035556, GO:0035402, GO:0007067, GO:0005694, GO:0009524, GO:0005634, GO:0005524	O80528.1, NP_172416.2, AEE28444.1, AAC33205.1
lcl|ORF132_NC_003070.9_3050070_3050648	192	238.039	3.63864E-72	gi|674250482|gb|KFK43247.1|hypothetical protein AALP_AA1G098900 [Arabis alpina]	GO:0004672, GO:0005524, GO:0006468
lcl|ORF132_NC_003070.9_3050070_3050648	192	234.572	5.8706E-71	gi|565498838|ref|XP_006307058.1|hypothetical protein CARUB_v10008644mg [Capsella rubella]	GO:0004672, GO:0005524, GO:0006468
lcl|ORF133_NC_003070.9_3121164_3121670	168	236.884	3.91404E-74	gi|18391048|ref|NP_563848.1|Translation elongation factor EF1B, gamma chain [Arabidopsis thaliana]	GO:0005737, GO:0003746, GO:0005829, GO:0005773, GO:0009506, GO:0006414, GO:0005886	NP_563848.1, OAP14013.1, AAB60721.1, O04487.1, AEE28472.1, BAH20206.1
lcl|ORF133_NC_003070.9_3121164_3121670	168	226.098	6.99971E-70	gi|297843762|ref|XP_002889762.1|hypothetical protein ARALYDRAFT_471063 [Arabidopsis lyrata subsp. lyrata]	GO:0003746, GO:0006414, GO:0006412
lcl|ORF133_NC_003070.9_3121164_3121670	168	225.328	1.09581E-69	gi|565500036|ref|XP_006307657.1|hypothetical protein CARUB_v10009284mg [Capsella rubella]	GO:0003746, GO:0004364, GO:0016740, GO:0006414, GO:0006412
lcl|ORF133_NC_003070.9_3121164_3121670	168	211.46	4.65733E-65	gi|567129827|ref|XP_006392372.1|hypothetical protein EUTSA_v10023493mg [Eutrema salsugineum]	GO:0003746, GO:0006414
lcl|ORF136_NC_003070.9_3141945_3142424	159	265.774	1.08552E-83	gi|1063682007|ref|NP_001322895.1|Homeodomain-like superfamily protein [Arabidopsis thaliana]	GO:0003677, GO:0005634	NP_001322894.1, ANM60622.1, ANM60621.1, NP_001322895.1
lcl|ORF136_NC_003070.9_3141945_3142424	159	266.159	1.5567E-83	gi|79340059|ref|NP_172442.3|Homeodomain-like superfamily protein [Arabidopsis thaliana]	GO:0003677, GO:0005634	ANM60623.1, NP_172442.3, AAS10016.1, AEE28482.1, NP_001322896.1
lcl|ORF136_NC_003070.9_3141945_3142424	159	264.618	1.29171E-82	gi|334182423|ref|NP_001184950.1|Homeodomain-like superfamily protein [Arabidopsis thaliana]	GO:0003677, GO:0005634	AEE28483.1, NP_001184950.1
lcl|ORF136_NC_003070.9_3141945_3142424	159	243.432	1.15434E-74	gi|297843770|ref|XP_002889766.1|DNA binding protein [Arabidopsis lyrata subsp. lyrata]	GO:0003677
lcl|ORF137_NC_003070.9_3244257_3244907	216	311.612	6.76894E-106	gi|28143940|gb|AAO26335.1|putative sucrose transporter, partial [Brassica rapa subsp. pekinensis]	GO:0016020, GO:0016021
lcl|ORF137_NC_003070.9_3244257_3244907	216	316.62	2.53763E-103	gi|15218362|ref|NP_172467.1|sucrose transporter 4 [Arabidopsis thaliana]	GO:0005801, GO:0008506, GO:0015144, GO:0015770, GO:0016020, GO:0005351, GO:0015293, GO:0005773, GO:0008515, GO:0005887, GO:0005886, GO:0005985	CAB92308.1, AEE28521.1, Q9FE59.2, NP_172467.1, AAO42412.1, AAL59915.1
lcl|ORF137_NC_003070.9_3244257_3244907	216	297.36	8.69482E-96	gi|297843792|ref|XP_002889777.1|sucrose transporter SUT4 [Arabidopsis lyrata subsp. lyrata]	GO:0015770, GO:0016020, GO:0016021, GO:0008515, GO:0005887
lcl|ORF137_NC_003070.9_3244257_3244907	216	286.96	1.02053E-91	gi|565499272|ref|XP_006307275.1|hypothetical protein CARUB_v10008890mg [Capsella rubella]	GO:0015770, GO:0016020, GO:0016021, GO:0008515, GO:0005887
lcl|ORF137_NC_003070.9_3244257_3244907	216	280.796	2.82041E-90	gi|567153507|ref|XP_006417511.1|hypothetical protein EUTSA_v10007390mg [Eutrema salsugineum]	GO:0015770, GO:0016020, GO:0016021, GO:0008515, GO:0005887
lcl|ORF138_NC_003070.9_3245049_3245903	284	498.434	1.25009E-173	gi|15218362|ref|NP_172467.1|sucrose transporter 4 [Arabidopsis thaliana]	GO:0005801, GO:0008506, GO:0015144, GO:0015770, GO:0016020, GO:0005351, GO:0015293, GO:0005773, GO:0008515, GO:0005887, GO:0005886, GO:0005985	CAB92308.1, AEE28521.1, Q9FE59.2, NP_172467.1, AAO42412.1, AAL59915.1
lcl|ORF138_NC_003070.9_3245049_3245903	284	493.812	7.44234E-172	gi|297843792|ref|XP_002889777.1|sucrose transporter SUT4 [Arabidopsis lyrata subsp. lyrata]	GO:0015770, GO:0016020, GO:0016021, GO:0008515, GO:0005887
lcl|ORF138_NC_003070.9_3245049_3245903	284	490.73	1.2471E-170	gi|565499272|ref|XP_006307275.1|hypothetical protein CARUB_v10008890mg [Capsella rubella]	GO:0015770, GO:0016020, GO:0016021, GO:0008515, GO:0005887
lcl|ORF138_NC_003070.9_3245049_3245903	284	466.077	6.29131E-162	gi|567153507|ref|XP_006417511.1|hypothetical protein EUTSA_v10007390mg [Eutrema salsugineum]	GO:0015770, GO:0016020, GO:0016021, GO:0008515, GO:0005887
lcl|ORF139_NC_003070.9_3281715_3282293	192	368.237	4.05915E-118	gi|15218406|ref|NP_172476.1|glycosyl hydrolase family 10 protein / carbohydrate-binding domain-containing protein [Arabidopsis thaliana]	GO:0031176, GO:0005576, GO:0004553, GO:0005975	AEE28533.1, NP_001322538.1, AAC34334.1, NP_172476.1, ANM60238.1
lcl|ORF139_NC_003070.9_3281715_3282293	192	368.237	7.426E-118	gi|1063682135|ref|NP_001322539.1|glycosyl hydrolase family 10 protein / carbohydrate-binding domain-containing protein [Arabidopsis thaliana]	GO:0031176, GO:0005576, GO:0004553, GO:0005975	NP_001322539.1, ANM60239.1
lcl|ORF139_NC_003070.9_3281715_3282293	192	357.836	3.54345E-114	gi|297843812|ref|XP_002889787.1|glycosyl hydrolase family 10 protein [Arabidopsis lyrata subsp. lyrata]	GO:0004553, GO:0016787, GO:0016798, GO:0005975
lcl|ORF139_NC_003070.9_3281715_3282293	192	344.354	5.25205E-109	gi|567153469|ref|XP_006417500.1|hypothetical protein EUTSA_v10006640mg [Eutrema salsugineum]	GO:0004553, GO:0005975, GO:0016798
lcl|ORF139_NC_003070.9_3281715_3282293	192	332.028	4.2768E-105	gi|565497980|ref|XP_006306629.1|hypothetical protein CARUB_v10008147mg [Capsella rubella]	GO:0004553, GO:0005975, GO:0016798
lcl|ORF139_NC_003070.9_3281715_3282293	192	332.798	1.92468E-104	gi|565497982|ref|XP_006306630.1|hypothetical protein CARUB_v10008147mg [Capsella rubella]	GO:0004553, GO:0016798, GO:0005975
lcl|ORF141_NC_003070.9_3332301_3333242	313	347.821	2.07481E-116	gi|18412636|ref|NP_567266.1|RNA-directed DNA polymerase (reverse transcriptase)-related family protein [Arabidopsis thaliana]	GO:0003964, GO:0009409, GO:0010319	AAD48956.1, CAB80830.1, NP_567266.1, AEE82409.1
lcl|ORF143_NC_003070.9_3349542_3350012	156	258.455	2.6606E-83	gi|15218451|ref|NP_172492.1|mitogen-activated protein kinase 1 [Arabidopsis thaliana]	GO:0007165, GO:0004707, GO:0016301, GO:0005634, GO:0005524, GO:0009734	NP_172492.1, AAN15381.1, ANM58066.1, Q39021.2, OAP14109.1, AEE28554.1, AAD32871.1, AAL24419.1, NP_001320530.1, AEE28553.1, NP_001031017.1
lcl|ORF143_NC_003070.9_3349542_3350012	156	251.521	1.35694E-80	gi|297843824|ref|XP_002889793.1|mitogen-activated protein kinase 1 [Arabidopsis lyrata subsp. lyrata]	GO:0000166, GO:0016310, GO:0004672, GO:0016301, GO:0004674, GO:0005524, GO:0006468	EFH66052.1, XP_002889793.1
lcl|ORF144_NC_003070.9_3352158_3352814	218	310.457	7.14767E-105	gi|1063678721|ref|NP_001318970.1|ZCF37 [Arabidopsis thaliana]	GO:0008150, GO:0005739, GO:0016021, GO:0003674	AEE28556.2, NP_001318970.1, OAP19235.1
lcl|ORF144_NC_003070.9_3352158_3352814	218	305.064	5.02468E-103	gi|1063678719|ref|NP_001318969.1|ZCF37 [Arabidopsis thaliana]	GO:0008150, GO:0005739, GO:0016021, GO:0003674	AEE28555.2, NP_001318969.1
lcl|ORF144_NC_003070.9_3352158_3352814	218	220.32	2.22121E-69	gi|565493112|ref|XP_006304195.1|hypothetical protein CARUB_v10010274mg [Capsella rubella]	GO:0016020, GO:0016021
lcl|ORF144_NC_003070.9_3352158_3352814	218	207.994	1.0247E-64	gi|923523834|ref|XP_013676386.1|PREDICTED: uncharacterized protein LOC106381069 [Brassica napus]	GO:0016020, GO:0016021	XP_013676386.1, CDX94914.1
lcl|ORF145_NC_003070.9_3355491_3356150	219	294.664	1.63263E-99	gi|1063678313|ref|NP_563864.2|E3 ubiquitin ligase SCF complex subunit SKP1/ASK1 family protein [Arabidopsis thaliana]	GO:0005515, GO:0005634, GO:0004842	Q9SY65.2, AEE28557.2, NP_563864.2
lcl|ORF145_NC_003070.9_3355491_3356150	219	287.73	1.23569E-96	gi|297843828|ref|XP_002889795.1|hypothetical protein ARALYDRAFT_471136 [Arabidopsis lyrata subsp. lyrata]	GO:0006511
lcl|ORF145_NC_003070.9_3355491_3356150	219	261.922	6.68452E-86	gi|565495946|ref|XP_006305612.1|hypothetical protein CARUB_v10010290mg, partial [Capsella rubella]	GO:0006511
lcl|ORF145_NC_003070.9_3355491_3356150	219	214.542	1.03653E-67	gi|674240719|gb|KFK33484.1|hypothetical protein AALP_AA5G019200 [Arabis alpina]	GO:0006511
lcl|ORF145_NC_003070.9_3355491_3356150	219	207.608	5.77997E-65	gi|18404608|ref|NP_566773.1|SKP1-like 15 [Arabidopsis thaliana]	GO:0019005, GO:0004842, GO:0006511, GO:0005634, GO:0016567	NP_566773.1, AEE77046.1, Q1PEL7.2
lcl|ORF147_NC_003070.9_3374382_3374870	162	122.479	2.37639E-29	gi|15218486|ref|NP_172500.1|dynamin-like protein 6 [Arabidopsis thaliana]	GO:0000266, GO:0005525, GO:0005737, GO:0003924, GO:0016020, GO:0005829, GO:0030136, GO:0009524, GO:0008017, GO:0008289, GO:0005794, GO:0000139, GO:0005874, GO:0009506, GO:0005774, GO:0006896, GO:0005886	OAP14785.1, NP_172500.1, Q9SE83.2, AEE28562.1
lcl|ORF147_NC_003070.9_3374382_3374870	162	121.324	5.41809E-29	gi|674901825|emb|CDY31035.1|BnaA08g25850D [Brassica napus]	GO:0000166, GO:0005525, GO:0003924
lcl|ORF148_NC_003070.9_3378132_3379265	377	772.696	0.0	gi|15218487|ref|NP_172501.1|Nucleolar GTP-binding protein [Arabidopsis thaliana]	GO:0005525, GO:0042254, GO:0005730, GO:0005634	NP_172501.1, ANM60585.1, AEE28563.1, NP_001322862.1
lcl|ORF148_NC_003070.9_3378132_3379265	377	712.99	0.0	gi|1063682197|ref|NP_001322861.1|Nucleolar GTP-binding protein [Arabidopsis thaliana]	GO:0005525, GO:0042254, GO:0005730, GO:0005634	NP_001322861.1, ANM60584.1
lcl|ORF148_NC_003070.9_3378132_3379265	377	672.544	0.0	gi|297843838|ref|XP_002889800.1|hypothetical protein ARALYDRAFT_888292 [Arabidopsis lyrata subsp. lyrata]	GO:0005525, GO:0042254, GO:0005730, GO:0005634
lcl|ORF148_NC_003070.9_3378132_3379265	377	635.18	0.0	gi|565498600|ref|XP_006306939.1|hypothetical protein CARUB_v10008506mg [Capsella rubella]	GO:0005525, GO:0042254, GO:0005730, GO:0005634
lcl|ORF149_NC_003070.9_3379272_3380225	317	481.485	5.73027E-164	gi|15218487|ref|NP_172501.1|Nucleolar GTP-binding protein [Arabidopsis thaliana]	GO:0005525, GO:0042254, GO:0005730, GO:0005634	NP_172501.1, ANM60585.1, AEE28563.1, NP_001322862.1
lcl|ORF149_NC_003070.9_3379272_3380225	317	480.715	6.20876E-164	gi|1063682197|ref|NP_001322861.1|Nucleolar GTP-binding protein [Arabidopsis thaliana]	GO:0005525, GO:0042254, GO:0005730, GO:0005634	NP_001322861.1, ANM60584.1
lcl|ORF149_NC_003070.9_3379272_3380225	317	436.417	1.77213E-146	gi|297843838|ref|XP_002889800.1|hypothetical protein ARALYDRAFT_888292 [Arabidopsis lyrata subsp. lyrata]	GO:0005525, GO:0042254, GO:0005730, GO:0005634
lcl|ORF149_NC_003070.9_3379272_3380225	317	387.497	1.45102E-127	gi|567153403|ref|XP_006417481.1|hypothetical protein EUTSA_v10009939mg [Eutrema salsugineum]	GO:0005525, GO:0042254, GO:0005730, GO:0005634
lcl|ORF149_NC_003070.9_3379272_3380225	317	377.096	9.09994E-124	gi|565497390|ref|XP_006306334.1|hypothetical protein CARUB_v10012210mg [Capsella rubella]	GO:0005525
lcl|ORF149_NC_003070.9_3379272_3380225	317	353.214	6.3349E-114	gi|565498600|ref|XP_006306939.1|hypothetical protein CARUB_v10008506mg [Capsella rubella]	GO:0005525, GO:0042254, GO:0005730, GO:0005634
lcl|ORF150_NC_003070.9_3388638_3390149	503	943.34	0.0	gi|15218490|ref|NP_172504.1|Tetratricopeptide repeat (TPR)-like superfamily protein [Arabidopsis thaliana]	GO:0008150, GO:0005739, GO:0003674	AEE28566.1, AAD32883.1, NP_172504.1, OAP18903.1, Q9SY75.1
lcl|ORF152_NC_003070.9_3435417_3435899	160	314.309	6.81623E-98	gi|334182431|ref|NP_172515.2|paired amphipathic helix Sin3-like protein [Arabidopsis thaliana]	GO:0000122, GO:0004407, GO:0006355, GO:0000118, GO:0016575, GO:0001106, GO:0000785, GO:0005634	NP_172515.2, NP_001321764.1, OAP17182.1, ANM59403.1, AEE28580.1
lcl|ORF152_NC_003070.9_3435417_3435899	160	313.923	1.59927E-97	gi|1063682243|ref|NP_001321765.1|paired amphipathic helix Sin3-like protein [Arabidopsis thaliana]	GO:0000122, GO:0004407, GO:0006355, GO:0000118, GO:0016575, GO:0001106, GO:0000785, GO:0005634	NP_001321765.1, Q9XIK6.2, ANM59404.1
lcl|ORF152_NC_003070.9_3435417_3435899	160	271.552	4.60614E-82	gi|297843852|ref|XP_002889807.1|paired amphipathic helix repeat-containing protein [Arabidopsis lyrata subsp. lyrata]	GO:0006355
lcl|ORF153_NC_003070.9_3449655_3450368	237	347.821	1.9654E-119	gi|15218551|ref|NP_172518.1|zinc finger protein 5 [Arabidopsis thaliana]	GO:0003700, GO:0046872, GO:0048510, GO:0010026, GO:0008270, GO:0009740, GO:0007275, GO:0006351, GO:0006355, GO:0044212, GO:0009736, GO:0005634, GO:0003676	Q39264.1, AAA87301.1, AEE28584.1, OAP13284.1, NP_172518.1, AAD39569.1, BAH30284.1, ABD60723.1
lcl|ORF153_NC_003070.9_3449655_3450368	237	307.76	1.12079E-103	gi|297843860|ref|XP_002889811.1|zinc finger protein 5, ZFP5 [Arabidopsis lyrata subsp. lyrata]	GO:0046872, GO:0003676
lcl|ORF153_NC_003070.9_3449655_3450368	237	277.715	9.73359E-92	gi|567153339|ref|XP_006417462.1|hypothetical protein EUTSA_v10008773mg [Eutrema salsugineum]	GO:0046872, GO:0003676
lcl|ORF154_NC_003070.9_3487638_3488093	151	228.794	1.22175E-69	gi|42571423|ref|NP_973802.1|Cysteine proteinases superfamily protein [Arabidopsis thaliana]	GO:0009651, GO:0016926, GO:0006508, GO:0016929, GO:0004175, GO:0010228, GO:0008234, GO:0005654, GO:0005634	NP_973802.1, OAP12496.1, AEE28596.1
lcl|ORF154_NC_003070.9_3487638_3488093	151	228.794	1.24806E-69	gi|22329476|ref|NP_172527.2|Cysteine proteinases superfamily protein [Arabidopsis thaliana]	GO:0016926, GO:0009651, GO:0006508, GO:0016929, GO:0004175, GO:0008234, GO:0010228, GO:0005654, GO:0005634	AAM91198.1, NP_172527.2, Q8RWN0.1, AAM12980.1, AEE28595.1
lcl|ORF154_NC_003070.9_3487638_3488093	151	202.986	9.53299E-60	gi|297843874|ref|XP_002889818.1|Ulp1 protease family protein [Arabidopsis lyrata subsp. lyrata]	GO:0008233, GO:0006508, GO:0008234
lcl|ORF156_NC_003070.9_3613671_3614342	223	417.927	6.94709E-141	gi|240254057|ref|NP_001077512.4|Leucine-rich repeat protein kinase family protein [Arabidopsis thaliana]	GO:0016021, GO:0007169, GO:0004672, GO:0004674, GO:0005524, GO:0006468, GO:0005886	BAD44589.1, AEE28655.1, AAL07207.1, NP_001077512.4, OAP14483.1
lcl|ORF156_NC_003070.9_3613671_3614342	223	414.461	9.83101E-140	gi|297843916|ref|XP_002889839.1|ATP binding protein [Arabidopsis lyrata subsp. lyrata]	GO:0016020, GO:0016021, GO:0004672, GO:0005524, GO:0006468
lcl|ORF156_NC_003070.9_3613671_3614342	223	414.461	1.48741E-139	gi|565496624|ref|XP_006305951.1|hypothetical protein CARUB_v10011198mg [Capsella rubella]	GO:0016020, GO:0016021, GO:0004672, GO:0005524, GO:0006468
lcl|ORF158_NC_003070.9_3681891_3683768	625	1227.23	0.0	gi|15220275|ref|NP_172572.1|Protein kinase superfamily protein [Arabidopsis thaliana]	GO:0016021, GO:0016310, GO:0016301, GO:0005524, GO:0006468, GO:0005886	AEE28677.1, OAP15513.1, NP_172572.1, O04086.1, AAB65477.1
lcl|ORF158_NC_003070.9_3681891_3683768	625	1160.59	0.0	gi|297843928|ref|XP_002889845.1|kinase family protein [Arabidopsis lyrata subsp. lyrata]	GO:0000166, GO:0016020, GO:0016021, GO:0016310, GO:0004672, GO:0016301, GO:0004674, GO:0005524, GO:0006468
lcl|ORF158_NC_003070.9_3681891_3683768	625	1100.12	0.0	gi|565498726|ref|XP_006307002.1|hypothetical protein CARUB_v10008580mg [Capsella rubella]	GO:0000166, GO:0016020, GO:0016021, GO:0004672, GO:0004674, GO:0005524, GO:0006468
lcl|ORF158_NC_003070.9_3681891_3683768	625	1076.23	0.0	gi|674250632|gb|KFK43397.1|hypothetical protein AALP_AA1G120800 [Arabis alpina]	GO:0000166, GO:0016020, GO:0016021, GO:0004672, GO:0004674, GO:0005524, GO:0006468
lcl|ORF158_NC_003070.9_3681891_3683768	625	1069.3	0.0	gi|567153111|ref|XP_006417395.1|hypothetical protein EUTSA_v10007041mg [Eutrema salsugineum]	GO:0000166, GO:0016020, GO:0016021, GO:0004672, GO:0004674, GO:0005524, GO:0006468
lcl|ORF158_NC_003070.9_3681891_3683768	625	1059.67	0.0	gi|922544925|ref|XP_013600251.1|PREDICTED: probable receptor-like protein kinase At1g11050 [Brassica oleracea var. oleracea]	GO:0000166, GO:0016020, GO:0016021, GO:0004672, GO:0004674, GO:0005524, GO:0006468
lcl|ORF159_NC_003070.9_3684567_3685196	209	308.916	2.81637E-96	gi|30682037|ref|NP_172573.2|WAPL (Wings apart-like protein regulation of heterochromatin) protein [Arabidopsis thaliana]	GO:0005739, GO:0009793, GO:0007064, GO:0045132, GO:0000070, GO:0010789, GO:0000798, GO:0003674, GO:0060623, GO:0071922, GO:0000212	AEE28678.1, NP_172573.2
lcl|ORF161_NC_003070.9_3702654_3703628	324	652.129	0.0	gi|15220284|ref|NP_172576.1|alpha/beta-Hydrolases superfamily protein [Arabidopsis thaliana]	GO:0047372, GO:0005794, GO:0005783, GO:0005634, GO:0016787	NP_172576.1, AAB65474.1, BAC42367.1, AAP68220.1, OAP13308.1, AEE28682.1
lcl|ORF161_NC_003070.9_3702654_3703628	324	630.943	0.0	gi|297843932|ref|XP_002889847.1|hydrolase, alpha/beta fold family protein [Arabidopsis lyrata subsp. lyrata]	GO:0016787
lcl|ORF162_NC_003070.9_3718740_3719642	300	442.965	3.55382E-155	gi|334182455|ref|NP_001184959.1|hypothetical protein AT1G11125 [Arabidopsis thaliana]	GO:0008150, GO:0003674, GO:0005634	AEE28689.1, NP_001184959.1, OAP14213.1
lcl|ORF162_NC_003070.9_3718740_3719642	300	381.333	2.55189E-129	gi|297843936|ref|XP_002889849.1|hypothetical protein ARALYDRAFT_471247 [Arabidopsis lyrata subsp. lyrata]	GO:0016020, GO:0016021
lcl|ORF163_NC_003070.9_3730464_3731639	391	568.54	0.0	gi|15222210|ref|NP_172779.1|F-box and associated interaction domains-containing protein [Arabidopsis thaliana]	GO:0008150, GO:0003674, GO:0005634	AAD31073.1, NP_172779.1, AEE28984.1, Q9SAF4.1
lcl|ORF164_NC_003070.9_3754185_3754691	168	277.33	1.13512E-91	gi|565495656|ref|XP_006305467.1|hypothetical protein CARUB_v10009893mg [Capsella rubella]	GO:0016020, GO:0016021
lcl|ORF164_NC_003070.9_3754185_3754691	168	277.33	1.17269E-91	gi|297843950|ref|XP_002889856.1|hypothetical protein ARALYDRAFT_471255 [Arabidopsis lyrata subsp. lyrata]	GO:0016020, GO:0016021
lcl|ORF164_NC_003070.9_3754185_3754691	168	269.626	1.48842E-88	gi|567153062|ref|XP_006417379.1|hypothetical protein EUTSA_v10008344mg [Eutrema salsugineum]	GO:0016020, GO:0016021
lcl|ORF165_NC_003070.9_3768678_3769286	202	280.411	3.98862E-92	gi|15220328|ref|NP_172591.1|syntaxin of plants 125 [Arabidopsis thaliana]	GO:0061025, GO:0006906, GO:0048278, GO:0016021, GO:0012505, GO:0031201, GO:0005484, GO:0006887, GO:0000149, GO:0005886, GO:0006886	OAP12493.1, AAY78608.1, Q9SXB0.1, AEE28704.1, AAD50004.1, NP_172591.1
lcl|ORF165_NC_003070.9_3768678_3769286	202	274.248	1.02326E-89	gi|674250657|gb|KFK43422.1|hypothetical protein AALP_AA1G123800 [Arabis alpina]	GO:0061025, GO:0016192, GO:0016020, GO:0016021, GO:0005484, GO:0005622, GO:0006886
lcl|ORF165_NC_003070.9_3768678_3769286	202	273.478	1.90582E-89	gi|297843952|ref|XP_002889857.1|SYP125 [Arabidopsis lyrata subsp. lyrata]	GO:0061025, GO:0016192, GO:0016020, GO:0016021, GO:0005484, GO:0006886, GO:0005622
lcl|ORF165_NC_003070.9_3768678_3769286	202	272.322	5.61906E-89	gi|567153050|ref|XP_006417375.1|hypothetical protein EUTSA_v10008327mg [Eutrema salsugineum]	GO:0061025, GO:0016192, GO:0016020, GO:0016021, GO:0005484, GO:0006886, GO:0005622
lcl|ORF165_NC_003070.9_3768678_3769286	202	268.47	2.1286E-87	gi|565496696|ref|XP_006305987.1|hypothetical protein CARUB_v10011255mg [Capsella rubella]	GO:0061025, GO:0016192, GO:0016020, GO:0016021, GO:0005484, GO:0005622, GO:0006886
lcl|ORF165_NC_003070.9_3768678_3769286	202	267.7	3.02019E-87	gi|674898294|emb|CDY34656.1|BnaC08g42150D [Brassica napus]	GO:0061025, GO:0016192, GO:0016020, GO:0016021, GO:0005484, GO:0006886, GO:0005622
lcl|ORF166_NC_003070.9_3794388_3795716	442	825.469	0.0	gi|1063682530|ref|NP_001321939.1|G-type lectin S-receptor-like Serine/Threonine-kinase [Arabidopsis thaliana]	GO:0045087, GO:0031625, GO:0009506, GO:0016301, GO:0030246, GO:0004674, GO:0005886, GO:0006468	ANM59594.1, NP_001321939.1
lcl|ORF166_NC_003070.9_3794388_3795716	442	823.928	0.0	gi|1063678707|ref|NP_172597.3|G-type lectin S-receptor-like Serine/Threonine-kinase [Arabidopsis thaliana]	GO:0045087, GO:0031625, GO:0016301, GO:0009506, GO:0030246, GO:0004674, GO:0005886, GO:0006468	AAD49993.1, OAP19508.1, NP_172597.3, Q9SXB4.1, AEE28714.2
lcl|ORF166_NC_003070.9_3794388_3795716	442	798.119	0.0	gi|297843960|ref|XP_002889861.1|predicted protein [Arabidopsis lyrata subsp. lyrata]	GO:0000166, GO:0048544, GO:0016020, GO:0016021, GO:0016310, GO:0016740, GO:0004672, GO:0016301, GO:0004674, GO:0005524, GO:0006468
lcl|ORF166_NC_003070.9_3794388_3795716	442	771.541	0.0	gi|565494490|ref|XP_006304884.1|hypothetical protein CARUB_v10012649mg, partial [Capsella rubella]	GO:0048544, GO:0016020, GO:0016021, GO:0004672, GO:0004674, GO:0005524, GO:0006468
lcl|ORF167_NC_003070.9_3807435_3807983	182	320.472	1.36117E-106	gi|15220346|ref|NP_172599.1|GDSL esterase/lipase [Arabidopsis thaliana]	GO:0008150, GO:0005739, GO:0003674, GO:0009536	AAD49990.1, AEE28717.1, NP_172599.1, AAO64150.1, AAP04078.1, BAF00545.1
lcl|ORF168_NC_003070.9_3808026_3808727	233	480.715	8.47597E-169	gi|15220346|ref|NP_172599.1|GDSL esterase/lipase [Arabidopsis thaliana]	GO:0008150, GO:0005739, GO:0003674, GO:0009536	AAD49990.1, AEE28717.1, NP_172599.1, AAO64150.1, AAP04078.1, BAF00545.1
lcl|ORF169_NC_003070.9_3849417_3850508	363	574.318	0.0	gi|15220385|ref|NP_172611.1|hypothetical protein AT1G11440 [Arabidopsis thaliana]	GO:0046777, GO:0004674, GO:0005634	NP_172611.1, AEE28736.1, AAF16629.1, AAP12897.1, BAC42466.1
lcl|ORF171_NC_003070.9_3881694_3882818	374	631.328	0.0	gi|15220421|ref|NP_172622.1|Oligosaccharyltransferase complex/magnesium transporter family protein [Arabidopsis thaliana]	GO:0015157, GO:0009507, GO:0016021	AEE28751.1, NP_172622.1, F4I8X8.1
lcl|ORF171_NC_003070.9_3881694_3882818	374	540.806	0.0	gi|297843986|ref|XP_002889874.1|T23J18.22 [Arabidopsis lyrata subsp. lyrata]	GO:0016020, GO:0016021, GO:0006810, GO:0005622
lcl|ORF171_NC_003070.9_3881694_3882818	374	458.373	6.50019E-159	gi|565497120|ref|XP_006306199.1|hypothetical protein CARUB_v10011840mg [Capsella rubella]	GO:0016020, GO:0016021
lcl|ORF171_NC_003070.9_3881694_3882818	374	444.891	1.61636E-153	gi|567152942|ref|XP_006417346.1|hypothetical protein EUTSA_v10008090mg [Eutrema salsugineum]	GO:0016020, GO:0016021
lcl|ORF172_NC_003070.9_3888666_3889484	272	457.603	1.01495E-156	gi|1063682618|ref|NP_001321758.1|methylesterase PCR A [Arabidopsis thaliana]	GO:0009617, GO:0005618, GO:0045330, GO:0005829, GO:0031640, GO:0030599, GO:0017148, GO:0045490, GO:0030598, GO:0050832, GO:0046910, GO:0009505, GO:0005774, GO:0005576, GO:0042545	NP_001321758.1, ANM59395.1
lcl|ORF172_NC_003070.9_3888666_3889484	272	411.379	7.27757E-139	gi|15220424|ref|NP_172624.1|methylesterase PCR A [Arabidopsis thaliana]	GO:0009617, GO:0005618, GO:0045330, GO:0005829, GO:0031640, GO:0017148, GO:0030599, GO:0030598, GO:0045490, GO:0050832, GO:0046910, GO:0005576, GO:0009505, GO:0042545, GO:0005774	NP_172624.1, Q1JPL7.3, ABF57292.1, AEE28755.1
lcl|ORF172_NC_003070.9_3888666_3889484	272	383.645	4.51785E-128	gi|297843990|ref|XP_002889876.1|At1g11580/T23J18_33 [Arabidopsis lyrata subsp. lyrata]	GO:0004857, GO:0005618, GO:0043086, GO:0045330, GO:0071555, GO:0030599, GO:0042545, GO:0045490, GO:0005576, GO:0016787
lcl|ORF173_NC_003070.9_3889941_3890648	235	492.656	1.64514E-171	gi|15220424|ref|NP_172624.1|methylesterase PCR A [Arabidopsis thaliana]	GO:0009617, GO:0005618, GO:0045330, GO:0005829, GO:0031640, GO:0017148, GO:0030599, GO:0030598, GO:0045490, GO:0050832, GO:0046910, GO:0005576, GO:0009505, GO:0042545, GO:0005774	NP_172624.1, Q1JPL7.3, ABF57292.1, AEE28755.1
lcl|ORF173_NC_003070.9_3889941_3890648	235	491.886	5.42852E-171	gi|1063682618|ref|NP_001321758.1|methylesterase PCR A [Arabidopsis thaliana]	GO:0009617, GO:0005618, GO:0045330, GO:0005829, GO:0031640, GO:0030599, GO:0017148, GO:0045490, GO:0030598, GO:0050832, GO:0046910, GO:0009505, GO:0005774, GO:0005576, GO:0042545	NP_001321758.1, ANM59395.1
lcl|ORF173_NC_003070.9_3889941_3890648	235	489.189	2.97016E-170	gi|297843990|ref|XP_002889876.1|At1g11580/T23J18_33 [Arabidopsis lyrata subsp. lyrata]	GO:0004857, GO:0005618, GO:0043086, GO:0045330, GO:0071555, GO:0030599, GO:0042545, GO:0045490, GO:0005576, GO:0016787
lcl|ORF173_NC_003070.9_3889941_3890648	235	476.478	2.44957E-165	gi|565499074|ref|XP_006307176.1|hypothetical protein CARUB_v10008769mg [Capsella rubella]	GO:0004857, GO:0005618, GO:0043086, GO:0045330, GO:0071555, GO:0030599, GO:0042545, GO:0005576, GO:0045490, GO:0016787
lcl|ORF174_NC_003070.9_3948885_3950858	657	1362.05	0.0	gi|15221081|ref|NP_172636.1|Pentatricopeptide repeat (PPR) superfamily protein [Arabidopsis thaliana]	GO:0008150, GO:0005739, GO:0003674	AAD30252.1, AAM98145.1, NP_172636.1, Q9SAA6.1, AAP37771.1, AEE28773.1, OAP12169.1
lcl|ORF174_NC_003070.9_3948885_3950858	657	1286.55	0.0	gi|1063682643|ref|NP_001323377.1|Pentatricopeptide repeat (PPR) superfamily protein [Arabidopsis thaliana]	GO:0008150, GO:0005739, GO:0003674	NP_001323377.1, ANM61141.1
lcl|ORF175_NC_003070.9_3975678_3977288	536	1025.39	0.0	gi|186478386|ref|NP_172642.3|FAD-binding Berberine family protein [Arabidopsis thaliana]	GO:0016614, GO:0050660, GO:0009055, GO:0055114, GO:0005576	NP_172642.3, AAD30246.1, OAP18882.1, Q9SA99.1, AEE28783.1
lcl|ORF175_NC_003070.9_3975678_3977288	536	994.571	0.0	gi|297844028|ref|XP_002889895.1|hypothetical protein ARALYDRAFT_471318 [Arabidopsis lyrata subsp. lyrata]	GO:0016614, GO:0016491, GO:0003824, GO:0050660, GO:0055114
lcl|ORF175_NC_003070.9_3975678_3977288	536	937.176	0.0	gi|565494610|ref|XP_006304944.1|hypothetical protein CARUB_v10011431mg [Capsella rubella]	GO:0016614, GO:0050660, GO:0003824, GO:0016491, GO:0055114
lcl|ORF175_NC_003070.9_3975678_3977288	536	884.404	0.0	gi|674935333|emb|CDX97984.1|BnaA06g07350D [Brassica napus]	GO:0016614, GO:0003824, GO:0016491, GO:0050660, GO:0055114
lcl|ORF175_NC_003070.9_3975678_3977288	536	884.019	0.0	gi|922489335|ref|XP_013584537.1|PREDICTED: reticuline oxidase-like protein [Brassica oleracea var. oleracea]	GO:0016614, GO:0016491, GO:0003824, GO:0050660, GO:0055114
lcl|ORF175_NC_003070.9_3975678_3977288	536	881.708	0.0	gi|674882613|emb|CDY49803.1|BnaCnng18160D [Brassica napus]	GO:0016614, GO:0016491, GO:0003824, GO:0050660, GO:0055114
lcl|ORF176_NC_003070.9_4002675_4003244	189	371.703	7.65401E-127	gi|15221119|ref|NP_172650.1|Glycine cleavage T-protein family [Arabidopsis thaliana]	GO:0048046, GO:0009570, GO:0009507, GO:0005739, GO:0046686, GO:0016020, GO:0008483, GO:0009534, GO:0009941, GO:0022626, GO:0006546, GO:0004047	O65396.1, AAC17627.1, OAP16475.1, AAM78101.1, NP_849646.1, AEE28803.1, AAP21169.1, AEE28802.1, NP_172650.1
lcl|ORF176_NC_003070.9_4002675_4003244	189	371.318	9.73365E-127	gi|297844036|ref|XP_002889899.1|hypothetical protein ARALYDRAFT_471331 [Arabidopsis lyrata subsp. lyrata]	GO:0008483, GO:0016740, GO:0006546, GO:0004047, GO:0032259
lcl|ORF176_NC_003070.9_4002675_4003244	189	371.703	1.1099E-126	gi|1063678299|ref|NP_001318983.1|Glycine cleavage T-protein family [Arabidopsis thaliana]	GO:0048046, GO:0009570, GO:0009507, GO:0005739, GO:0046686, GO:0016020, GO:0008483, GO:0009941, GO:0009534, GO:0022626, GO:0006546, GO:0004047	AEE28804.2, NP_001318983.1
lcl|ORF176_NC_003070.9_4002675_4003244	189	365.54	3.00689E-124	gi|565499942|ref|XP_006307610.1|hypothetical protein CARUB_v10009236mg, partial [Capsella rubella]	GO:0008483, GO:0016740, GO:0006546, GO:0004047, GO:0032259
lcl|ORF176_NC_003070.9_4002675_4003244	189	363.999	4.70674E-123	gi|674898258|emb|CDY34620.1|BnaC08g41790D [Brassica napus]	GO:0008483, GO:0016740, GO:0006546, GO:0004047, GO:0032259
lcl|ORF176_NC_003070.9_4002675_4003244	189	361.688	6.27712E-123	gi|567152784|ref|XP_006417302.1|hypothetical protein EUTSA_v10007781mg [Eutrema salsugineum]	GO:0008483, GO:0016740, GO:0006546, GO:0004047, GO:0032259
lcl|ORF178_NC_003070.9_4121352_4121963	203	290.041	9.95408E-94	gi|42561939|ref|NP_172678.3|flavin-monooxygenase glucosinolate S-oxygenase 5 [Arabidopsis thaliana]	GO:0050660, GO:0050661, GO:0019761, GO:0055114, GO:0004497, GO:0004499, GO:0080107, GO:0005634	NP_172678.3, ANM60976.1, NP_001323223.1, A8MRX0.2, AAG12579.1, OAP19613.1, AEE28841.1, ABO45690.1
lcl|ORF178_NC_003070.9_4121352_4121963	203	287.345	9.58008E-93	gi|145323866|ref|NP_001077522.1|flavin-monooxygenase glucosinolate S-oxygenase 5 [Arabidopsis thaliana]	GO:0050660, GO:0050661, GO:0019761, GO:0055114, GO:0004497, GO:0004499, GO:0080107, GO:0005634	NP_001077522.1, AEE28842.1
lcl|ORF178_NC_003070.9_4121352_4121963	203	283.493	2.74479E-91	gi|297844072|ref|XP_002889917.1|flavin-containing monooxygenase family protein [Arabidopsis lyrata subsp. lyrata]	GO:0016491, GO:0050660, GO:0050661, GO:0055114, GO:0004497, GO:0004499
lcl|ORF178_NC_003070.9_4121352_4121963	203	263.848	1.71921E-83	gi|565492768|ref|XP_006304023.1|hypothetical protein CARUB_v10011483mg [Capsella rubella]	GO:0050660, GO:0016491, GO:0050661, GO:0055114, GO:0004497, GO:0004499
lcl|ORF178_NC_003070.9_4121352_4121963	203	255.373	2.99334E-80	gi|674250713|gb|KFK43478.1|hypothetical protein AALP_AA1G130200 [Arabis alpina]	GO:0016491, GO:0050660, GO:0050661, GO:0055114, GO:0004497, GO:0004499
lcl|ORF178_NC_003070.9_4121352_4121963	203	253.447	1.53077E-79	gi|565499630|ref|XP_006307454.1|hypothetical protein CARUB_v10009080mg [Capsella rubella]	GO:0016491, GO:0050660, GO:0050661, GO:0055114, GO:0004497, GO:0004499
lcl|ORF179_NC_003070.9_4127613_4128089	158	301.597	5.73987E-99	gi|15221218|ref|NP_172680.1|Flavin-binding monooxygenase family protein [Arabidopsis thaliana]	GO:0009751, GO:0050660, GO:0050661, GO:0019761, GO:0004497, GO:0005575, GO:0009753, GO:0004499	AAG12577.1, AEE28844.1, Q9FWW6.1, ABO45692.1, NP_172680.1
lcl|ORF179_NC_003070.9_4127613_4128089	158	282.722	1.27422E-91	gi|297844074|ref|XP_002889918.1|flavin-containing monooxygenase family protein [Arabidopsis lyrata subsp. lyrata]	GO:0016491, GO:0050660, GO:0050661, GO:0055114, GO:0004497, GO:0004499
lcl|ORF179_NC_003070.9_4127613_4128089	158	271.937	2.34057E-87	gi|565499564|ref|XP_006307421.1|hypothetical protein CARUB_v10009045mg [Capsella rubella]	GO:0050660, GO:0016491, GO:0050661, GO:0055114, GO:0004497, GO:0004499
lcl|ORF179_NC_003070.9_4127613_4128089	158	263.848	3.02769E-84	gi|674250716|gb|KFK43481.1|hypothetical protein AALP_AA1G130500 [Arabis alpina]	GO:0050660, GO:0016491, GO:0050661, GO:0055114, GO:0004497, GO:0004499
lcl|ORF180_NC_003070.9_4139355_4139834	159	249.21	1.78299E-78	gi|15221248|ref|NP_172684.1|Flavin-binding monooxygenase family protein [Arabidopsis thaliana]	GO:0050660, GO:0050661, GO:0055114, GO:0004497, GO:0004499, GO:0005634, GO:0050832	OAP12387.1, AEE28848.1, Q9FWW9.1, AAM91725.1, NP_172684.1, AAG12574.1, AAM13900.1
lcl|ORF180_NC_003070.9_4139355_4139834	159	245.358	2.75787E-78	gi|169647195|gb|ACA61617.1|hypothetical protein AP5_G04.1, partial [Arabidopsis lyrata subsp. petraea]	GO:0016491, GO:0050660, GO:0050661, GO:0055114, GO:0004499
lcl|ORF180_NC_003070.9_4139355_4139834	159	245.743	4.13762E-77	gi|297844078|ref|XP_002889920.1|flavin-containing monooxygenase family protein [Arabidopsis lyrata subsp. lyrata]	GO:0016491, GO:0050660, GO:0050661, GO:0055114, GO:0004497, GO:0004499
lcl|ORF180_NC_003070.9_4139355_4139834	159	236.884	8.00778E-76	gi|674848252|emb|CDY72131.1|BnaAnng39990D [Brassica napus]	GO:0050660, GO:0016491, GO:0050661, GO:0055114, GO:0004497, GO:0004499
lcl|ORF180_NC_003070.9_4139355_4139834	159	242.276	9.14054E-76	gi|565499606|ref|XP_006307442.1|hypothetical protein CARUB_v10009065mg [Capsella rubella]	GO:0050660, GO:0016491, GO:0050661, GO:0055114, GO:0004497, GO:0004499
lcl|ORF180_NC_003070.9_4139355_4139834	159	241.121	2.19179E-75	gi|923829431|ref|XP_013697008.1|PREDICTED: flavin-containing monooxygenase FMO GS-OX-like 2 [Brassica napus]	GO:0016491, GO:0050660, GO:0050661, GO:0055114, GO:0004497, GO:0004499
lcl|ORF180_NC_003070.9_4139355_4139834	159	241.121	2.21559E-75	gi|923867374|ref|XP_013708496.1|PREDICTED: flavin-containing monooxygenase FMO GS-OX-like 2 [Brassica napus]	GO:0016491, GO:0050660, GO:0050661, GO:0055114, GO:0004497, GO:0004499
lcl|ORF180_NC_003070.9_4139355_4139834	159	240.736	2.69083E-75	gi|922545360|ref|XP_013600472.1|PREDICTED: flavin-containing monooxygenase FMO GS-OX-like 2 [Brassica oleracea var. oleracea]	GO:0050660, GO:0016491, GO:0050661, GO:0055114, GO:0004497, GO:0004499
lcl|ORF181_NC_003070.9_4145010_4147679	889	1725.68	0.0	gi|15221252|ref|NP_172686.1|Disease resistance protein (CC-NBS-LRR class) family [Arabidopsis thaliana]	GO:0005515, GO:0000166, GO:0009816, GO:0038023, GO:0043531, GO:0008219, GO:0009626, GO:0005524, GO:0005622, GO:0005886, GO:0006952	AAQ82844.1, BAD94018.1, NP_172686.1, O64973.2, AAC26126.1, AAG12572.1, ABB00204.1, AEE28852.1, AEE28851.1, NP_001184970.1
lcl|ORF181_NC_003070.9_4145010_4147679	889	1618.59	0.0	gi|77632442|gb|ABB00218.1|disease resistance protein, partial [Arabidopsis lyrata]	GO:0043531
lcl|ORF181_NC_003070.9_4145010_4147679	889	1604.73	0.0	gi|77632438|gb|ABB00216.1|disease resistance protein, partial [Arabidopsis lyrata]	GO:0043531
lcl|ORF181_NC_003070.9_4145010_4147679	889	1593.56	0.0	gi|77632440|gb|ABB00217.1|disease resistance protein, partial [Arabidopsis lyrata]	GO:0043531
lcl|ORF181_NC_003070.9_4145010_4147679	889	1477.23	0.0	gi|1063682779|ref|NP_001323155.1|Disease resistance protein (CC-NBS-LRR class) family [Arabidopsis thaliana]	GO:0005515, GO:0000166, GO:0009816, GO:0038023, GO:0043531, GO:0008219, GO:0009626, GO:0005524, GO:0006952, GO:0005886, GO:0005622	NP_001323155.1, ANM60906.1
lcl|ORF182_NC_003070.9_4153572_4154135	187	284.648	9.75533E-90	gi|18391368|ref|NP_563901.1|Glycosyl hydrolases family 32 protein [Arabidopsis thaliana]	GO:0009738, GO:0009617, GO:0080022, GO:0005773, GO:0000325, GO:0004564, GO:0004575, GO:0071370, GO:0009505, GO:0004553, GO:0005985	AAG12569.1, CAA72321.1, Q39041.2, AAK76683.1, AAN13204.1, AEE28855.1, NP_563901.1
lcl|ORF182_NC_003070.9_4153572_4154135	187	273.092	2.79087E-85	gi|297844084|ref|XP_002889923.1|beta-fructosidase [Arabidopsis lyrata subsp. lyrata]	GO:0008152, GO:0016020, GO:0016021, GO:0004564, GO:0004575, GO:0004553, GO:0016798, GO:0005975, GO:0016787
lcl|ORF182_NC_003070.9_4153572_4154135	187	213.386	2.32795E-62	gi|567152616|ref|XP_006417255.1|hypothetical protein EUTSA_v10007016mg [Eutrema salsugineum]	GO:0008152, GO:0016020, GO:0016021, GO:0004564, GO:0004553, GO:0004575, GO:0016798, GO:0005975, GO:0016787
lcl|ORF183_NC_003070.9_4156542_4157057	171	251.521	3.32155E-77	gi|18391368|ref|NP_563901.1|Glycosyl hydrolases family 32 protein [Arabidopsis thaliana]	GO:0009738, GO:0009617, GO:0080022, GO:0005773, GO:0000325, GO:0004564, GO:0004575, GO:0071370, GO:0009505, GO:0004553, GO:0005985	AAG12569.1, CAA72321.1, Q39041.2, AAK76683.1, AAN13204.1, AEE28855.1, NP_563901.1
lcl|ORF183_NC_003070.9_4156542_4157057	171	244.973	1.15398E-74	gi|297844084|ref|XP_002889923.1|beta-fructosidase [Arabidopsis lyrata subsp. lyrata]	GO:0008152, GO:0016020, GO:0016021, GO:0004564, GO:0004575, GO:0004553, GO:0016798, GO:0005975, GO:0016787
lcl|ORF183_NC_003070.9_4156542_4157057	171	236.113	4.41238E-73	gi|565499460|ref|XP_006307369.1|hypothetical protein CARUB_v10008995mg [Capsella rubella]	GO:0008152, GO:0004553, GO:0005975, GO:0016798, GO:0016787
lcl|ORF184_NC_003070.9_4157664_4158170	168	226.098	5.15245E-72	gi|79317769|ref|NP_001031028.1|Polynucleotidyl transferase, ribonuclease H-like superfamily protein [Arabidopsis thaliana]	GO:0009507, GO:0003676	AEE28856.1, NP_001031028.1
lcl|ORF184_NC_003070.9_4157664_4158170	168	166.007	2.05481E-48	gi|565494230|ref|XP_006304754.1|hypothetical protein CARUB_v10012184mg, partial [Capsella rubella]	GO:0006364, GO:0006139, GO:0003676
lcl|ORF184_NC_003070.9_4157664_4158170	168	163.696	1.01316E-47	gi|297844086|ref|XP_002889924.1|DNA binding protein [Arabidopsis lyrata subsp. lyrata]	GO:0006364, GO:0006139, GO:0003676
lcl|ORF184_NC_003070.9_4157664_4158170	168	143.28	1.07287E-39	gi|674250724|gb|KFK43489.1|hypothetical protein AALP_AA1G131700 [Arabis alpina]	GO:0006364, GO:0006139, GO:0003676
lcl|ORF184_NC_003070.9_4157664_4158170	168	142.51	2.28828E-39	gi|674906411|emb|CDY26549.1|BnaA09g47280D [Brassica napus]	GO:0006364, GO:0006139, GO:0003676
lcl|ORF185_NC_003070.9_4195092_4196240	382	674.855	0.0	gi|22329507|ref|NP_172697.2|cyclin-dependent kinase-like protein [Arabidopsis thaliana]	GO:0008150, GO:0009507	NP_172697.2, OAP14539.1, AAF79630.1, AEE28867.1
lcl|ORF187_NC_003070.9_4260843_4261868	341	513.842	0.0	gi|15221369|ref|NP_172711.1|F-box associated ubiquitination effector family protein [Arabidopsis thaliana]	GO:0008150, GO:0003674	AEE28889.1, NP_172711.1
lcl|ORF187_NC_003070.9_4260843_4261868	341	386.341	2.39562E-130	gi|15217570|ref|NP_172436.1|F-box and associated interaction domains-containing protein [Arabidopsis thaliana]	GO:0005575, GO:0010200, GO:0003674	NP_172436.1, AAB60722.1, AEE28475.1, BAF01003.1, O04488.1
lcl|ORF188_NC_003070.9_4275297_4275830	177	353.984	3.10788E-121	gi|15222015|ref|NP_172716.1|D-isomer specific 2-hydroxyacid dehydrogenase family protein [Arabidopsis thaliana]	GO:0005737, GO:0051287, GO:0016491, GO:0016618, GO:0009854, GO:0055114, GO:0009853, GO:0030267	Q9LE33.1, AAS49098.1, AAF79644.1, NP_172716.1, BAD95166.1, AEE28896.1, AAF88077.1
lcl|ORF188_NC_003070.9_4275297_4275830	177	308.916	1.50896E-103	gi|297844118|ref|XP_002889940.1|oxidoreductase family protein [Arabidopsis lyrata subsp. lyrata]	GO:0008152, GO:0016616, GO:0051287, GO:0055114
lcl|ORF188_NC_003070.9_4275297_4275830	177	306.99	9.99822E-103	gi|567152502|ref|XP_006417223.1|hypothetical protein EUTSA_v10008209mg [Eutrema salsugineum]	GO:0008152, GO:0016616, GO:0051287, GO:0055114
lcl|ORF189_NC_003070.9_4283634_4284257	207	416.387	1.52561E-142	gi|15222023|ref|NP_172719.1|phosphoenolpyruvate carboxylase-related kinase 1 [Arabidopsis thaliana]	GO:0005737, GO:0005516, GO:0009738, GO:0016301, GO:0018105, GO:0035556, GO:0009931, GO:0046777, GO:0004683, GO:0004674, GO:0005634, GO:0005524, GO:0005886	AAL15322.1, NP_172719.1, AAF79646.1, OAP16404.1, AEE28899.1, AAF88079.1, AAN28867.1
lcl|ORF189_NC_003070.9_4283634_4284257	207	411.764	1.31944E-140	gi|297844122|ref|XP_002889942.1|hypothetical protein ARALYDRAFT_471407 [Arabidopsis lyrata subsp. lyrata]	GO:0000166, GO:0004672, GO:0004674, GO:0005524, GO:0006468
lcl|ORF189_NC_003070.9_4283634_4284257	207	409.838	7.07306E-140	gi|565499206|ref|XP_006307242.1|hypothetical protein CARUB_v10008851mg [Capsella rubella]	GO:0000166, GO:0004672, GO:0004674, GO:0005524, GO:0006468
lcl|ORF189_NC_003070.9_4283634_4284257	207	401.364	1.31955E-136	gi|567152488|ref|XP_006417219.1|hypothetical protein EUTSA_v10007365mg [Eutrema salsugineum]	GO:0000166, GO:0004672, GO:0004674, GO:0005524, GO:0006468
lcl|ORF190_NC_003070.9_4308903_4309418	171	176.022	5.05443E-54	gi|1063678297|ref|NP_001318987.1|thionin-like protein [Arabidopsis thaliana]	GO:0005576, GO:0003674, GO:0006952	AEE28909.2, NP_001318987.1
lcl|ORF190_NC_003070.9_4308903_4309418	171	149.828	1.23556E-43	gi|297844144|ref|XP_002889953.1|predicted protein [Arabidopsis lyrata subsp. lyrata]	GO:0016020, GO:0016021
lcl|ORF193_NC_003070.9_4351887_4353542	551	1103.97	0.0	gi|79342966|ref|NP_172737.2|P-loop containing nucleoside triphosphate hydrolases superfamily protein [Arabidopsis thaliana]	GO:0003723, GO:0003724, GO:0009507, GO:0009663, GO:0005739, GO:0009793, GO:0010501, GO:0004004, GO:0010497, GO:0005524	ANM60164.1, BAD43807.1, AAF88089.2, BAD43474.1, AEE28926.1, NP_001322468.1, BAE98393.1, NP_172737.2, Q8W4E1.2, BAD43556.1, BAD43514.1, BAD43957.1, BAD43350.1, BAF01905.1, BAF01707.1
lcl|ORF193_NC_003070.9_4351887_4353542	551	1079.32	0.0	gi|297844170|ref|XP_002889966.1|EMB1586 [Arabidopsis lyrata subsp. lyrata]	GO:0004386, GO:0005524, GO:0016787, GO:0003676
lcl|ORF193_NC_003070.9_4351887_4353542	551	1055.43	0.0	gi|565499090|ref|XP_006307184.1|hypothetical protein CARUB_v10008776mg [Capsella rubella]	GO:0004386, GO:0016787, GO:0005524, GO:0003676
lcl|ORF193_NC_003070.9_4351887_4353542	551	1031.94	0.0	gi|567152417|ref|XP_006417200.1|hypothetical protein EUTSA_v10007276mg [Eutrema salsugineum]	GO:0004386, GO:0005524, GO:0016787, GO:0003676
lcl|ORF194_NC_003070.9_4391718_4392392	224	384.415	5.07589E-134	gi|15222109|ref|NP_172749.1|Integrase-type DNA-binding superfamily protein [Arabidopsis thaliana]	GO:0003677, GO:0003700, GO:0006351, GO:0006355, GO:0009873, GO:0005634	Q3E703.1, OAP13773.1, NP_172749.1, BAH30292.1, AEE28943.1
lcl|ORF194_NC_003070.9_4391718_4392392	224	304.294	2.67679E-102	gi|297844190|ref|XP_002889976.1|hypothetical protein ARALYDRAFT_471442 [Arabidopsis lyrata subsp. lyrata]	GO:0003677, GO:0003700, GO:0006351, GO:0006355, GO:0005634
lcl|ORF194_NC_003070.9_4391718_4392392	224	221.861	1.36737E-69	gi|567152330|ref|XP_006417179.1|hypothetical protein EUTSA_v10008615mg [Eutrema salsugineum]	GO:0003677, GO:0003700, GO:0006351, GO:0006355, GO:0005634
lcl|ORF194_NC_003070.9_4391718_4392392	224	221.476	1.98442E-69	gi|565492462|ref|XP_006303870.1|hypothetical protein CARUB_v10012659mg [Capsella rubella]	GO:0003677, GO:0003700, GO:0006351, GO:0006355, GO:0005634
lcl|ORF196_NC_003070.9_4420530_4421069	179	341.273	1.54676E-113	gi|565496926|ref|XP_006306102.1|hypothetical protein CARUB_v10011529mg [Capsella rubella]	GO:0055085, GO:0016020, GO:0015297, GO:0016021, GO:0006855, GO:0015238
lcl|ORF196_NC_003070.9_4420530_4421069	179	326.25	1.2607E-107	gi|685350145|ref|XP_009110609.1|PREDICTED: protein DETOXIFICATION 31 [Brassica rapa]	GO:0055085, GO:0015297, GO:0016020, GO:0016021, GO:0006855, GO:0015238
lcl|ORF196_NC_003070.9_4420530_4421069	179	322.398	3.93593E-106	gi|922546524|ref|XP_013601054.1|PREDICTED: protein TRANSPARENT TESTA 12 [Brassica oleracea var. oleracea]	GO:0055085, GO:0016020, GO:0015297, GO:0016021, GO:0006855, GO:0015238
lcl|ORF196_NC_003070.9_4420530_4421069	179	320.857	1.64893E-105	gi|922549929|ref|XP_013602950.1|PREDICTED: protein TRANSPARENT TESTA 12-like [Brassica oleracea var. oleracea]	GO:0055085, GO:0016020, GO:0015297, GO:0016021, GO:0006855, GO:0015238
lcl|ORF197_NC_003070.9_4453896_4454444	182	115.931	4.16175E-30	gi|297844204|ref|XP_002889983.1|hypothetical protein ARALYDRAFT_888660 [Arabidopsis lyrata subsp. lyrata]	GO:0005839, GO:0004298, GO:0051603
lcl|ORF197_NC_003070.9_4453896_4454444	182	82.0333	1.09358E-16	gi|41352687|gb|AAS01050.1|putative proteasome 20S beta5 subunit, partial [Brassica napus]	GO:0005839, GO:0004175, GO:0004298, GO:0000502, GO:0051603
lcl|ORF197_NC_003070.9_4453896_4454444	182	84.7297	1.71368E-16	gi|641863265|gb|KDO81951.1|hypothetical protein CISIN_1g022125mg [Citrus sinensis]	GO:0005737, GO:0008233, GO:0016020, GO:0006508, GO:0016021, GO:0005839, GO:0004175, GO:0000502, GO:0004298, GO:0051603, GO:0016787, GO:0005634
lcl|ORF197_NC_003070.9_4453896_4454444	182	80.4925	3.58695E-16	gi|901806300|gb|KMZ63518.1|Proteasome subunit beta type, partial [Zostera marina]	GO:0005839, GO:0004175, GO:0004298, GO:0000502, GO:0051603
lcl|ORF198_NC_003070.9_4462851_4463399	182	357.066	4.07524E-120	gi|15222177|ref|NP_172768.1|cytochrome P450, family 71, subfamily B, polypeptide 28 [Arabidopsis thaliana]	GO:0019825, GO:0005506, GO:0098542, GO:0044550, GO:0016020, GO:0016021, GO:0020037, GO:0016709, GO:0055114	AAD31062.1, OAP15257.1, ANM58391.1, AAK17165.1, NP_172768.1, AAL32911.1, AAM91147.1, Q9SAE3.1
lcl|ORF198_NC_003070.9_4462851_4463399	182	319.701	8.11585E-110	gi|674906476|emb|CDY26614.1|BnaA09g46630D [Brassica napus]	GO:0005506, GO:0016705, GO:0016491, GO:0046872, GO:0016020, GO:0016021, GO:0020037, GO:0055114, GO:0004497
lcl|ORF198_NC_003070.9_4462851_4463399	182	324.709	2.12635E-107	gi|674917156|emb|CDY16056.1|BnaC08g40670D [Brassica napus]	GO:0005506, GO:0046872, GO:0016491, GO:0016705, GO:0016020, GO:0016021, GO:0020037, GO:0055114, GO:0004497
lcl|ORF198_NC_003070.9_4462851_4463399	182	324.324	3.5058E-107	gi|922555059|ref|XP_013605599.1|PREDICTED: cytochrome P450 71B28 [Brassica oleracea var. oleracea]	GO:0005506, GO:0016491, GO:0016705, GO:0046872, GO:0016020, GO:0016021, GO:0020037, GO:0055114, GO:0004497
lcl|ORF199_NC_003070.9_4463982_4464890	302	542.347	0.0	gi|15222180|ref|NP_172769.1|cytochrome P450, family 71, subfamily B, polypeptide 29 [Arabidopsis thaliana]	GO:0019825, GO:0005506, GO:0098542, GO:0044550, GO:0016020, GO:0016021, GO:0016709, GO:0020037, GO:0055114, GO:0009506	Q9SAE4.1, AAD31063.1, AEE28970.1, NP_172769.1, OAP12285.1
lcl|ORF199_NC_003070.9_4463982_4464890	302	491.115	8.27396E-171	gi|297844212|ref|XP_002889987.1|CYP71B29 [Arabidopsis lyrata subsp. lyrata]	GO:0005506, GO:0016491, GO:0046872, GO:0016705, GO:0020037, GO:0055114, GO:0004497
lcl|ORF199_NC_003070.9_4463982_4464890	302	491.115	2.29421E-169	gi|297844210|ref|XP_002889986.1|hypothetical protein ARALYDRAFT_471462 [Arabidopsis lyrata subsp. lyrata]	GO:0005506, GO:0016705, GO:0046872, GO:0016491, GO:0020037, GO:0055114, GO:0004497
lcl|ORF199_NC_003070.9_4463982_4464890	302	427.557	8.77893E-146	gi|674906477|emb|CDY26615.1|BnaA09g46620D [Brassica napus]	GO:0005506, GO:0016491, GO:0016705, GO:0046872, GO:0020037, GO:0055114, GO:0004497
lcl|ORF199_NC_003070.9_4463982_4464890	302	428.713	1.11031E-145	gi|674917157|emb|CDY16057.1|BnaC08g40660D [Brassica napus]	GO:0005506, GO:0046872, GO:0016705, GO:0016491, GO:0016020, GO:0016021, GO:0020037, GO:0055114, GO:0004497
lcl|ORF200_NC_003070.9_4468215_4468856	213	400.979	1.21047E-136	gi|15222182|ref|NP_172770.1|cytochrome P450, family 71 subfamily B, polypeptide 7 [Arabidopsis thaliana]	GO:0019825, GO:0005506, GO:0098542, GO:0044550, GO:0016020, GO:0016021, GO:0020037, GO:0016709, GO:0055114	AAD31064.1, AAO64744.1, AEE28971.1, OAP17380.1, CAA66458.1, Q96514.1, NP_172770.1, AAL58941.1
lcl|ORF200_NC_003070.9_4468215_4468856	213	385.571	1.49849E-130	gi|297844214|ref|XP_002889988.1|CYP71B7 [Arabidopsis lyrata subsp. lyrata]	GO:0005506, GO:0016705, GO:0046872, GO:0016491, GO:0020037, GO:0055114, GO:0004497
lcl|ORF200_NC_003070.9_4468215_4468856	213	367.851	1.63855E-123	gi|297825979|ref|XP_002880872.1|CYP71B7 [Arabidopsis lyrata subsp. lyrata]	GO:0005506, GO:0046872, GO:0016705, GO:0016491, GO:0020037, GO:0055114, GO:0004497
lcl|ORF200_NC_003070.9_4468215_4468856	213	348.591	4.5446E-116	gi|567152240|ref|XP_006417153.1|hypothetical protein EUTSA_v10007425mg [Eutrema salsugineum]	GO:0005506, GO:0046872, GO:0016491, GO:0016705, GO:0020037, GO:0055114, GO:0004497
lcl|ORF200_NC_003070.9_4468215_4468856	213	344.739	2.02785E-114	gi|923825566|ref|XP_013695748.1|PREDICTED: cytochrome P450 71B7-like [Brassica napus]	GO:0005506, GO:0046872, GO:0016491, GO:0016705, GO:0016020, GO:0016021, GO:0020037, GO:0055114, GO:0004497
lcl|ORF200_NC_003070.9_4468215_4468856	213	343.199	6.48922E-114	gi|922548828|ref|XP_013602395.1|PREDICTED: cytochrome P450 71B7 [Brassica oleracea var. oleracea]	GO:0005506, GO:0046872, GO:0016705, GO:0016491, GO:0016020, GO:0016021, GO:0020037, GO:0055114, GO:0004497
lcl|ORF201_NC_003070.9_4474725_4475195	156	264.618	1.27543E-83	gi|42562033|ref|NP_172772.2|Cellulase (glycosyl hydrolase family 5) protein [Arabidopsis thaliana]	GO:0009507, GO:0004553, GO:0005975	AAU05478.1, NP_172772.2, AEE28973.1
lcl|ORF201_NC_003070.9_4474725_4475195	156	254.218	1.66162E-79	gi|297844216|ref|XP_002889989.1|glycosyl hydrolase family 5 protein [Arabidopsis lyrata subsp. lyrata]	GO:0008152, GO:0004553, GO:0016798, GO:0016787, GO:0005975
lcl|ORF201_NC_003070.9_4474725_4475195	156	245.358	3.69502E-76	gi|922488781|ref|XP_013584359.1|PREDICTED: uncharacterized protein LOC106293251 [Brassica oleracea var. oleracea]	GO:0008152, GO:0004553, GO:0016798, GO:0016787, GO:0005975
lcl|ORF201_NC_003070.9_4474725_4475195	156	245.358	4.56081E-76	gi|567152232|ref|XP_006417151.1|hypothetical protein EUTSA_v10007253mg [Eutrema salsugineum]	GO:0008152, GO:0004553, GO:0016798, GO:0005975, GO:0016787
lcl|ORF203_NC_003070.9_4724775_4725764	329	672.159	0.0	gi|1063683157|ref|NP_001321163.1|F-box/RNI-like/FBD-like domains-containing protein [Arabidopsis thaliana]	GO:0008150, GO:0003674, GO:0005634	NP_001321163.1, ANM58749.1
lcl|ORF203_NC_003070.9_4724775_4725764	329	638.262	0.0	gi|79343779|ref|NP_172833.2|F-box/RNI-like/FBD-like domains-containing protein [Arabidopsis thaliana]	GO:0008150, GO:0003674, GO:0005634	Q56XS8.1, BAD95126.1, NP_172833.2, OAP13273.1, AEE29068.1
lcl|ORF203_NC_003070.9_4724775_4725764	329	407.912	3.60882E-139	gi|1063734269|ref|NP_001332585.1|F-box/FBD-like domains containing protein [Arabidopsis thaliana]	GO:0003674, GO:0005634	NP_001332585.1, ANM71025.1
lcl|ORF203_NC_003070.9_4724775_4725764	329	409.453	1.68373E-138	gi|15241033|ref|NP_198127.1|F-box/FBD-like domains containing protein [Arabidopsis thaliana]	GO:0003674, GO:0005634	ABH04629.1, NP_198127.1, Q0V7P8.1, AED93721.1
lcl|ORF204_NC_003070.9_4734309_4735163	284	586.26	0.0	gi|15222951|ref|NP_172836.1|Restriction endonuclease, type II-like superfamily protein [Arabidopsis thaliana]	GO:0003677, GO:0004519, GO:0005575	OAP14439.1, AEE29071.1, NP_172836.1, AAU44383.1
lcl|ORF204_NC_003070.9_4734309_4735163	284	530.791	0.0	gi|297844284|ref|XP_002890023.1|F16A14.4 [Arabidopsis lyrata subsp. lyrata]	GO:0090305, GO:0003677, GO:0004518, GO:0016020, GO:0016021
lcl|ORF204_NC_003070.9_4734309_4735163	284	479.559	1.0587E-168	gi|565495196|ref|XP_006305237.1|hypothetical protein CARUB_v10009613mg [Capsella rubella]	GO:0090305, GO:0003677, GO:0004518
lcl|ORF204_NC_003070.9_4734309_4735163	284	469.159	2.79049E-165	gi|567151997|ref|XP_006417086.1|hypothetical protein EUTSA_v10008304mg [Eutrema salsugineum]	GO:0090305, GO:0003677, GO:0004518
lcl|ORF204_NC_003070.9_4734309_4735163	284	458.373	6.4659E-161	gi|674250868|gb|KFK43633.1|hypothetical protein AALP_AA1G151800 [Arabis alpina]	GO:0003677, GO:0090305, GO:0004518
lcl|ORF205_NC_003070.9_4761090_4761557	155	213.772	8.89747E-69	gi|18394049|ref|NP_563934.1|oleosin-B3-like protein [Arabidopsis thaliana]	GO:0009570, GO:0009507, GO:0009651, GO:0046686, GO:0009941, GO:0003674, GO:0009735, GO:0005886	NP_563934.1, AAF79399.1, AEE29084.1, NP_001184989.1, OAP13653.1, NP_001184990.1, AEE29086.1, AEE29085.1, AAK73998.1, AAD39279.1, AAL15404.1
lcl|ORF206_NC_003070.9_4776621_4777124	167	239.965	2.72879E-74	gi|15223004|ref|NP_172849.1|WRKY DNA-binding protein 4 [Arabidopsis thaliana]	GO:0003677, GO:0003700, GO:0046872, GO:1900150, GO:0009751, GO:0006351, GO:0006355, GO:0044212, GO:0009753, GO:0043565, GO:1900425, GO:0005634, GO:0006952, GO:0009723	AAK74034.1, NP_172849.1, Q9XI90.2, AAL13048.1, AAO11545.1, AEE29089.1
lcl|ORF206_NC_003070.9_4776621_4777124	167	223.016	1.98617E-70	gi|297795227|ref|XP_002865498.1|predicted protein [Arabidopsis lyrata subsp. lyrata]	GO:0003700, GO:0006355, GO:0043565
lcl|ORF206_NC_003070.9_4776621_4777124	167	229.565	3.22226E-70	gi|297844302|ref|XP_002890032.1|WRKY DNA-binding protein 4 [Arabidopsis lyrata subsp. lyrata]	GO:0003677, GO:0003700, GO:0006355, GO:0043565	EFH66291.1, XP_002890032.1
lcl|ORF206_NC_003070.9_4776621_4777124	167	191.045	2.89852E-55	gi|565492660|ref|XP_006303969.1|hypothetical protein CARUB_v10008859mg [Capsella rubella]	GO:0003700, GO:0006355, GO:0043565
lcl|ORF206_NC_003070.9_4776621_4777124	167	185.267	2.41488E-53	gi|567151951|ref|XP_006417073.1|hypothetical protein EUTSA_v10007428mg [Eutrema salsugineum]	GO:0003700, GO:0006355, GO:0043565
lcl|ORF207_NC_003070.9_4850415_4851884	489	1004.97	0.0	gi|18394079|ref|NP_563939.1|Glucose-methanol-choline (GMC) oxidoreductase family protein [Arabidopsis thaliana]	GO:0016614, GO:0009507, GO:0050660, GO:0055114, GO:0016832	AAL31935.1, NP_563939.1, AAM91364.1, AEE29119.1, AAD39304.1
lcl|ORF207_NC_003070.9_4850415_4851884	489	934.865	0.0	gi|1063683248|ref|NP_001321001.1|Glucose-methanol-choline (GMC) oxidoreductase family protein [Arabidopsis thaliana]	GO:0016614, GO:0050660, GO:0055114, GO:0005634, GO:0016832	NP_001321001.1, ANM58576.1
lcl|ORF207_NC_003070.9_4850415_4851884	489	927.546	0.0	gi|15223677|ref|NP_172871.1|Glucose-methanol-choline (GMC) oxidoreductase family protein [Arabidopsis thaliana]	GO:0016614, GO:0050660, GO:0055114, GO:0005634, GO:0016832	AEE29120.1, AAD39305.1, NP_172871.1
lcl|ORF207_NC_003070.9_4850415_4851884	489	910.212	0.0	gi|297844322|ref|XP_002890042.1|glucose-methanol-choline oxidoreductase family protein [Arabidopsis lyrata subsp. lyrata]	GO:0016614, GO:0050660, GO:0016491, GO:0055114
lcl|ORF207_NC_003070.9_4850415_4851884	489	904.434	0.0	gi|565498954|ref|XP_006307116.1|hypothetical protein CARUB_v10008703mg [Capsella rubella]	GO:0016614, GO:0016491, GO:0050660, GO:0055114
lcl|ORF207_NC_003070.9_4850415_4851884	489	879.782	0.0	gi|674250895|gb|KFK43660.1|hypothetical protein AALP_AA1G156500 [Arabis alpina]	GO:0016614, GO:0016491, GO:0050660, GO:0055114
lcl|ORF208_NC_003070.9_4934349_4936052	567	1095.88	0.0	gi|334182573|ref|NP_172895.2|glyoxal oxidase-related protein [Arabidopsis thaliana]	GO:0008150, GO:0016021, GO:0003674, GO:0005576	NP_172895.2, OAP19288.1, AEE29162.1, AAF43943.1
lcl|ORF209_NC_003070.9_4960374_4960976	200	420.239	1.94611E-145	gi|15223784|ref|NP_172902.1|Ankyrin repeat family protein [Arabidopsis thaliana]	GO:0008150, GO:0016021	OAP14653.1, AEE29172.1, NP_172902.1, AAF43951.1
lcl|ORF209_NC_003070.9_4960374_4960976	200	363.614	3.10192E-123	gi|565494506|ref|XP_006304892.1|hypothetical protein CARUB_v10012665mg [Capsella rubella]	GO:0016020, GO:0016021
lcl|ORF209_NC_003070.9_4960374_4960976	200	360.147	1.04865E-121	gi|674878493|emb|CDY53546.1|BnaA09g57050D [Brassica napus]	GO:0016020, GO:0016021
lcl|ORF209_NC_003070.9_4960374_4960976	200	352.829	8.13241E-119	gi|674951462|emb|CDX81644.1|BnaC08g39570D [Brassica napus]	GO:0016020, GO:0016021
lcl|ORF210_NC_003070.9_5137044_5137703	219	394.815	3.32912E-138	gi|186478498|ref|NP_563960.2|Plant invertase/pectin methylesterase inhibitor superfamily protein [Arabidopsis thaliana]	GO:0005739, GO:0043086, GO:0046910	NP_563960.2, AEE29239.1
lcl|ORF210_NC_003070.9_5137044_5137703	219	339.347	1.33752E-116	gi|297844396|ref|XP_002890079.1|invertase/pectin methylesterase inhibitor family protein [Arabidopsis lyrata subsp. lyrata]	GO:0004857, GO:0043086
lcl|ORF210_NC_003070.9_5137044_5137703	219	334.724	3.28166E-114	gi|565495854|ref|XP_006305566.1|hypothetical protein CARUB_v10010160mg [Capsella rubella]	GO:0004857, GO:0043086
lcl|ORF210_NC_003070.9_5137044_5137703	219	326.25	1.75144E-111	gi|567151557|ref|XP_006416961.1|hypothetical protein EUTSA_v10008807mg [Eutrema salsugineum]	GO:0004857, GO:0043086
lcl|ORF210_NC_003070.9_5137044_5137703	219	321.627	1.31392E-109	gi|923708038|ref|XP_013661614.1|PREDICTED: 21 kDa protein-like [Brassica napus]	GO:0004857, GO:0043086
lcl|ORF211_NC_003070.9_5149368_5151014	548	1075.85	0.0	gi|15223951|ref|NP_172945.1|GRAS family transcription factor family protein [Arabidopsis thaliana]	GO:0003700, GO:2000377, GO:0010218, GO:0010233, GO:0042538, GO:2000033, GO:0009740, GO:0006351, GO:0006355, GO:0009863, GO:0043565, GO:0009867, GO:0009723, GO:0005515, GO:0009938, GO:0009739, GO:0006808, GO:0010029, GO:0033206, GO:0010187, GO:0007275, GO:0009651, GO:0000989, GO:0009737, GO:0005634	AAM98266.1, AEE29242.1, AAL25607.1, AAF79228.1, NP_172945.1, Q9LQT8.1
lcl|ORF211_NC_003070.9_5149368_5151014	548	1018.45	0.0	gi|297844400|ref|XP_002890081.1|hypothetical protein ARALYDRAFT_471680 [Arabidopsis lyrata subsp. lyrata]	GO:0006351, GO:0000989, GO:0006355, GO:0005634
lcl|ORF211_NC_003070.9_5149368_5151014	548	989.949	0.0	gi|565499178|ref|XP_006307228.1|hypothetical protein CARUB_v10008833mg [Capsella rubella]	GO:0006351, GO:0000989, GO:0006355, GO:0005634
lcl|ORF211_NC_003070.9_5149368_5151014	548	946.036	0.0	gi|567151547|ref|XP_006416958.1|hypothetical protein EUTSA_v10007323mg [Eutrema salsugineum]	GO:0006351, GO:0006355, GO:0000989, GO:0005634
lcl|ORF212_NC_003070.9_5172339_5172821	160	333.569	4.8133E-116	gi|186478501|ref|NP_001117291.1|F-box family protein [Arabidopsis thaliana]	GO:0008150, GO:0005575, GO:0003674	AEE29254.1, ABF59410.1, NP_001117291.1, Q9M9Q4.1, AAF31024.1
lcl|ORF213_NC_003070.9_5213052_5213648	198	312.768	2.24425E-102	gi|22329577|ref|NP_172967.2|MATE efflux family protein [Arabidopsis thaliana]	GO:0015297, GO:0016020, GO:0016021, GO:0005215, GO:0005886	AEE29274.1, AAM51440.1, NP_172967.2, AAL49848.1, Q8VYL8.1
lcl|ORF213_NC_003070.9_5213052_5213648	198	299.286	3.286E-97	gi|15218068|ref|NP_172968.1|MATE efflux family protein [Arabidopsis thaliana]	GO:0016020, GO:0015297, GO:0016021, GO:0005215, GO:0005886	AEE29275.1, NP_172968.1, F4HZH9.1
lcl|ORF213_NC_003070.9_5213052_5213648	198	283.878	4.09367E-91	gi|297844418|ref|XP_002890090.1|mate efflux family protein [Arabidopsis lyrata subsp. lyrata]	GO:0055085, GO:0016020, GO:0015297, GO:0016021, GO:0006855, GO:0015238
lcl|ORF213_NC_003070.9_5213052_5213648	198	279.256	2.23976E-89	gi|15218070|ref|NP_172969.1|MATE efflux family protein [Arabidopsis thaliana]	GO:0009507, GO:0016020, GO:0015297, GO:0016021, GO:0005886, GO:0005215	OAP19838.1, AAM98128.1, AAP31960.1, AEE29277.1, NP_172969.1, Q8L731.1
lcl|ORF213_NC_003070.9_5213052_5213648	198	277.715	7.95955E-89	gi|297844420|ref|XP_002890091.1|mate efflux family protein [Arabidopsis lyrata subsp. lyrata]	GO:0055085, GO:0016020, GO:0015297, GO:0016021, GO:0006855, GO:0015238
lcl|ORF214_NC_003070.9_5216157_5216615	152	63.929	3.18894E-9	gi|641845880|gb|KDO64766.1|hypothetical protein CISIN_1g011296mg [Citrus sinensis]	GO:0055085, GO:0015297, GO:0016020, GO:0016021, GO:0006855, GO:0015238
lcl|ORF214_NC_003070.9_5216157_5216615	152	62.7734	9.96067E-9	gi|22329577|ref|NP_172967.2|MATE efflux family protein [Arabidopsis thaliana]	GO:0015297, GO:0016020, GO:0016021, GO:0005215, GO:0005886	AEE29274.1, AAM51440.1, NP_172967.2, AAL49848.1, Q8VYL8.1
lcl|ORF214_NC_003070.9_5216157_5216615	152	62.003	1.68188E-8	gi|1063683525|ref|NP_001323009.1|MATE efflux family protein [Arabidopsis thaliana]	GO:0016020, GO:0015297, GO:0016021, GO:0005215, GO:0005886	ANM60745.1, NP_001323009.1
lcl|ORF214_NC_003070.9_5216157_5216615	152	62.003	2.03439E-8	gi|567876237|ref|XP_006430708.1|hypothetical protein CICLE_v10013864mg, partial [Citrus clementina]	GO:0055085, GO:0015297, GO:0016020, GO:0016021, GO:0006855, GO:0015238
lcl|ORF214_NC_003070.9_5216157_5216615	152	62.003	2.15186E-8	gi|15218068|ref|NP_172968.1|MATE efflux family protein [Arabidopsis thaliana]	GO:0016020, GO:0015297, GO:0016021, GO:0005215, GO:0005886	AEE29275.1, NP_172968.1, F4HZH9.1
lcl|ORF214_NC_003070.9_5216157_5216615	152	61.6178	2.26444E-8	gi|508708071|gb|EOX99967.1|MATE efflux family protein isoform 2 [Theobroma cacao]	GO:0055085, GO:0016020, GO:0015297, GO:0016021, GO:0006855, GO:0015238
lcl|ORF215_NC_003070.9_5225757_5226425	222	425.246	2.14274E-147	gi|186478510|ref|NP_001117293.1|MATE efflux family protein [Arabidopsis thaliana]	GO:0016020, GO:0015297, GO:0016021, GO:0006855, GO:0005215, GO:0005886, GO:0015238	AEE29279.1, NP_001117293.1
lcl|ORF215_NC_003070.9_5225757_5226425	222	156.762	8.19301E-42	gi|18394206|ref|NP_563964.1|MATE efflux family protein [Arabidopsis thaliana]	GO:0015297, GO:0016020, GO:0016021, GO:0006855, GO:0005215, GO:0005886, GO:0015238	AEE29278.1, AAL85036.1, AAK76631.1, Q94AL1.1, NP_563964.1
lcl|ORF215_NC_003070.9_5225757_5226425	222	145.976	9.94488E-38	gi|297844422|ref|XP_002890092.1|mate efflux family protein [Arabidopsis lyrata subsp. lyrata]	GO:0055085, GO:0015297, GO:0016020, GO:0016021, GO:0006855, GO:0015238
lcl|ORF215_NC_003070.9_5225757_5226425	222	141.354	7.91361E-37	gi|1063683531|ref|NP_001322866.1|MATE efflux family protein [Arabidopsis thaliana]	GO:0009507, GO:0015297, GO:0016020, GO:0016021, GO:0005886, GO:0005215	ANM60589.1, NP_001322866.1
lcl|ORF216_NC_003070.9_5253870_5254541	223	374.015	9.03421E-125	gi|30684286|ref|NP_172980.3|CASC3/Barentsz eIF4AIII binding protein [Arabidopsis thaliana]	GO:0005737, GO:0008150, GO:0005829, GO:0003729	NP_172980.3, AEE29299.1, AAN12970.1
lcl|ORF216_NC_003070.9_5253870_5254541	223	373.629	1.24165E-124	gi|30684280|ref|NP_850944.1|CASC3/Barentsz eIF4AIII binding protein [Arabidopsis thaliana]	GO:0005737, GO:0008150, GO:0005829, GO:0003729	NP_850944.1, AEE29298.1
lcl|ORF217_NC_003070.9_5319174_5320421	415	827.395	0.0	gi|145335742|ref|NP_173001.2|Tetratricopeptide repeat (TPR)-like superfamily protein [Arabidopsis thaliana]	GO:0003677, GO:0008150, GO:0005739	Q9XI21.2, NP_173001.2, AEE29328.1
lcl|ORF218_NC_003070.9_5326296_5327243	315	533.102	0.0	gi|15218214|ref|NP_173003.1|TLC ATP/ADP transporter [Arabidopsis thaliana]	GO:0031969, GO:0005737, GO:0009507, GO:0005739, GO:0005471, GO:0016021, GO:0009941, GO:0005524, GO:0009536	AEE29330.1, AAM60955.1, AAF71976.1, P92935.2, CAA64329.2, AAM91244.1, OAP15152.1, AAL91239.1, NP_173003.1
lcl|ORF218_NC_003070.9_5326296_5327243	315	519.235	8.46774E-180	gi|565498746|ref|XP_006307012.1|hypothetical protein CARUB_v10008598mg [Capsella rubella]	GO:0016020, GO:0005471, GO:0016021, GO:0006810, GO:0015867, GO:0005524, GO:0015866
lcl|ORF218_NC_003070.9_5326296_5327243	315	501.516	1.00361E-172	gi|567151338|ref|XP_006416899.1|hypothetical protein EUTSA_v10007090mg [Eutrema salsugineum]	GO:0016020, GO:0005471, GO:0016021, GO:0006810, GO:0015867, GO:0005524, GO:0015866
lcl|ORF218_NC_003070.9_5326296_5327243	315	495.738	1.62872E-170	gi|297844452|ref|XP_002890107.1|hypothetical protein ARALYDRAFT_471751 [Arabidopsis lyrata subsp. lyrata]	GO:0016020, GO:0005471, GO:0016021, GO:0006810, GO:0015867, GO:0015866, GO:0005524
lcl|ORF219_NC_003070.9_5329110_5331710	866	1728.38	0.0	gi|15218216|ref|NP_173004.1|Tetratricopeptide repeat (TPR)-like superfamily protein [Arabidopsis thaliana]	GO:0003723, GO:0008270, GO:0009507, GO:0009451, GO:0004519, GO:0009416, GO:0009658, GO:0040007	AAF71977.1, AEE29331.1, ADK35876.1, Q9M9E2.1, NP_173004.1
lcl|ORF219_NC_003070.9_5329110_5331710	866	1653.26	0.0	gi|297844454|ref|XP_002890108.1|pentatricopeptide repeat-containing protein [Arabidopsis lyrata subsp. lyrata]	GO:0008270
lcl|ORF219_NC_003070.9_5329110_5331710	866	1608.96	0.0	gi|565497352|ref|XP_006306315.1|hypothetical protein CARUB_v10012185mg [Capsella rubella]	GO:0008270
lcl|ORF219_NC_003070.9_5329110_5331710	866	1598.56	0.0	gi|567151335|ref|XP_006416898.1|hypothetical protein EUTSA_v10006770mg [Eutrema salsugineum]	GO:0008270
lcl|ORF219_NC_003070.9_5329110_5331710	866	1587.01	0.0	gi|674251043|gb|KFK43808.1|hypothetical protein AALP_AA1G175800 [Arabis alpina]	GO:0008270
lcl|ORF220_NC_003070.9_5376987_5377502	171	301.597	1.14401E-101	gi|145335752|ref|NP_173016.2|transmembrane protein [Arabidopsis thaliana]	GO:0008150, GO:0016021, GO:0003674, GO:0005634	NP_173016.2, AEE29344.1, AAZ52680.1, AAX23746.1
lcl|ORF220_NC_003070.9_5376987_5377502	171	189.504	9.33244E-58	gi|334182602|ref|NP_001185005.1|transmembrane protein [Arabidopsis thaliana]	GO:0008150, GO:0016021, GO:0003674	AAF71986.1, AEE29342.1, NP_001185005.1
lcl|ORF220_NC_003070.9_5376987_5377502	171	189.504	9.65236E-58	gi|145335748|ref|NP_173014.2|transmembrane protein [Arabidopsis thaliana]	GO:0008150, GO:0016021, GO:0003674	AEE29341.1, ABE65624.1, NP_173014.2
lcl|ORF220_NC_003070.9_5376987_5377502	171	170.244	3.78153E-50	gi|565493700|ref|XP_006304489.1|hypothetical protein CARUB_v10011228mg [Capsella rubella]	GO:0016020, GO:0016021
lcl|ORF220_NC_003070.9_5376987_5377502	171	147.902	3.24335E-42	gi|297844464|ref|XP_002890113.1|hypothetical protein ARALYDRAFT_888952 [Arabidopsis lyrata subsp. lyrata]	GO:0016020, GO:0016021
lcl|ORF220_NC_003070.9_5376987_5377502	171	129.028	5.36221E-34	gi|297844468|ref|XP_002890115.1|predicted protein [Arabidopsis lyrata subsp. lyrata]	GO:0016020, GO:0016021
lcl|ORF221_NC_003070.9_5382852_5383700	282	477.633	7.80018E-163	gi|42562078|ref|NP_173018.2|centromere protein C [Arabidopsis thaliana]	GO:0051455, GO:0051382, GO:0000778, GO:0019237, GO:0000775, GO:0005634, GO:0051315	NP_173018.2, AAU04629.1, AEE29346.1
lcl|ORF221_NC_003070.9_5382852_5383700	282	406.371	9.28433E-135	gi|51477405|gb|AAU04611.1|CENP-C [Arabidopsis arenosa]	GO:0051382, GO:0019237, GO:0000776
lcl|ORF221_NC_003070.9_5382852_5383700	282	405.601	1.28195E-134	gi|297844470|ref|XP_002890116.1|CENP-C [Arabidopsis lyrata subsp. lyrata]	GO:0051382, GO:0019237, GO:0000776
lcl|ORF222_NC_003070.9_5383863_5384321	152	111.694	8.72342E-26	gi|42562078|ref|NP_173018.2|centromere protein C [Arabidopsis thaliana]	GO:0051455, GO:0051382, GO:0000778, GO:0019237, GO:0000775, GO:0005634, GO:0051315	NP_173018.2, AAU04629.1, AEE29346.1
lcl|ORF222_NC_003070.9_5383863_5384321	152	88.5817	1.23297E-17	gi|297844470|ref|XP_002890116.1|CENP-C [Arabidopsis lyrata subsp. lyrata]	GO:0051382, GO:0019237, GO:0000776
lcl|ORF222_NC_003070.9_5383863_5384321	152	88.5817	1.2335E-17	gi|51477405|gb|AAU04611.1|CENP-C [Arabidopsis arenosa]	GO:0051382, GO:0019237, GO:0000776
lcl|ORF222_NC_003070.9_5383863_5384321	152	84.7297	1.32081E-17	gi|119352915|gb|ABL64045.1|CENP-C, partial [Arabidopsis halleri subsp. gemmifera]	GO:0051382, GO:0019237, GO:0000776
lcl|ORF222_NC_003070.9_5383863_5384321	152	84.7297	1.37817E-17	gi|119352917|gb|ABL64046.1|CENP-C, partial [Arabidopsis halleri subsp. halleri]	GO:0051382, GO:0019237, GO:0000776
lcl|ORF222_NC_003070.9_5383863_5384321	152	83.5741	4.53288E-17	gi|119352921|gb|ABL64048.1|CENP-C, partial [Arabidopsis lyrata subsp. lyrata]	GO:0051382, GO:0019237, GO:0000776
lcl|ORF223_NC_003070.9_5390100_5391197	365	748.814	0.0	gi|18394269|ref|NP_563979.1|Galactose oxidase/kelch repeat superfamily protein [Arabidopsis thaliana]	GO:0031625, GO:0043161, GO:0030162, GO:0005829, GO:0080037, GO:0019005, GO:0003674, GO:0042787, GO:2000762, GO:0005634	AAL15368.1, AAG48786.1, NP_563979.1, AAF82137.1, Q9LMR5.1, AEE29347.1, AAK83649.1, BAF00047.1
lcl|ORF224_NC_003070.9_5393403_5394638	411	826.239	0.0	gi|15218258|ref|NP_173020.1|F-box family protein [Arabidopsis thaliana]	GO:0008150, GO:0005739, GO:0003674	AAF82138.1, AEE29348.1, Q9LMR4.1, NP_173020.1
lcl|ORF225_NC_003070.9_5400819_5401442	207	178.333	1.43677E-52	gi|151413570|gb|ABS11239.1|vacuolar H+-pyrophosphatase, partial [Eriobotrya japonica]	GO:0055085, GO:0004427, GO:0015992, GO:0016020, GO:0016021, GO:0009678
lcl|ORF225_NC_003070.9_5400819_5401442	207	177.563	1.98726E-52	gi|356600095|gb|AET22400.1|vacuolar H+-pyrophosphatase, partial [Citrus sinensis]	GO:0055085, GO:0004427, GO:0015992, GO:0016020, GO:0016021, GO:0009678, GO:0016787
lcl|ORF225_NC_003070.9_5400819_5401442	207	174.866	2.18997E-51	gi|356600133|gb|AET22419.1|vacuolar H+-pyrophosphatase, partial [Citrus maxima]	GO:0055085, GO:0004427, GO:0015992, GO:0016020, GO:0016021, GO:0009678, GO:0016787
lcl|ORF225_NC_003070.9_5400819_5401442	207	174.096	3.60839E-51	gi|241911783|gb|ACS71751.1|V-PPase, partial [Camellia sinensis]	GO:0055085, GO:0004427, GO:0015992, GO:0016020, GO:0016021, GO:0009678
lcl|ORF225_NC_003070.9_5400819_5401442	207	177.178	6.06561E-51	gi|255670659|dbj|BAF08021.2|Os02g0184200, partial [Oryza sativa Japonica Group]	GO:0055085, GO:0004427, GO:0015992, GO:0016020, GO:0016021, GO:0009678
lcl|ORF225_NC_003070.9_5400819_5401442	207	176.407	7.96294E-51	gi|786320748|gb|AKA20506.1|pyrophosphatase, partial [Solanum pimpinellifolium]	GO:0055085, GO:0004427, GO:0015992, GO:0016020, GO:0016021, GO:0009678
lcl|ORF225_NC_003070.9_5400819_5401442	207	176.792	8.5325E-51	gi|14149007|emb|CAC39165.1|vacuolar-type H+-pyrophosphatase, partial [Solanum lycopersicum]	GO:0055085, GO:0004427, GO:0015992, GO:0016020, GO:0016021, GO:0009678, GO:0016787	CAC39165.1
lcl|ORF225_NC_003070.9_5400819_5401442	207	176.022	1.06498E-50	gi|786320746|gb|AKA20505.1|pyrophosphatase, partial [Solanum pimpinellifolium]	GO:0055085, GO:0004427, GO:0015992, GO:0016020, GO:0016021, GO:0009678
lcl|ORF225_NC_003070.9_5400819_5401442	207	176.022	1.08816E-50	gi|786320723|gb|AKA20497.1|pyrophosphatase, partial [Solanum pimpinellifolium]	GO:0055085, GO:0004427, GO:0015992, GO:0016020, GO:0016021, GO:0009678
lcl|ORF225_NC_003070.9_5400819_5401442	207	176.022	1.11185E-50	gi|786320721|gb|AKA20496.1|pyrophosphatase, partial [Solanum pimpinellifolium]	GO:0055085, GO:0004427, GO:0015992, GO:0016020, GO:0016021, GO:0009678
lcl|ORF226_NC_003070.9_5425713_5426321	202	419.083	1.82529E-148	gi|15218292|ref|NP_173028.1|Sterile alpha motif (SAM) domain-containing protein [Arabidopsis thaliana]	GO:0008150, GO:0009507, GO:0003674	ABN04821.1, NP_173028.1, AAF82146.1, AEE29361.1
lcl|ORF227_NC_003070.9_5518314_5519351	345	537.339	0.0	gi|15219130|ref|NP_173062.1|wall associated kinase-like 6 [Arabidopsis thaliana]	GO:0007166, GO:0016021, GO:0016301, GO:0030247, GO:0009505, GO:0005576, GO:0004674, GO:0005524, GO:0006468, GO:0005886	NP_173062.1, AEE29410.1, Q8GXQ3.2
lcl|ORF227_NC_003070.9_5518314_5519351	345	440.269	8.87172E-147	gi|565498474|ref|XP_006306876.1|hypothetical protein CARUB_v10008430mg [Capsella rubella]	GO:0016020, GO:0005509, GO:0016021, GO:0004672, GO:0030247, GO:0004674, GO:0005524, GO:0006468
lcl|ORF227_NC_003070.9_5518314_5519351	345	416.387	1.11591E-138	gi|297844534|ref|XP_002890148.1|hypothetical protein ARALYDRAFT_471812 [Arabidopsis lyrata subsp. lyrata]	GO:0016020, GO:0016021, GO:0005509, GO:0004672, GO:0030247, GO:0004674, GO:0005524, GO:0006468
lcl|ORF228_NC_003070.9_5523840_5524982	380	662.529	0.0	gi|15219132|ref|NP_173063.1|wall associated kinase-like 1 [Arabidopsis thaliana]	GO:0005618, GO:0007166, GO:0016021, GO:0016301, GO:0030247, GO:0004674, GO:0009505, GO:0005524, GO:0005886, GO:0006468	Q9S9M5.1, AEE29411.1, AAF18507.1, NP_173063.1
lcl|ORF228_NC_003070.9_5523840_5524982	380	576.244	0.0	gi|567151149|ref|XP_006416845.1|hypothetical protein EUTSA_v10006943mg [Eutrema salsugineum]	GO:0016020, GO:0005509, GO:0016021, GO:0004672, GO:0030247, GO:0004674, GO:0005524, GO:0006468
lcl|ORF229_NC_003070.9_5532414_5533442	342	569.696	0.0	gi|1063678342|ref|NP_001319018.1|wall associated kinase-like 4 [Arabidopsis thaliana]	GO:0010043, GO:0010045, GO:0046686, GO:0007166, GO:0009986, GO:0016301, GO:0009505, GO:0004674, GO:0005886, GO:0006468	AEE29413.2, Q9S9M2.2, NP_001319018.1
lcl|ORF229_NC_003070.9_5532414_5533442	342	512.301	2.26918E-174	gi|297844538|ref|XP_002890150.1|hypothetical protein ARALYDRAFT_471814 [Arabidopsis lyrata subsp. lyrata]	GO:0016020, GO:0016021, GO:0005509, GO:0004672, GO:0030247, GO:0004674, GO:0005524, GO:0006468
lcl|ORF229_NC_003070.9_5532414_5533442	342	437.958	1.24449E-145	gi|674879256|emb|CDY52852.1|BnaA09g56440D [Brassica napus]	GO:0016020, GO:0016021, GO:0005509, GO:0004672, GO:0030247, GO:0004674, GO:0005524, GO:0006468
lcl|ORF230_NC_003070.9_5533608_5534876	422	750.74	0.0	gi|1063678342|ref|NP_001319018.1|wall associated kinase-like 4 [Arabidopsis thaliana]	GO:0010043, GO:0010045, GO:0046686, GO:0007166, GO:0009986, GO:0016301, GO:0009505, GO:0004674, GO:0005886, GO:0006468	AEE29413.2, Q9S9M2.2, NP_001319018.1
lcl|ORF230_NC_003070.9_5533608_5534876	422	699.508	0.0	gi|565498190|ref|XP_006306734.1|hypothetical protein CARUB_v10008263mg [Capsella rubella]	GO:0016020, GO:0016021, GO:0004672, GO:0030247, GO:0004674, GO:0005524, GO:0006468
lcl|ORF230_NC_003070.9_5533608_5534876	422	691.034	0.0	gi|297844538|ref|XP_002890150.1|hypothetical protein ARALYDRAFT_471814 [Arabidopsis lyrata subsp. lyrata]	GO:0016020, GO:0016021, GO:0005509, GO:0004672, GO:0030247, GO:0004674, GO:0005524, GO:0006468
lcl|ORF231_NC_003070.9_5535864_5536928	354	584.334	0.0	gi|1063678815|ref|NP_173067.2|wall associated kinase-like 5 [Arabidopsis thaliana]	GO:0007166, GO:0009611, GO:0016310, GO:0016301, GO:0004674, GO:0009505, GO:0005634, GO:0006468, GO:0005886	NP_173067.2, AEE29414.2, OAP15079.1, Q9S9M1.2
lcl|ORF231_NC_003070.9_5535864_5536928	354	524.242	4.62258E-180	gi|297844540|ref|XP_002890151.1|predicted protein [Arabidopsis lyrata subsp. lyrata]	GO:0016020, GO:0005509, GO:0016021, GO:0004672, GO:0030247, GO:0004674, GO:0005524, GO:0006468
lcl|ORF231_NC_003070.9_5535864_5536928	354	447.973	3.31934E-150	gi|297844536|ref|XP_002890149.1|predicted protein [Arabidopsis lyrata subsp. lyrata]	GO:0016020, GO:0005509, GO:0016021, GO:0004672, GO:0030247, GO:0004674, GO:0005524, GO:0006468
lcl|ORF231_NC_003070.9_5535864_5536928	354	439.113	9.1808E-147	gi|674879255|emb|CDY52851.1|BnaA09g56430D [Brassica napus]	GO:0016020, GO:0016021, GO:0004672, GO:0030247, GO:0004674, GO:0005524, GO:0006468
lcl|ORF233_NC_003070.9_5558142_5558696	184	381.719	2.88567E-131	gi|42562086|ref|NP_173075.3|Galactose oxidase/kelch repeat superfamily protein [Arabidopsis thaliana]	GO:0005737, GO:0008150, GO:0003674	ABL66804.1, BAE98658.1, ANM59214.1, NP_001321591.1, AEE29426.1, Q0WW40.1, NP_173075.3
lcl|ORF234_NC_003070.9_5581431_5581931	166	345.51	6.23646E-119	gi|15219209|ref|NP_173082.1|plant/protein (DUF2358) [Arabidopsis thaliana]	GO:0008150, GO:0003674	NP_173082.1, AAD34684.1, AAL58920.1, AEE29435.1, OAP17967.1, AAM98293.1
lcl|ORF235_NC_003070.9_5590944_5591396	150	268.085	1.26693E-85	gi|15219217|ref|NP_173085.1|Aldolase-type TIM barrel family protein [Arabidopsis thaliana]	GO:0046872, GO:0005829, GO:0003938, GO:0055114, GO:0006177, GO:0009735	AAD34687.1, AEE29441.1, OAP17084.1, Q9SA34.1, NP_173085.1
lcl|ORF235_NC_003070.9_5590944_5591396	150	266.544	5.39197E-85	gi|297844558|ref|XP_002890160.1|hypothetical protein ARALYDRAFT_889025 [Arabidopsis lyrata subsp. lyrata]	GO:0000166, GO:0005737, GO:0016491, GO:0003824, GO:0006164, GO:0046872, GO:0003938, GO:0055114, GO:0006177
lcl|ORF235_NC_003070.9_5590944_5591396	150	262.307	2.12018E-83	gi|565492678|ref|XP_006303978.1|hypothetical protein CARUB_v10008910mg [Capsella rubella]	GO:0000166, GO:0005737, GO:0046872, GO:0016491, GO:0006164, GO:0003824, GO:0003938, GO:0055114, GO:0006177
lcl|ORF235_NC_003070.9_5590944_5591396	150	254.603	2.37863E-80	gi|922498918|ref|XP_013587488.1|PREDICTED: inosine-5'-monophosphate dehydrogenase 2 [Brassica oleracea var. oleracea]	GO:0000166, GO:0005737, GO:0003824, GO:0006164, GO:0046872, GO:0016491, GO:0005829, GO:0003938, GO:0055114, GO:0006177, GO:0009735
lcl|ORF235_NC_003070.9_5590944_5591396	150	254.603	2.45687E-80	gi|923814472|ref|XP_013691924.1|PREDICTED: inosine-5'-monophosphate dehydrogenase 2 [Brassica napus]	GO:0000166, GO:0005737, GO:0046872, GO:0003824, GO:0016491, GO:0006164, GO:0003938, GO:0055114, GO:0006177
lcl|ORF236_NC_003070.9_5596761_5598326	521	1062.75	0.0	gi|15219222|ref|NP_173087.1|organic cation/carnitine transporter 6 [Arabidopsis thaliana]	GO:0071472, GO:0022891, GO:0055085, GO:0009705, GO:0015144, GO:0005351, GO:0016020, GO:0016021, GO:0042631, GO:0006811, GO:0005524, GO:0005886	BAF01217.1, AEE29443.1, AAD34689.1, Q9SA36.1, NP_173087.1
lcl|ORF236_NC_003070.9_5596761_5598326	521	977.237	0.0	gi|297844560|ref|XP_002890161.1|hypothetical protein ARALYDRAFT_471833 [Arabidopsis lyrata subsp. lyrata]	GO:0055085, GO:0016020, GO:0016021, GO:0022857
lcl|ORF236_NC_003070.9_5596761_5598326	521	962.214	0.0	gi|565491150|ref|XP_006303214.1|hypothetical protein CARUB_v10011578mg [Capsella rubella]	GO:0055085, GO:0016020, GO:0016021, GO:0022857
lcl|ORF236_NC_003070.9_5596761_5598326	521	919.457	0.0	gi|674897814|emb|CDY35085.1|BnaA06g10950D [Brassica napus]	GO:0055085, GO:0016020, GO:0016021, GO:0022857
lcl|ORF237_NC_003070.9_5602920_5604476	518	980.704	0.0	gi|15219226|ref|NP_173089.1|organic cation/carnitine transporter 3 [Arabidopsis thaliana]	GO:0022891, GO:0055085, GO:0009705, GO:0015144, GO:0016020, GO:0005351, GO:0016021, GO:0070417, GO:0006811, GO:0005524, GO:0005886	AAL79578.1, NP_173089.1, AEE29445.1, AAN38700.1, Q9SA38.1, AAD34691.1
lcl|ORF237_NC_003070.9_5602920_5604476	518	936.791	0.0	gi|297844562|ref|XP_002890162.1|hypothetical protein ARALYDRAFT_471835 [Arabidopsis lyrata subsp. lyrata]	GO:0055085, GO:0016020, GO:0016021, GO:0022857
lcl|ORF237_NC_003070.9_5602920_5604476	518	857.825	0.0	gi|565493868|ref|XP_006304573.1|hypothetical protein CARUB_v10011593mg [Capsella rubella]	GO:0055085, GO:0016020, GO:0016021, GO:0022857
lcl|ORF237_NC_003070.9_5602920_5604476	518	853.973	0.0	gi|567151071|ref|XP_006416822.1|hypothetical protein EUTSA_v10007377mg [Eutrema salsugineum]	GO:0055085, GO:0016020, GO:0016021, GO:0022857
lcl|ORF238_NC_003070.9_5605230_5606213	327	674.855	0.0	gi|30684835|ref|NP_563995.2|cytochrome P450, family 79, subfamily F, polypeptide 2 [Arabidopsis thaliana]	GO:0005789, GO:0005506, GO:0018660, GO:0019113, GO:0034785, GO:0080014, GO:0005783, GO:0098542, GO:0018650, GO:0034819, GO:0018652, GO:0018651, GO:0034534, GO:0018654, GO:0018653, GO:0018656, GO:0018655, GO:0018657, GO:0019825, GO:0034894, GO:0043719, GO:0052872, GO:0016020, GO:0016021, GO:0018641, GO:0018640, GO:0018643, GO:0018642, GO:0018644, GO:0034802, GO:0034526, GO:0018647, GO:0018646, GO:…	Q9FUY7.2, AEE29446.1, AAK43889.1, NP_563995.2
lcl|ORF238_NC_003070.9_5605230_5606213	327	620.542	0.0	gi|297844564|ref|XP_002890163.1|CYP79F2 [Arabidopsis lyrata subsp. lyrata]	GO:0005506, GO:0016491, GO:0016705, GO:0046872, GO:0020037, GO:0055114, GO:0004497
lcl|ORF238_NC_003070.9_5605230_5606213	327	583.948	0.0	gi|297844566|ref|XP_002890164.1|CYP79F1 [Arabidopsis lyrata subsp. lyrata]	GO:0005506, GO:0016705, GO:0046872, GO:0016491, GO:0016020, GO:0016021, GO:0020037, GO:0055114, GO:0004497
lcl|ORF238_NC_003070.9_5605230_5606213	327	571.237	0.0	gi|42571499|ref|NP_973840.1|cytochrome p450 79f1 [Arabidopsis thaliana]	GO:0005789, GO:0005506, GO:0009507, GO:0018660, GO:0019113, GO:0034785, GO:0080014, GO:0005783, GO:0009625, GO:0098542, GO:0018650, GO:0034819, GO:0018652, GO:0018651, GO:0034534, GO:0018654, GO:0018653, GO:0018656, GO:0018655, GO:0018657, GO:0043719, GO:0034894, GO:0052872, GO:0016020, GO:0016021, GO:0018641, GO:0018640, GO:0018643, GO:0018642, GO:0034802, GO:0018644, GO:0018647, GO:0034526, GO:…	NP_973840.1, AEE29447.1
lcl|ORF238_NC_003070.9_5605230_5606213	327	569.696	0.0	gi|30684842|ref|NP_563996.2|cytochrome p450 79f1 [Arabidopsis thaliana]	GO:0005789, GO:0005506, GO:0009507, GO:0018660, GO:0019113, GO:0034785, GO:0080014, GO:0005783, GO:0009625, GO:0098542, GO:0018650, GO:0034819, GO:0018652, GO:0034534, GO:0018651, GO:0018654, GO:0018653, GO:0018656, GO:0018655, GO:0018657, GO:0043719, GO:0034894, GO:0052872, GO:0016020, GO:0016021, GO:0018641, GO:0018640, GO:0018643, GO:0018642, GO:0018644, GO:0034802, GO:0034526, GO:0018647, GO:…	Q949U1.1, AAM45122.1, AEE29448.1, AAK92827.1, NP_563996.2
lcl|ORF239_NC_003070.9_5616078_5616737	219	302.753	6.53463E-98	gi|567151057|ref|XP_006416818.1|hypothetical protein EUTSA_v10007415mg [Eutrema salsugineum]	GO:0004672, GO:0005524, GO:0006468
lcl|ORF240_NC_003070.9_5616774_5617631	285	570.081	0.0	gi|297844570|ref|XP_002890166.1|hypothetical protein ARALYDRAFT_471840 [Arabidopsis lyrata subsp. lyrata]	GO:0004672, GO:0005524, GO:0006468
lcl|ORF240_NC_003070.9_5616774_5617631	285	532.332	0.0	gi|565491968|ref|XP_006303623.1|hypothetical protein CARUB_v10011491mg [Capsella rubella]	GO:0004672, GO:0005524, GO:0006468
lcl|ORF242_NC_003070.9_5692023_5693774	583	509.605	2.33996E-165	gi|2462935|emb|CAA72989.1|unnamed protein product [Brassica oleracea var. viridis]	GO:0015074, GO:0003676
lcl|ORF244_NC_003070.9_5723160_5723759	199	336.265	1.39205E-110	gi|1063684033|ref|NP_001323376.1|high chlorophyll fluorescence phenotype 173 [Arabidopsis thaliana]	GO:0009570, GO:0009507, GO:0009941, GO:0006413	NP_001323376.1, ANM61140.1
lcl|ORF244_NC_003070.9_5723160_5723759	199	336.65	2.51903E-110	gi|15219328|ref|NP_173116.1|high chlorophyll fluorescence phenotype 173 [Arabidopsis thaliana]	GO:0009570, GO:0009507, GO:0009941, GO:0006413	NP_173116.1, AAL32710.1, AAM91123.1, AEE29489.1
lcl|ORF244_NC_003070.9_5723160_5723759	199	336.65	5.59924E-110	gi|1063684031|ref|NP_001323375.1|high chlorophyll fluorescence phenotype 173 [Arabidopsis thaliana]	GO:0009570, GO:0009507, GO:0009941, GO:0006413	NP_001323375.1, ANM61139.1
lcl|ORF245_NC_003070.9_5735100_5735699	199	198.749	3.0507E-56	gi|15219360|ref|NP_173120.1|kinase with adenine nucleotide alpha hydrolases-like domain-containing protein [Arabidopsis thaliana]	GO:0006950, GO:0004672, GO:0016301, GO:0005524, GO:0016787, GO:0005634, GO:0006468	AEE29493.1, NP_173120.1
lcl|ORF245_NC_003070.9_5735100_5735699	199	198.749	3.7884E-56	gi|1063684045|ref|NP_001323154.1|kinase with adenine nucleotide alpha hydrolases-like domain-containing protein [Arabidopsis thaliana]	GO:0006950, GO:0004672, GO:0016301, GO:0016787, GO:0005524, GO:0005634, GO:0006468	NP_001323154.1, ANM60905.1
lcl|ORF245_NC_003070.9_5735100_5735699	199	185.652	2.03565E-51	gi|297844612|ref|XP_002890187.1|kinase family protein [Arabidopsis lyrata subsp. lyrata]	GO:0006950, GO:0016310, GO:0004672, GO:0016301, GO:0005524, GO:0006468
lcl|ORF245_NC_003070.9_5735100_5735699	199	181.8	6.25236E-50	gi|565493498|ref|XP_006304388.1|hypothetical protein CARUB_v10010903mg [Capsella rubella]	GO:0006950, GO:0004672, GO:0005524, GO:0006468
lcl|ORF245_NC_003070.9_5735100_5735699	199	154.066	1.04826E-39	gi|674949631|emb|CDX83940.1|BnaC08g17050D [Brassica napus]	GO:0006950, GO:0004672, GO:0005524, GO:0006468
lcl|ORF246_NC_003070.9_5760792_5762618	608	1229.93	0.0	gi|240254086|ref|NP_173127.4|Pentatricopeptide repeat (PPR) superfamily protein [Arabidopsis thaliana]	GO:0008150, GO:0005739, GO:0003674	AEE29504.1, NP_173127.4, Q3EDA9.2, OAP12084.1
lcl|ORF246_NC_003070.9_5760792_5762618	608	1112.44	0.0	gi|297844618|ref|XP_002890190.1|predicted protein [Arabidopsis lyrata subsp. lyrata]	GO:0016020, GO:0016021
lcl|ORF247_NC_003070.9_5837613_5840201	862	1587.39	0.0	gi|15220011|ref|NP_173150.1|GC-rich sequence DNA-binding factor-like protein with Tuftelin interacting domain-containing protein [Arabidopsis thaliana]	GO:0003677, GO:0000398, GO:0005515, GO:1990446, GO:0006355, GO:0000390, GO:0071008, GO:0042752, GO:0031981, GO:0005634, GO:0003676, GO:0005622	AAD50023.1, Q9SHG6.1, AEE29537.1, NP_173150.1
lcl|ORF247_NC_003070.9_5837613_5840201	862	1491.48	0.0	gi|297844642|ref|XP_002890202.1|D111/G-patch domain-containing protein [Arabidopsis lyrata subsp. lyrata]	GO:0003677, GO:0008380, GO:0005681, GO:0006355, GO:0006397, GO:0005634, GO:0003676
lcl|ORF247_NC_003070.9_5837613_5840201	862	1422.91	0.0	gi|565497778|ref|XP_006306528.1|hypothetical protein CARUB_v10012542mg [Capsella rubella]	GO:0003677, GO:0008380, GO:0005681, GO:0006355, GO:0006397, GO:0005634, GO:0003676
lcl|ORF247_NC_003070.9_5837613_5840201	862	1386.32	0.0	gi|567150798|ref|XP_006416746.1|hypothetical protein EUTSA_v10006789mg [Eutrema salsugineum]	GO:0003677, GO:0008380, GO:0005681, GO:0006355, GO:0006397, GO:0005634, GO:0003676
lcl|ORF248_NC_003070.9_5870184_5870690	168	226.483	1.42307E-72	gi|15220040|ref|NP_173160.1|glutathione S-transferase TAU 24 [Arabidopsis thaliana]	GO:0006749, GO:0005737, GO:0046256, GO:0043295, GO:0005829, GO:0004364, GO:0009407, GO:0009636	Q9SHH6.1, NP_173160.1, AEE29554.1, AAS76278.1, AAD50016.1
lcl|ORF248_NC_003070.9_5870184_5870690	168	192.2	4.71213E-59	gi|1000297294|gb|AML27026.1|tau class glutathione S-transferase [Capsella rubella]	GO:0004364, GO:0016740
lcl|ORF249_NC_003070.9_5885352_5886977	541	905.59	0.0	gi|15220055|ref|NP_173165.1|Translation initiation factor 2, small GTP-binding protein [Arabidopsis thaliana]	GO:0003743, GO:0009570, GO:0005525, GO:0009507, GO:0003924, GO:0009941, GO:0006413	AEE29560.1, Q9SHI1.2, NP_173165.1
lcl|ORF249_NC_003070.9_5885352_5886977	541	868.226	0.0	gi|297844662|ref|XP_002890212.1|hypothetical protein ARALYDRAFT_471925 [Arabidopsis lyrata subsp. lyrata]	GO:0003743, GO:0000166, GO:0005525, GO:0003924, GO:0005622, GO:0006413
lcl|ORF249_NC_003070.9_5885352_5886977	541	812.757	0.0	gi|565498040|ref|XP_006306659.1|hypothetical protein CARUB_v10008177mg [Capsella rubella]	GO:0003743, GO:0000166, GO:0005525, GO:0003924, GO:0006413, GO:0005622
lcl|ORF251_NC_003070.9_5950218_5951216	332	599.742	0.0	gi|240254091|ref|NP_173179.4|LOW protein: protein phosphatase 1 regulatory subunit-like protein [Arabidopsis thaliana]	GO:0008150, GO:0003674, GO:0005576	NP_173179.4, AEE29578.1, AAF97304.1
lcl|ORF253_NC_003070.9_5982222_5983088	288	466.463	1.27091E-163	gi|18394481|ref|NP_564022.1|alpha/beta-Hydrolases superfamily protein [Arabidopsis thaliana]	GO:0005737, GO:0016021, GO:0016787	NP_564022.1, AAO42414.1, AAF79462.1, AEE29586.1, AAO22717.1
lcl|ORF254_NC_003070.9_6000411_6001379	322	581.637	0.0	gi|334182651|ref|NP_001185023.1|TRF-like 3 [Arabidopsis thaliana]	GO:0000783, GO:0031627, GO:0003677, GO:0003700, GO:0003691, GO:0022626, GO:0005634	AEE29594.1, NP_001185023.1
lcl|ORF254_NC_003070.9_6000411_6001379	322	581.637	0.0	gi|22329629|ref|NP_564025.2|TRF-like 3 [Arabidopsis thaliana]	GO:0000783, GO:0003677, GO:0031627, GO:0003700, GO:0003691, GO:0022626, GO:0005634	AEE29593.1, AAL86341.1, AAS10007.1, AAM67499.1, NP_564025.2
lcl|ORF254_NC_003070.9_6000411_6001379	322	540.036	0.0	gi|1063684286|ref|NP_001321911.1|TRF-like 3 [Arabidopsis thaliana]	GO:0003677, GO:0000783, GO:0031627, GO:0003700, GO:0003691, GO:0022626, GO:0005634	NP_001321911.1, ANM59561.1
lcl|ORF254_NC_003070.9_6000411_6001379	322	457.988	1.17425E-155	gi|297844692|ref|XP_002890227.1|hypothetical protein ARALYDRAFT_471953 [Arabidopsis lyrata subsp. lyrata]	GO:0003677
lcl|ORF254_NC_003070.9_6000411_6001379	322	414.461	1.00129E-138	gi|565494338|ref|XP_006304808.1|hypothetical protein CARUB_v10012426mg [Capsella rubella]	GO:0003677
lcl|ORF255_NC_003070.9_6018756_6020534	592	1172.15	0.0	gi|186478584|ref|NP_173193.2|ATPase E1-E2 type family protein / haloacid dehalogenase-like hydrolase family protein [Arabidopsis thaliana]	GO:0000287, GO:0015662, GO:0016021, GO:0005524, GO:0005886	Q9LNQ4.2, NP_173193.2, AEE29599.1, OAP13578.1, NP_001319028.1, ANM58607.1
lcl|ORF255_NC_003070.9_6018756_6020534	592	1143.26	0.0	gi|297844698|ref|XP_002890230.1|hypothetical protein ARALYDRAFT_889156 [Arabidopsis lyrata subsp. lyrata]	GO:0000287, GO:0000166, GO:0045332, GO:0046872, GO:0016020, GO:0016021, GO:0015914, GO:0004012, GO:0016787, GO:0005524
lcl|ORF255_NC_003070.9_6018756_6020534	592	1109.75	0.0	gi|567150624|ref|XP_006416696.1|hypothetical protein EUTSA_v10006585mg [Eutrema salsugineum]	GO:0000287, GO:0000166, GO:0045332, GO:0046872, GO:0016020, GO:0016021, GO:0015914, GO:0004012, GO:0016787, GO:0005524
lcl|ORF255_NC_003070.9_6018756_6020534	592	1107.05	0.0	gi|565492496|ref|XP_006303887.1|hypothetical protein CARUB_v10008113mg [Capsella rubella]	GO:0000287, GO:0000166, GO:0045332, GO:0046872, GO:0016020, GO:0016021, GO:0015914, GO:0004012, GO:0005524, GO:0016787
lcl|ORF255_NC_003070.9_6018756_6020534	592	1082.4	0.0	gi|674951646|emb|CDX81828.1|BnaC08g37730D [Brassica napus]	GO:0000287, GO:0000166, GO:0045332, GO:0046872, GO:0016020, GO:0016021, GO:0015914, GO:0004012, GO:0016787, GO:0005524
lcl|ORF256_NC_003070.9_6064524_6066719	731	1465.29	0.0	gi|15220808|ref|NP_173207.1|Pentatricopeptide repeat (PPR-like) superfamily protein [Arabidopsis thaliana]	GO:0003723, GO:0005739, GO:0043231, GO:0009451, GO:0004519, GO:0031930	AEE29616.1, AAF79473.1, NP_001319030.1, NP_173207.1, Q9LNP2.1, ANM59320.1
lcl|ORF257_NC_003070.9_6104253_6104978	241	456.447	2.8596E-156	gi|18394525|ref|NP_564034.1|D-3-phosphoglycerate dehydrogenase [Arabidopsis thaliana]	GO:0005515, GO:0009570, GO:0009507, GO:0004617, GO:0051287, GO:0005829, GO:0006564, GO:0055114, GO:0016597, GO:0005634	NP_564034.1, O04130.2, AAF99816.1, BAA20405.1, OAP14075.1, AAM63210.1, AAM19963.1, AAK91415.1, AEE29630.1, BAA24440.1
lcl|ORF257_NC_003070.9_6104253_6104978	241	456.833	4.65524E-156	gi|334182659|ref|NP_001031061.2|D-3-phosphoglycerate dehydrogenase [Arabidopsis thaliana]	GO:0005515, GO:0009570, GO:0009507, GO:0004617, GO:0051287, GO:0005829, GO:0006564, GO:0055114, GO:0016597, GO:0005634	NP_001031061.2, AEE29631.1
lcl|ORF257_NC_003070.9_6104253_6104978	241	448.743	3.60447E-153	gi|565498736|ref|XP_006307007.1|hypothetical protein CARUB_v10008585mg [Capsella rubella]	GO:0008152, GO:0016616, GO:0016491, GO:0004617, GO:0051287, GO:0006564, GO:0055114, GO:0008652, GO:0016597
lcl|ORF257_NC_003070.9_6104253_6104978	241	436.417	2.54064E-148	gi|567150529|ref|XP_006416669.1|hypothetical protein EUTSA_v10007072mg [Eutrema salsugineum]	GO:0008152, GO:0016616, GO:0016491, GO:0051287, GO:0004617, GO:0006564, GO:0055114, GO:0008652, GO:0016597
lcl|ORF258_NC_003070.9_6184842_6185612	256	334.724	4.69258E-113	gi|1063684430|ref|NP_001321389.1|RING/U-box superfamily protein [Arabidopsis thaliana]	GO:0008270, GO:0005634	ANM58991.1, NP_001321389.1
lcl|ORF258_NC_003070.9_6184842_6185612	256	334.339	1.77844E-111	gi|15220912|ref|NP_173239.1|RING/U-box superfamily protein [Arabidopsis thaliana]	GO:0008270, GO:0005634	AAM51597.1, AAL16122.1, AEE29657.1, NP_173239.1
lcl|ORF258_NC_003070.9_6184842_6185612	256	261.536	5.94051E-83	gi|565495038|ref|XP_006305158.1|hypothetical protein CARUB_v10009526mg [Capsella rubella]	GO:0008270, GO:0046872
lcl|ORF259_NC_003070.9_6222324_6223304	326	599.356	0.0	gi|198443285|pdb|3DM0|AChain A, Maltose Binding Protein Fusion With Rack1 From A. Thaliana	GO:0005515, GO:0030288, GO:0015768, GO:0043190, GO:0042956, GO:0055052, GO:0034289, GO:1901982, GO:1990060, GO:0008643, GO:0042597, GO:0006810, GO:0060326, GO:0006974, GO:0005215
lcl|ORF259_NC_003070.9_6222324_6223304	326	597.43	0.0	gi|15220941|ref|NP_173248.1|Transducin/WD40 repeat-like superfamily protein [Arabidopsis thaliana]	GO:0005515, GO:0005834, GO:0032947, GO:0000166, GO:0009739, GO:0005737, GO:0009507, GO:0006417, GO:0009749, GO:0046686, GO:0005829, GO:0071215, GO:0010228, GO:0010476, GO:0042254, GO:0005078, GO:0004871, GO:0022626, GO:0009967, GO:0005634, GO:0009845, GO:0005886	AAF78369.1, AAK59512.1, OAP17351.1, AAF97825.1, AAL34190.1, AAM66016.1, AEE29673.1, NP_173248.1, O24456.2
lcl|ORF260_NC_003070.9_6226956_6227714	252	512.686	7.76943E-179	gi|30685678|ref|NP_849684.1|5'-3' exonuclease family protein [Arabidopsis thaliana]	GO:0006281, GO:0003677, GO:0004527, GO:0004518, GO:0005634	NP_849684.1, AEE29675.1
lcl|ORF260_NC_003070.9_6226956_6227714	252	512.301	9.77185E-179	gi|18394573|ref|NP_564047.1|5'-3' exonuclease family protein [Arabidopsis thaliana]	GO:0006281, GO:0003677, GO:0004527, GO:0004518, GO:0005634	AAK91436.1, AEE29674.1, OAP12257.1, NP_564047.1, AAM47346.1
lcl|ORF260_NC_003070.9_6226956_6227714	252	419.468	3.40092E-142	gi|297844758|ref|XP_002890260.1|hypothetical protein ARALYDRAFT_889222 [Arabidopsis lyrata subsp. lyrata]	GO:0006281, GO:0090305, GO:0003677, GO:0004518, GO:0003824, GO:0005634, GO:0016788
lcl|ORF260_NC_003070.9_6226956_6227714	252	340.502	3.05666E-111	gi|674251213|gb|KFK43978.1|hypothetical protein AALP_AA1G198900 [Arabis alpina]	GO:0006281, GO:0003677, GO:0090305, GO:0004518, GO:0003824, GO:0005634, GO:0016788
lcl|ORF260_NC_003070.9_6226956_6227714	252	324.709	4.05812E-105	gi|565498938|ref|XP_006307108.1|hypothetical protein CARUB_v10008695mg [Capsella rubella]	GO:0006281, GO:0003677, GO:0090305, GO:0004518, GO:0003824, GO:0005634, GO:0016788
lcl|ORF261_NC_003070.9_6250806_6252149	447	588.956	0.0	gi|1063684461|ref|NP_001320886.1|Protein kinase superfamily protein [Arabidopsis thaliana]	GO:0004712, GO:0016301, GO:0005524, GO:0005634, GO:0005886	NP_001320886.1, ANM58453.1
lcl|ORF261_NC_003070.9_6250806_6252149	447	588.956	0.0	gi|22329643|ref|NP_173254.2|Protein kinase superfamily protein [Arabidopsis thaliana]	GO:0004712, GO:0016301, GO:0005524, GO:0005634, GO:0005886	NP_173254.2, OAP17573.1, AEE29682.1
lcl|ORF261_NC_003070.9_6250806_6252149	447	550.051	0.0	gi|297844764|ref|XP_002890263.1|kinase family protein [Arabidopsis lyrata subsp. lyrata]	GO:0016310, GO:0004672, GO:0016301, GO:0004674, GO:0005524, GO:0006468
lcl|ORF261_NC_003070.9_6250806_6252149	447	503.827	1.25238E-166	gi|565494652|ref|XP_006304965.1|hypothetical protein CARUB_v10012038mg [Capsella rubella]	GO:0004672, GO:0004674, GO:0005524, GO:0006468
lcl|ORF262_NC_003070.9_6297423_6297965	180	327.791	4.12328E-113	gi|15221054|ref|NP_173265.1|DUF4228 domain protein [Arabidopsis thaliana]	GO:0003674, GO:0005634	AAF25993.1, AAV63842.1, AEE29698.1, AAF78377.1, AAU44385.1, NP_173265.1, OAP19600.1
lcl|ORF264_NC_003070.9_6325875_6326627	250	497.664	5.39207E-172	gi|240254099|ref|NP_173275.4|Serine/Threonine kinase family catalytic domain protein [Arabidopsis thaliana]	GO:0048573, GO:0007166, GO:0016021, GO:0042631, GO:0071215, GO:0016301, GO:0030247, GO:0005576, GO:0004674, GO:0005524, GO:0005886, GO:0006468	AEE29709.1, NP_173275.4
lcl|ORF264_NC_003070.9_6325875_6326627	250	300.827	3.30741E-91	gi|297844782|ref|XP_002890272.1|F15H18.11 [Arabidopsis lyrata subsp. lyrata]	GO:0046983, GO:0004672, GO:0030247, GO:0005524, GO:0006468
lcl|ORF264_NC_003070.9_6325875_6326627	250	251.521	5.22362E-76	gi|922551700|ref|XP_013603848.1|PREDICTED: probable serine/threonine-protein kinase At1g18390 isoform X2 [Brassica oleracea var. oleracea]	GO:0004672, GO:0004674, GO:0005524, GO:0006468
lcl|ORF264_NC_003070.9_6325875_6326627	250	251.136	5.92317E-76	gi|674951689|emb|CDX81871.1|BnaC08g37300D [Brassica napus]	GO:0004672, GO:0004674, GO:0005524, GO:0006468
lcl|ORF265_NC_003070.9_6327462_6328232	256	536.184	0.0	gi|238478527|ref|NP_001154349.1|Serine/Threonine kinase family catalytic domain protein [Arabidopsis thaliana]	GO:0048573, GO:0007166, GO:0016021, GO:0071215, GO:0042631, GO:0030247, GO:0016301, GO:0004674, GO:0005576, GO:0005524, GO:0006468, GO:0005886	AEE29710.1, NP_001154349.1
lcl|ORF265_NC_003070.9_6327462_6328232	256	452.21	2.26204E-148	gi|297844782|ref|XP_002890272.1|F15H18.11 [Arabidopsis lyrata subsp. lyrata]	GO:0046983, GO:0004672, GO:0030247, GO:0005524, GO:0006468
lcl|ORF266_NC_003070.9_6328776_6329441	221	374.4	4.49313E-124	gi|238478527|ref|NP_001154349.1|Serine/Threonine kinase family catalytic domain protein [Arabidopsis thaliana]	GO:0048573, GO:0007166, GO:0016021, GO:0071215, GO:0042631, GO:0030247, GO:0016301, GO:0004674, GO:0005576, GO:0005524, GO:0006468, GO:0005886	AEE29710.1, NP_001154349.1
lcl|ORF266_NC_003070.9_6328776_6329441	221	374.015	6.25137E-124	gi|240254099|ref|NP_173275.4|Serine/Threonine kinase family catalytic domain protein [Arabidopsis thaliana]	GO:0048573, GO:0007166, GO:0016021, GO:0042631, GO:0071215, GO:0016301, GO:0030247, GO:0005576, GO:0004674, GO:0005524, GO:0005886, GO:0006468	AEE29709.1, NP_173275.4
lcl|ORF266_NC_003070.9_6328776_6329441	221	362.073	2.2285E-119	gi|565492572|ref|XP_006303925.1|hypothetical protein CARUB_v10008544mg [Capsella rubella]	GO:0016020, GO:0016021, GO:0004672, GO:0004674, GO:0005524, GO:0006468
lcl|ORF266_NC_003070.9_6328776_6329441	221	371.703	3.15064E-118	gi|297844782|ref|XP_002890272.1|F15H18.11 [Arabidopsis lyrata subsp. lyrata]	GO:0046983, GO:0004672, GO:0030247, GO:0005524, GO:0006468
lcl|ORF267_NC_003070.9_6355074_6355970	298	585.874	0.0	gi|15221773|ref|NP_173281.1|alpha/beta-Hydrolases superfamily protein [Arabidopsis thaliana]	GO:0006629, GO:0016021, GO:0016298, GO:0005576, GO:0016787	AAN46888.1, AAM26682.1, AEE29716.1, NP_173281.1
lcl|ORF267_NC_003070.9_6355074_6355970	298	569.311	0.0	gi|297844792|ref|XP_002890277.1|lipase family protein [Arabidopsis lyrata subsp. lyrata]	GO:0016020, GO:0006629, GO:0016021
lcl|ORF267_NC_003070.9_6355074_6355970	298	554.673	0.0	gi|565498528|ref|XP_006306903.1|hypothetical protein CARUB_v10008464mg [Capsella rubella]	GO:0006629
lcl|ORF268_NC_003070.9_6361638_6362813	391	777.704	0.0	gi|297844794|ref|XP_002890278.1|hypothetical protein ARALYDRAFT_472067 [Arabidopsis lyrata subsp. lyrata]	GO:0016787
lcl|ORF268_NC_003070.9_6361638_6362813	391	752.666	0.0	gi|565466782|ref|XP_006291271.1|hypothetical protein CARUB_v10017403mg [Capsella rubella]	GO:0016787
lcl|ORF268_NC_003070.9_6361638_6362813	391	733.791	0.0	gi|567150285|ref|XP_006416600.1|hypothetical protein EUTSA_v10007840mg [Eutrema salsugineum]	GO:0016787
lcl|ORF269_NC_003070.9_6363150_6366083	977	1922.9	0.0	gi|18394615|ref|NP_564054.1|Pentatricopeptide repeat (PPR) superfamily protein [Arabidopsis thaliana]	GO:0008150, GO:0008270, GO:0005739	Q0WN60.2, AEE29720.1, NP_564054.1
lcl|ORF269_NC_003070.9_6363150_6366083	977	1724.91	0.0	gi|297844796|ref|XP_002890279.1|pentatricopeptide repeat-containing protein [Arabidopsis lyrata subsp. lyrata]	GO:0008270
lcl|ORF269_NC_003070.9_6363150_6366083	977	1540.78	0.0	gi|58743498|gb|AAW81739.1|Putative Putative Pentatricopeptide (PPR) repeat-containing protein [Brassica oleracea]	GO:0008270
lcl|ORF270_NC_003070.9_6376782_6377255	157	275.018	5.86821E-93	gi|15221797|ref|NP_173288.1|EF hand calcium-binding protein family [Arabidopsis thaliana]	GO:0008150, GO:0005509	AEE29726.1, AAY78613.1, NP_173288.1, Q9FZ75.1, AAF98421.1
lcl|ORF270_NC_003070.9_6376782_6377255	157	273.478	2.94307E-92	gi|297844806|ref|XP_002890284.1|hypothetical protein ARALYDRAFT_889273 [Arabidopsis lyrata subsp. lyrata]	GO:0005509
lcl|ORF270_NC_003070.9_6376782_6377255	157	269.24	1.17328E-90	gi|565496594|ref|XP_006305936.1|hypothetical protein CARUB_v10011170mg [Capsella rubella]	GO:0005509
lcl|ORF270_NC_003070.9_6376782_6377255	157	261.536	1.24182E-87	gi|567150271|ref|XP_006416596.1|hypothetical protein EUTSA_v10008984mg [Eutrema salsugineum]	GO:0005509
lcl|ORF270_NC_003070.9_6376782_6377255	157	255.373	3.88766E-85	gi|674906802|emb|CDY26151.1|BnaA06g12660D [Brassica napus]	GO:0005509
lcl|ORF271_NC_003070.9_6387060_6388004	314	630.558	0.0	gi|1063684551|ref|NP_001319034.1|BED zinc finger and hAT dimerization domain-containing protein [Arabidopsis thaliana]	GO:0003677, GO:0008150, GO:0046983, GO:0005634	NP_001319034.1, OAP12688.1, AEE29729.1
lcl|ORF271_NC_003070.9_6387060_6388004	314	580.867	0.0	gi|565498554|ref|XP_006306916.1|hypothetical protein CARUB_v10008481mg [Capsella rubella]	GO:0003677, GO:0046983, GO:0003676
lcl|ORF271_NC_003070.9_6387060_6388004	314	569.696	0.0	gi|567150261|ref|XP_006416593.1|hypothetical protein EUTSA_v10006990mg [Eutrema salsugineum]	GO:0003677, GO:0046983, GO:0003676
lcl|ORF271_NC_003070.9_6387060_6388004	314	550.051	0.0	gi|923719742|ref|XP_013664612.1|PREDICTED: zinc finger BED domain-containing protein DAYSLEEPER-like isoform X1 [Brassica napus]	GO:0003677, GO:0046983, GO:0003676
lcl|ORF272_NC_003070.9_6390180_6391025	281	419.853	5.228E-145	gi|15221803|ref|NP_173292.1|myb domain protein 51 [Arabidopsis thaliana]	GO:0003677, GO:0001135, GO:0000981, GO:0003700, GO:0009739, GO:0009617, GO:0052544, GO:0030154, GO:0009751, GO:0006351, GO:0009651, GO:0009682, GO:0006355, GO:0009733, GO:0044212, GO:0009753, GO:0043565, GO:0042742, GO:0009737, GO:0009759, GO:0005634, GO:0009625, GO:0006357, GO:0009723	AAP12893.1, AAF98417.1, NP_173292.1, O49782.2, AAS10025.1, AAC83609.1, AEE29730.1, BAC42001.1
lcl|ORF272_NC_003070.9_6390180_6391025	281	381.719	4.71555E-130	gi|297844808|ref|XP_002890285.1|hypothetical protein ARALYDRAFT_472077 [Arabidopsis lyrata subsp. lyrata]	GO:0003677
lcl|ORF272_NC_003070.9_6390180_6391025	281	330.872	5.85771E-110	gi|565495106|ref|XP_006305192.1|hypothetical protein CARUB_v10009563mg [Capsella rubella]	GO:0003677
lcl|ORF273_NC_003070.9_6411216_6413156	646	1007.28	0.0	gi|15221824|ref|NP_173297.1|LONGIFOLIA protein [Arabidopsis thaliana]	GO:0003674, GO:0051513, GO:0005634	NP_001322622.1, NP_001322624.1, AAM26675.1, AEE29735.1, OAP14355.1, ANM60326.1, AAP78937.1, NP_173297.1, ANM60328.1, AAF98411.1
lcl|ORF273_NC_003070.9_6411216_6413156	646	1005.74	0.0	gi|145323938|ref|NP_001077558.1|LONGIFOLIA protein [Arabidopsis thaliana]	GO:0003674, GO:0051513, GO:0005634	NP_001077558.1, AEE29736.1
lcl|ORF273_NC_003070.9_6411216_6413156	646	919.072	0.0	gi|297844818|ref|XP_002890290.1|hypothetical protein ARALYDRAFT_472083 [Arabidopsis lyrata subsp. lyrata]	GO:0051513
lcl|ORF273_NC_003070.9_6411216_6413156	646	867.84	0.0	gi|1063684566|ref|NP_001322623.1|LONGIFOLIA protein [Arabidopsis thaliana]	GO:0003674, GO:0005634, GO:0051513	NP_001322623.1, ANM60327.1
lcl|ORF274_NC_003070.9_6464118_6465272	384	692.189	0.0	gi|18394649|ref|NP_564062.1|ROH1, putative (DUF793) [Arabidopsis thaliana]	GO:0008150, GO:0009507, GO:0016021, GO:0003674	AEE29757.1, AAM91067.1, NP_564062.1, AAK62626.1, AAF27104.1
lcl|ORF274_NC_003070.9_6464118_6465272	384	681.789	0.0	gi|297844836|ref|XP_002890299.1|hypothetical protein ARALYDRAFT_472100 [Arabidopsis lyrata subsp. lyrata]	GO:0016020, GO:0016021
lcl|ORF274_NC_003070.9_6464118_6465272	384	671.389	0.0	gi|565494852|ref|XP_006305065.1|hypothetical protein CARUB_v10009431mg [Capsella rubella]	GO:0016020, GO:0016021
lcl|ORF274_NC_003070.9_6464118_6465272	384	642.114	0.0	gi|567150187|ref|XP_006416570.1|hypothetical protein EUTSA_v10010024mg [Eutrema salsugineum]	GO:0016020, GO:0016021
lcl|ORF275_NC_003070.9_6509472_6510086	204	350.517	1.15648E-116	gi|1063678910|ref|NP_001319038.1|WRKY DNA-binding protein 61 [Arabidopsis thaliana]	GO:0003700, GO:0006351, GO:0006355, GO:0043565, GO:0005634	AEE29772.2, NP_001319038.1
lcl|ORF275_NC_003070.9_6509472_6510086	204	257.299	1.38708E-80	gi|567150143|ref|XP_006416557.1|hypothetical protein EUTSA_v10007461mg [Eutrema salsugineum]	GO:0003700, GO:0006355, GO:0043565
lcl|ORF275_NC_003070.9_6509472_6510086	204	249.21	1.22558E-77	gi|297844842|ref|XP_002890302.1|hypothetical protein ARALYDRAFT_335144 [Arabidopsis lyrata subsp. lyrata]	GO:0003700, GO:0006355, GO:0043565
lcl|ORF275_NC_003070.9_6509472_6510086	204	229.18	1.1014E-69	gi|565499438|ref|XP_006307358.1|hypothetical protein CARUB_v10008977mg [Capsella rubella]	GO:0003700, GO:0006355, GO:0043565
lcl|ORF276_NC_003070.9_6510468_6511208	246	293.508	1.17504E-93	gi|1063678910|ref|NP_001319038.1|WRKY DNA-binding protein 61 [Arabidopsis thaliana]	GO:0003700, GO:0006351, GO:0006355, GO:0043565, GO:0005634	AEE29772.2, NP_001319038.1
lcl|ORF276_NC_003070.9_6510468_6511208	246	213.772	4.56888E-63	gi|567150143|ref|XP_006416557.1|hypothetical protein EUTSA_v10007461mg [Eutrema salsugineum]	GO:0003700, GO:0006355, GO:0043565
lcl|ORF276_NC_003070.9_6510468_6511208	246	211.075	4.53736E-62	gi|565499438|ref|XP_006307358.1|hypothetical protein CARUB_v10008977mg [Capsella rubella]	GO:0003700, GO:0006355, GO:0043565
lcl|ORF276_NC_003070.9_6510468_6511208	246	204.142	1.16009E-61	gi|674906360|emb|CDY26717.1|BnaA06g13050D [Brassica napus]	GO:0003700, GO:0006355, GO:0043565
lcl|ORF277_NC_003070.9_6521721_6522269	182	348.977	1.10664E-115	gi|15221883|ref|NP_173322.1|Major facilitator superfamily protein [Arabidopsis thaliana]	GO:0006857, GO:0015112, GO:0016020, GO:0016021, GO:0090408, GO:0010233, GO:0005886, GO:0005215	NP_173322.1, AEE29776.1, OAP16664.1, AAM51383.1, AAL49811.1, Q9M9V7.1, AAF27093.1
lcl|ORF277_NC_003070.9_6521721_6522269	182	328.561	1.16054E-107	gi|297844846|ref|XP_002890304.1|proton-dependent oligopeptide transport family protein [Arabidopsis lyrata subsp. lyrata]	GO:0016020, GO:0016021, GO:0006810, GO:0005215
lcl|ORF277_NC_003070.9_6521721_6522269	182	319.701	2.97094E-104	gi|565494238|ref|XP_006304758.1|hypothetical protein CARUB_v10012216mg [Capsella rubella]	GO:0016020, GO:0016021, GO:0006810, GO:0005215
lcl|ORF277_NC_003070.9_6521721_6522269	182	314.309	5.06351E-102	gi|922546139|ref|XP_013600853.1|PREDICTED: protein NRT1/ PTR FAMILY 2.9 [Brassica oleracea var. oleracea]	GO:0016020, GO:0016021, GO:0006810, GO:0005215
lcl|ORF277_NC_003070.9_6521721_6522269	182	308.145	1.24876E-101	gi|674923428|emb|CDY09846.1|BnaC09g43150D [Brassica napus]	GO:0016020, GO:0016021, GO:0006810, GO:0005215
lcl|ORF277_NC_003070.9_6521721_6522269	182	313.153	1.42834E-101	gi|923917316|ref|XP_013728095.1|PREDICTED: protein NRT1/ PTR FAMILY 2.9 [Brassica napus]	GO:0016020, GO:0016021, GO:0006810, GO:0005215
lcl|ORF278_NC_003070.9_6544371_6545591	406	664.07	0.0	gi|15221898|ref|NP_173328.1|Nodulin-like / Major Facilitator Superfamily protein [Arabidopsis thaliana]	GO:0016021	NP_173328.1, AEE29782.1, AAF79282.1
lcl|ORF278_NC_003070.9_6544371_6545591	406	608.216	0.0	gi|565498946|ref|XP_006307112.1|hypothetical protein CARUB_v10008700mg [Capsella rubella]	GO:0055085, GO:0016020, GO:0016021
lcl|ORF278_NC_003070.9_6544371_6545591	406	606.29	0.0	gi|297844850|ref|XP_002890306.1|nodulin family protein [Arabidopsis lyrata subsp. lyrata]	GO:0055085, GO:0016020, GO:0016021
lcl|ORF278_NC_003070.9_6544371_6545591	406	588.571	0.0	gi|674906351|emb|CDY26708.1|BnaA06g13140D [Brassica napus]	GO:0055085, GO:0016020, GO:0016021
lcl|ORF278_NC_003070.9_6544371_6545591	406	584.334	0.0	gi|567150121|ref|XP_006416551.1|hypothetical protein EUTSA_v10007356mg [Eutrema salsugineum]	GO:0055085, GO:0016020, GO:0016021
lcl|ORF279_NC_003070.9_6566427_6567137	236	411.764	4.37531E-143	gi|30686163|ref|NP_564068.2|hypothetical protein AT1G19010 [Arabidopsis thaliana]	GO:0008150, GO:0003674, GO:0005634	AAK25919.1, AAK64115.1, AEE29790.1, NP_564068.2
lcl|ORF279_NC_003070.9_6566427_6567137	236	409.838	7.28672E-143	gi|30686171|ref|NP_849690.1|hypothetical protein AT1G19010 [Arabidopsis thaliana]	GO:0008150, GO:0003674, GO:0005634	NP_849690.1, AAM65258.1, AEE29791.1
lcl|ORF280_NC_003070.9_6572046_6572936	296	278.87	9.63914E-88	gi|1063713448|ref|NP_001327638.1|RNA-directed DNA polymerase (reverse transcriptase)-related family protein [Arabidopsis thaliana]	GO:0003964, GO:0008150, GO:0005634	ANM65688.1, BAD95408.1, NP_001327638.1
lcl|ORF280_NC_003070.9_6572046_6572936	296	279.256	3.65824E-87	gi|1063713450|ref|NP_001327640.1|RNA-directed DNA polymerase (reverse transcriptase)-related family protein [Arabidopsis thaliana]	GO:0003964, GO:0008150, GO:0005634	NP_001327640.1, ANM65689.1, NP_001327639.1, ANM65690.1
lcl|ORF281_NC_003070.9_6576732_6577412	226	362.844	3.79068E-126	gi|15221926|ref|NP_173338.1|NAC (No Apical Meristem) domain transcriptional regulator superfamily protein [Arabidopsis thaliana]	GO:0003677, GO:0003700, GO:0006351, GO:0006355, GO:0005634	ABK59665.1, AEE29794.1, NP_173338.1
lcl|ORF281_NC_003070.9_6576732_6577412	226	77.0258	2.06857E-14	gi|674949481|emb|CDX83790.1|BnaC08g18550D [Brassica napus]	GO:0003677, GO:0006351, GO:0006355, GO:0005634
lcl|ORF281_NC_003070.9_6576732_6577412	226	56.9954	5.76007E-6	gi|565497384|ref|XP_006306331.1|hypothetical protein CARUB_v10012206mg, partial [Capsella rubella]	GO:0003677, GO:0006351, GO:0006355, GO:0005634
lcl|ORF283_NC_003070.9_6590346_6591116	256	476.093	7.35916E-164	gi|1063678361|ref|NP_001319040.1|receptor-like serine/threonine kinase 2 [Arabidopsis thaliana]	GO:0004702, GO:0009506, GO:0016301, GO:0005576, GO:0004674, GO:0005886, GO:0006952, GO:0006468	AEE29801.2, NP_001319040.1
lcl|ORF283_NC_003070.9_6590346_6591116	256	429.098	1.45318E-145	gi|297844870|ref|XP_002890316.1|hypothetical protein ARALYDRAFT_472129 [Arabidopsis lyrata subsp. lyrata]	GO:0004672, GO:0005524, GO:0006468
lcl|ORF283_NC_003070.9_6590346_6591116	256	398.667	1.91065E-133	gi|565498754|ref|XP_006307016.1|hypothetical protein CARUB_v10008603mg [Capsella rubella]	GO:0004672, GO:0005524, GO:0006468
lcl|ORF284_NC_003070.9_6613230_6613691	153	319.701	6.37076E-109	gi|15221956|ref|NP_173349.1|PSI type II chlorophyll a/b-binding protein (Lhca2*1) [Arabidopsis thaliana]	GO:0009507, GO:0046872, GO:0031409, GO:0018298, GO:0016021, GO:0010218, GO:0015979, GO:0016168, GO:0010114, GO:0010287, GO:0030076, GO:0009535, GO:0009941, GO:0009522, GO:0009637, GO:0009768	AEE29811.1, AAM63464.1, Q8LCQ4.1, AAW70400.1, AAV85677.1, NP_173349.1, OAP16970.1
lcl|ORF284_NC_003070.9_6613230_6613691	153	316.62	9.7305E-108	gi|297844880|ref|XP_002890321.1|hypothetical protein ARALYDRAFT_472139 [Arabidopsis lyrata subsp. lyrata]	GO:0009507, GO:0046872, GO:0018298, GO:0016020, GO:0016021, GO:0009579, GO:0009535, GO:0009765, GO:0009522, GO:0015979, GO:0016168
lcl|ORF284_NC_003070.9_6613230_6613691	153	308.916	1.03508E-104	gi|565497612|ref|XP_006306445.1|hypothetical protein CARUB_v10012387mg [Capsella rubella]	GO:0009507, GO:0046872, GO:0016020, GO:0018298, GO:0016021, GO:0009535, GO:0009579, GO:0009765, GO:0009522, GO:0015979, GO:0016168
lcl|ORF284_NC_003070.9_6613230_6613691	153	302.753	2.88891E-102	gi|567150049|ref|XP_006416532.1|hypothetical protein EUTSA_v10008493mg [Eutrema salsugineum]	GO:0009507, GO:0046872, GO:0018298, GO:0016020, GO:0016021, GO:0009535, GO:0009579, GO:0009765, GO:0009522, GO:0016168, GO:0015979
lcl|ORF285_NC_003070.9_6616776_6617264	162	278.1	2.9643E-89	gi|15221958|ref|NP_173351.1|Pectin lyase-like superfamily protein [Arabidopsis thaliana]	GO:0016829, GO:0071555, GO:0004650, GO:0005576, GO:0005975	OAP12511.1, AEE29813.1, NP_173351.1
lcl|ORF285_NC_003070.9_6616776_6617264	162	268.47	1.70928E-85	gi|297844882|ref|XP_002890322.1|glycoside hydrolase family 28 protein [Arabidopsis lyrata subsp. lyrata]	GO:0008152, GO:0071555, GO:0004650, GO:0005576, GO:0005975, GO:0016798, GO:0016787
lcl|ORF285_NC_003070.9_6616776_6617264	162	265.388	2.47064E-84	gi|674251289|gb|KFK44054.1|hypothetical protein AALP_AA1G210100 [Arabis alpina]	GO:0008152, GO:0071555, GO:0004650, GO:0005576, GO:0016798, GO:0005975, GO:0016787
lcl|ORF285_NC_003070.9_6616776_6617264	162	256.529	7.49053E-81	gi|565494672|ref|XP_006304975.1|hypothetical protein CARUB_v10011469mg [Capsella rubella]	GO:0008152, GO:0071555, GO:0004650, GO:0005576, GO:0016798, GO:0016787, GO:0005975
lcl|ORF285_NC_003070.9_6616776_6617264	162	251.521	7.11671E-79	gi|567150045|ref|XP_006416531.1|hypothetical protein EUTSA_v10007407mg [Eutrema salsugineum]	GO:0008152, GO:0016020, GO:0016021, GO:0071555, GO:0004650, GO:0005576, GO:0016798, GO:0005975, GO:0016787
lcl|ORF286_NC_003070.9_6622632_6623270	212	390.578	3.54773E-136	gi|18394706|ref|NP_564075.1|jasmonate-zim-domain protein 1 [Arabidopsis thaliana]	GO:0005515, GO:0003714, GO:0009908, GO:0031347, GO:0006351, GO:2000022, GO:1900067, GO:0006355, GO:0009611, GO:0009753, GO:0009555, GO:0042742, GO:1903507, GO:0005634, GO:0009867	ANM60136.1, AAK63998.1, AAM10195.1, AAL87391.1, AAF82229.1, OAP14288.1, AAG48784.1, AEE29814.1, AAL38322.1, NP_001319041.1, NP_564075.1, Q9LMA8.1
lcl|ORF286_NC_003070.9_6622632_6623270	212	366.311	1.49729E-127	gi|42571543|ref|NP_973862.1|jasmonate-zim-domain protein 1 [Arabidopsis thaliana]	GO:0005515, GO:0003714, GO:0009908, GO:0031347, GO:0006351, GO:2000022, GO:1900067, GO:0006355, GO:0009611, GO:0009753, GO:0009555, GO:0042742, GO:1903507, GO:0005634, GO:0009867	AEE29815.1, NP_973862.1
lcl|ORF287_NC_003070.9_6679482_6680177	231	412.92	9.26625E-145	gi|30686314|ref|NP_173365.2|Pathogenesis-related thaumatin superfamily protein [Arabidopsis thaliana]	GO:0051707, GO:0003674, GO:0005576	NP_173365.2, AAT41867.1, AAF79420.1, AEE29829.1
lcl|ORF288_NC_003070.9_6689370_6690164	264	420.239	2.10056E-145	gi|42571545|ref|NP_973863.1|Brassinosteroid signaling positive regulator (BZR1) family protein [Arabidopsis thaliana]	GO:0003677, GO:0005515, GO:0003700, GO:0001046, GO:0071367, GO:0005829, GO:1904961, GO:0045892, GO:0006355, GO:0009742, GO:0042742, GO:0005634	AEE29835.1, NP_973863.1
lcl|ORF288_NC_003070.9_6689370_6690164	264	419.468	2.21441E-145	gi|18394728|ref|NP_564081.1|Brassinosteroid signaling positive regulator (BZR1) family protein [Arabidopsis thaliana]	GO:0005515, GO:0003677, GO:0001046, GO:0003700, GO:0071367, GO:0005829, GO:1904961, GO:0045892, GO:0006355, GO:0009742, GO:0042742, GO:0005634	NP_973865.1, AEE29834.1, NP_564081.1, AEE29837.1, AEE29836.1, NP_973864.1, NP_001077562.1, AAF79422.1, AEE29838.1, AAL57677.1, Q9LN63.1, DAA00023.1
lcl|ORF288_NC_003070.9_6689370_6690164	264	410.223	7.50437E-142	gi|297844898|ref|XP_002890330.1|bri1-ems-suppressor 1 [Arabidopsis lyrata subsp. lyrata]	GO:0003700, GO:0006351, GO:0006355, GO:0009742	EFH66589.1, XP_002890330.1
lcl|ORF288_NC_003070.9_6689370_6690164	264	393.275	1.24835E-134	gi|565495028|ref|XP_006305153.1|hypothetical protein CARUB_v10009520mg, partial [Capsella rubella]	GO:0003700, GO:0006351, GO:0006355, GO:0009742
lcl|ORF289_NC_003070.9_6721458_6722882	474	700.664	0.0	gi|186511748|ref|NP_001118977.1|Cysteine/Histidine-rich C1 domain family protein [Arabidopsis thaliana]	GO:0035556	NP_001118977.1, AEE83358.1
lcl|ORF289_NC_003070.9_6721458_6722882	474	693.73	0.0	gi|567221554|ref|XP_006414406.1|hypothetical protein EUTSA_v10027008mg [Eutrema salsugineum]	GO:0047134, GO:0055114
lcl|ORF289_NC_003070.9_6721458_6722882	474	693.73	0.0	gi|565449788|ref|XP_006285530.1|hypothetical protein CARUB_v10006972mg [Capsella rubella]	GO:0046872, GO:0047134, GO:0055114, GO:0035556, GO:0005622
lcl|ORF289_NC_003070.9_6721458_6722882	474	682.559	0.0	gi|565449080|ref|XP_006285296.1|hypothetical protein CARUB_v10006673mg [Capsella rubella]	GO:0008270
lcl|ORF289_NC_003070.9_6721458_6722882	474	673.7	0.0	gi|565464612|ref|XP_006290270.1|hypothetical protein CARUB_v10016829mg [Capsella rubella]	GO:0008270, GO:0047134, GO:0055114, GO:0035556, GO:0005622
lcl|ORF289_NC_003070.9_6721458_6722882	474	672.159	0.0	gi|922414177|ref|XP_013589174.1|PREDICTED: uncharacterized protein LOC106297484 [Brassica oleracea var. oleracea]	GO:0008270, GO:0035556, GO:0005622
lcl|ORF289_NC_003070.9_6721458_6722882	474	670.233	0.0	gi|567221122|ref|XP_006414190.1|hypothetical protein EUTSA_v10024646mg [Eutrema salsugineum]	GO:0035556, GO:0005622
lcl|ORF289_NC_003070.9_6721458_6722882	474	668.307	0.0	gi|89274219|gb|ABD65623.1|DC1 domain-containing protein [Brassica oleracea]	GO:0008270, GO:0035556, GO:0005622
lcl|ORF290_NC_003070.9_6723393_6723929	178	218.394	1.15704E-64	gi|89274219|gb|ABD65623.1|DC1 domain-containing protein [Brassica oleracea]	GO:0008270, GO:0035556, GO:0005622
lcl|ORF290_NC_003070.9_6723393_6723929	178	217.238	2.92613E-64	gi|922414177|ref|XP_013589174.1|PREDICTED: uncharacterized protein LOC106297484 [Brassica oleracea var. oleracea]	GO:0008270, GO:0035556, GO:0005622
lcl|ORF290_NC_003070.9_6723393_6723929	178	216.468	6.29424E-64	gi|565464612|ref|XP_006290270.1|hypothetical protein CARUB_v10016829mg [Capsella rubella]	GO:0008270, GO:0047134, GO:0055114, GO:0035556, GO:0005622
lcl|ORF290_NC_003070.9_6723393_6723929	178	216.468	8.9851E-64	gi|565449080|ref|XP_006285296.1|hypothetical protein CARUB_v10006673mg [Capsella rubella]	GO:0008270
lcl|ORF291_NC_003070.9_6738348_6739733	461	827.009	0.0	gi|15223558|ref|NP_173378.1|Galactose oxidase/kelch repeat superfamily protein [Arabidopsis thaliana]	GO:0008150, GO:0003674, GO:0005634	NP_173378.1, AEE29854.1, Q3ED93.1
lcl|ORF291_NC_003070.9_6738348_6739733	461	695.271	0.0	gi|15223559|ref|NP_173379.1|Galactose oxidase/kelch repeat superfamily protein [Arabidopsis thaliana]	GO:0008150, GO:0003674, GO:0005634	AEE29855.1, P0C2F7.1, NP_173379.1
lcl|ORF292_NC_003070.9_6744486_6745652	388	687.182	0.0	gi|145323948|ref|NP_001077563.1|DNA glycosylase superfamily protein [Arabidopsis thaliana]	GO:0003824, GO:0006284, GO:0005634	NP_001077563.1, AEE29857.1, BAD93800.1, BAF00199.1
lcl|ORF292_NC_003070.9_6744486_6745652	388	686.797	0.0	gi|18394744|ref|NP_564085.1|DNA glycosylase superfamily protein [Arabidopsis thaliana]	GO:0003824, GO:0006284, GO:0005634	ABH04573.1, AEE29856.1, NP_564085.1
lcl|ORF292_NC_003070.9_6744486_6745652	388	640.188	0.0	gi|297844924|ref|XP_002890343.1|predicted protein [Arabidopsis lyrata subsp. lyrata]	GO:0003677, GO:0006281, GO:0003824, GO:0006284, GO:0006355
lcl|ORF293_NC_003070.9_6750207_6750824	205	248.054	1.40831E-72	gi|297844924|ref|XP_002890343.1|predicted protein [Arabidopsis lyrata subsp. lyrata]	GO:0003677, GO:0006281, GO:0003824, GO:0006284, GO:0006355
lcl|ORF293_NC_003070.9_6750207_6750824	205	181.03	2.16856E-49	gi|18394746|ref|NP_564086.1|Transducin/WD40 repeat-like superfamily protein [Arabidopsis thaliana]	GO:0003677, GO:0005737, GO:0006355, GO:0080008	AEE29858.1, AEE29859.1, NP_001185037.1, NP_564086.1
lcl|ORF295_NC_003070.9_6805707_6806393	228	224.172	6.86762E-68	gi|30686480|ref|NP_173398.2|RING/U-box superfamily protein [Arabidopsis thaliana]	GO:0008270, GO:0005634	NP_173398.2, AAY57584.1, AAG12558.1, ABJ17105.1, AEE29882.1
lcl|ORF295_NC_003070.9_6805707_6806393	228	160.999	1.09567E-43	gi|297844938|ref|XP_002890350.1|protein binding protein [Arabidopsis lyrata subsp. lyrata]	GO:0008270
lcl|ORF295_NC_003070.9_6805707_6806393	228	154.451	4.93359E-41	gi|565499656|ref|XP_006307467.1|hypothetical protein CARUB_v10009094mg [Capsella rubella]	GO:0008270
lcl|ORF295_NC_003070.9_6805707_6806393	228	108.997	4.36053E-24	gi|567121087|ref|XP_006390308.1|hypothetical protein EUTSA_v10018531mg [Eutrema salsugineum]	GO:0008270, GO:0046872
lcl|ORF295_NC_003070.9_6805707_6806393	228	105.916	5.5338E-23	gi|15222225|ref|NP_177673.1|RING/U-box superfamily protein [Arabidopsis thaliana]	GO:0008270, GO:0005634	NP_177673.1, AAM91606.1, AEE35715.1, BAC42345.1, OAP15540.1, AAN15397.1
lcl|ORF296_NC_003070.9_6889509_6890732	407	775.007	0.0	gi|1063684926|ref|NP_001321214.1|Transcriptional factor B3 family protein / auxin-responsive factor AUX/IAA-like protein [Arabidopsis thaliana]	GO:0005515, GO:0003700, GO:0048364, GO:0009908, GO:0016020, GO:0010305, GO:0042802, GO:0006351, GO:0009793, GO:0010051, GO:0006355, GO:0009942, GO:0009733, GO:0044212, GO:0005634, GO:0048507, GO:0009734	NP_001321214.1, ANM58803.1
lcl|ORF296_NC_003070.9_6889509_6890732	407	775.007	0.0	gi|15223692|ref|NP_173414.1|Transcriptional factor B3 family protein / auxin-responsive factor AUX/IAA-like protein [Arabidopsis thaliana]	GO:0005515, GO:0003700, GO:0048364, GO:0009908, GO:0016020, GO:0010305, GO:0042802, GO:0006351, GO:0009793, GO:0010051, GO:0009733, GO:0006355, GO:0009942, GO:0044212, GO:0005634, GO:0048507, GO:0009734	AEE29906.1, AAC39410.1, AAG50094.1, NP_173414.1, P93024.3, AAN72061.1, OAP14918.1, AAP68244.1
lcl|ORF296_NC_003070.9_6889509_6890732	407	728.398	0.0	gi|297844950|ref|XP_002890356.1|hypothetical protein ARALYDRAFT_472210 [Arabidopsis lyrata subsp. lyrata]	GO:0003677, GO:0006351, GO:0006355, GO:0009725, GO:0005634, GO:0009734
lcl|ORF296_NC_003070.9_6889509_6890732	407	702.205	0.0	gi|565498180|ref|XP_006306729.1|hypothetical protein CARUB_v10008258mg [Capsella rubella]	GO:0003677, GO:0006351, GO:0006355, GO:0009725, GO:0005634, GO:0009734
lcl|ORF297_NC_003070.9_6917019_6917594	191	302.753	1.77266E-100	gi|15223716|ref|NP_173422.1|Galactose oxidase/kelch repeat superfamily protein [Arabidopsis thaliana]	GO:0008150, GO:0003674, GO:0005634	NP_173422.1, AEE29914.1, Q3ED92.1
lcl|ORF297_NC_003070.9_6917019_6917594	191	194.512	1.09742E-57	gi|15219754|ref|NP_176257.1|Galactose oxidase/kelch repeat superfamily protein [Arabidopsis thaliana]	GO:0008150, GO:0003674, GO:0005634	AAB71958.1, NP_176257.1, O22698.1, AEE33699.1
lcl|ORF298_NC_003070.9_6917616_6918137	173	358.221	1.01178E-122	gi|15223716|ref|NP_173422.1|Galactose oxidase/kelch repeat superfamily protein [Arabidopsis thaliana]	GO:0008150, GO:0003674, GO:0005634	NP_173422.1, AEE29914.1, Q3ED92.1
lcl|ORF298_NC_003070.9_6917616_6918137	173	186.037	1.12014E-54	gi|15219754|ref|NP_176257.1|Galactose oxidase/kelch repeat superfamily protein [Arabidopsis thaliana]	GO:0008150, GO:0003674, GO:0005634	AAB71958.1, NP_176257.1, O22698.1, AEE33699.1
lcl|ORF299_NC_003070.9_6933897_6934376	159	316.235	1.75922E-106	gi|15223725|ref|NP_173427.1|cytomatrix protein-like protein [Arabidopsis thaliana]	GO:0008150, GO:0003674, GO:0005886	AAO41932.1, AEE29919.1, AAO50483.1, NP_173427.1
lcl|ORF299_NC_003070.9_6933897_6934376	159	300.442	2.21634E-96	gi|297844962|ref|XP_002890362.1|hypothetical protein ARALYDRAFT_312926 [Arabidopsis lyrata subsp. lyrata]	GO:0016020, GO:0016021
lcl|ORF300_NC_003070.9_6945849_6946550	233	475.322	1.16925E-168	gi|30686652|ref|NP_173432.2|Pathogenesis-related thaumatin superfamily protein [Arabidopsis thaliana]	GO:0051707, GO:0003674, GO:0005576, GO:0031225	NP_173432.2, BAE99059.1, AEE29927.1, AAP13435.1, AAO00888.1
lcl|ORF300_NC_003070.9_6945849_6946550	233	475.322	1.97852E-168	gi|42571559|ref|NP_973870.1|Pathogenesis-related thaumatin superfamily protein [Arabidopsis thaliana]	GO:0051707, GO:0003674, GO:0005576, GO:0031225	AEE29926.1, NP_973870.1, AAF79910.1
lcl|ORF301_NC_003070.9_6971517_6972596	359	405.216	1.95686E-134	gi|18394823|ref|NP_564103.1|RING/FYVE/PHD zinc finger superfamily protein [Arabidopsis thaliana]	GO:0031902, GO:0005515, GO:0046872, GO:0043130, GO:0003729, GO:0070676, GO:0055072, GO:0036258, GO:0007165, GO:0015031, GO:0000813, GO:0005634, GO:0035091	AAK32902.1, AAL16109.1, AEE29937.1, AAN28881.1, Q9ASS2.1, NP_564103.1
lcl|ORF301_NC_003070.9_6971517_6972596	359	367.466	7.85995E-116	gi|297844980|ref|XP_002890371.1|hypothetical protein ARALYDRAFT_312939 [Arabidopsis lyrata subsp. lyrata]	GO:0046872, GO:0006629, GO:0016298, GO:0016788
lcl|ORF301_NC_003070.9_6971517_6972596	359	333.954	1.35842E-106	gi|565498808|ref|XP_006307043.1|hypothetical protein CARUB_v10008630mg [Capsella rubella]	GO:0046872
lcl|ORF302_NC_003070.9_6981357_6981824	155	148.673	1.58404E-40	gi|186478687|ref|NP_001117317.1|GDSL-like Lipase/Acylhydrolase superfamily protein [Arabidopsis thaliana]	GO:0006629, GO:0016298, GO:0005576	AEE29941.1, NP_001117317.1
lcl|ORF302_NC_003070.9_6981357_6981824	155	129.413	4.37446E-33	gi|565493588|ref|XP_006304433.1|hypothetical protein CARUB_v10011033mg [Capsella rubella]	GO:0006629, GO:0016298, GO:0016788
lcl|ORF302_NC_003070.9_6981357_6981824	155	120.168	1.38083E-29	gi|567149665|ref|XP_006416428.1|hypothetical protein EUTSA_v10007871mg [Eutrema salsugineum]	GO:0006629, GO:0016298, GO:0016788
lcl|ORF303_NC_003070.9_6996633_6997778	381	646.736	0.0	gi|79347113|ref|NP_173445.2|transmembrane protein (DUF677) [Arabidopsis thaliana]	GO:0008150, GO:0005739, GO:0016021, GO:0003674	Q6DYE5.2, AAF79896.1, OAP12975.1, ABE65635.1, AEE29947.1, NP_173445.2
lcl|ORF303_NC_003070.9_6996633_6997778	381	590.497	0.0	gi|145323956|ref|NP_001077567.1|transmembrane protein (DUF677) [Arabidopsis thaliana]	GO:0008150, GO:0005739, GO:0016021, GO:0003674	NP_001077567.1, AEE29948.1
lcl|ORF303_NC_003070.9_6996633_6997778	381	578.17	0.0	gi|297844986|ref|XP_002890374.1|hypothetical protein ARALYDRAFT_472247 [Arabidopsis lyrata subsp. lyrata]	GO:0016020, GO:0016021
lcl|ORF303_NC_003070.9_6996633_6997778	381	530.791	0.0	gi|567149651|ref|XP_006416424.1|hypothetical protein EUTSA_v10007842mg [Eutrema salsugineum]	GO:0016020, GO:0016021
lcl|ORF304_NC_003070.9_7009569_7011851	760	1560.81	0.0	gi|15223802|ref|NP_173449.1|Pentatricopeptide repeat (PPR) superfamily protein [Arabidopsis thaliana]	GO:0008150, GO:0008270, GO:0005575	AEE29953.1, Q9LNU6.2, NP_173449.1
lcl|ORF304_NC_003070.9_7009569_7011851	760	1478.0	0.0	gi|297844988|ref|XP_002890375.1|pentatricopeptide repeat-containing protein [Arabidopsis lyrata subsp. lyrata]	GO:0008270
lcl|ORF304_NC_003070.9_7009569_7011851	760	1459.12	0.0	gi|565498404|ref|XP_006306841.1|hypothetical protein CARUB_v10008385mg [Capsella rubella]	GO:0008270
lcl|ORF304_NC_003070.9_7009569_7011851	760	1431.77	0.0	gi|567149630|ref|XP_006416418.1|hypothetical protein EUTSA_v10009574mg [Eutrema salsugineum]	GO:0008270
lcl|ORF304_NC_003070.9_7009569_7011851	760	1426.38	0.0	gi|674251381|gb|KFK44146.1|hypothetical protein AALP_AA1G221100 [Arabis alpina]	GO:0008270
lcl|ORF305_NC_003070.9_7043736_7044392	218	370.933	7.43787E-129	gi|15217923|ref|NP_173460.1|translocase inner membrane subunit 17-1 [Arabidopsis thaliana]	GO:0005739, GO:0015266, GO:0030150, GO:0015450, GO:0015031, GO:0031305, GO:0005744	AAR26370.1, AAO63303.1, AAF88154.1, OAP17960.1, AEE29964.1, NP_173460.1, BAC43058.1, Q9LN27.1
lcl|ORF305_NC_003070.9_7043736_7044392	218	325.479	9.72294E-111	gi|297844998|ref|XP_002890380.1|hypothetical protein ARALYDRAFT_472263 [Arabidopsis lyrata subsp. lyrata]	GO:0071806, GO:0016020, GO:0016021, GO:0015450, GO:0005744, GO:0006886
lcl|ORF305_NC_003070.9_7043736_7044392	218	280.411	7.65368E-93	gi|565493080|ref|XP_006304179.1|hypothetical protein CARUB_v10010213mg, partial [Capsella rubella]	GO:0071806, GO:0016020, GO:0015450, GO:0016021, GO:0005744, GO:0006886
lcl|ORF305_NC_003070.9_7043736_7044392	218	263.077	3.24587E-86	gi|567149602|ref|XP_006416410.1|hypothetical protein EUTSA_v10008738mg [Eutrema salsugineum]	GO:0071806, GO:0016020, GO:0015450, GO:0016021, GO:0005744, GO:0006886
lcl|ORF307_NC_003070.9_7063188_7063847	219	363.614	6.08482E-121	gi|1063685067|ref|NP_001321031.1|Prolyl oligopeptidase family protein [Arabidopsis thaliana]	GO:0005737, GO:0006508, GO:0070008	NP_001321031.1, ANM58609.1
lcl|ORF307_NC_003070.9_7063188_7063847	219	364.77	1.7734E-119	gi|15217929|ref|NP_173463.1|Prolyl oligopeptidase family protein [Arabidopsis thaliana]	GO:0005737, GO:0006508, GO:0070008	NP_173463.1, AEE29967.1
lcl|ORF307_NC_003070.9_7063188_7063847	219	352.443	1.21191E-114	gi|297845008|ref|XP_002890385.1|hypothetical protein ARALYDRAFT_472267 [Arabidopsis lyrata subsp. lyrata]	GO:0006508, GO:0004252, GO:0008236, GO:0070008
lcl|ORF309_NC_003070.9_7068306_7071560	1084	1418.68	0.0	gi|674228275|gb|KFK22060.1|hypothetical protein AALP_AAs39363U000200 [Arabis alpina]	GO:0090502, GO:0015074, GO:0004523, GO:0003676
lcl|ORF311_NC_003070.9_7148115_7149077	320	555.058	0.0	gi|18394890|ref|NP_564121.1|catalase 1 [Arabidopsis thaliana]	GO:0005515, GO:0005618, GO:0005739, GO:0046686, GO:0005829, GO:0055114, GO:0016036, GO:0098869, GO:0050897, GO:0009970, GO:0004096, GO:0020037, GO:0009941, GO:0042542, GO:0022626, GO:0009737, GO:0005777, GO:0005634, GO:0009416, GO:0006995, GO:0042744	BAE99222.1, AEE29998.1, AAM97090.1, OAP17984.1, NP_564121.1, Q96528.3, AAQ56816.1
lcl|ORF311_NC_003070.9_7148115_7149077	320	551.206	0.0	gi|297845028|ref|XP_002890395.1|F5M15.5 [Arabidopsis lyrata subsp. lyrata]	GO:0006979, GO:0004601, GO:0016491, GO:0046872, GO:0004096, GO:0020037, GO:0055114, GO:0098869, GO:0042744
lcl|ORF311_NC_003070.9_7148115_7149077	320	543.888	0.0	gi|674251411|gb|KFK44176.1|hypothetical protein AALP_AA1G224400 [Arabis alpina]	GO:0006979, GO:0004601, GO:0016491, GO:0046872, GO:0004096, GO:0020037, GO:0055114, GO:0098869, GO:0042744
lcl|ORF311_NC_003070.9_7148115_7149077	320	542.347	0.0	gi|567149485|ref|XP_006416378.1|hypothetical protein EUTSA_v10007472mg [Eutrema salsugineum]	GO:0006979, GO:0004601, GO:0016491, GO:0046872, GO:0004096, GO:0020037, GO:0055114, GO:0098869, GO:0042744
lcl|ORF311_NC_003070.9_7148115_7149077	320	538.11	0.0	gi|922531007|ref|XP_013597488.1|PREDICTED: catalase-1 [Brassica oleracea var. oleracea]	GO:0006979, GO:0004601, GO:0016491, GO:0046872, GO:0004096, GO:0020037, GO:0055114, GO:0098869, GO:0042744
lcl|ORF313_NC_003070.9_7174554_7175048	164	196.438	2.6867E-59	gi|297850518|ref|XP_002893140.1|predicted protein [Arabidopsis lyrata subsp. lyrata]	GO:0016020, GO:0016021
lcl|ORF313_NC_003070.9_7174554_7175048	164	137.502	2.58972E-36	gi|565492388|ref|XP_006303833.1|hypothetical protein CARUB_v10012521mg [Capsella rubella]	GO:0016020, GO:0016021
lcl|ORF314_NC_003070.9_7175085_7175807	240	234.572	5.91124E-73	gi|297850518|ref|XP_002893140.1|predicted protein [Arabidopsis lyrata subsp. lyrata]	GO:0016020, GO:0016021
lcl|ORF314_NC_003070.9_7175085_7175807	240	240.736	9.27742E-73	gi|15217906|ref|NP_173450.1|SWI-SNF-related chromatin binding protein [Arabidopsis thaliana]	GO:0005739	AEE29954.1, NP_173450.1
lcl|ORF315_NC_003070.9_7217811_7218386	191	352.443	2.37274E-114	gi|42562204|ref|NP_564125.2|senescence-associated E3 ubiquitin ligase 1 [Arabidopsis thaliana]	GO:0005515, GO:0005737, GO:0070696, GO:0016874, GO:0010115, GO:0016567, GO:0090359, GO:0010380, GO:0010271, GO:0010150, GO:0004842, GO:0005634, GO:0005886	Q9LM76.1, AAF80621.1, NP_001323170.1, NP_564125.2, ANM60921.1, OAP14647.1, ANM60922.1, NP_001323169.1, AEE30021.1
lcl|ORF315_NC_003070.9_7217811_7218386	191	345.895	7.7653E-112	gi|297845054|ref|XP_002890408.1|hypothetical protein ARALYDRAFT_889531 [Arabidopsis lyrata subsp. lyrata]	GO:0016567, GO:0004842
lcl|ORF315_NC_003070.9_7217811_7218386	191	332.028	1.82444E-106	gi|565498312|ref|XP_006306795.1|hypothetical protein CARUB_v10008332mg [Capsella rubella]	GO:0016567, GO:0004842
lcl|ORF315_NC_003070.9_7217811_7218386	191	324.324	8.57829E-105	gi|567149434|ref|XP_006416364.1|hypothetical protein EUTSA_v10006866mg [Eutrema salsugineum]	GO:0004842, GO:0016567
lcl|ORF315_NC_003070.9_7217811_7218386	191	324.324	7.51594E-104	gi|567149437|ref|XP_006416365.1|hypothetical protein EUTSA_v10006866mg [Eutrema salsugineum]	GO:0004842, GO:0016567
lcl|ORF316_NC_003070.9_7272975_7273958	327	320.857	8.27231E-106	gi|15218067|ref|NP_173514.1|Putative AT-hook DNA-binding family protein [Arabidopsis thaliana]	GO:0005515, GO:0045087, GO:0003700, GO:0005737, GO:0042393, GO:0009908, GO:0010228, GO:0006351, GO:0009640, GO:0003690, GO:0010150, GO:0003680, GO:0006355, GO:0043621, GO:0045824, GO:0005634, GO:0006325	AAD30602.1, AEE30038.1, BAF00240.1, BAH30307.1, OAP15990.1, AAP21268.1, NP_173514.1, AAF07197.1, FAA00298.1, Q9S7C9.1
lcl|ORF317_NC_003070.9_7285224_7288841	1205	1570.83	0.0	gi|15218071|ref|NP_173516.1|P-loop containing nucleoside triphosphate hydrolases superfamily protein [Arabidopsis thaliana]	GO:0000398, GO:0003723, GO:0010501, GO:0010468, GO:0008026, GO:0004004, GO:0005634, GO:0005524	ANM59669.1, NP_001322014.1, NP_001322013.1, NP_001322012.1, NP_001322011.1, ANM59672.1, NP_001322015.1, ANM59668.1, NP_173516.1, Q8H0U8.2, ANM59671.1, ANM59670.1, AAD30599.1, AEE30040.1
lcl|ORF317_NC_003070.9_7285224_7288841	1205	1480.69	0.0	gi|145323964|ref|NP_001077571.1|P-loop containing nucleoside triphosphate hydrolases superfamily protein [Arabidopsis thaliana]	GO:0000398, GO:0003723, GO:0010501, GO:0010468, GO:0008026, GO:0004004, GO:0005634, GO:0005524	NP_001077571.1, AEE30041.1
lcl|ORF317_NC_003070.9_7285224_7288841	1205	1456.43	0.0	gi|565497948|ref|XP_006306613.1|hypothetical protein CARUB_v10008128mg [Capsella rubella]	GO:0004386, GO:0005524, GO:0016787, GO:0003676
lcl|ORF317_NC_003070.9_7285224_7288841	1205	1442.56	0.0	gi|297845068|ref|XP_002890415.1|hypothetical protein ARALYDRAFT_472328 [Arabidopsis lyrata subsp. lyrata]	GO:0004386, GO:0005524, GO:0016787, GO:0003676
lcl|ORF318_NC_003070.9_7318089_7318841	250	261.922	1.37705E-76	gi|186478714|ref|NP_173521.2|calponin-like domain protein [Arabidopsis thaliana]	GO:0008150, GO:0005829, GO:0016021, GO:0003729, GO:0005773, GO:0005634, GO:0005886	AEE30049.1, NP_173521.2
lcl|ORF318_NC_003070.9_7318089_7318841	250	239.58	6.35285E-69	gi|297845076|ref|XP_002890419.1|hypothetical protein ARALYDRAFT_472337 [Arabidopsis lyrata subsp. lyrata]	GO:0016020, GO:0016021
lcl|ORF318_NC_003070.9_7318089_7318841	250	216.468	1.00542E-60	gi|565497906|ref|XP_006306592.1|hypothetical protein CARUB_v10008095mg [Capsella rubella]	GO:0016020, GO:0016021
lcl|ORF318_NC_003070.9_7318089_7318841	250	210.305	1.46254E-58	gi|922493386|ref|XP_013585735.1|PREDICTED: early endosome antigen 1 [Brassica oleracea var. oleracea]	GO:0016020, GO:0016021, GO:0005773, GO:0005886
lcl|ORF318_NC_003070.9_7318089_7318841	250	210.305	1.49781E-58	gi|674928641|emb|CDY04588.1|BnaC05g16260D [Brassica napus]	GO:0016020, GO:0016021
lcl|ORF320_NC_003070.9_7346220_7346870	216	353.984	2.58982E-122	gi|18394938|ref|NP_564129.1|poly polymerase [Arabidopsis thaliana]	GO:0003674, GO:0005634	AAP88353.1, BAE99761.1, AEE30054.1, NP_564129.1
lcl|ORF320_NC_003070.9_7346220_7346870	216	328.561	5.82201E-111	gi|565492832|ref|XP_006304055.1|hypothetical protein CARUB_v10009886mg [Capsella rubella]	GO:0016020, GO:0016021
lcl|ORF323_NC_003070.9_7424652_7425593	313	556.984	0.0	gi|15218167|ref|NP_173544.1|wall associated kinase 4 [Arabidopsis thaliana]	GO:0009826, GO:0007166, GO:0016021, GO:0005509, GO:0048527, GO:0030247, GO:0004674, GO:0005576, GO:0005524, GO:0006468, GO:0005886	Q9LMN6.1, AAF81361.1, NP_173544.1, AEE30075.1
lcl|ORF323_NC_003070.9_7424652_7425593	313	342.813	2.66276E-109	gi|565492108|ref|XP_006303693.1|hypothetical protein CARUB_v10011787mg [Capsella rubella]	GO:0005509, GO:0004672, GO:0030247, GO:0005524, GO:0006468
lcl|ORF323_NC_003070.9_7424652_7425593	313	311.227	5.7409E-97	gi|923928249|ref|XP_013732989.1|PREDICTED: wall-associated receptor kinase 4-like isoform X2 [Brassica napus]	GO:0005509, GO:0004672, GO:0030247, GO:0005524, GO:0006468
lcl|ORF323_NC_003070.9_7424652_7425593	313	296.975	1.61363E-91	gi|922516497|ref|XP_013593246.1|PREDICTED: wall-associated receptor kinase 4-like [Brassica oleracea var. oleracea]	GO:0009826, GO:0005509, GO:0048527, GO:0004672, GO:0030247, GO:0005524, GO:0006468
lcl|ORF324_NC_003070.9_7436811_7437341	176	343.969	1.06196E-119	gi|22329701|ref|NP_683317.1|Protein kinase superfamily protein [Arabidopsis thaliana]	GO:0005575, GO:0005524, GO:0006468	AAF81357.1, NP_683317.1, AEE30078.1
lcl|ORF324_NC_003070.9_7436811_7437341	176	301.597	7.17462E-103	gi|297845106|ref|XP_002890434.1|hypothetical protein ARALYDRAFT_472361 [Arabidopsis lyrata subsp. lyrata]	GO:0004672, GO:0005524, GO:0006468
lcl|ORF324_NC_003070.9_7436811_7437341	176	303.138	3.46066E-99	gi|1063685287|ref|NP_001321424.1|wall associated kinase 3 [Arabidopsis thaliana]	GO:0007166, GO:0005509, GO:0016021, GO:0016301, GO:0030247, GO:0004674, GO:0005524, GO:0006468, GO:0005886	ANM59029.1, NP_001321424.1
lcl|ORF324_NC_003070.9_7436811_7437341	176	302.753	4.63232E-96	gi|15218171|ref|NP_173547.1|wall associated kinase 3 [Arabidopsis thaliana]	GO:0007166, GO:0016021, GO:0005509, GO:0016301, GO:0030247, GO:0004674, GO:0005524, GO:0005886, GO:0006468	Q9LMN8.2, AEE30077.1, NP_173547.1
lcl|ORF324_NC_003070.9_7436811_7437341	176	290.041	1.36761E-94	gi|15230844|ref|NP_189176.1|Protein kinase family protein [Arabidopsis thaliana]	GO:0016021, GO:0016310, GO:0016301, GO:0005576, GO:0005524, GO:0006468	NP_189176.1, AEE77016.1, BAB01318.1, Q9LSV3.1
lcl|ORF325_NC_003070.9_7439511_7440449	312	592.038	0.0	gi|18394970|ref|NP_564137.1|cell wall-associated kinase [Arabidopsis thaliana]	GO:0005515, GO:0016021, GO:0005509, GO:0016310, GO:0016301, GO:0030247, GO:0050832, GO:0009751, GO:0007166, GO:0005773, GO:0009505, GO:0004674, GO:0009615, GO:0005576, GO:0005524, GO:0006468, GO:0005886	AAN71966.1, Q39191.2, AEE30079.1, CAA08794.1, NP_564137.1, AAK64021.1
lcl|ORF325_NC_003070.9_7439511_7440449	312	383.645	4.00024E-127	gi|297845100|ref|XP_002890431.1|predicted protein [Arabidopsis lyrata subsp. lyrata]	GO:0004672, GO:0030247, GO:0005524, GO:0006468
lcl|ORF325_NC_003070.9_7439511_7440449	312	382.489	9.62733E-125	gi|297845102|ref|XP_002890432.1|hypothetical protein ARALYDRAFT_889580 [Arabidopsis lyrata subsp. lyrata]	GO:0016020, GO:0005509, GO:0016021, GO:0004672, GO:0030247, GO:0005524, GO:0006468
lcl|ORF325_NC_003070.9_7439511_7440449	312	380.563	5.40283E-124	gi|15218170|ref|NP_173546.1|wall associated kinase 5 [Arabidopsis thaliana]	GO:0007166, GO:0016021, GO:0005509, GO:0016301, GO:0030247, GO:0004674, GO:0005576, GO:0005524, GO:0005886, GO:0006468	AAF81359.1, Q9LMN7.1, AEE30076.1, NP_173546.1
lcl|ORF327_NC_003070.9_7498200_7498733	177	216.853	9.3873E-67	gi|18394987|ref|NP_564139.1|F-box/RNI-like superfamily protein [Arabidopsis thaliana]	GO:0005515, GO:0005737, GO:0051781, GO:0071365, GO:0031146, GO:0019005, GO:0010311, GO:0004842, GO:0005634, GO:0016567, GO:0009734	OAP13368.1, AAL24189.1, NP_564139.1, Q9LPL4.1, NP_001321134.1, AAL90969.1, AAF87895.1, AEE30100.1, ANM58718.1
lcl|ORF328_NC_003070.9_7501584_7502240	218	219.55	7.27508E-67	gi|15218988|ref|NP_173564.1|Flavin-binding monooxygenase family protein [Arabidopsis thaliana]	GO:0103075, GO:0050660, GO:0050661, GO:0016020, GO:0055114, GO:0004497, GO:0022603, GO:0009851, GO:0004499, GO:0005576	NP_173564.1, Q9LPL3.1, AAF87896.1, AEE30101.1
lcl|ORF328_NC_003070.9_7501584_7502240	218	201.445	7.7601E-60	gi|565494624|ref|XP_006304951.1|hypothetical protein CARUB_v10011440mg [Capsella rubella]	GO:0050660, GO:0016491, GO:0050661, GO:0055114, GO:0004497, GO:0004499
lcl|ORF328_NC_003070.9_7501584_7502240	218	200.29	2.04467E-59	gi|297845124|ref|XP_002890443.1|flavin-containing monooxygenase family protein [Arabidopsis lyrata subsp. lyrata]	GO:0016491, GO:0050660, GO:0050661, GO:0055114, GO:0004497, GO:0004499
lcl|ORF328_NC_003070.9_7501584_7502240	218	189.504	2.88562E-55	gi|674251477|gb|KFK44242.1|hypothetical protein AALP_AA1G233300 [Arabis alpina]	GO:0050660, GO:0016491, GO:0050661, GO:0055114, GO:0004499
lcl|ORF328_NC_003070.9_7501584_7502240	218	181.8	7.36173E-53	gi|674882119|emb|CDY50238.1|BnaA06g15150D [Brassica napus]	GO:0050660, GO:0016491, GO:0050661, GO:0055114, GO:0004499
lcl|ORF328_NC_003070.9_7501584_7502240	218	181.8	8.96756E-53	gi|674869165|emb|CDY65511.1|BnaCnng47400D [Brassica napus]	GO:0050660, GO:0016491, GO:0050661, GO:0055114, GO:0004499
lcl|ORF329_NC_003070.9_7509720_7511501	593	1193.33	0.0	gi|15218990|ref|NP_173566.1|SCARECROW-like 1 [Arabidopsis thaliana]	GO:0003700, GO:0005737, GO:0006351, GO:0006355, GO:0043565, GO:0005634	AEE30103.1, AAM20276.1, Q9SDQ3.1, AAF21043.1, NP_173566.1, AAF87898.1, AAM61062.1, AAK76507.1
lcl|ORF329_NC_003070.9_7509720_7511501	593	1174.84	0.0	gi|297845126|ref|XP_002890444.1|hypothetical protein ARALYDRAFT_472381 [Arabidopsis lyrata subsp. lyrata]	GO:0006351, GO:0006355
lcl|ORF329_NC_003070.9_7509720_7511501	593	1135.94	0.0	gi|565498864|ref|XP_006307071.1|hypothetical protein CARUB_v10008658mg [Capsella rubella]	GO:0006351, GO:0006355
lcl|ORF329_NC_003070.9_7509720_7511501	593	1097.8	0.0	gi|567149206|ref|XP_006416300.1|hypothetical protein EUTSA_v10007142mg [Eutrema salsugineum]	GO:0006351, GO:0006355
lcl|ORF329_NC_003070.9_7509720_7511501	593	1097.03	0.0	gi|312281583|dbj|BAJ33657.1|unnamed protein product [Eutrema halophilum]	GO:0006351, GO:0006355
lcl|ORF330_NC_003070.9_7575810_7576568	252	305.449	2.92107E-98	gi|1063685418|ref|NP_001321247.1|wound-responsive family protein [Arabidopsis thaliana]	GO:0009611, GO:0005634	NP_001321248.1, NP_001321247.1, ANM58838.1, ANM58839.1
lcl|ORF330_NC_003070.9_7575810_7576568	252	304.679	4.19586E-98	gi|1063685416|ref|NP_001321246.1|wound-responsive family protein [Arabidopsis thaliana]	GO:0009611, GO:0005634	NP_001321246.1, ANM58837.1
lcl|ORF330_NC_003070.9_7575810_7576568	252	305.834	1.66488E-96	gi|334182744|ref|NP_001185055.1|wound-responsive family protein [Arabidopsis thaliana]	GO:0009611, GO:0005634	AEE30126.1, NP_001185055.1
lcl|ORF330_NC_003070.9_7575810_7576568	252	305.834	1.69334E-96	gi|42571579|ref|NP_973880.1|wound-responsive family protein [Arabidopsis thaliana]	GO:0009611, GO:0005634	AEE30125.1, NP_973880.1
lcl|ORF330_NC_003070.9_7575810_7576568	252	305.449	1.80979E-96	gi|22329715|ref|NP_173580.2|wound-responsive family protein [Arabidopsis thaliana]	GO:0009611, GO:0005634	AEE30124.1, NP_173580.2, AAM78043.1, AAL90916.1, OAP16964.1
lcl|ORF331_NC_003070.9_7582299_7583498	399	645.966	0.0	gi|1063685433|ref|NP_001321142.1|Calcium-binding EF hand family protein [Arabidopsis thaliana]	GO:0005737, GO:0005829, GO:0005509, GO:0005886	NP_001321142.1, ANM58727.1
lcl|ORF331_NC_003070.9_7582299_7583498	399	645.966	0.0	gi|42562225|ref|NP_173582.2|Calcium-binding EF hand family protein [Arabidopsis thaliana]	GO:0005737, GO:0005829, GO:0005509, GO:0005886	NP_173582.2, AEE30128.1, OAP18879.1
lcl|ORF331_NC_003070.9_7582299_7583498	399	645.195	0.0	gi|1063685426|ref|NP_001321141.1|Calcium-binding EF hand family protein [Arabidopsis thaliana]	GO:0005737, GO:0005829, GO:0005509, GO:0005886	ANM58726.1, NP_001321141.1
lcl|ORF331_NC_003070.9_7582299_7583498	399	644.81	0.0	gi|334182746|ref|NP_001185056.1|Calcium-binding EF hand family protein [Arabidopsis thaliana]	GO:0005737, GO:0005829, GO:0005509, GO:0005886	AEE30129.1, NP_001185056.1
lcl|ORF331_NC_003070.9_7582299_7583498	399	598.201	0.0	gi|297845134|ref|XP_002890448.1|calcium-binding EF hand family protein [Arabidopsis lyrata subsp. lyrata]	GO:0005509
lcl|ORF331_NC_003070.9_7582299_7583498	399	537.724	1.9433E-178	gi|565497940|ref|XP_006306609.1|hypothetical protein CARUB_v10008122mg [Capsella rubella]	GO:0005509
lcl|ORF331_NC_003070.9_7582299_7583498	399	493.812	3.66955E-161	gi|567149151|ref|XP_006416284.1|hypothetical protein EUTSA_v10006584mg [Eutrema salsugineum]	GO:0005509
lcl|ORF332_NC_003070.9_7589109_7591109	666	1187.56	0.0	gi|18395013|ref|NP_564145.1|NAD kinase 2 [Arabidopsis thaliana]	GO:0009507, GO:0005516, GO:0019363, GO:0019674, GO:0006741, GO:0016310, GO:0005524, GO:0003951	AAG60064.1, NP_564145.1, Q9C5W3.1, AEE30130.1, AAM20645.1
lcl|ORF332_NC_003070.9_7589109_7591109	666	1184.47	0.0	gi|334182748|ref|NP_001185057.1|NAD kinase 2 [Arabidopsis thaliana]	GO:0009507, GO:0005516, GO:0019363, GO:0006741, GO:0019674, GO:0016310, GO:0005524, GO:0003951	NP_001185057.1, AEE30131.1
lcl|ORF332_NC_003070.9_7589109_7591109	666	1112.44	0.0	gi|297845136|ref|XP_002890449.1|hypothetical protein ARALYDRAFT_889629 [Arabidopsis lyrata subsp. lyrata]	GO:0008152, GO:0019674, GO:0006741, GO:0016310, GO:0003951
lcl|ORF332_NC_003070.9_7589109_7591109	666	1079.32	0.0	gi|565492510|ref|XP_006303894.1|hypothetical protein CARUB_v10008203mg [Capsella rubella]	GO:0008152, GO:0006741, GO:0019674, GO:0016310, GO:0003951
lcl|ORF332_NC_003070.9_7589109_7591109	666	1033.48	0.0	gi|674251500|gb|KFK44265.1|hypothetical protein AALP_AA1G235800 [Arabis alpina]	GO:0008152, GO:0019674, GO:0006741, GO:0016310, GO:0003951
lcl|ORF333_NC_003070.9_7628766_7629251	161	234.572	9.30014E-76	gi|238478576|ref|NP_001154356.1|transmembrane protein [Arabidopsis thaliana]	GO:0008150, GO:0016021, GO:0003674, GO:0005634	AAD41427.1, NP_001154356.1, AEE30147.1
lcl|ORF333_NC_003070.9_7628766_7629251	161	178.718	7.83611E-54	gi|565491208|ref|XP_006303243.1|hypothetical protein CARUB_v10012612mg [Capsella rubella]	GO:0016020, GO:0016021
lcl|ORF333_NC_003070.9_7628766_7629251	161	172.555	2.21246E-51	gi|297845152|ref|XP_002890457.1|hypothetical protein ARALYDRAFT_313065 [Arabidopsis lyrata subsp. lyrata]	GO:0016020, GO:0016021
lcl|ORF333_NC_003070.9_7628766_7629251	161	155.221	1.47358E-44	gi|567149100|ref|XP_006416270.1|hypothetical protein EUTSA_v10008678mg [Eutrema salsugineum]	GO:0016020, GO:0016021
lcl|ORF333_NC_003070.9_7628766_7629251	161	137.117	1.64245E-37	gi|674925229|emb|CDY08180.1|BnaA06g15460D [Brassica napus]	GO:0016020, GO:0016021
lcl|ORF334_NC_003070.9_7641579_7643270	563	650.203	0.0	gi|15219083|ref|NP_173593.1|DUF630 family protein, putative (DUF630 and DUF632) [Arabidopsis thaliana]	GO:0005634	BAH30311.1, NP_173593.1, AAD41429.1, AEE30150.1
lcl|ORF335_NC_003070.9_7719714_7722119	801	1051.97	0.0	gi|225016149|gb|ACN78973.1|copia-type polyprotein [Glycine max]	GO:0015074, GO:0003676
lcl|ORF336_NC_003070.9_7744188_7745204	338	523.472	0.0	gi|1063679017|ref|NP_173619.3|LOW protein: F-box/FBD/LRR-like protein [Arabidopsis thaliana]	GO:0008150, GO:0003674, GO:0005634	Q9LM63.1, AEE30183.2, NP_173619.3, AAF86543.1
lcl|ORF336_NC_003070.9_7744188_7745204	338	335.495	5.28092E-110	gi|334182897|ref|NP_174011.2|FBD, F-box and Leucine Rich Repeat domains containing protein [Arabidopsis thaliana]	GO:0008150, GO:0003674, GO:0005634	AEE30755.1, NP_174011.2
lcl|ORF336_NC_003070.9_7744188_7745204	338	331.643	5.14437E-109	gi|1063686575|ref|NP_001322850.1|FBD, F-box and Leucine Rich Repeat domains containing protein [Arabidopsis thaliana]	GO:0008150, GO:0003674, GO:0005634	NP_001322850.1, NP_001322849.1, ANM60573.1, ANM60572.1
lcl|ORF337_NC_003070.9_7749522_7750061	179	337.806	3.2854E-117	gi|15219180|ref|NP_173620.1|hypothetical protein AT1G22010 [Arabidopsis thaliana]	GO:0008150, GO:0003674, GO:0005634	NP_173620.1, AEE30184.1, AAF86545.1
lcl|ORF337_NC_003070.9_7749522_7750061	179	196.052	9.45104E-62	gi|297845206|ref|XP_002890484.1|hypothetical protein ARALYDRAFT_472434 [Arabidopsis lyrata subsp. lyrata]	GO:0016020, GO:0016021
lcl|ORF337_NC_003070.9_7749522_7750061	179	151.754	5.62672E-43	gi|297850598|ref|XP_002893180.1|hypothetical protein ARALYDRAFT_889632 [Arabidopsis lyrata subsp. lyrata]	GO:0008270, GO:0046872
lcl|ORF337_NC_003070.9_7749522_7750061	179	127.102	3.55636E-32	gi|297845204|ref|XP_002890483.1|hypothetical protein ARALYDRAFT_889694 [Arabidopsis lyrata subsp. lyrata]	GO:0008270, GO:0046872
lcl|ORF338_NC_003070.9_7754592_7755728	378	694.501	0.0	gi|15219182|ref|NP_173621.1|serine hydroxymethyltransferase 6 [Arabidopsis thaliana]	GO:0005737, GO:0030170, GO:0004372, GO:0035999, GO:0006563, GO:0006544	ANM60843.1, AAM78106.1, NP_173621.1, AAO42778.1, Q9LM59.1, AAF86546.1, NP_001323098.1, AEE30186.1
lcl|ORF338_NC_003070.9_7754592_7755728	378	649.047	0.0	gi|297845208|ref|XP_002890485.1|hypothetical protein ARALYDRAFT_472436 [Arabidopsis lyrata subsp. lyrata]	GO:0030170, GO:0003824, GO:0004372, GO:0035999, GO:0006730, GO:0006563, GO:0016740, GO:0006544
lcl|ORF338_NC_003070.9_7754592_7755728	378	627.476	0.0	gi|565498818|ref|XP_006307048.1|hypothetical protein CARUB_v10008636mg [Capsella rubella]	GO:0030170, GO:0003824, GO:0004372, GO:0035999, GO:0006730, GO:0016740, GO:0006563, GO:0006544
lcl|ORF338_NC_003070.9_7754592_7755728	378	605.134	0.0	gi|567148990|ref|XP_006416239.1|hypothetical protein EUTSA_v10007136mg [Eutrema salsugineum]	GO:0030170, GO:0003824, GO:0004372, GO:0035999, GO:0006730, GO:0006563, GO:0016740, GO:0006544
lcl|ORF339_NC_003070.9_7912119_7912658	179	308.916	1.02666E-100	gi|15219878|ref|NP_173657.1|Class-II DAHP synthetase family protein [Arabidopsis thaliana]	GO:0009507, GO:0009073, GO:0016020, GO:0003849, GO:0009536	AAF18536.1, AEE30238.1, NP_173657.1
lcl|ORF339_NC_003070.9_7912119_7912658	179	303.523	1.40427E-98	gi|297845258|ref|XP_002890510.1|hypothetical protein ARALYDRAFT_472481 [Arabidopsis lyrata subsp. lyrata]	GO:0009073, GO:0003849
lcl|ORF339_NC_003070.9_7912119_7912658	179	283.493	7.74242E-91	gi|565499192|ref|XP_006307235.1|hypothetical protein CARUB_v10008840mg [Capsella rubella]	GO:0009073, GO:0003849
lcl|ORF339_NC_003070.9_7912119_7912658	179	276.559	3.3673E-88	gi|567148852|ref|XP_006416202.1|hypothetical protein EUTSA_v10007380mg [Eutrema salsugineum]	GO:0009073, GO:0003849
lcl|ORF339_NC_003070.9_7912119_7912658	179	275.404	9.14186E-88	gi|674251572|gb|KFK44337.1|hypothetical protein AALP_AA1G245000 [Arabis alpina]	GO:0009073, GO:0003849
lcl|ORF340_NC_003070.9_7949568_7950725	385	738.799	0.0	gi|15219895|ref|NP_173666.1|RING/U-box superfamily protein [Arabidopsis thaliana]	GO:0033591, GO:0008270, GO:0016021, GO:0005576, GO:0016567, GO:0004842, GO:0009416	AAY57585.1, AAR92271.1, AEE30248.1, AAF18526.1, AAS99686.1, NP_173666.1, BAE98398.1, OAP16198.1, Q9SK92.1
lcl|ORF340_NC_003070.9_7949568_7950725	385	620.542	0.0	gi|565492420|ref|XP_006303849.1|hypothetical protein CARUB_v10012585mg [Capsella rubella]	GO:0008270, GO:0046872, GO:0016020, GO:0016021
lcl|ORF340_NC_003070.9_7949568_7950725	385	608.216	0.0	gi|297845274|ref|XP_002890518.1|zinc finger family protein [Arabidopsis lyrata subsp. lyrata]	GO:0008270, GO:0046872, GO:0016020, GO:0016021
lcl|ORF340_NC_003070.9_7949568_7950725	385	576.63	0.0	gi|685380952|ref|XP_009123117.1|PREDICTED: E3 ubiquitin-protein ligase ATL15 isoform X1 [Brassica rapa]	GO:0008270, GO:0046872, GO:0016020, GO:0016021
lcl|ORF340_NC_003070.9_7949568_7950725	385	570.852	0.0	gi|922491528|ref|XP_013585158.1|PREDICTED: E3 ubiquitin-protein ligase ATL15-like [Brassica oleracea var. oleracea]	GO:0008270, GO:0046872, GO:0016020, GO:0016021
lcl|ORF343_NC_003070.9_7983510_7984001	163	333.183	1.1941E-115	gi|1063685636|ref|NP_001319062.1|AGAMOUS-like 87 [Arabidopsis thaliana]	GO:0003700, GO:0046983, GO:0006355, GO:0000987, GO:0005634, GO:0045944, GO:0000982	AEE30258.1, NP_001319062.1, AAN52814.1
lcl|ORF343_NC_003070.9_7983510_7984001	163	300.442	9.09042E-103	gi|565496740|ref|XP_006306009.1|hypothetical protein CARUB_v10011303mg [Capsella rubella]	GO:0003677, GO:0006351, GO:0046983, GO:0006355, GO:0005634
lcl|ORF343_NC_003070.9_7983510_7984001	163	296.975	2.4433E-101	gi|565447558|ref|XP_006284897.1|hypothetical protein CARUB_v10006189mg [Capsella rubella]	GO:0003677, GO:0006351, GO:0046983, GO:0006355, GO:0005634
lcl|ORF343_NC_003070.9_7983510_7984001	163	290.426	7.3355E-99	gi|565487409|ref|XP_006301344.1|hypothetical protein CARUB_v10021762mg [Capsella rubella]	GO:0003677, GO:0006351, GO:0046983, GO:0006355, GO:0005634
lcl|ORF343_NC_003070.9_7983510_7984001	163	286.96	1.88614E-97	gi|565487005|ref|XP_006301142.1|hypothetical protein CARUB_v10021540mg [Capsella rubella]	GO:0003677, GO:0006351, GO:0046983, GO:0006355, GO:0005634
lcl|ORF343_NC_003070.9_7983510_7984001	163	286.96	2.10786E-97	gi|565488297|ref|XP_006301788.1|hypothetical protein CARUB_v10022252mg [Capsella rubella]	GO:0003677, GO:0006351, GO:0046983, GO:0006355, GO:0005634
lcl|ORF343_NC_003070.9_7983510_7984001	163	268.47	4.86496E-90	gi|565486663|ref|XP_006300971.1|hypothetical protein CARUB_v10021360mg [Capsella rubella]	GO:0003677, GO:0006351, GO:0046983, GO:0006355, GO:0005634
lcl|ORF343_NC_003070.9_7983510_7984001	163	263.462	3.45657E-88	gi|674251587|gb|KFK44352.1|hypothetical protein AALP_AA1G246400 [Arabis alpina]	GO:0003677, GO:0006351, GO:0046983, GO:0006355, GO:0005634
lcl|ORF344_NC_003070.9_8006661_8007218	185	379.793	1.98872E-133	gi|1063685643|ref|NP_001322404.1|myb domain protein 3 [Arabidopsis thaliana]	GO:0001135, GO:0003677, GO:0000981, GO:0003700, GO:0030154, GO:0009751, GO:0006351, GO:0009651, GO:0009892, GO:0006355, GO:0009611, GO:0044212, GO:0043565, GO:0009737, GO:0005634, GO:0006357, GO:0009800	ANM60095.1, NP_001322404.1
lcl|ORF344_NC_003070.9_8006661_8007218	185	347.821	1.70838E-120	gi|1063685646|ref|NP_001322405.1|myb domain protein 3 [Arabidopsis thaliana]	GO:0000981, GO:0003677, GO:0001135, GO:0003700, GO:0030154, GO:0009751, GO:0006351, GO:0009651, GO:0009892, GO:0006355, GO:0009611, GO:0044212, GO:0043565, GO:0009737, GO:0006357, GO:0005634, GO:0009800	ANM60096.1, NP_001322405.1
lcl|ORF344_NC_003070.9_8006661_8007218	185	345.51	9.4774E-119	gi|30687964|ref|NP_564176.2|myb domain protein 3 [Arabidopsis thaliana]	GO:0001135, GO:0003677, GO:0000981, GO:0003700, GO:0030154, GO:0009751, GO:0006351, GO:0009651, GO:0009892, GO:0006355, GO:0044212, GO:0009611, GO:0043565, GO:0009737, GO:0005634, GO:0006357, GO:0009800	NP_564176.2, Q9S9K9.1, AAN38678.1, AAL60051.1, OAP16571.1, AEE30263.1, AAC25522.1
lcl|ORF344_NC_003070.9_8006661_8007218	185	305.834	3.5966E-103	gi|297845284|ref|XP_002890523.1|hypothetical protein ARALYDRAFT_472503 [Arabidopsis lyrata subsp. lyrata]	GO:0003677
lcl|ORF344_NC_003070.9_8006661_8007218	185	269.24	9.02186E-88	gi|565495466|ref|XP_006305372.1|hypothetical protein CARUB_v10009761mg [Capsella rubella]	GO:0003677
lcl|ORF345_NC_003070.9_8046882_8048768	628	1198.34	0.0	gi|15219942|ref|NP_173687.1|MA3 domain-containing protein [Arabidopsis thaliana]	GO:0008150, GO:0005634, GO:0016853	AEE30278.1, AAM91754.1, NP_173687.1, AAK59477.1, AAC25511.1, OAP18363.1
lcl|ORF346_NC_003070.9_8070270_8070860	196	309.301	7.02306E-105	gi|18395162|ref|NP_564181.1|Low affinity potassium transport system protein [Arabidopsis thaliana]	GO:0008150, GO:0003674, GO:0005634, GO:0005886	AEE30289.1, OAP13958.1, AAO22785.1, NP_001031081.1, AAO42451.1, NP_564181.1, AEE30288.1, AAM67068.1
lcl|ORF346_NC_003070.9_8070270_8070860	196	163.696	1.32187E-47	gi|508724917|gb|EOY16814.1|Low affinity potassium transport system protein kup isoform 1 [Theobroma cacao]	GO:0005886
lcl|ORF348_NC_003070.9_8089500_8090000	166	305.449	1.33769E-96	gi|1063685694|ref|NP_001322533.1|kinase family with ARM repeat domain-containing protein [Arabidopsis thaliana]	GO:0005737, GO:0005829, GO:0004672, GO:0016301, GO:0005524, GO:0006468	ANM60233.1, NP_001322533.1
lcl|ORF348_NC_003070.9_8089500_8090000	166	306.605	3.24144E-96	gi|42562253|ref|NP_173700.2|kinase family with ARM repeat domain-containing protein [Arabidopsis thaliana]	GO:0005737, GO:0005829, GO:0004672, GO:0016301, GO:0005524, GO:0006468	NP_173700.2, AEE30298.1
lcl|ORF348_NC_003070.9_8089500_8090000	166	301.212	2.87178E-94	gi|565498166|ref|XP_006306722.1|hypothetical protein CARUB_v10008248mg [Capsella rubella]	GO:0004672, GO:0005524, GO:0006468
lcl|ORF350_NC_003070.9_8118003_8118521	172	285.419	5.3065E-87	gi|15219971|ref|NP_173706.1|T-complex protein 11 [Arabidopsis thaliana]	GO:0008150, GO:0009506, GO:0005634	AAN41345.1, AAB72161.1, AEE30311.1, NP_173706.1
lcl|ORF351_NC_003070.9_8143890_8144864	324	350.517	6.91857E-117	gi|15219992|ref|NP_173713.1|Heavy metal transport/detoxification superfamily protein [Arabidopsis thaliana]	GO:0046872	NP_173713.1, A2RVM8.1, AEE30320.1, ABN04757.1
lcl|ORF351_NC_003070.9_8143890_8144864	324	350.903	3.44636E-116	gi|1063685749|ref|NP_001323007.1|Heavy metal transport/detoxification superfamily protein [Arabidopsis thaliana]	GO:0046872	NP_001323007.1, ANM60743.1
lcl|ORF351_NC_003070.9_8143890_8144864	324	303.908	1.34408E-98	gi|297845334|ref|XP_002890548.1|hypothetical protein ARALYDRAFT_889814 [Arabidopsis lyrata subsp. lyrata]	GO:0046872, GO:0030001
lcl|ORF351_NC_003070.9_8143890_8144864	324	242.276	1.90581E-74	gi|565497514|ref|XP_006306396.1|hypothetical protein CARUB_v10012305mg [Capsella rubella]	GO:0046872, GO:0030001
lcl|ORF351_NC_003070.9_8143890_8144864	324	235.728	8.21585E-72	gi|567148611|ref|XP_006416132.1|hypothetical protein EUTSA_v10009651mg [Eutrema salsugineum]	GO:0046872, GO:0030001
lcl|ORF352_NC_003070.9_8157714_8158841	375	708.368	0.0	gi|15219996|ref|NP_173716.1|ARM repeat superfamily protein [Arabidopsis thaliana]	GO:0005737, GO:0016874, GO:0010200, GO:0005634, GO:0016567, GO:0051865, GO:0004842	NP_173716.1, Q8GUG9.2, OAP15163.1, AEE30324.1
lcl|ORF352_NC_003070.9_8157714_8158841	375	703.36	0.0	gi|297845338|ref|XP_002890550.1|armadillo/beta-catenin repeat family protein [Arabidopsis lyrata subsp. lyrata]	GO:0016567, GO:0004842
lcl|ORF352_NC_003070.9_8157714_8158841	375	682.945	0.0	gi|565498672|ref|XP_006306975.1|hypothetical protein CARUB_v10008550mg [Capsella rubella]	GO:0004842, GO:0016567
lcl|ORF353_NC_003070.9_8241288_8241752	154	303.138	2.20662E-99	gi|15220676|ref|NP_173735.1|glycosyl hydrolase 9B6 [Arabidopsis thaliana]	GO:0030245, GO:0071555, GO:0005576, GO:0004553, GO:0008810	AAY78616.1, NP_173735.1, AAC00616.1, ABH04486.1, AEE30357.1, AAF86995.1, O49296.1
lcl|ORF353_NC_003070.9_8241288_8241752	154	295.819	1.31797E-96	gi|297845390|ref|XP_002890576.1|glycosyl hydrolase family 9 protein [Arabidopsis lyrata subsp. lyrata]	GO:0008152, GO:0003824, GO:0000272, GO:0030245, GO:0004553, GO:0005975, GO:0016798, GO:0016787, GO:0008810
lcl|ORF353_NC_003070.9_8241288_8241752	154	287.73	2.44742E-93	gi|565496464|ref|XP_006305871.1|hypothetical protein CARUB_v10010959mg [Capsella rubella]	GO:0008152, GO:0003824, GO:0000272, GO:0030245, GO:0004553, GO:0016787, GO:0016798, GO:0005975, GO:0008810
lcl|ORF353_NC_003070.9_8241288_8241752	154	283.878	7.83618E-92	gi|685362439|ref|XP_009115552.1|PREDICTED: endoglucanase 4 [Brassica rapa]	GO:0008152, GO:0003824, GO:0000272, GO:0030245, GO:0004553, GO:0005975, GO:0016787, GO:0016798, GO:0008810
lcl|ORF354_NC_003070.9_8250045_8250857	270	493.426	2.98515E-160	gi|334182788|ref|NP_001185071.1|mediator of RNA polymerase II transcription subunit [Arabidopsis thaliana]	GO:0006351, GO:0016592, GO:0006355, GO:0003674, GO:0005634	NP_001185071.1, AEE30360.1
lcl|ORF354_NC_003070.9_8250045_8250857	270	493.426	3.5236E-160	gi|1063685844|ref|NP_001322591.1|mediator of RNA polymerase II transcription subunit [Arabidopsis thaliana]	GO:0006351, GO:0016592, GO:0006355, GO:0003674, GO:0005634	ANM60293.1, NP_001322591.1
lcl|ORF354_NC_003070.9_8250045_8250857	270	493.041	5.97375E-160	gi|15220680|ref|NP_173737.1|mediator of RNA polymerase II transcription subunit [Arabidopsis thaliana]	GO:0006351, GO:0016592, GO:0006355, GO:0003674, GO:0005634	NP_173737.1, F4I4P3.1, AEE30359.1
lcl|ORF356_NC_003070.9_8317260_8317754	164	95.9005	3.4405E-21	gi|1063685891|ref|NP_001320962.1|Plant-specific transcription factor YABBY family protein [Arabidopsis thaliana]	GO:0003677, GO:0005515, GO:0003700, GO:0046872, GO:0048481, GO:0005634, GO:0009944	NP_001320962.1, AAF79582.1, AAF87002.1, ANM58536.1
lcl|ORF356_NC_003070.9_8317260_8317754	164	79.337	4.42331E-15	gi|18395240|ref|NP_564194.1|Plant-specific transcription factor YABBY family protein [Arabidopsis thaliana]	GO:0005515, GO:0003677, GO:0003700, GO:0046872, GO:0048481, GO:0009944, GO:0005634	BAH30313.1, AAF23754.1, Q9LDT3.2, ABE65647.1, NP_564194.1, ABH04517.1, AEE30385.1
lcl|ORF356_NC_003070.9_8317260_8317754	164	78.5666	7.88449E-15	gi|565494614|ref|XP_006304946.1|hypothetical protein CARUB_v10012024mg [Capsella rubella]	GO:0007275
lcl|ORF356_NC_003070.9_8317260_8317754	164	69.3218	2.488E-11	gi|685362377|ref|XP_009115528.1|PREDICTED: axial regulator YABBY 4 [Brassica rapa]	GO:0007275
lcl|ORF357_NC_003070.9_8324676_8325836	386	778.859	0.0	gi|1063678577|ref|NP_173759.3|PPR superfamily protein [Arabidopsis thaliana]	GO:0005739	AEE30388.2, NP_173759.3
lcl|ORF357_NC_003070.9_8324676_8325836	386	682.559	0.0	gi|297845406|ref|XP_002890584.1|F28C11.9 [Arabidopsis lyrata subsp. lyrata]	GO:0008152, GO:0004650, GO:0005975, GO:0016798, GO:0016787
lcl|ORF357_NC_003070.9_8324676_8325836	386	656.751	0.0	gi|567148440|ref|XP_006416082.1|hypothetical protein EUTSA_v10006630mg [Eutrema salsugineum]	GO:0008152, GO:0071555, GO:0004650, GO:0005576, GO:0016787, GO:0016798, GO:0005975
lcl|ORF357_NC_003070.9_8324676_8325836	386	613.609	0.0	gi|565496706|ref|XP_006305992.1|hypothetical protein CARUB_v10011268mg [Capsella rubella]	GO:0008152, GO:0071555, GO:0004650, GO:0005576, GO:0005975, GO:0016787, GO:0016798
lcl|ORF358_NC_003070.9_8340300_8340842	180	279.256	1.82539E-91	gi|15220775|ref|NP_173764.1|GDSL-like Lipase/Acylhydrolase superfamily protein [Arabidopsis thaliana]	GO:0052689, GO:0016042, GO:0016298, GO:0005576	Q9ZUE4.1, AAC98006.1, NP_173764.1, AEE30395.1
lcl|ORF358_NC_003070.9_8340300_8340842	180	200.675	1.13898E-60	gi|567148430|ref|XP_006416079.1|hypothetical protein EUTSA_v10008086mg [Eutrema salsugineum]	GO:0006629, GO:0016298, GO:0016788
lcl|ORF358_NC_003070.9_8340300_8340842	180	198.364	1.01865E-59	gi|674888538|emb|CDY44153.1|BnaA09g30990D [Brassica napus]	GO:0006629, GO:0016298, GO:0016788
lcl|ORF358_NC_003070.9_8340300_8340842	180	197.208	4.35741E-59	gi|674928525|emb|CDY04705.1|BnaC05g18840D [Brassica napus]	GO:0006629, GO:0016298, GO:0016788
lcl|ORF359_NC_003070.9_8350899_8351402	167	282.337	3.19283E-93	gi|15220787|ref|NP_173769.1|similar to RCD one 2 [Arabidopsis thaliana]	GO:0007275, GO:0005634, GO:0003950	AAC98011.1, NP_173769.1, AAY25415.1, AEE30402.1, Q9ZUD9.1
lcl|ORF359_NC_003070.9_8350899_8351402	167	258.07	9.09595E-84	gi|297845414|ref|XP_002890588.1|predicted protein [Arabidopsis lyrata subsp. lyrata]	GO:0003950
lcl|ORF359_NC_003070.9_8350899_8351402	167	218.394	4.07858E-68	gi|567148409|ref|XP_006416073.1|hypothetical protein EUTSA_v10008227mg [Eutrema salsugineum]	GO:0003950
lcl|ORF362_NC_003070.9_8410098_8411108	336	603.208	0.0	gi|42562279|ref|NP_173791.2|dicer-like protein (DUF936) [Arabidopsis thaliana]	GO:0008150, GO:0003674, GO:0005634	AAC98034.1, NP_173791.2, AEE30432.1, AAY56423.1, OAP14849.1
lcl|ORF363_NC_003070.9_8432694_8434694	666	1349.34	0.0	gi|15220891|ref|NP_173799.1|trehalose-phosphatase/synthase 9 [Arabidopsis thaliana]	GO:0016757, GO:0005737, GO:0003825, GO:0004805, GO:0016791, GO:0070413, GO:0005992, GO:0005634	Q9LRA7.1, AAM20007.1, AAF87136.1, NP_173799.1, AEE30444.1, AHL38928.1, AAL60031.1
lcl|ORF363_NC_003070.9_8432694_8434694	666	1332.78	0.0	gi|297845434|ref|XP_002890598.1|hypothetical protein ARALYDRAFT_889930 [Arabidopsis lyrata subsp. lyrata]	GO:0003824, GO:0005992
lcl|ORF363_NC_003070.9_8432694_8434694	666	1315.06	0.0	gi|565498214|ref|XP_006306746.1|hypothetical protein CARUB_v10008281mg [Capsella rubella]	GO:0003824, GO:0005992
lcl|ORF363_NC_003070.9_8432694_8434694	666	1296.95	0.0	gi|567148327|ref|XP_006416048.1|hypothetical protein EUTSA_v10006773mg [Eutrema salsugineum]	GO:0003824, GO:0005992
lcl|ORF364_NC_003070.9_8465070_8465942	290	545.428	0.0	gi|1063678347|ref|NP_001319071.1|apoptosis inhibitory protein [Arabidopsis thaliana]	GO:0008150, GO:0003674, GO:0005634	AEE30451.2, NP_001319071.1
lcl|ORF364_NC_003070.9_8465070_8465942	290	545.428	0.0	gi|1063686012|ref|NP_001320527.1|apoptosis inhibitory protein [Arabidopsis thaliana]	GO:0008150, GO:0003674, GO:0005634	NP_001320527.1, ANM58063.1
lcl|ORF364_NC_003070.9_8465070_8465942	290	543.888	0.0	gi|1063686009|ref|NP_001320526.1|apoptosis inhibitory protein [Arabidopsis thaliana]	GO:0008150, GO:0003674, GO:0005634	ANM58062.1, NP_001320526.1
lcl|ORF364_NC_003070.9_8465070_8465942	290	233.032	4.64154E-66	gi|922543366|ref|XP_013599437.1|PREDICTED: uncharacterized protein LOC106307111 [Brassica oleracea var. oleracea]	GO:0005737, GO:0016192, GO:0030131, GO:0016020, GO:0015031, GO:0006810, GO:0006886
lcl|ORF368_NC_003070.9_8549517_8550539	340	400.208	9.3008E-134	gi|1063686074|ref|NP_001321805.1|formin homologue 4 [Arabidopsis thaliana]	GO:0005911, GO:0005515, GO:0003779, GO:0030041, GO:0005886	ANM59449.1, NP_001321805.1
lcl|ORF368_NC_003070.9_8549517_8550539	340	402.134	1.63337E-131	gi|1063678674|ref|NP_001319073.1|formin homologue 4 [Arabidopsis thaliana]	GO:0005515, GO:0005911, GO:0003779, GO:0030041, GO:0005886	NP_001319073.1, AEE30487.2
lcl|ORF368_NC_003070.9_8549517_8550539	340	352.829	1.84445E-112	gi|297845458|ref|XP_002890610.1|hypothetical protein ARALYDRAFT_313260 [Arabidopsis lyrata subsp. lyrata]	GO:0016020, GO:0016021
lcl|ORF368_NC_003070.9_8549517_8550539	340	292.738	2.68244E-89	gi|565498360|ref|XP_006306819.1|hypothetical protein CARUB_v10008361mg [Capsella rubella]	GO:0016020, GO:0016021
lcl|ORF368_NC_003070.9_8549517_8550539	340	257.299	2.06224E-76	gi|674917046|emb|CDY16239.1|BnaA09g29730D [Brassica napus]	GO:0016020, GO:0016021
lcl|ORF369_NC_003070.9_8550612_8551211	199	354.755	3.03173E-118	gi|1063686074|ref|NP_001321805.1|formin homologue 4 [Arabidopsis thaliana]	GO:0005911, GO:0005515, GO:0003779, GO:0030041, GO:0005886	ANM59449.1, NP_001321805.1
lcl|ORF369_NC_003070.9_8550612_8551211	199	334.339	1.10768E-107	gi|1063678674|ref|NP_001319073.1|formin homologue 4 [Arabidopsis thaliana]	GO:0005515, GO:0005911, GO:0003779, GO:0030041, GO:0005886	NP_001319073.1, AEE30487.2
lcl|ORF369_NC_003070.9_8550612_8551211	199	330.487	3.58592E-106	gi|297845458|ref|XP_002890610.1|hypothetical protein ARALYDRAFT_313260 [Arabidopsis lyrata subsp. lyrata]	GO:0016020, GO:0016021
lcl|ORF369_NC_003070.9_8550612_8551211	199	307.76	2.36666E-97	gi|565498360|ref|XP_006306819.1|hypothetical protein CARUB_v10008361mg [Capsella rubella]	GO:0016020, GO:0016021
lcl|ORF369_NC_003070.9_8550612_8551211	199	299.286	3.52954E-94	gi|567148232|ref|XP_006416021.1|hypothetical protein EUTSA_v10006885mg [Eutrema salsugineum]	GO:0016020, GO:0016021
lcl|ORF371_NC_003070.9_8638290_8638865	191	394.045	1.55311E-131	gi|79351534|ref|NP_173844.2|FAD/NAD(P)-binding oxidoreductase family protein [Arabidopsis thaliana]	GO:0005737, GO:0071949, GO:0044550, GO:0009793, GO:0055114, GO:0004497	NP_173844.2, AEE30518.1, BAC42236.1
lcl|ORF371_NC_003070.9_8638290_8638865	191	373.244	1.62007E-123	gi|297808795|ref|XP_002872281.1|predicted protein [Arabidopsis lyrata subsp. lyrata]	GO:0071949, GO:0016491, GO:0055114
lcl|ORF371_NC_003070.9_8638290_8638865	191	368.622	9.49173E-122	gi|297851148|ref|XP_002893455.1|EMB2421 [Arabidopsis lyrata subsp. lyrata]	GO:0071949, GO:0016491, GO:0055114
lcl|ORF371_NC_003070.9_8638290_8638865	191	347.436	1.85761E-113	gi|565491046|ref|XP_006303162.1|hypothetical protein CARUB_v10008460mg [Capsella rubella]	GO:0071949, GO:0016491, GO:0055114
lcl|ORF372_NC_003070.9_8656674_8657996	440	820.846	0.0	gi|15221745|ref|NP_173851.1|HXXXD-type acyl-transferase family protein [Arabidopsis thaliana]	GO:0005737, GO:0016747, GO:0016740	AEE30528.1, ANM58496.1, AAF97955.1, NP_173851.1, NP_001319075.1
lcl|ORF372_NC_003070.9_8656674_8657996	440	760.755	0.0	gi|297851140|ref|XP_002893451.1|transferase family protein [Arabidopsis lyrata subsp. lyrata]	GO:0016747, GO:0016740
lcl|ORF372_NC_003070.9_8656674_8657996	440	738.028	0.0	gi|565499852|ref|XP_006307565.1|hypothetical protein CARUB_v10009188mg [Capsella rubella]	GO:0016747
lcl|ORF373_NC_003070.9_8670798_8671694	298	416.387	3.24496E-130	gi|334182829|ref|NP_173855.5|TGN-related, localized SYP41 interacting protein [Arabidopsis thaliana]	GO:0005737, GO:0009651, GO:0007034, GO:0032588, GO:0003674	NP_173855.5, AEE30532.1
lcl|ORF373_NC_003070.9_8670798_8671694	298	373.629	4.80758E-115	gi|334182831|ref|NP_001185085.1|TGN-related, localized SYP41 interacting protein [Arabidopsis thaliana]	GO:0005737, GO:0009651, GO:0007034, GO:0032588, GO:0003674	NP_001185085.1, AEE30533.1
lcl|ORF374_NC_003070.9_8693286_8694542	418	746.503	0.0	gi|18395507|ref|NP_564219.1|Transducin/WD40 repeat-like superfamily protein [Arabidopsis thaliana]	GO:0005834, GO:0000166, GO:0008150, GO:0005886	AAL85055.1, AAF97963.1, AEE30544.1, AAK76647.1, NP_564219.1
lcl|ORF375_NC_003070.9_8702643_8704271	542	875.159	0.0	gi|22329777|ref|NP_173863.2|paramyosin [Arabidopsis thaliana]	GO:0008150, GO:0005737, GO:0003674	NP_173863.2, AAM20477.1, AEE30546.1
lcl|ORF376_NC_003070.9_8734569_8736806	745	1443.33	0.0	gi|15221802|ref|NP_173869.1|Leucine-rich repeat protein kinase family protein [Arabidopsis thaliana]	GO:0016021, GO:0004672, GO:0005576, GO:0005524	NP_173869.1, AAF97970.1, ACN59232.1, AEE30556.1, OAP14234.1, Q9FYK0.1
lcl|ORF376_NC_003070.9_8734569_8736806	745	1248.03	0.0	gi|297851108|ref|XP_002893435.1|leucine-rich repeat family protein [Arabidopsis lyrata subsp. lyrata]	GO:0000166, GO:0016020, GO:0016021, GO:0016310, GO:0016740, GO:0004672, GO:0016301, GO:0004674, GO:0005524, GO:0006468
lcl|ORF376_NC_003070.9_8734569_8736806	745	1004.59	0.0	gi|565492188|ref|XP_006303733.1|hypothetical protein CARUB_v10011871mg [Capsella rubella]	GO:0000166, GO:0016020, GO:0016021, GO:0016310, GO:0016740, GO:0004672, GO:0016301, GO:0004674, GO:0005524, GO:0006468
lcl|ORF376_NC_003070.9_8734569_8736806	745	954.51	0.0	gi|567147535|ref|XP_006415826.1|hypothetical protein EUTSA_v10009860mg [Eutrema salsugineum]	GO:0000166, GO:0016020, GO:0016021, GO:0016310, GO:0016740, GO:0004672, GO:0016301, GO:0004674, GO:0005524, GO:0006468
lcl|ORF376_NC_003070.9_8734569_8736806	745	947.962	0.0	gi|674929412|emb|CDY03867.1|BnaC07g10920D [Brassica napus]	GO:0000166, GO:0016020, GO:0016021, GO:0016310, GO:0004672, GO:0016740, GO:0016301, GO:0004674, GO:0005524, GO:0006468
lcl|ORF377_NC_003070.9_8778279_8779055	258	267.7	7.37527E-87	gi|15221828|ref|NP_173877.1|hypothetical protein AT1G24851 [Arabidopsis thaliana]	GO:0008150, GO:0003674	AEE30570.1, NP_173877.1, AAG03125.1
lcl|ORF377_NC_003070.9_8778279_8779055	258	256.529	2.21295E-82	gi|15221838|ref|NP_173883.1|hypothetical protein AT1G25025 [Arabidopsis thaliana]	GO:0008150, GO:0003674, GO:0005634	AEE30585.1, AAG03129.1, AEE30580.1, NP_173887.1, ABK59689.1, AEE30576.1, AAG03127.1, NP_173883.1, AAG28803.1, NP_173891.1, AAG03131.1
lcl|ORF378_NC_003070.9_8780439_8781008	189	158.303	2.74304E-43	gi|15238057|ref|NP_199541.1|F-box and associated interaction domains-containing protein [Arabidopsis thaliana]	GO:0008150, GO:0005737, GO:0003674	AED95495.1, BAA97164.1, NP_199541.1, Q9LVS9.1
lcl|ORF380_NC_003070.9_8803281_8804003	240	488.419	1.23041E-174	gi|334182843|ref|NP_173888.2|F-box associated ubiquitination effector family protein [Arabidopsis thaliana]	GO:0005829, GO:0005634	NP_173888.2, AEE30581.1
lcl|ORF380_NC_003070.9_8803281_8804003	240	279.641	3.9924E-84	gi|297851104|ref|XP_002893433.1|hypothetical protein ARALYDRAFT_472870 [Arabidopsis lyrata subsp. lyrata]	GO:0008759, GO:0009245
lcl|ORF380_NC_003070.9_8803281_8804003	240	212.616	1.46857E-63	gi|15238057|ref|NP_199541.1|F-box and associated interaction domains-containing protein [Arabidopsis thaliana]	GO:0008150, GO:0005737, GO:0003674	AED95495.1, BAA97164.1, NP_199541.1, Q9LVS9.1
lcl|ORF381_NC_003070.9_8815185_8815961	258	270.011	9.37537E-88	gi|15221838|ref|NP_173883.1|hypothetical protein AT1G25025 [Arabidopsis thaliana]	GO:0008150, GO:0003674, GO:0005634	AEE30585.1, AAG03129.1, AEE30580.1, NP_173887.1, ABK59689.1, AEE30576.1, AAG03127.1, NP_173883.1, AAG28803.1, NP_173891.1, AAG03131.1
lcl|ORF381_NC_003070.9_8815185_8815961	258	261.536	1.92494E-84	gi|15221828|ref|NP_173877.1|hypothetical protein AT1G24851 [Arabidopsis thaliana]	GO:0008150, GO:0003674	AEE30570.1, NP_173877.1, AAG03125.1
lcl|ORF382_NC_003070.9_8817345_8817914	189	158.303	2.74304E-43	gi|15238057|ref|NP_199541.1|F-box and associated interaction domains-containing protein [Arabidopsis thaliana]	GO:0008150, GO:0005737, GO:0003674	AED95495.1, BAA97164.1, NP_199541.1, Q9LVS9.1
lcl|ORF383_NC_003070.9_8821005_8822327	440	863.603	0.0	gi|186478840|ref|NP_001117347.1|F-box family protein [Arabidopsis thaliana]	GO:0005737, GO:0008759, GO:0009245, GO:0005829	P0DI05.1, P0DI06.1, BAC43134.1, P0DI04.1, ANM60084.1, P0DI03.1, P0DI02.1, BAD93716.1, AEE30571.1, AEE30577.1, NP_001185091.1, BAF01829.1, NP_001117352.1, NP_001117350.1, AAQ55275.1, BAE99878.1, AEE30583.1, NP_001117347.1, NP_001117348.1, AEE30564.1, NP_001319077.1, AEE30588.1, AAN12922.1, BAF01902.1, OAP14858.1
lcl|ORF384_NC_003070.9_8845224_8846360	378	713.375	0.0	gi|1063686255|ref|NP_001323408.1|ENTH/VHS/GAT family protein [Arabidopsis thaliana]	GO:0005739, GO:0048268, GO:0005905, GO:0030276, GO:0005794, GO:0030136, GO:0005545, GO:0006897	NP_001323408.1, ANM61176.1, OAP13808.1
lcl|ORF384_NC_003070.9_8845224_8846360	378	710.679	0.0	gi|15222535|ref|NP_173895.1|ENTH/VHS/GAT family protein [Arabidopsis thaliana]	GO:0005739, GO:0048268, GO:0005905, GO:0030276, GO:0005794, GO:0030136, GO:0005545, GO:0006897	AEE30592.1, AAG28817.1, Q9FRH3.1, NP_173895.1
lcl|ORF384_NC_003070.9_8845224_8846360	378	697.967	0.0	gi|297851100|ref|XP_002893431.1|hypothetical protein ARALYDRAFT_890187 [Arabidopsis lyrata subsp. lyrata]	GO:0048268, GO:0030276, GO:0030136, GO:0005543, GO:0005545
lcl|ORF384_NC_003070.9_8845224_8846360	378	675.626	0.0	gi|567147574|ref|XP_006415837.1|hypothetical protein EUTSA_v10009826mg [Eutrema salsugineum]	GO:0048268, GO:0030276, GO:0030136, GO:0005543, GO:0005545
lcl|ORF384_NC_003070.9_8845224_8846360	378	669.848	0.0	gi|565496652|ref|XP_006305965.1|hypothetical protein CARUB_v10011223mg [Capsella rubella]	GO:0048268, GO:0030276, GO:0030136, GO:0005543, GO:0005545
lcl|ORF384_NC_003070.9_8845224_8846360	378	669.463	0.0	gi|674251772|gb|KFK44537.1|hypothetical protein AALP_AA1G269700 [Arabis alpina]	GO:0048268, GO:0030276, GO:0005543, GO:0030136, GO:0005545
lcl|ORF384_NC_003070.9_8845224_8846360	378	653.284	0.0	gi|674875615|emb|CDY57160.1|BnaC05g50410D [Brassica napus]	GO:0048268, GO:0030276, GO:0005543, GO:0030136, GO:0005545
lcl|ORF385_NC_003070.9_8865831_8866607	258	436.802	1.88034E-153	gi|42571637|ref|NP_973909.1|tubby like protein 10 [Arabidopsis thaliana]	GO:0003700, GO:0005829, GO:0006355, GO:0005929, GO:0009620, GO:0061512, GO:0008081, GO:0016567, GO:0005634, GO:0009536, GO:0005886, GO:0035091	AEE30601.1, AEE30600.1, AAP13398.1, AAN72008.1, NP_973909.1, NP_001117353.1
lcl|ORF385_NC_003070.9_8865831_8866607	258	435.647	2.63406E-150	gi|15222543|ref|NP_173899.1|tubby like protein 10 [Arabidopsis thaliana]	GO:0003700, GO:0005829, GO:0006355, GO:0005929, GO:0009620, GO:0061512, GO:0008081, GO:0016567, GO:0005634, GO:0009536, GO:0005886, GO:0035091	AAQ06244.1, NP_173899.1, OAP16493.1, Q9FRH7.1, AEE30599.1, AAG28805.1
lcl|ORF386_NC_003070.9_8871540_8872385	281	448.358	1.74478E-157	gi|15222547|ref|NP_173901.1|Octicosapeptide/Phox/Bem1p family protein [Arabidopsis thaliana]	GO:0008150, GO:0005739	AEE30604.1, AAG28810.1, NP_173901.1
lcl|ORF387_NC_003070.9_8877957_8879471	504	890.952	0.0	gi|18395641|ref|NP_564228.1|Leucine-rich repeat protein kinase family protein [Arabidopsis thaliana]	GO:0016021, GO:0007169, GO:0004672, GO:0016301, GO:0004674, GO:0005524, GO:0005886, GO:0006468	ACN59233.1, AAL08297.1, AAQ65094.1, NP_564228.1, AAG28814.1, AEE30606.1
lcl|ORF387_NC_003070.9_8877957_8879471	504	830.091	0.0	gi|565498530|ref|XP_006306904.1|hypothetical protein CARUB_v10008465mg [Capsella rubella]	GO:0016020, GO:0016021, GO:0004672, GO:0005524, GO:0006468
lcl|ORF387_NC_003070.9_8877957_8879471	504	803.127	0.0	gi|567147651|ref|XP_006415859.1|hypothetical protein EUTSA_v10006964mg [Eutrema salsugineum]	GO:0016020, GO:0016021, GO:0004672, GO:0005524, GO:0006468
lcl|ORF388_NC_003070.9_8879556_8880179	207	403.29	5.12622E-135	gi|18395641|ref|NP_564228.1|Leucine-rich repeat protein kinase family protein [Arabidopsis thaliana]	GO:0016021, GO:0007169, GO:0004672, GO:0016301, GO:0004674, GO:0005524, GO:0005886, GO:0006468	ACN59233.1, AAL08297.1, AAQ65094.1, NP_564228.1, AAG28814.1, AEE30606.1
lcl|ORF388_NC_003070.9_8879556_8880179	207	390.963	3.36852E-130	gi|565498530|ref|XP_006306904.1|hypothetical protein CARUB_v10008465mg [Capsella rubella]	GO:0016020, GO:0016021, GO:0004672, GO:0005524, GO:0006468
lcl|ORF388_NC_003070.9_8879556_8880179	207	378.252	3.36066E-125	gi|567147651|ref|XP_006415859.1|hypothetical protein EUTSA_v10006964mg [Eutrema salsugineum]	GO:0016020, GO:0016021, GO:0004672, GO:0005524, GO:0006468
lcl|ORF388_NC_003070.9_8879556_8880179	207	371.703	1.02479E-122	gi|674251766|gb|KFK44531.1|hypothetical protein AALP_AA1G268700 [Arabis alpina]	GO:0016020, GO:0016021, GO:0004672, GO:0005524, GO:0006468
lcl|ORF388_NC_003070.9_8879556_8880179	207	362.073	4.8366E-119	gi|922499074|ref|XP_013587527.1|PREDICTED: probable inactive leucine-rich repeat receptor-like protein kinase At1g66830 [Brassica oleracea var. oleracea]	GO:0016020, GO:0016021, GO:0004672, GO:0005524, GO:0005886, GO:0006468
lcl|ORF389_NC_003070.9_8894385_8896799	804	1652.11	0.0	gi|15222566|ref|NP_173907.1|Pentatricopeptide repeat (PPR) superfamily protein [Arabidopsis thaliana]	GO:0008150, GO:0008270, GO:0005739	AEE30612.1, AAG28801.1, Q9FRI5.1, OAP14124.1, NP_173907.1
lcl|ORF389_NC_003070.9_8894385_8896799	804	1583.54	0.0	gi|297851096|ref|XP_002893429.1|pentatricopeptide repeat-containing protein [Arabidopsis lyrata subsp. lyrata]	GO:0008270
lcl|ORF389_NC_003070.9_8894385_8896799	804	1566.21	0.0	gi|565498326|ref|XP_006306802.1|hypothetical protein CARUB_v10008344mg [Capsella rubella]	GO:0008270
lcl|ORF389_NC_003070.9_8894385_8896799	804	1487.63	0.0	gi|674251775|gb|KFK44540.1|hypothetical protein AALP_AA1G270100 [Arabis alpina]	GO:0008270
lcl|ORF389_NC_003070.9_8894385_8896799	804	1459.89	0.0	gi|567147661|ref|XP_006415862.1|hypothetical protein EUTSA_v10006846mg [Eutrema salsugineum]	GO:0008270
lcl|ORF389_NC_003070.9_8894385_8896799	804	1419.06	0.0	gi|674251776|gb|KFK44541.1|hypothetical protein AALP_AA1G270100 [Arabis alpina]	GO:0008270
lcl|ORF389_NC_003070.9_8894385_8896799	804	1417.14	0.0	gi|922434194|ref|XP_013623134.1|PREDICTED: pentatricopeptide repeat-containing protein At1g25360 [Brassica oleracea var. oleracea]	GO:0008270
lcl|ORF390_NC_003070.9_8948466_8948939	157	198.749	2.78699E-58	gi|15222599|ref|NP_173919.1|aluminum activated malate transporter family protein [Arabidopsis thaliana]	GO:0016021, GO:0005634	OAP15137.1, AAG50799.1, AEE30631.1, Q9C6L8.1, NP_173919.1
lcl|ORF390_NC_003070.9_8948466_8948939	157	190.66	5.41001E-55	gi|297851080|ref|XP_002893421.1|predicted protein [Arabidopsis lyrata subsp. lyrata]	GO:0015743, GO:0016020, GO:0016021
lcl|ORF390_NC_003070.9_8948466_8948939	157	182.185	8.74966E-52	gi|565498990|ref|XP_006307134.1|hypothetical protein CARUB_v10008724mg [Capsella rubella]	GO:0015743, GO:0016020, GO:0016021
lcl|ORF390_NC_003070.9_8948466_8948939	157	181.03	2.84953E-51	gi|674251763|gb|KFK44528.1|hypothetical protein AALP_AA1G268500 [Arabis alpina]	GO:0015743, GO:0016020, GO:0016021
lcl|ORF390_NC_003070.9_8948466_8948939	157	175.637	2.39683E-49	gi|567147714|ref|XP_006415877.1|hypothetical protein EUTSA_v10007220mg [Eutrema salsugineum]	GO:0015743, GO:0016020, GO:0016021
lcl|ORF391_NC_003070.9_8949195_8949749	184	269.24	5.90177E-85	gi|15222599|ref|NP_173919.1|aluminum activated malate transporter family protein [Arabidopsis thaliana]	GO:0016021, GO:0005634	OAP15137.1, AAG50799.1, AEE30631.1, Q9C6L8.1, NP_173919.1
lcl|ORF391_NC_003070.9_8949195_8949749	184	269.24	8.2412E-85	gi|297851080|ref|XP_002893421.1|predicted protein [Arabidopsis lyrata subsp. lyrata]	GO:0015743, GO:0016020, GO:0016021
lcl|ORF391_NC_003070.9_8949195_8949749	184	268.47	1.87451E-84	gi|565498990|ref|XP_006307134.1|hypothetical protein CARUB_v10008724mg [Capsella rubella]	GO:0015743, GO:0016020, GO:0016021
lcl|ORF392_NC_003070.9_8976993_8977496	167	243.432	1.47725E-78	gi|1063686333|ref|NP_001323092.1|myb-like transcription factor family protein [Arabidopsis thaliana]	GO:0003677, GO:0003700, GO:0006351, GO:0006355, GO:0005634	ANM60836.1, NP_001323092.1
lcl|ORF392_NC_003070.9_8976993_8977496	167	243.047	2.17449E-77	gi|18395724|ref|NP_564236.1|myb-like transcription factor family protein [Arabidopsis thaliana]	GO:0003677, GO:0003700, GO:0006351, GO:0006355, GO:0005634	AAK00389.1, AAO11590.1, AEE30641.1, NP_564236.1, AAK49622.1, AAG41472.1
lcl|ORF392_NC_003070.9_8976993_8977496	167	183.341	3.30162E-54	gi|297851074|ref|XP_002893418.1|predicted protein [Arabidopsis lyrata subsp. lyrata]	GO:0003677, GO:0006351, GO:0006355, GO:0005634
lcl|ORF392_NC_003070.9_8976993_8977496	167	152.91	4.22777E-42	gi|565494968|ref|XP_006305123.1|hypothetical protein CARUB_v10009492mg [Capsella rubella]	GO:0003677, GO:0006351, GO:0006355, GO:0005634
lcl|ORF394_NC_003070.9_9078135_9079448	437	140.969	8.90749E-35	gi|465994941|gb|EMP39634.1|Translation initiation factor IF-2 [Chelonia mydas]	GO:0003743, GO:0045095, GO:0006413
lcl|ORF395_NC_003070.9_9087213_9087767	184	354.755	1.63823E-120	gi|15222679|ref|NP_173950.1|cryptochrome-interacting basic-helix-loop-helix 5 [Arabidopsis thaliana]	GO:0005515, GO:0003677, GO:0003700, GO:0006351, GO:0046983, GO:0006355, GO:0009637, GO:0005634, GO:0040008, GO:0009911	BAC42025.1, NP_973913.1, NP_001323073.1, OAP19204.1, AAG50678.1, NP_001323071.1, AAO63398.1, ANM60815.1, AEE30668.1, ANM60813.1, NP_173950.1, AEE30667.1, Q9C670.1
lcl|ORF395_NC_003070.9_9087213_9087767	184	295.049	3.55695E-97	gi|1063686415|ref|NP_001323072.1|cryptochrome-interacting basic-helix-loop-helix 5 [Arabidopsis thaliana]	GO:0003677, GO:0005515, GO:0003700, GO:0006351, GO:0046983, GO:0006355, GO:0009637, GO:0005634, GO:0009911, GO:0040008	NP_001323072.1, ANM60814.1
lcl|ORF395_NC_003070.9_9087213_9087767	184	238.81	1.33343E-74	gi|565499894|ref|XP_006307586.1|hypothetical protein CARUB_v10009210mg, partial [Capsella rubella]	GO:0046983
lcl|ORF395_NC_003070.9_9087213_9087767	184	238.81	1.73878E-74	gi|565499896|ref|XP_006307587.1|hypothetical protein CARUB_v10009210mg, partial [Capsella rubella]	GO:0046983
lcl|ORF395_NC_003070.9_9087213_9087767	184	222.631	3.5075E-69	gi|79318615|ref|NP_001031093.1|cryptochrome-interacting basic-helix-loop-helix 5 [Arabidopsis thaliana]	GO:0005515, GO:0003677, GO:0003700, GO:0006351, GO:0046983, GO:0006355, GO:0009637, GO:0005634, GO:0009911, GO:0040008	AAS79545.1, CAG25856.1, NP_001031093.1, AEE30669.1
lcl|ORF395_NC_003070.9_9087213_9087767	184	179.104	4.4076E-52	gi|297851058|ref|XP_002893410.1|DNA binding protein [Arabidopsis lyrata subsp. lyrata]	GO:0046983
lcl|ORF395_NC_003070.9_9087213_9087767	184	176.792	1.84511E-50	gi|567147837|ref|XP_006415908.1|hypothetical protein EUTSA_v10007696mg [Eutrema salsugineum]	GO:0046983
lcl|ORF396_NC_003070.9_9109089_9109664	191	356.681	7.36122E-113	gi|334182884|ref|NP_001185099.1|DNA binding protein [Arabidopsis thaliana]	GO:0008150, GO:0005634	NP_001185099.1, AEE30678.1
lcl|ORF396_NC_003070.9_9109089_9109664	191	356.295	9.65589E-113	gi|186478884|ref|NP_173957.2|DNA binding protein [Arabidopsis thaliana]	GO:0008150, GO:0005634	NP_173957.2, AEE30677.1
lcl|ORF396_NC_003070.9_9109089_9109664	191	319.701	4.77411E-99	gi|297851052|ref|XP_002893407.1|predicted protein [Arabidopsis lyrata subsp. lyrata]	GO:0005634
lcl|ORF396_NC_003070.9_9109089_9109664	191	254.603	2.98724E-75	gi|567147852|ref|XP_006415912.1|hypothetical protein EUTSA_v10006590mg [Eutrema salsugineum]	GO:0005634
lcl|ORF396_NC_003070.9_9109089_9109664	191	253.447	1.08356E-74	gi|922481982|ref|XP_013638647.1|PREDICTED: uncharacterized protein LOC106343859 [Brassica oleracea var. oleracea]	GO:0005634
lcl|ORF397_NC_003070.9_9112611_9113150	179	241.506	9.86542E-71	gi|334182884|ref|NP_001185099.1|DNA binding protein [Arabidopsis thaliana]	GO:0008150, GO:0005634	NP_001185099.1, AEE30678.1
lcl|ORF397_NC_003070.9_9112611_9113150	179	241.506	1.01925E-70	gi|186478884|ref|NP_173957.2|DNA binding protein [Arabidopsis thaliana]	GO:0008150, GO:0005634	NP_173957.2, AEE30677.1
lcl|ORF397_NC_003070.9_9112611_9113150	179	232.261	1.56539E-67	gi|297851052|ref|XP_002893407.1|predicted protein [Arabidopsis lyrata subsp. lyrata]	GO:0005634
lcl|ORF397_NC_003070.9_9112611_9113150	179	221.861	8.101E-64	gi|565491004|ref|XP_006303141.1|hypothetical protein CARUB_v10008119mg, partial [Capsella rubella]	GO:0005634
lcl|ORF397_NC_003070.9_9112611_9113150	179	221.861	8.88507E-64	gi|565491002|ref|XP_006303140.1|hypothetical protein CARUB_v10008119mg, partial [Capsella rubella]	GO:0005634
lcl|ORF398_NC_003070.9_9151815_9152483	222	452.21	8.65058E-155	gi|18395911|ref|NP_564247.1|Tetratricopeptide repeat (TPR)-like superfamily protein [Arabidopsis thaliana]	GO:0008150, GO:0005739, GO:0003674	AAF98572.1, AEE30694.1, Q9FZD1.1, NP_564247.1, AAL91225.1, AAM91228.1
lcl|ORF399_NC_003070.9_9158352_9159896	514	1049.65	0.0	gi|15222719|ref|NP_173972.1|Pentatricopeptide repeat (PPR) superfamily protein [Arabidopsis thaliana]	GO:0008150, GO:0005739, GO:0003674	OAP12145.1, Q9FZD4.1, AAF98569.1, AEE30697.1, NP_173972.1
lcl|ORF400_NC_003070.9_9193689_9195101	470	785.793	0.0	gi|15222739|ref|NP_173983.1|C2H2-like zinc finger protein [Arabidopsis thaliana]	GO:0003700, GO:0008270, GO:0046872, GO:0006355, GO:0005634, GO:0003676	BAH30318.1, AEE30709.1, NP_173983.1, AAF98586.1
lcl|ORF400_NC_003070.9_9193689_9195101	470	727.243	0.0	gi|297851022|ref|XP_002893392.1|zinc finger family protein [Arabidopsis lyrata subsp. lyrata]	GO:0046872, GO:0003676
lcl|ORF400_NC_003070.9_9193689_9195101	470	687.182	0.0	gi|565497290|ref|XP_006306284.1|hypothetical protein CARUB_v10012148mg [Capsella rubella]	GO:0046872, GO:0003676
lcl|ORF400_NC_003070.9_9193689_9195101	470	625.935	0.0	gi|567147945|ref|XP_006415937.1|hypothetical protein EUTSA_v10009600mg [Eutrema salsugineum]	GO:0046872, GO:0003676
lcl|ORF401_NC_003070.9_9220287_9220760	157	241.121	2.92908E-72	gi|1063686522|ref|NP_001323082.1|transcriptional factor B3 family protein [Arabidopsis thaliana]	GO:0003677, GO:0003700, GO:0009507, GO:0006351, GO:0006355, GO:0005634	NP_001323082.1, ANM60825.1
lcl|ORF401_NC_003070.9_9220287_9220760	157	240.736	3.16785E-72	gi|1063686519|ref|NP_001323081.1|transcriptional factor B3 family protein [Arabidopsis thaliana]	GO:0003677, GO:0003700, GO:0009507, GO:0006351, GO:0006355, GO:0005634	NP_001323081.1, ANM60824.1
lcl|ORF401_NC_003070.9_9220287_9220760	157	239.195	3.65549E-72	gi|1063686524|ref|NP_001323078.1|transcriptional factor B3 family protein [Arabidopsis thaliana]	GO:0003677, GO:0003700, GO:0009507, GO:0006351, GO:0006355, GO:0005634	NP_001323078.1, ANM60821.1
lcl|ORF401_NC_003070.9_9220287_9220760	157	238.81	1.56749E-71	gi|1063686517|ref|NP_001323080.1|transcriptional factor B3 family protein [Arabidopsis thaliana]	GO:0003677, GO:0003700, GO:0009507, GO:0006351, GO:0006355, GO:0005634	NP_001323080.1, ANM60823.1
lcl|ORF401_NC_003070.9_9220287_9220760	157	239.58	3.4395E-71	gi|30689588|ref|NP_173990.2|transcriptional factor B3 family protein [Arabidopsis thaliana]	GO:0003677, GO:0003700, GO:0009507, GO:0006351, GO:0006355, GO:0005634	Q84WP3.2, AEE30720.1, NP_173990.2
lcl|ORF401_NC_003070.9_9220287_9220760	157	239.195	9.12109E-71	gi|1063686514|ref|NP_001323079.1|transcriptional factor B3 family protein [Arabidopsis thaliana]	GO:0003677, GO:0003700, GO:0009507, GO:0006351, GO:0006355, GO:0005634	ANM60822.1, OAP17086.1, NP_001323079.1
lcl|ORF401_NC_003070.9_9220287_9220760	157	199.519	2.1932E-56	gi|297851012|ref|XP_002893387.1|T24P13.6 [Arabidopsis lyrata subsp. lyrata]	GO:0003677, GO:0006351, GO:0006355, GO:0005634
lcl|ORF402_NC_003070.9_9241434_9241991	185	339.347	1.7064E-110	gi|1063686535|ref|NP_001321974.1|EXS (ERD1/XPR1/SYG1) family protein [Arabidopsis thaliana]	GO:0006817, GO:0016021, GO:0005886	NP_001321974.1, ANM59630.1
lcl|ORF402_NC_003070.9_9241434_9241991	185	338.576	9.45019E-110	gi|15223330|ref|NP_173995.1|EXS (ERD1/XPR1/SYG1) family protein [Arabidopsis thaliana]	GO:0016021, GO:0006817, GO:0005886	AAR99489.1, AEE30725.1, NP_173995.1, Q6R8G3.1, OAP14454.1
lcl|ORF402_NC_003070.9_9241434_9241991	185	299.286	6.84218E-97	gi|565499220|ref|XP_006307249.1|hypothetical protein CARUB_v10008856mg [Capsella rubella]	GO:0016020, GO:0016021
lcl|ORF404_NC_003070.9_9281799_9282254	151	315.849	2.97863E-109	gi|42571653|ref|NP_973917.1|Plant self-incompatibility protein S1 family [Arabidopsis thaliana]	GO:0008150, GO:0003674, GO:0005576	AEE30741.1, NP_973917.1, AAT41785.1
lcl|ORF404_NC_003070.9_9281799_9282254	151	250.751	1.20019E-83	gi|30689650|ref|NP_849709.1|Plant self-incompatibility protein S1 family [Arabidopsis thaliana]	GO:0008150, GO:0003674, GO:0005576	AEE30740.1, AAO39959.1, BAC42658.1, NP_849709.1
lcl|ORF405_NC_003070.9_9296316_9298373	685	1408.28	0.0	gi|15223361|ref|NP_174005.1|cullin 3 [Arabidopsis thaliana]	GO:0005515, GO:0031625, GO:0009639, GO:0000151, GO:0005829, GO:0019005, GO:0061630, GO:0009960, GO:0031461, GO:0009793, GO:0042787, GO:0004842, GO:0009911, GO:0006511, GO:0005634	Q9ZVH4.1, AAD14503.1, AEE30747.1, OAP19031.1, AAF87034.1, CAC87120.1, NP_174005.1
lcl|ORF405_NC_003070.9_9296316_9298373	685	1397.1	0.0	gi|297845492|ref|XP_002890627.1|ATCUL3/ATCUL3A/CUL3/CUL3A [Arabidopsis lyrata subsp. lyrata]	GO:0031625, GO:0006511
lcl|ORF405_NC_003070.9_9296316_9298373	685	1384.39	0.0	gi|565498334|ref|XP_006306806.1|hypothetical protein CARUB_v10008349mg [Capsella rubella]	GO:0031625, GO:0006511
lcl|ORF405_NC_003070.9_9296316_9298373	685	1367.06	0.0	gi|567148054|ref|XP_006415969.1|hypothetical protein EUTSA_v10006921mg [Eutrema salsugineum]	GO:0031625, GO:0006511
lcl|ORF405_NC_003070.9_9296316_9298373	685	1360.9	0.0	gi|674917003|emb|CDY16196.1|BnaA09g29300D [Brassica napus]	GO:0031625, GO:0006511
lcl|ORF406_NC_003070.9_9329337_9330104	255	283.493	2.40256E-94	gi|18396114|ref|NP_564266.1|zinc finger CCHC domain protein [Arabidopsis thaliana]	GO:0008150, GO:0003674, GO:0005634	AAK43937.1, NP_564266.1, AAM10182.1, AAL32942.1, AAD14498.1, OAP14301.1, AAM64467.1, AEE30759.1
lcl|ORF407_NC_003070.9_9441921_9443090	389	687.952	0.0	gi|1063686654|ref|NP_001322558.1|disease resistance protein (TIR-NBS-LRR class) [Arabidopsis thaliana]	GO:0005737, GO:0007165, GO:0043531, GO:0006952	NP_001322557.1, ANM60257.1, NP_001322556.1, ANM60258.1, ANM60259.1, NP_001322558.1
lcl|ORF407_NC_003070.9_9441921_9443090	389	686.411	0.0	gi|1063686657|ref|NP_001322559.1|disease resistance protein (TIR-NBS-LRR class) [Arabidopsis thaliana]	GO:0005737, GO:0007165, GO:0043531, GO:0006952	ANM60263.1, NP_001322559.1, ANM60260.1, NP_001322562.1
lcl|ORF407_NC_003070.9_9441921_9443090	389	685.641	0.0	gi|1063686660|ref|NP_001322560.1|disease resistance protein (TIR-NBS-LRR class) [Arabidopsis thaliana]	GO:0005737, GO:0007165, GO:0043531, GO:0006952	NP_001322560.1, ANM60261.1
lcl|ORF407_NC_003070.9_9441921_9443090	389	685.641	0.0	gi|15223444|ref|NP_174038.1|disease resistance protein (TIR-NBS-LRR class) [Arabidopsis thaliana]	GO:0005737, GO:0007165, GO:0043531, GO:0006952	AEE30791.1, NP_174038.1
lcl|ORF407_NC_003070.9_9441921_9443090	389	684.1	0.0	gi|1063686662|ref|NP_001322561.1|disease resistance protein (TIR-NBS-LRR class) [Arabidopsis thaliana]	GO:0005737, GO:0007165, GO:0043531, GO:0006952	ANM60262.1, NP_001322561.1
lcl|ORF407_NC_003070.9_9441921_9443090	389	596.66	0.0	gi|297850934|ref|XP_002893348.1|predicted protein [Arabidopsis lyrata subsp. lyrata]	GO:0007165, GO:0043531, GO:0006952
lcl|ORF407_NC_003070.9_9441921_9443090	389	578.941	0.0	gi|297850936|ref|XP_002893349.1|hypothetical protein ARALYDRAFT_889995 [Arabidopsis lyrata subsp. lyrata]	GO:0007165, GO:0043531, GO:0006952
lcl|ORF408_NC_003070.9_9445257_9445817	186	388.652	7.97821E-125	gi|1063686654|ref|NP_001322558.1|disease resistance protein (TIR-NBS-LRR class) [Arabidopsis thaliana]	GO:0005737, GO:0007165, GO:0043531, GO:0006952	NP_001322557.1, ANM60257.1, NP_001322556.1, ANM60258.1, ANM60259.1, NP_001322558.1
lcl|ORF408_NC_003070.9_9445257_9445817	186	388.267	1.25654E-123	gi|1063686657|ref|NP_001322559.1|disease resistance protein (TIR-NBS-LRR class) [Arabidopsis thaliana]	GO:0005737, GO:0007165, GO:0043531, GO:0006952	ANM60263.1, NP_001322559.1, ANM60260.1, NP_001322562.1
lcl|ORF408_NC_003070.9_9445257_9445817	186	387.882	2.27235E-123	gi|1063686660|ref|NP_001322560.1|disease resistance protein (TIR-NBS-LRR class) [Arabidopsis thaliana]	GO:0005737, GO:0007165, GO:0043531, GO:0006952	NP_001322560.1, ANM60261.1
lcl|ORF408_NC_003070.9_9445257_9445817	186	388.267	9.88735E-123	gi|15223444|ref|NP_174038.1|disease resistance protein (TIR-NBS-LRR class) [Arabidopsis thaliana]	GO:0005737, GO:0007165, GO:0043531, GO:0006952	AEE30791.1, NP_174038.1
lcl|ORF408_NC_003070.9_9445257_9445817	186	349.362	3.9373E-109	gi|186478922|ref|NP_174037.3|transmembrane receptors / ATP binding protein [Arabidopsis thaliana]	GO:0005737, GO:0009507, GO:0007165, GO:0016021, GO:0043531, GO:0009506, GO:0006952	NP_174037.3, AEE30789.1
lcl|ORF408_NC_003070.9_9445257_9445817	186	348.977	4.97705E-109	gi|238478649|ref|NP_001154372.1|transmembrane receptors / ATP binding protein [Arabidopsis thaliana]	GO:0005737, GO:0009507, GO:0007165, GO:0016021, GO:0043531, GO:0009506, GO:0006952	AEE30790.1, NP_001154372.1
lcl|ORF409_NC_003070.9_9476094_9480506	1470	1026.16	0.0	gi|2865437|gb|AAC02672.1|polyprotein, partial [Arabidopsis arenosa]	GO:0008270, GO:0015074, GO:0003676
lcl|ORF410_NC_003070.9_9483732_9484193	153	256.144	6.35448E-85	gi|18396284|ref|NP_564275.1|transmembrane protein [Arabidopsis thaliana]	GO:0005768, GO:0005515, GO:0008150, GO:0005802, GO:0016021, GO:0005794, GO:0005634	NP_564275.1, AAL47365.1, AAF99729.1, OAP12704.1, AEE30804.1, AAK96728.1
lcl|ORF410_NC_003070.9_9483732_9484193	153	218.394	4.56556E-70	gi|297845676|ref|XP_002890719.1|hypothetical protein ARALYDRAFT_472926 [Arabidopsis lyrata subsp. lyrata]	GO:0016020, GO:0016021
lcl|ORF411_NC_003070.9_9487722_9488318	198	299.671	2.43023E-92	gi|18396292|ref|NP_564276.1|histidine kinase 3 [Arabidopsis thaliana]	GO:0005789, GO:0000155, GO:0009409, GO:0048831, GO:0009909, GO:0016021, GO:0071215, GO:0010271, GO:0010150, GO:0004673, GO:0006970, GO:0009884, GO:0080117, GO:0043424, GO:0005886, GO:0005515, GO:0000160, GO:0010029, GO:0016036, GO:0070417, GO:0034757, GO:0071329, GO:0010087, GO:0009651, GO:0009414, GO:0005034, GO:0009116, GO:0048509, GO:0042742, GO:0009736, GO:0004721	OAP18987.1, Q9C5U1.1, NP_564276.1, BAB40775.1, AEE30806.1
lcl|ORF411_NC_003070.9_9487722_9488318	198	292.352	1.68306E-89	gi|297845680|ref|XP_002890721.1|hypothetical protein ARALYDRAFT_472928 [Arabidopsis lyrata subsp. lyrata]	GO:0000155, GO:0023014, GO:0007165, GO:0016020, GO:0016021, GO:0000160, GO:0016310, GO:0016772, GO:0005622
lcl|ORF411_NC_003070.9_9487722_9488318	198	287.345	1.03569E-87	gi|565492246|ref|XP_006303762.1|hypothetical protein CARUB_v10011949mg [Capsella rubella]	GO:0000155, GO:0023014, GO:0007165, GO:0016020, GO:0016021, GO:0000160, GO:0016310, GO:0016772, GO:0005622
lcl|ORF411_NC_003070.9_9487722_9488318	198	266.159	7.20291E-80	gi|567147362|ref|XP_006415777.1|hypothetical protein EUTSA_v10006654mg [Eutrema salsugineum]	GO:0000155, GO:0023014, GO:0007165, GO:0016020, GO:0000160, GO:0016021, GO:0016772, GO:0016310, GO:0005622
lcl|ORF414_NC_003070.9_9535536_9536819	427	791.186	0.0	gi|1063686729|ref|NP_001321149.1|no pollen germination related 1 [Arabidopsis thaliana]	GO:0008150, GO:0005516, GO:0005634, GO:0005886	NP_001321149.1, ANM58735.1
lcl|ORF414_NC_003070.9_9535536_9536819	427	773.852	0.0	gi|18396347|ref|NP_564285.1|no pollen germination related 1 [Arabidopsis thaliana]	GO:0008150, GO:0005516, GO:0005634, GO:0005886	NP_564285.1, AEE30834.1, AAQ22600.1, AAF99738.1, AAL16183.1
lcl|ORF414_NC_003070.9_9535536_9536819	427	773.467	0.0	gi|1063686731|ref|NP_001321148.1|no pollen germination related 1 [Arabidopsis thaliana]	GO:0008150, GO:0005516, GO:0005634, GO:0005886	NP_001321148.1, ANM58734.1
lcl|ORF415_NC_003070.9_9545259_9546167	302	618.231	0.0	gi|18396359|ref|NP_564286.1|alpha/beta-Hydrolases superfamily protein [Arabidopsis thaliana]	GO:0006629, GO:0008374, GO:0016021, GO:0004607, GO:0005773, GO:0005576, GO:0005774	NP_564286.1, AAM64980.1, AAM91444.1, AAF99739.1, Q9FZI8.1, AAR31109.1, AAK32913.1, AEE30837.1, AAQ14348.1
lcl|ORF415_NC_003070.9_9545259_9546167	302	577.4	0.0	gi|297845698|ref|XP_002890730.1|lecithin:cholesterol acyltransferase family protein [Arabidopsis lyrata subsp. lyrata]	GO:0016746, GO:0006629, GO:0008374, GO:0016740
lcl|ORF415_NC_003070.9_9545259_9546167	302	548.125	0.0	gi|565499648|ref|XP_006307463.1|hypothetical protein CARUB_v10009090mg [Capsella rubella]	GO:0006629, GO:0008374
lcl|ORF415_NC_003070.9_9545259_9546167	302	545.043	0.0	gi|567147276|ref|XP_006415754.1|hypothetical protein EUTSA_v10007681mg [Eutrema salsugineum]	GO:0008374, GO:0006629
lcl|ORF416_NC_003070.9_9637785_9638306	173	366.311	1.10933E-124	gi|18396452|ref|NP_564291.1|lipase, putative (DUF620) [Arabidopsis thaliana]	GO:0005739, GO:0003674	OAP16697.1, AEE30863.1, AAM51394.1, NP_564291.1, AAM13856.1
lcl|ORF417_NC_003070.9_9642549_9643187	212	213.386	8.77595E-67	gi|15217690|ref|NP_174092.1|Glycine-rich protein family [Arabidopsis thaliana]	GO:0008150, GO:0003674	AAF24947.1, AAO42381.1, AEE30867.1, NP_174092.1, AAO22762.1
lcl|ORF417_NC_003070.9_9642549_9643187	212	212.616	1.31838E-66	gi|145324042|ref|NP_001077610.1|Glycine-rich protein family [Arabidopsis thaliana]	GO:0008150, GO:0003674	AEE30868.1, NP_001077610.1
lcl|ORF418_NC_003070.9_9658026_9658772	248	501.901	2.20035E-168	gi|145336181|ref|NP_174096.3|nucleic acid binding protein [Arabidopsis thaliana]	GO:0008150, GO:0005634, GO:0003676	NP_174096.3, AEE30872.1, AAM13844.1
lcl|ORF418_NC_003070.9_9658026_9658772	248	483.026	2.56498E-155	gi|297845734|ref|XP_002890748.1|predicted protein [Arabidopsis lyrata subsp. lyrata]	GO:0000166
lcl|ORF418_NC_003070.9_9658026_9658772	248	461.455	2.15261E-153	gi|565497996|ref|XP_006306637.1|hypothetical protein CARUB_v10008153mg [Capsella rubella]	GO:0000166
lcl|ORF418_NC_003070.9_9658026_9658772	248	461.07	1.39577E-152	gi|565497998|ref|XP_006306638.1|hypothetical protein CARUB_v10008153mg [Capsella rubella]	GO:0000166
lcl|ORF422_NC_003070.9_9703170_9703700	176	259.61	1.84766E-77	gi|15217747|ref|NP_174106.1|RUN/FYVE domain protein [Arabidopsis thaliana]	GO:0008150, GO:0003674, GO:0005886	AAG50575.1, NP_174106.1, AEE30884.1
lcl|ORF423_NC_003070.9_9708939_9710018	359	481.1	1.91606E-160	gi|1063686833|ref|NP_001320575.1|DEAD/DEAH box RNA helicase family protein [Arabidopsis thaliana]	GO:0008026, GO:0042631, GO:0005524, GO:0005634	NP_001320575.1, ANM58116.1
lcl|ORF423_NC_003070.9_9708939_9710018	359	481.1	2.78455E-160	gi|30690118|ref|NP_174109.2|DEAD/DEAH box RNA helicase family protein [Arabidopsis thaliana]	GO:0008026, GO:0042631, GO:0005524, GO:0005634	NP_174109.2, AEE30887.1, Q0WVW7.2
lcl|ORF423_NC_003070.9_9708939_9710018	359	404.06	1.52744E-130	gi|297845738|ref|XP_002890750.1|helicase [Arabidopsis lyrata subsp. lyrata]	GO:0008026, GO:0004386, GO:0006310, GO:0016787, GO:0005524, GO:0003676
lcl|ORF424_NC_003070.9_9771792_9772280	162	267.7	1.50551E-87	gi|15217812|ref|NP_174124.1|2-oxoglutarate (2OG) and Fe(II)-dependent oxygenase superfamily protein [Arabidopsis thaliana]	GO:0005737, GO:0046872, GO:0016706, GO:0055114	AAG51483.1, NP_174124.1, AEE30904.1, OAP13909.1
lcl|ORF424_NC_003070.9_9771792_9772280	162	223.402	4.04626E-70	gi|565496522|ref|XP_006305900.1|hypothetical protein CARUB_v10011074mg [Capsella rubella]	GO:0046872, GO:0016491, GO:0055114
lcl|ORF424_NC_003070.9_9771792_9772280	162	197.978	3.54706E-60	gi|922414711|ref|XP_013591595.1|PREDICTED: probable 2-oxoglutarate-dependent dioxygenase AOP1 [Brassica oleracea var. oleracea]	GO:0046872, GO:0016491, GO:0055114
lcl|ORF425_NC_003070.9_9779166_9779702	178	108.227	3.85652E-24	gi|15217815|ref|NP_174127.1|Pre-mRNA-splicing factor 3 [Arabidopsis thaliana]	GO:0000398, GO:0046540, GO:0005634	NP_001321377.1, AAG51492.1, NP_174127.1, NP_001319094.1, AAM83220.1, ANM58978.1, ANM58979.1, AEE30907.1
lcl|ORF425_NC_003070.9_9779166_9779702	178	85.1149	4.1273E-16	gi|565498330|ref|XP_006306804.1|hypothetical protein CARUB_v10008347mg [Capsella rubella]	GO:0000398, GO:0046540
lcl|ORF425_NC_003070.9_9779166_9779702	178	84.7297	5.83946E-16	gi|297845750|ref|XP_002890756.1|hypothetical protein ARALYDRAFT_473006 [Arabidopsis lyrata subsp. lyrata]	GO:0000398, GO:0046540
lcl|ORF425_NC_003070.9_9779166_9779702	178	81.2629	1.00792E-14	gi|567147107|ref|XP_006415703.1|hypothetical protein EUTSA_v10006834mg [Eutrema salsugineum]	GO:0000398, GO:0046540
lcl|ORF426_NC_003070.9_9780066_9780593	175	227.254	4.68012E-67	gi|15217815|ref|NP_174127.1|Pre-mRNA-splicing factor 3 [Arabidopsis thaliana]	GO:0000398, GO:0046540, GO:0005634	NP_001321377.1, AAG51492.1, NP_174127.1, NP_001319094.1, AAM83220.1, ANM58978.1, ANM58979.1, AEE30907.1
lcl|ORF426_NC_003070.9_9780066_9780593	175	191.43	8.58075E-54	gi|297845750|ref|XP_002890756.1|hypothetical protein ARALYDRAFT_473006 [Arabidopsis lyrata subsp. lyrata]	GO:0000398, GO:0046540
lcl|ORF426_NC_003070.9_9780066_9780593	175	180.644	6.99342E-50	gi|565498330|ref|XP_006306804.1|hypothetical protein CARUB_v10008347mg [Capsella rubella]	GO:0000398, GO:0046540
lcl|ORF427_NC_003070.9_9789825_9790568	247	473.396	1.0651E-167	gi|42562365|ref|NP_174129.2|RING finger protein [Arabidopsis thaliana]	GO:0008150, GO:0003674, GO:0005634	NP_174129.2, AEE30909.1
lcl|ORF427_NC_003070.9_9789825_9790568	247	471.855	5.2953E-167	gi|1063686882|ref|NP_001320595.1|RING finger protein [Arabidopsis thaliana]	GO:0008150, GO:0003674, GO:0005634	NP_001320595.1, ANM58138.1
lcl|ORF428_NC_003070.9_9827268_9827882	204	410.609	4.23587E-141	gi|30690222|ref|NP_849718.1|Auxin-responsive GH3 family protein [Arabidopsis thaliana]	GO:0010252, GO:0005737, GO:0009733, GO:0005634, GO:0010279	AEE30922.1, NP_849718.1
lcl|ORF428_NC_003070.9_9827268_9827882	204	413.305	3.61936E-140	gi|15217844|ref|NP_174134.1|Auxin-responsive GH3 family protein [Arabidopsis thaliana]	GO:0010252, GO:0005737, GO:0009733, GO:0005634, GO:0010279	AAM47375.1, AAK96476.1, AEE30921.1, AAG51481.1, OAP17660.1, NP_174134.1, Q9FZ87.1, AAF98442.1
lcl|ORF430_NC_003070.9_9951933_9952502	189	307.375	1.2171E-104	gi|15217903|ref|NP_174158.1|ERF domain protein 12 [Arabidopsis thaliana]	GO:0003677, GO:0003700, GO:0006351, GO:0006355, GO:0009873, GO:0005634, GO:0005622, GO:0006952	Q94ID6.1, AAM20649.1, AEE30962.1, BAB62912.1, NP_174158.1, AAO00964.1, OAP16208.1
lcl|ORF430_NC_003070.9_9951933_9952502	189	301.212	2.99007E-102	gi|297845782|ref|XP_002890772.1|ATERF12/ERF12 [Arabidopsis lyrata subsp. lyrata]	GO:0003677, GO:0003700, GO:0006351, GO:0006355, GO:0005634
lcl|ORF430_NC_003070.9_9951933_9952502	189	266.544	1.85437E-88	gi|565496970|ref|XP_006306124.1|hypothetical protein CARUB_v10011585mg [Capsella rubella]	GO:0003677, GO:0003700, GO:0006351, GO:0006355, GO:0005634
lcl|ORF430_NC_003070.9_9951933_9952502	189	254.988	5.9194E-84	gi|567146971|ref|XP_006415666.1|hypothetical protein EUTSA_v10009947mg [Eutrema salsugineum]	GO:0003677, GO:0003700, GO:0006351, GO:0006355, GO:0005634
lcl|ORF431_NC_003070.9_9965445_9966059	204	390.193	4.08861E-131	gi|18396768|ref|NP_564307.1|MAC/Perforin domain-containing protein [Arabidopsis thaliana]	GO:0006955, GO:0009651, GO:0052542, GO:0010337, GO:0008219, GO:0009626, GO:0003674, GO:0005634	NP_564307.1, AAF16762.1, AEE30965.1, Q9SGN6.1, OAP17100.1, AAM20282.1, AAL24092.1
lcl|ORF432_NC_003070.9_9980241_9980873	210	186.808	5.39757E-51	gi|297845788|ref|XP_002890775.1|HB-1 [Arabidopsis lyrata subsp. lyrata]	GO:0003677, GO:0006351, GO:0006355, GO:0005634
lcl|ORF432_NC_003070.9_9980241_9980873	210	172.555	4.46182E-46	gi|567146930|ref|XP_006415655.1|hypothetical protein EUTSA_v10006543mg [Eutrema salsugineum]	GO:0003677, GO:0006351, GO:0006355, GO:0005634
lcl|ORF433_NC_003070.9_9981213_9981701	162	209.92	7.54579E-60	gi|297845788|ref|XP_002890775.1|HB-1 [Arabidopsis lyrata subsp. lyrata]	GO:0003677, GO:0006351, GO:0006355, GO:0005634
lcl|ORF433_NC_003070.9_9981213_9981701	162	187.963	3.2874E-52	gi|565490990|ref|XP_006303134.1|hypothetical protein CARUB_v10008083mg [Capsella rubella]	GO:0006351, GO:0006355
lcl|ORF433_NC_003070.9_9981213_9981701	162	168.703	2.05586E-45	gi|567146930|ref|XP_006415655.1|hypothetical protein EUTSA_v10006543mg [Eutrema salsugineum]	GO:0003677, GO:0006351, GO:0006355, GO:0005634
lcl|ORF434_NC_003070.9_10003950_10004522	190	285.804	4.13336E-96	gi|15218663|ref|NP_174167.1|AGAMOUS-like 58 [Arabidopsis thaliana]	GO:0003677, GO:0003700, GO:0000165, GO:0046983, GO:0016021, GO:0006355, GO:0000977, GO:0005634, GO:0045944	AAF16765.1, AEE30978.1, NP_174167.1
lcl|ORF434_NC_003070.9_10003950_10004522	190	237.269	5.34455E-77	gi|15218684|ref|NP_174168.1|AGAMOUS-like 59 [Arabidopsis thaliana]	GO:0003677, GO:0003700, GO:0000165, GO:0046983, GO:0006355, GO:0000977, GO:0005634, GO:0045944	AAF16766.1, NP_174168.1, AEE30979.1
lcl|ORF434_NC_003070.9_10003950_10004522	190	228.409	1.96231E-73	gi|145324072|ref|NP_001077625.1|AGAMOUS-like 64 [Arabidopsis thaliana]	GO:0003700, GO:0000165, GO:0046983, GO:0006355, GO:0000977, GO:0005634, GO:0045944	AAN52808.1, AEE31158.1, NP_001077625.1
lcl|ORF434_NC_003070.9_10003950_10004522	190	199.134	1.50293E-61	gi|297845922|ref|XP_002890842.1|hypothetical protein ARALYDRAFT_336095 [Arabidopsis lyrata subsp. lyrata]	GO:0003677, GO:0006351, GO:0046983, GO:0006355, GO:0005634
lcl|ORF434_NC_003070.9_10003950_10004522	190	179.489	1.56708E-54	gi|15221890|ref|NP_175874.1|AGAMOUS-like 85 [Arabidopsis thaliana]	GO:0003677, GO:0003700, GO:0046983, GO:0006355, GO:0005634	NP_175874.1, AAC64887.1, AEE33143.1, OAP14825.1
lcl|ORF435_NC_003070.9_10011303_10011866	187	383.259	7.11385E-133	gi|18396807|ref|NP_564309.1|NAC domain containing protein 10 [Arabidopsis thaliana]	GO:0003677, GO:0003700, GO:0006351, GO:0045893, GO:0007275, GO:2000652, GO:0005634	AEE30980.1, NP_564309.1, F4HY61.1
lcl|ORF435_NC_003070.9_10011303_10011866	187	368.622	5.95649E-127	gi|297845792|ref|XP_002890777.1|hypothetical protein ARALYDRAFT_890389 [Arabidopsis lyrata subsp. lyrata]	GO:0003677, GO:0006351, GO:0006355, GO:0005634
lcl|ORF435_NC_003070.9_10011303_10011866	187	361.303	4.51016E-125	gi|674856971|emb|CDY70433.1|BnaAnng33660D [Brassica napus]	GO:0003677, GO:0006351, GO:0006355, GO:0005634
lcl|ORF436_NC_003070.9_10078221_10079036	271	497.664	2.3368E-175	gi|1063687041|ref|NP_001322183.1|HXXXD-type acyl-transferase family protein [Arabidopsis thaliana]	GO:0005737, GO:0016740	ANM59855.1, NP_001322183.1
lcl|ORF436_NC_003070.9_10078221_10079036	271	498.049	1.49908E-174	gi|15218757|ref|NP_174189.1|HXXXD-type acyl-transferase family protein [Arabidopsis thaliana]	GO:0005737, GO:0016740	NP_174189.1, AEE31013.1, AAM61636.1, OAP18928.1
lcl|ORF436_NC_003070.9_10078221_10079036	271	476.863	3.5091E-166	gi|297845804|ref|XP_002890783.1|transferase family protein [Arabidopsis lyrata subsp. lyrata]	GO:0016747, GO:0016740
lcl|ORF436_NC_003070.9_10078221_10079036	271	449.129	3.26305E-155	gi|565499698|ref|XP_006307488.1|hypothetical protein CARUB_v10009112mg [Capsella rubella]	GO:0016747
lcl|ORF436_NC_003070.9_10078221_10079036	271	435.261	8.08579E-150	gi|674898828|emb|CDY34088.1|BnaA09g27140D [Brassica napus]	GO:0016747
lcl|ORF437_NC_003070.9_10103127_10104587	486	933.71	0.0	gi|42562385|ref|NP_174193.2|guanosine-3',5'-bis (diphosphate) 3'-pyrophosphohydrolase, putative (DUF2215) [Arabidopsis thaliana]	GO:0005515, GO:0009507, GO:0016021	AEE31021.1, NP_174193.2, AAF24556.1
lcl|ORF437_NC_003070.9_10103127_10104587	486	873.233	0.0	gi|297845808|ref|XP_002890785.1|hypothetical protein ARALYDRAFT_473098 [Arabidopsis lyrata subsp. lyrata]	GO:0016020, GO:0016021
lcl|ORF437_NC_003070.9_10103127_10104587	486	730.324	0.0	gi|565492698|ref|XP_006303988.1|hypothetical protein CARUB_v10008981mg, partial [Capsella rubella]	GO:0016020, GO:0016021
lcl|ORF437_NC_003070.9_10103127_10104587	486	675.241	0.0	gi|923609402|ref|XP_013743743.1|PREDICTED: uncharacterized protein LOC106446521 [Brassica napus]	GO:0016020, GO:0016021	CDY04292.1, XP_013743743.1
lcl|ORF437_NC_003070.9_10103127_10104587	486	667.537	0.0	gi|922506050|ref|XP_013589931.1|PREDICTED: uncharacterized protein LOC106298368 [Brassica oleracea var. oleracea]	GO:0016020, GO:0016021
lcl|ORF437_NC_003070.9_10103127_10104587	486	667.152	0.0	gi|567123736|ref|XP_006390986.1|hypothetical protein EUTSA_v10018456mg [Eutrema salsugineum]	GO:0016020, GO:0016021
lcl|ORF437_NC_003070.9_10103127_10104587	486	664.07	0.0	gi|674884102|emb|CDY48396.1|BnaA07g24150D [Brassica napus]	GO:0016020, GO:0016021
lcl|ORF439_NC_003070.9_10214859_10216421	520	843.573	0.0	gi|15218854|ref|NP_174217.1|CBL-interacting protein kinase 18 [Arabidopsis thaliana]	GO:0016310, GO:0016301, GO:0018105, GO:0004674, GO:0035556, GO:0005524, GO:0005622, GO:0005886, GO:0018107	AEE31063.1, NP_174217.1, OAP15465.1, AAK59695.1, Q9LP51.1, AAF88116.1
lcl|ORF439_NC_003070.9_10214859_10216421	520	802.357	0.0	gi|565496690|ref|XP_006305984.1|hypothetical protein CARUB_v10011251mg [Capsella rubella]	GO:0000166, GO:0007165, GO:0016310, GO:0016740, GO:0004672, GO:0016301, GO:0004674, GO:0005524, GO:0006468
lcl|ORF439_NC_003070.9_10214859_10216421	520	769.229	0.0	gi|567146726|ref|XP_006415596.1|hypothetical protein EUTSA_v10007360mg [Eutrema salsugineum]	GO:0000166, GO:0007165, GO:0016310, GO:0004672, GO:0016740, GO:0016301, GO:0004674, GO:0005524, GO:0006468
lcl|ORF439_NC_003070.9_10214859_10216421	520	754.207	0.0	gi|674252010|gb|KFK44775.1|hypothetical protein AALP_AA1G301500 [Arabis alpina]	GO:0000166, GO:0007165, GO:0016310, GO:0004672, GO:0016740, GO:0016301, GO:0004674, GO:0005524, GO:0006468
lcl|ORF439_NC_003070.9_10214859_10216421	520	745.732	0.0	gi|674943130|emb|CDX90179.1|BnaA08g18050D [Brassica napus]	GO:0000166, GO:0007165, GO:0016310, GO:0016740, GO:0004672, GO:0016301, GO:0004674, GO:0005524, GO:0006468
lcl|ORF440_NC_003070.9_10236798_10237466	222	394.43	2.14981E-137	gi|22329838|ref|NP_174222.2|WRKY DNA-binding protein 65 [Arabidopsis thaliana]	GO:0003700, GO:0006351, GO:0006355, GO:0043565, GO:0005634	BAH30323.1, AAF88112.1, Q9LP56.1, AEE31068.1, ABH04461.1, OAP14009.1, AAL50783.1, NP_174222.2
lcl|ORF440_NC_003070.9_10236798_10237466	222	366.311	2.61088E-126	gi|297845840|ref|XP_002890801.1|WRKY DNA-binding protein 65 [Arabidopsis lyrata subsp. lyrata]	GO:0003677, GO:0003700, GO:0006355, GO:0043565	XP_002890801.1, EFH67060.1
lcl|ORF440_NC_003070.9_10236798_10237466	222	363.229	4.06583E-125	gi|567146712|ref|XP_006415592.1|hypothetical protein EUTSA_v10008510mg [Eutrema salsugineum]	GO:0003700, GO:0006355, GO:0043565
lcl|ORF441_NC_003070.9_10274478_10275236	252	419.468	4.64597E-146	gi|22329846|ref|NP_683332.1|hypothetical protein AT1G29355 [Arabidopsis thaliana]	GO:0008150, GO:0003674, GO:0005634	NP_683332.1, AEE31076.1
lcl|ORF441_NC_003070.9_10274478_10275236	252	62.003	1.53366E-7	gi|238478763|ref|NP_001154401.1|hypothetical protein AT1G43145 [Arabidopsis thaliana]	GO:0008150, GO:0005575, GO:0003674	NP_001154401.1, AEE31949.1
lcl|ORF442_NC_003070.9_10284375_10285004	209	177.563	1.33003E-52	gi|1063687154|ref|NP_001322587.1|Carbohydrate-binding X8 domain superfamily protein [Arabidopsis thaliana]	GO:0008150, GO:0003674, GO:0005886	ANM60289.1, NP_001322587.1, NP_001322588.1, AAG51737.1, ANM60290.1
lcl|ORF442_NC_003070.9_10284375_10285004	209	176.792	3.32455E-51	gi|79355470|ref|NP_174231.2|Carbohydrate-binding X8 domain superfamily protein [Arabidopsis thaliana]	GO:0008150, GO:0003674, GO:0005886	AAT68720.1, OAP18107.1, AEE31078.1, NP_174231.2, BAD94579.1, AAV63847.1
lcl|ORF442_NC_003070.9_10284375_10285004	209	173.711	1.09215E-50	gi|1063687160|ref|NP_001322589.1|Carbohydrate-binding X8 domain superfamily protein [Arabidopsis thaliana]	GO:0008150, GO:0003674, GO:0005886	NP_001322589.1, ANM60291.1
lcl|ORF444_NC_003070.9_10334982_10335509	175	205.682	7.37644E-62	gi|186479027|ref|NP_001117380.1|Zinc finger C-x8-C-x5-C-x3-H type family protein [Arabidopsis thaliana]	GO:0046872, GO:0005634	AEE31104.1, NP_001117380.1
lcl|ORF444_NC_003070.9_10334982_10335509	175	206.838	9.12446E-61	gi|186479025|ref|NP_174249.2|Zinc finger C-x8-C-x5-C-x3-H type family protein [Arabidopsis thaliana]	GO:0046872, GO:0005634	AEE31103.1, NP_174249.2
lcl|ORF446_NC_003070.9_10375638_10376102	154	310.071	6.75378E-103	gi|1063687236|ref|NP_001321992.1|GDSL-like Lipase/Acylhydrolase superfamily protein [Arabidopsis thaliana]	GO:0048046, GO:0052689, GO:0009507, GO:0005618, GO:0016042, GO:0009534, GO:0005576, GO:0016788	ANM59649.1, NP_001321992.1
lcl|ORF446_NC_003070.9_10375638_10376102	154	172.94	4.58754E-50	gi|15220514|ref|NP_174260.1|GDSL-like Lipase/Acylhydrolase superfamily protein [Arabidopsis thaliana]	GO:0048046, GO:0052689, GO:0009507, GO:0005618, GO:0016042, GO:0009534, GO:0005576, GO:0016788	AAL57681.1, NP_174260.1, Q9C7N4.1, AEE31116.1, OAP18272.1, AAG51758.1
lcl|ORF446_NC_003070.9_10375638_10376102	154	167.548	5.66046E-48	gi|297845888|ref|XP_002890825.1|GDSL-motif lipase/hydrolase family protein [Arabidopsis lyrata subsp. lyrata]	GO:0016787, GO:0016788
lcl|ORF447_NC_003070.9_10424784_10425641	285	501.13	3.03201E-178	gi|15220551|ref|NP_174270.1|Haloacid dehalogenase-like hydrolase (HAD) superfamily protein [Arabidopsis thaliana]	GO:0016021, GO:0005634	NP_174270.1, AAT06423.1, AEE31127.1, AAG10617.1, AAT41825.1
lcl|ORF447_NC_003070.9_10424784_10425641	285	479.945	6.49729E-170	gi|297845896|ref|XP_002890829.1|NLI interacting factor family protein [Arabidopsis lyrata subsp. lyrata]	GO:0016020, GO:0016791, GO:0016021, GO:0016311
lcl|ORF447_NC_003070.9_10424784_10425641	285	424.476	7.26957E-148	gi|565492876|ref|XP_006304077.1|hypothetical protein CARUB_v10009936mg [Capsella rubella]	GO:0016791, GO:0016311
lcl|ORF448_NC_003070.9_10433217_10434020	267	557.37	0.0	gi|79355914|ref|NP_174273.3|RING/FYVE/PHD-type zinc finger family protein [Arabidopsis thaliana]	GO:0005737, GO:0008270, GO:0007165, GO:0046872, GO:0035091	AAN71910.1, AEE31131.1, NP_174273.3
lcl|ORF448_NC_003070.9_10433217_10434020	267	556.599	0.0	gi|79318859|ref|NP_001031110.1|RING/FYVE/PHD-type zinc finger family protein [Arabidopsis thaliana]	GO:0005737, GO:0008270, GO:0007165, GO:0046872, GO:0035091	NP_001031110.1, AEE31132.1
lcl|ORF448_NC_003070.9_10433217_10434020	267	544.273	0.0	gi|297845902|ref|XP_002890832.1|zinc ion binding protein [Arabidopsis lyrata subsp. lyrata]	GO:0046872
lcl|ORF448_NC_003070.9_10433217_10434020	267	535.413	0.0	gi|565494944|ref|XP_006305111.1|hypothetical protein CARUB_v10009478mg [Capsella rubella]	GO:0046872
lcl|ORF448_NC_003070.9_10433217_10434020	267	529.25	0.0	gi|567146547|ref|XP_006415544.1|hypothetical protein EUTSA_v10007421mg [Eutrema salsugineum]	GO:0046872
lcl|ORF449_NC_003070.9_10438218_10438877	219	370.548	4.40388E-124	gi|186479044|ref|NP_174275.2|Magnesium transporter CorA-like family protein [Arabidopsis thaliana]	GO:0016021, GO:0030001, GO:0005634	AEE31134.1, AEE31135.1, NP_174275.2, NP_001117384.1
lcl|ORF449_NC_003070.9_10438218_10438877	219	360.533	3.89522E-120	gi|297845904|ref|XP_002890833.1|hypothetical protein ARALYDRAFT_473189 [Arabidopsis lyrata subsp. lyrata]	GO:0055085, GO:0046873, GO:0016020, GO:0016021, GO:0030001
lcl|ORF449_NC_003070.9_10438218_10438877	219	344.739	6.1488E-115	gi|186479048|ref|NP_001117385.1|Magnesium transporter CorA-like family protein [Arabidopsis thaliana]	GO:0055085, GO:0046873, GO:0016021, GO:0030001, GO:0005634	NP_001117385.1, AEE31137.1
lcl|ORF449_NC_003070.9_10438218_10438877	219	345.895	2.12198E-114	gi|145336246|ref|NP_174276.2|Magnesium transporter CorA-like family protein [Arabidopsis thaliana]	GO:0055085, GO:0046873, GO:0016021, GO:0030001, GO:0005634	AAG10613.1, AEE31136.1, NP_174276.2, AAZ52700.1, ABE65672.1
lcl|ORF449_NC_003070.9_10438218_10438877	219	338.576	3.91837E-111	gi|238478681|ref|NP_001154383.1|Magnesium transporter CorA-like family protein [Arabidopsis thaliana]	GO:0055085, GO:0046873, GO:0016021, GO:0030001, GO:0005634	AEE31138.1, NP_001154383.1
lcl|ORF449_NC_003070.9_10438218_10438877	219	313.538	1.04497E-101	gi|565499136|ref|XP_006307207.1|hypothetical protein CARUB_v10008804mg [Capsella rubella]	GO:0055085, GO:0046873, GO:0016020, GO:0016021, GO:0030001
lcl|ORF450_NC_003070.9_10469613_10470359	248	468.389	2.59075E-154	gi|18397283|ref|NP_564338.1|carbamoyl phosphate synthetase B [Arabidopsis thaliana]	GO:0006526, GO:0009507, GO:0046872, GO:0005739, GO:0005829, GO:0016020, GO:0000050, GO:0016036, GO:0009570, GO:0004088, GO:0004087, GO:0005951, GO:0044205, GO:0005524	AEE31148.1, AAG10606.1, AAB67843.1, AAM91378.1, AAK56257.1, NP_564338.1, Q42601.1
lcl|ORF450_NC_003070.9_10469613_10470359	248	460.299	2.45339E-151	gi|297845912|ref|XP_002890837.1|hypothetical protein ARALYDRAFT_473200 [Arabidopsis lyrata subsp. lyrata]	GO:0046872, GO:0006807, GO:0003824, GO:0005524
lcl|ORF450_NC_003070.9_10469613_10470359	248	456.833	6.21586E-150	gi|565497944|ref|XP_006306611.1|hypothetical protein CARUB_v10008125mg [Capsella rubella]	GO:0003824, GO:0006807, GO:0046872, GO:0005524
lcl|ORF450_NC_003070.9_10469613_10470359	248	456.447	8.46019E-150	gi|567146527|ref|XP_006415538.1|hypothetical protein EUTSA_v10006598mg [Eutrema salsugineum]	GO:0046872, GO:0006807, GO:0003824, GO:0005524
lcl|ORF453_NC_003070.9_10478052_10478873	273	517.309	0.0	gi|15220615|ref|NP_174286.1|chlorophyll A/B binding protein 1 [Arabidopsis thaliana]	GO:0009507, GO:0046872, GO:0018298, GO:0031409, GO:0016021, GO:0015979, GO:0016168, GO:0010287, GO:0030076, GO:0009579, GO:0009535, GO:0009941, GO:0009534, GO:0009523, GO:0009522, GO:0005794, GO:0009416, GO:0009768	P04778.1, AAK74031.1, AAL16289.1, AAG10603.1, CAA27543.1, AAL25594.1, AAM14108.1, OAP18794.1, NP_174286.1, AAK93612.1, AEE31151.1
lcl|ORF453_NC_003070.9_10478052_10478873	273	515.383	0.0	gi|18397286|ref|NP_564339.1|chlorophyll A/B binding protein 3 [Arabidopsis thaliana]	GO:0009507, GO:0046872, GO:0016021, GO:0010218, GO:0016168, GO:0010114, GO:0009941, GO:0009523, GO:0009522, GO:0009768, GO:0005515, GO:0048046, GO:0005739, GO:0018298, GO:0031409, GO:0015979, GO:0010287, GO:0009750, GO:0030076, GO:0009579, GO:0009535, GO:0009534, GO:0005794, GO:0009637, GO:0009416	AAK97707.1, AAM63949.1, NP_564340.1, Q8VZ87.2, P0CJ48.1, AAL31113.1, OAP12800.1, AAM10134.1, AAM91548.1, AAL06859.1, AEE31149.1, AAG10604.1, AAL32892.1, CAA27540.1, CAA27541.1, AAN31868.1, AAG10605.1, NP_564339.1, AEE31150.1
lcl|ORF453_NC_003070.9_10478052_10478873	273	514.998	0.0	gi|674252053|gb|KFK44818.1|hypothetical protein AALP_AA1G306800 [Arabis alpina]	GO:0009507, GO:0046872, GO:0016020, GO:0018298, GO:0016021, GO:0009579, GO:0009535, GO:0009765, GO:0009522, GO:0016168, GO:0015979
lcl|ORF454_NC_003070.9_10493391_10494215	274	352.829	3.23917E-120	gi|18397297|ref|NP_564342.1|basic helix-loop-helix (bHLH) DNA-binding superfamily protein [Arabidopsis thaliana]	GO:0003677, GO:0003700, GO:0006351, GO:0046983, GO:0006355, GO:0005634	AAL69541.1, AAK32775.1, NP_564342.1, BAH56817.1, Q9ASX9.1, NP_973937.1, AEE31154.1, BAF02173.1, AEE31153.1
lcl|ORF454_NC_003070.9_10493391_10494215	274	340.117	3.04606E-115	gi|297845916|ref|XP_002890839.1|hypothetical protein ARALYDRAFT_473207 [Arabidopsis lyrata subsp. lyrata]	GO:0046983
lcl|ORF454_NC_003070.9_10493391_10494215	274	298.901	1.11307E-98	gi|565491960|ref|XP_006303619.1|hypothetical protein CARUB_v10011385mg [Capsella rubella]	GO:0046983
lcl|ORF455_NC_003070.9_10533468_10534484	338	283.878	7.55386E-89	gi|15232695|ref|NP_187562.1|Ribonuclease H-like superfamily protein [Arabidopsis thaliana]	GO:0003964, GO:0008150, GO:0005739, GO:0003676	AEE74775.1, AAF23283.1, NP_187562.1
lcl|ORF456_NC_003070.9_10543623_10544417	264	417.542	6.80526E-144	gi|15220647|ref|NP_174297.1|tropomyosin [Arabidopsis thaliana]	GO:0008150, GO:0003674, GO:0005634	AEE31172.1, AAZ52702.1, NP_174297.1, AAG52052.1
lcl|ORF457_NC_003070.9_10571382_10573151	589	1178.7	0.0	gi|15220654|ref|NP_174302.1|nine-cis-epoxycarotenoid dioxygenase 5 [Arabidopsis thaliana]	GO:0009507, GO:0046872, GO:0010162, GO:0009535, GO:0009579, GO:0009414, GO:0009688, GO:0055114, GO:0045549	BAE98872.1, AAG50855.1, AEE31178.1, Q9C6Z1.1, NP_174302.1
lcl|ORF457_NC_003070.9_10571382_10573151	589	1156.35	0.0	gi|297845938|ref|XP_002890850.1|nine-cis-epoxycarotenoid dioxygenase 5 [Arabidopsis lyrata subsp. lyrata]	GO:0016702, GO:0051213, GO:0055114	XP_002890850.1, EFH67109.1
lcl|ORF457_NC_003070.9_10571382_10573151	589	1135.55	0.0	gi|567146442|ref|XP_006415513.1|hypothetical protein EUTSA_v10007160mg [Eutrema salsugineum]	GO:0016702, GO:0055114
lcl|ORF457_NC_003070.9_10571382_10573151	589	1121.3	0.0	gi|565498844|ref|XP_006307061.1|hypothetical protein CARUB_v10008647mg [Capsella rubella]	GO:0016702, GO:0055114
lcl|ORF457_NC_003070.9_10571382_10573151	589	1111.67	0.0	gi|923711495|ref|XP_013662580.1|PREDICTED: probable 9-cis-epoxycarotenoid dioxygenase NCED5, chloroplastic isoform X1 [Brassica napus]	GO:0016702, GO:0055114
lcl|ORF457_NC_003070.9_10571382_10573151	589	1111.67	0.0	gi|922489345|ref|XP_013584539.1|PREDICTED: probable 9-cis-epoxycarotenoid dioxygenase NCED5, chloroplastic [Brassica oleracea var. oleracea]	GO:0016702, GO:0055114
lcl|ORF459_NC_003070.9_10606458_10607219	253	487.649	3.6225E-172	gi|79318907|ref|NP_001031113.1|hypothetical protein (DUF295) [Arabidopsis thaliana]	GO:0008150, GO:0009507, GO:0003674, GO:0005634	AAT70427.1, NP_001031113.1, AAU45214.1, AEE31187.1
lcl|ORF459_NC_003070.9_10606458_10607219	253	420.624	1.78295E-146	gi|15220679|ref|NP_174308.1|hypothetical protein (DUF295) [Arabidopsis thaliana]	GO:0008150, GO:0009507, GO:0003674, GO:0005634	AEE31186.1, NP_174308.1, AAG50858.1
lcl|ORF460_NC_003070.9_10618965_10619801	278	533.102	0.0	gi|15220682|ref|NP_174310.1|cotton fiber protein [Arabidopsis thaliana]	GO:0008150, GO:0016021, GO:0003674, GO:0005634	AAG50854.1, AEE31189.1, NP_174310.1, AAX55085.1
lcl|ORF460_NC_003070.9_10618965_10619801	278	404.445	3.56111E-140	gi|297788435|ref|XP_002862322.1|hypothetical protein ARALYDRAFT_920900 [Arabidopsis lyrata subsp. lyrata]	GO:0016020, GO:0016021
lcl|ORF460_NC_003070.9_10618965_10619801	278	370.163	1.40534E-126	gi|565492884|ref|XP_006304081.1|hypothetical protein CARUB_v10009943mg [Capsella rubella]	GO:0016020, GO:0016021
lcl|ORF460_NC_003070.9_10618965_10619801	278	346.665	1.88047E-117	gi|674252075|gb|KFK44840.1|hypothetical protein AALP_AA1G309200 [Arabis alpina]	GO:0016020, GO:0016021
lcl|ORF461_NC_003070.9_10696977_10697462	161	157.918	1.02845E-41	gi|2462935|emb|CAA72989.1|unnamed protein product [Brassica oleracea var. viridis]	GO:0015074, GO:0003676
lcl|ORF462_NC_003070.9_10697463_10700324	953	1227.23	0.0	gi|2462935|emb|CAA72989.1|unnamed protein product [Brassica oleracea var. viridis]	GO:0015074, GO:0003676
lcl|ORF464_NC_003070.9_10717179_10717991	270	472.241	1.53963E-160	gi|18397470|ref|NP_564354.1|Early-responsive to dehydration stress protein (ERD4) [Arabidopsis thaliana]	GO:0009507, GO:0016020, GO:0016021, GO:0009941, GO:0005773, GO:0009506, GO:0005774, GO:0006811, GO:0005576, GO:0005886	Q9C8G5.1, AAL34230.1, AEE31209.1, AAK59597.1, NP_564354.1, AIU34626.1, AAG51102.1
lcl|ORF464_NC_003070.9_10717179_10717991	270	462.996	5.04217E-157	gi|297845968|ref|XP_002890865.1|early-responsive to dehydration 4 [Arabidopsis lyrata subsp. lyrata]	GO:0016020, GO:0016021	EFH67124.1, XP_002890865.1
lcl|ORF464_NC_003070.9_10717179_10717991	270	444.121	1.37261E-149	gi|565498480|ref|XP_006306879.1|hypothetical protein CARUB_v10008433mg [Capsella rubella]	GO:0016020, GO:0016021
lcl|ORF465_NC_003070.9_10735719_10736516	265	496.893	1.75932E-161	gi|15220735|ref|NP_174329.1|multidrug resistance-associated protein 1 [Arabidopsis thaliana]	GO:0005515, GO:0005516, GO:0046685, GO:0071992, GO:0016021, GO:0042908, GO:0015700, GO:0015446, GO:0042626, GO:0055085, GO:0005773, GO:0009506, GO:0000325, GO:1902418, GO:0005774, GO:0008559, GO:0006855, GO:0005634, GO:0005524, GO:1902417	NP_001031116.1, AEE31213.1, NP_174329.1, OAP15666.1, AEE31212.1, AAG51096.1, Q9C8G9.1
lcl|ORF465_NC_003070.9_10735719_10736516	265	493.426	3.84473E-160	gi|297845972|ref|XP_002890867.1|hypothetical protein ARALYDRAFT_473263 [Arabidopsis lyrata subsp. lyrata]	GO:0042626, GO:0000166, GO:0055085, GO:0016020, GO:0016021, GO:0006810, GO:0005524, GO:0016887
lcl|ORF465_NC_003070.9_10735719_10736516	265	492.656	6.65748E-160	gi|565497888|ref|XP_006306583.1|hypothetical protein CARUB_v10008084mg [Capsella rubella]	GO:0000166, GO:0042626, GO:0055085, GO:0016020, GO:0016021, GO:0006810, GO:0005524, GO:0016887
lcl|ORF466_NC_003070.9_10737060_10737674	204	254.603	9.5946E-75	gi|15220735|ref|NP_174329.1|multidrug resistance-associated protein 1 [Arabidopsis thaliana]	GO:0005515, GO:0005516, GO:0046685, GO:0071992, GO:0016021, GO:0042908, GO:0015700, GO:0015446, GO:0042626, GO:0055085, GO:0005773, GO:0009506, GO:0000325, GO:1902418, GO:0005774, GO:0008559, GO:0006855, GO:0005634, GO:0005524, GO:1902417	NP_001031116.1, AEE31213.1, NP_174329.1, OAP15666.1, AEE31212.1, AAG51096.1, Q9C8G9.1
lcl|ORF466_NC_003070.9_10737060_10737674	204	249.21	7.39331E-73	gi|297845972|ref|XP_002890867.1|hypothetical protein ARALYDRAFT_473263 [Arabidopsis lyrata subsp. lyrata]	GO:0042626, GO:0000166, GO:0055085, GO:0016020, GO:0016021, GO:0006810, GO:0005524, GO:0016887
lcl|ORF466_NC_003070.9_10737060_10737674	204	243.817	5.48142E-71	gi|567146310|ref|XP_006415478.1|hypothetical protein EUTSA_v10006546mg [Eutrema salsugineum]	GO:0000166, GO:0042626, GO:0055085, GO:0016020, GO:0016021, GO:0006810, GO:0005524, GO:0016887
lcl|ORF467_NC_003070.9_10767960_10769060	366	664.455	0.0	gi|30691713|ref|NP_174333.2|cation-chloride co-transporter 1 [Arabidopsis thaliana]	GO:0005768, GO:0006814, GO:0015379, GO:0006812, GO:0005802, GO:0015377, GO:0016021, GO:0008511, GO:0005794, GO:0022820, GO:0005886	Q2UVJ5.1, CAJ34849.1, AEE31219.1, AEE31218.1, AEE31217.1, BAE98715.1, NP_849731.1, NP_849732.1, NP_174333.2
lcl|ORF467_NC_003070.9_10767960_10769060	366	663.685	0.0	gi|1063687414|ref|NP_001323337.1|cation-chloride co-transporter 1 [Arabidopsis thaliana]	GO:0005768, GO:0006814, GO:0015379, GO:0006812, GO:0005802, GO:0015377, GO:0016021, GO:0008511, GO:0005794, GO:0005886, GO:0022820	NP_001323337.1, ANM61099.1
lcl|ORF467_NC_003070.9_10767960_10769060	366	661.759	0.0	gi|297845980|ref|XP_002890871.1|hypothetical protein ARALYDRAFT_473269 [Arabidopsis lyrata subsp. lyrata]	GO:0055085, GO:0015377, GO:1902476, GO:0016020, GO:0016021, GO:0006821, GO:0006810, GO:0006811, GO:0005215
lcl|ORF467_NC_003070.9_10767960_10769060	366	661.374	0.0	gi|567146288|ref|XP_006415472.1|hypothetical protein EUTSA_v10006695mg [Eutrema salsugineum]	GO:0055085, GO:0015377, GO:1902476, GO:0016020, GO:0016021, GO:0006810, GO:0006821, GO:0006811, GO:0005215
lcl|ORF467_NC_003070.9_10767960_10769060	366	658.292	0.0	gi|565498064|ref|XP_006306671.1|hypothetical protein CARUB_v10008188mg, partial [Capsella rubella]	GO:0055085, GO:0015377, GO:1902476, GO:0016020, GO:0016021, GO:0006810, GO:0006821, GO:0006811, GO:0005215
lcl|ORF468_NC_003070.9_10769616_10770170	184	272.707	7.11834E-88	gi|297789078|ref|XP_002862547.1|predicted protein [Arabidopsis lyrata subsp. lyrata]	GO:0008270, GO:0006384, GO:0006352, GO:0006355, GO:0017025, GO:0000126
lcl|ORF468_NC_003070.9_10769616_10770170	184	275.018	4.6917E-87	gi|145361010|ref|NP_182035.2|Cyclin/Brf1-like TBP-binding protein [Arabidopsis thaliana]	GO:0008270, GO:0006384, GO:0006355, GO:0017025, GO:0000126, GO:0005634	AEC10507.1, NP_001324771.1, NP_182035.2, NP_001324772.1, ANM62626.1, ANM62627.1
lcl|ORF468_NC_003070.9_10769616_10770170	184	241.506	1.83751E-74	gi|1063710393|ref|NP_001326224.1|Cyclin/Brf1-like TBP-binding protein [Arabidopsis thaliana]	GO:0008270, GO:0006384, GO:0006355, GO:0017025, GO:0000126, GO:0005634	ANM64178.1, NP_001326224.1
lcl|ORF468_NC_003070.9_10769616_10770170	184	241.506	1.17835E-73	gi|145338292|ref|NP_187547.2|Cyclin/Brf1-like TBP-binding protein [Arabidopsis thaliana]	GO:0008270, GO:0006384, GO:0006355, GO:0017025, GO:0000126, GO:0005634	NP_187547.2, BAE98795.1, NP_001326225.1, AEE74756.1, ANM64179.1
lcl|ORF469_NC_003070.9_10814874_10815413	179	305.449	2.31516E-100	gi|18397552|ref|NP_564357.1|UDP-glucosyl transferase 78D1 [Arabidopsis thaliana]	GO:0051555, GO:0016757, GO:0008194, GO:0047230, GO:0009507, GO:0080043, GO:0080044, GO:0052696, GO:0043231, GO:0080167	AAF19756.1, AAK25870.1, Q9S9P6.1, NP_564357.1, AAL07161.1, AHL38917.1, AEE31240.1
lcl|ORF469_NC_003070.9_10814874_10815413	179	266.544	4.84046E-85	gi|297845992|ref|XP_002890877.1|UDP-glucoronosyl/UDP-glucosyl transferase family protein [Arabidopsis lyrata subsp. lyrata]	GO:0008152, GO:0016758, GO:0016740
lcl|ORF469_NC_003070.9_10814874_10815413	179	216.083	2.35479E-65	gi|674233164|gb|KFK25929.1|hypothetical protein AALP_AA8G181500 [Arabis alpina]	GO:0008152, GO:0016757, GO:0016758, GO:0016740
lcl|ORF469_NC_003070.9_10814874_10815413	179	213.772	2.18229E-64	gi|15237899|ref|NP_197207.1|UDP-glucosyl transferase 78D2 [Arabidopsis thaliana]	GO:0102360, GO:0052696, GO:0047213, GO:0043231, GO:0047893, GO:0016757, GO:0008194, GO:0080043, GO:0102425, GO:0035251, GO:0080044, GO:0080167, GO:0009698, GO:0009813	AHL38622.1, CAC01718.1, AED92377.1, OAO89857.1, Q9LFJ8.1, AAL61932.1, AAM91139.1, NP_197207.1
lcl|ORF469_NC_003070.9_10814874_10815413	179	211.075	1.91356E-63	gi|297811849|ref|XP_002873808.1|UDP-glucoronosyl/UDP-glucosyl transferase family protein [Arabidopsis lyrata subsp. lyrata]	GO:0008152, GO:0016757, GO:0016758, GO:0016740
lcl|ORF470_NC_003070.9_10815459_10816373	304	598.201	0.0	gi|18397552|ref|NP_564357.1|UDP-glucosyl transferase 78D1 [Arabidopsis thaliana]	GO:0051555, GO:0016757, GO:0008194, GO:0047230, GO:0009507, GO:0080043, GO:0080044, GO:0052696, GO:0043231, GO:0080167	AAF19756.1, AAK25870.1, Q9S9P6.1, NP_564357.1, AAL07161.1, AHL38917.1, AEE31240.1
lcl|ORF470_NC_003070.9_10815459_10816373	304	543.502	0.0	gi|297845992|ref|XP_002890877.1|UDP-glucoronosyl/UDP-glucosyl transferase family protein [Arabidopsis lyrata subsp. lyrata]	GO:0008152, GO:0016758, GO:0016740
lcl|ORF470_NC_003070.9_10815459_10816373	304	441.81	1.06883E-151	gi|567174803|ref|XP_006400242.1|hypothetical protein EUTSA_v10013472mg [Eutrema salsugineum]	GO:0008152, GO:0016757, GO:0016758, GO:0016740
lcl|ORF470_NC_003070.9_10815459_10816373	304	441.039	2.26296E-151	gi|674233164|gb|KFK25929.1|hypothetical protein AALP_AA8G181500 [Arabis alpina]	GO:0008152, GO:0016757, GO:0016758, GO:0016740
lcl|ORF470_NC_003070.9_10815459_10816373	304	437.573	4.56077E-150	gi|15237899|ref|NP_197207.1|UDP-glucosyl transferase 78D2 [Arabidopsis thaliana]	GO:0102360, GO:0052696, GO:0047213, GO:0043231, GO:0047893, GO:0016757, GO:0008194, GO:0080043, GO:0102425, GO:0035251, GO:0080044, GO:0080167, GO:0009698, GO:0009813	AHL38622.1, CAC01718.1, AED92377.1, OAO89857.1, Q9LFJ8.1, AAL61932.1, AAM91139.1, NP_197207.1
lcl|ORF471_NC_003070.9_10828932_10831481	849	1637.08	0.0	gi|15221443|ref|NP_174345.1|hercules receptor kinase 2 [Arabidopsis thaliana]	GO:0009826, GO:0016021, GO:0009741, GO:0016301, GO:0004674, GO:0005524, GO:0005886, GO:0006468	Q9SA72.1, AEE31245.1, NP_174345.1, AAD25744.1
lcl|ORF471_NC_003070.9_10828932_10831481	849	1533.08	0.0	gi|297845996|ref|XP_002890879.1|kinase family protein [Arabidopsis lyrata subsp. lyrata]	GO:0016020, GO:0016021, GO:0016310, GO:0004672, GO:0016301, GO:0004674, GO:0005524, GO:0006468
lcl|ORF471_NC_003070.9_10828932_10831481	849	1478.38	0.0	gi|567146202|ref|XP_006415452.1|hypothetical protein EUTSA_v10006779mg [Eutrema salsugineum]	GO:0016020, GO:0016021, GO:0004672, GO:0004674, GO:0005524, GO:0006468
lcl|ORF471_NC_003070.9_10828932_10831481	849	1459.89	0.0	gi|674252101|gb|KFK44866.1|hypothetical protein AALP_AA1G312700 [Arabis alpina]	GO:0016020, GO:0016021, GO:0004672, GO:0004674, GO:0005524, GO:0006468
lcl|ORF471_NC_003070.9_10828932_10831481	849	1419.06	0.0	gi|923710986|ref|XP_013662447.1|PREDICTED: probable receptor-like protein kinase At1g30570 [Brassica napus]	GO:0016020, GO:0016021, GO:0004672, GO:0004674, GO:0005524, GO:0006468
lcl|ORF472_NC_003070.9_10892592_10893284	230	401.364	3.66934E-136	gi|15221473|ref|NP_174357.1|FAD-binding Berberine family protein [Arabidopsis thaliana]	GO:0016614, GO:0009507, GO:0050660, GO:0009055, GO:0055114, GO:0005576	OAP12744.1, Q9SA85.1, AAD25757.1, AAM98220.1, NP_174357.1, AAL31939.1, AEE31262.1, AAQ56827.1
lcl|ORF472_NC_003070.9_10892592_10893284	230	387.497	1.28206E-130	gi|297846016|ref|XP_002890889.1|FAD-binding domain-containing protein [Arabidopsis lyrata subsp. lyrata]	GO:0016614, GO:0016491, GO:0050660, GO:0003824, GO:0055114
lcl|ORF472_NC_003070.9_10892592_10893284	230	370.548	6.69154E-124	gi|565499172|ref|XP_006307225.1|hypothetical protein CARUB_v10008825mg [Capsella rubella]	GO:0016614, GO:0016491, GO:0003824, GO:0050660, GO:0055114
lcl|ORF472_NC_003070.9_10892592_10893284	230	362.844	5.83728E-123	gi|674844806|emb|CDY72595.1|BnaAnng41590D, partial [Brassica napus]	GO:0016614, GO:0050660, GO:0003824, GO:0016491, GO:0055114
lcl|ORF473_NC_003070.9_10893489_10894436	315	638.262	0.0	gi|15221473|ref|NP_174357.1|FAD-binding Berberine family protein [Arabidopsis thaliana]	GO:0016614, GO:0009507, GO:0050660, GO:0009055, GO:0055114, GO:0005576	OAP12744.1, Q9SA85.1, AAD25757.1, AAM98220.1, NP_174357.1, AAL31939.1, AEE31262.1, AAQ56827.1
lcl|ORF473_NC_003070.9_10893489_10894436	315	608.986	0.0	gi|297846016|ref|XP_002890889.1|FAD-binding domain-containing protein [Arabidopsis lyrata subsp. lyrata]	GO:0016614, GO:0016491, GO:0050660, GO:0003824, GO:0055114
lcl|ORF473_NC_003070.9_10893489_10894436	315	592.423	0.0	gi|565499172|ref|XP_006307225.1|hypothetical protein CARUB_v10008825mg [Capsella rubella]	GO:0016614, GO:0016491, GO:0003824, GO:0050660, GO:0055114
lcl|ORF473_NC_003070.9_10893489_10894436	315	573.933	0.0	gi|922482727|ref|XP_013638891.1|PREDICTED: reticuline oxidase-like protein [Brassica oleracea var. oleracea]	GO:0016614, GO:0003824, GO:0016491, GO:0050660, GO:0055114
lcl|ORF474_NC_003070.9_10898196_10899779	527	946.421	0.0	gi|15221492|ref|NP_174359.1|FAD-binding Berberine family protein [Arabidopsis thaliana]	GO:0016614, GO:0050660, GO:0009055, GO:0055114, GO:0005576	NP_174359.1, AAK43938.1, AAD25759.1, AEE31264.1, Q9SA87.1, BAC42336.1
lcl|ORF474_NC_003070.9_10898196_10899779	527	888.641	0.0	gi|297846020|ref|XP_002890891.1|FAD-binding domain-containing protein [Arabidopsis lyrata subsp. lyrata]	GO:0016614, GO:0003824, GO:0016491, GO:0050660, GO:0055114
lcl|ORF474_NC_003070.9_10898196_10899779	527	868.226	0.0	gi|565492752|ref|XP_006304015.1|hypothetical protein CARUB_v10011480mg [Capsella rubella]	GO:0016614, GO:0016491, GO:0003824, GO:0050660, GO:0055114
lcl|ORF474_NC_003070.9_10898196_10899779	527	834.713	0.0	gi|567146129|ref|XP_006415432.1|hypothetical protein EUTSA_v10009705mg [Eutrema salsugineum]	GO:0016614, GO:0003824, GO:0050660, GO:0016491, GO:0055114
lcl|ORF474_NC_003070.9_10898196_10899779	527	814.298	0.0	gi|922523130|ref|XP_013595510.1|PREDICTED: reticuline oxidase-like protein [Brassica oleracea var. oleracea]	GO:0016614, GO:0050660, GO:0016491, GO:0003824, GO:0055114
lcl|ORF475_NC_003070.9_10918266_10918820	184	344.354	3.75901E-114	gi|1063687531|ref|NP_174363.2|FAD-binding Berberine family protein [Arabidopsis thaliana]	GO:0005737, GO:0050268, GO:0050660, GO:0009055, GO:0045551, GO:0055114, GO:0052747, GO:0005576	NP_174363.2, ANM59869.1
lcl|ORF475_NC_003070.9_10918266_10918820	184	307.76	3.47722E-100	gi|1063687529|ref|NP_001319117.1|FAD-binding Berberine family protein [Arabidopsis thaliana]	GO:0005737, GO:0050268, GO:0050660, GO:0045551, GO:0009055, GO:0055114, GO:0052747, GO:0005576	AEE31270.1, Q93ZA3.1, AAO42759.1, AAL15318.1, NP_001319117.1
lcl|ORF475_NC_003070.9_10918266_10918820	184	293.123	2.13426E-94	gi|297846030|ref|XP_002890896.1|FAD-binding domain-containing protein [Arabidopsis lyrata subsp. lyrata]	GO:0016614, GO:0016491, GO:0050660, GO:0003824, GO:0055114
lcl|ORF475_NC_003070.9_10918266_10918820	184	285.804	1.3325E-91	gi|567146109|ref|XP_006415426.1|hypothetical protein EUTSA_v10007327mg [Eutrema salsugineum]	GO:0016614, GO:0016491, GO:0050660, GO:0003824, GO:0055114
lcl|ORF476_NC_003070.9_10919823_10920440	205	403.675	3.92927E-137	gi|1063687531|ref|NP_174363.2|FAD-binding Berberine family protein [Arabidopsis thaliana]	GO:0005737, GO:0050268, GO:0050660, GO:0009055, GO:0045551, GO:0055114, GO:0052747, GO:0005576	NP_174363.2, ANM59869.1
lcl|ORF476_NC_003070.9_10919823_10920440	205	402.905	4.80372E-137	gi|1063687529|ref|NP_001319117.1|FAD-binding Berberine family protein [Arabidopsis thaliana]	GO:0005737, GO:0050268, GO:0050660, GO:0045551, GO:0009055, GO:0055114, GO:0052747, GO:0005576	AEE31270.1, Q93ZA3.1, AAO42759.1, AAL15318.1, NP_001319117.1
lcl|ORF476_NC_003070.9_10919823_10920440	205	393.66	1.48917E-133	gi|565499182|ref|XP_006307230.1|hypothetical protein CARUB_v10008835mg [Capsella rubella]	GO:0016614, GO:0016491, GO:0050660, GO:0003824, GO:0055114
lcl|ORF476_NC_003070.9_10919823_10920440	205	388.267	2.30166E-131	gi|297846030|ref|XP_002890896.1|FAD-binding domain-containing protein [Arabidopsis lyrata subsp. lyrata]	GO:0016614, GO:0016491, GO:0050660, GO:0003824, GO:0055114
lcl|ORF476_NC_003070.9_10919823_10920440	205	388.267	2.8049E-131	gi|567146109|ref|XP_006415426.1|hypothetical protein EUTSA_v10007327mg [Eutrema salsugineum]	GO:0016614, GO:0016491, GO:0050660, GO:0003824, GO:0055114
lcl|ORF476_NC_003070.9_10919823_10920440	205	378.637	1.11983E-130	gi|674857727|emb|CDY70228.1|BnaCnng67300D [Brassica napus]	GO:0016614, GO:0050660, GO:0003824, GO:0016491, GO:0055114
lcl|ORF478_NC_003070.9_10985082_10986017	311	533.487	0.0	gi|15221529|ref|NP_174370.1|root hair specific 4 [Arabidopsis thaliana]	GO:0008150, GO:0003674, GO:0005634	NP_174370.1, AAD32942.1, AAV63849.1, AEE31285.1
lcl|ORF479_NC_003070.9_10992228_10992884	218	452.595	3.37445E-159	gi|15221535|ref|NP_174372.1|Peroxidase superfamily protein [Arabidopsis thaliana]	GO:0006979, GO:0004601, GO:0046872, GO:0020037, GO:0055114, GO:0005576, GO:0042744	Q9SY33.1, AAD32944.1, AEE31287.1, NP_174372.1, AAF98194.1
lcl|ORF479_NC_003070.9_10992228_10992884	218	428.713	1.03264E-149	gi|297846060|ref|XP_002890911.1|hypothetical protein ARALYDRAFT_473329 [Arabidopsis lyrata subsp. lyrata]	GO:0006979, GO:0004601, GO:0046872, GO:0016491, GO:0020037, GO:0055114, GO:0098869, GO:0005576, GO:0042744
lcl|ORF479_NC_003070.9_10992228_10992884	218	411.379	7.47732E-143	gi|565491746|ref|XP_006303512.1|hypothetical protein CARUB_v10010885mg [Capsella rubella]	GO:0006979, GO:0004601, GO:0016491, GO:0046872, GO:0020037, GO:0055114, GO:0098869, GO:0005576, GO:0042744
lcl|ORF479_NC_003070.9_10992228_10992884	218	393.275	1.01245E-135	gi|923651517|ref|XP_013644576.1|PREDICTED: peroxidase 7-like [Brassica napus]	GO:0006979, GO:0004601, GO:0046872, GO:0016491, GO:0020037, GO:0055114, GO:0098869, GO:0005576, GO:0042744
lcl|ORF479_NC_003070.9_10992228_10992884	218	391.734	5.25204E-135	gi|567145999|ref|XP_006415398.1|hypothetical protein EUTSA_v10008077mg [Eutrema salsugineum]	GO:0006979, GO:0004601, GO:0046872, GO:0016491, GO:0020037, GO:0055114, GO:0098869, GO:0005576, GO:0042744
lcl|ORF480_NC_003070.9_11091831_11092898	355	741.11	0.0	gi|15221604|ref|NP_174394.1|F-box family protein [Arabidopsis thaliana]	GO:0008150, GO:0003674, GO:0005634	AEE31312.1, AAY78627.1, Q9SA02.1, OAP17331.1, NP_174394.1, AAD21700.1
lcl|ORF481_NC_003070.9_11189583_11190827	414	764.992	0.0	gi|15221662|ref|NP_174414.1|ARGONAUTE 3 [Arabidopsis thaliana]	GO:0003723, GO:0005737, GO:0006417, GO:0006351, GO:0030529, GO:0051607, GO:0006355, GO:0031047	AEE31336.1, Q9SHF2.1, NP_174414.1, AAF24586.1
lcl|ORF481_NC_003070.9_11189583_11190827	414	764.607	0.0	gi|1063687646|ref|NP_001322307.1|ARGONAUTE 3 [Arabidopsis thaliana]	GO:0003723, GO:0005737, GO:0006417, GO:0006351, GO:0030529, GO:0051607, GO:0006355, GO:0031047	NP_001322307.1, ANM59992.1
lcl|ORF481_NC_003070.9_11189583_11190827	414	764.607	0.0	gi|1063687648|ref|NP_001322306.1|ARGONAUTE 3 [Arabidopsis thaliana]	GO:0005737, GO:0003723, GO:0006417, GO:0006351, GO:0030529, GO:0051607, GO:0006355, GO:0031047	NP_001322306.1, ANM59991.1
lcl|ORF481_NC_003070.9_11189583_11190827	414	542.347	0.0	gi|297851936|ref|XP_002893849.1|predicted protein [Arabidopsis lyrata subsp. lyrata]	GO:0003676
lcl|ORF481_NC_003070.9_11189583_11190827	414	538.88	1.90136E-180	gi|297851938|ref|XP_002893850.1|hypothetical protein ARALYDRAFT_473645 [Arabidopsis lyrata subsp. lyrata]	GO:0003676
lcl|ORF481_NC_003070.9_11189583_11190827	414	528.865	6.58905E-176	gi|674252137|gb|KFK44902.1|hypothetical protein AALP_AA1G317700 [Arabis alpina]	GO:0003676
lcl|ORF482_NC_003070.9_11252154_11253020	288	387.882	5.02091E-129	gi|297851928|ref|XP_002893845.1|hypothetical protein ARALYDRAFT_891122 [Arabidopsis lyrata subsp. lyrata]	GO:0000166, GO:0016020, GO:0016021, GO:0016310, GO:0004672, GO:0030244, GO:0016740, GO:0016301, GO:0004674, GO:0005524, GO:0006468
lcl|ORF482_NC_003070.9_11252154_11253020	288	383.259	5.30332E-129	gi|567145733|ref|XP_006415329.1|hypothetical protein EUTSA_v10007149mg [Eutrema salsugineum]	GO:0000166, GO:0016020, GO:0016021, GO:0004672, GO:0030244, GO:0004674, GO:0005524, GO:0006468
lcl|ORF482_NC_003070.9_11252154_11253020	288	387.497	8.45295E-129	gi|42562442|ref|NP_174427.3|Leucine-rich repeat protein kinase family protein [Arabidopsis thaliana]	GO:0009826, GO:0016021, GO:0007169, GO:0016310, GO:0030244, GO:0009664, GO:0016301, GO:0004674, GO:0005524, GO:0005886, GO:0006468	ANM58217.1, NP_174427.3, AEE31353.1, NP_001320669.1
lcl|ORF482_NC_003070.9_11252154_11253020	288	385.571	5.13526E-128	gi|334182976|ref|NP_001185122.1|Leucine-rich repeat protein kinase family protein [Arabidopsis thaliana]	GO:0009826, GO:0016021, GO:0007169, GO:0016310, GO:0030244, GO:0009664, GO:0016301, GO:0004674, GO:0005524, GO:0006468, GO:0005886	NP_001185122.1, ACN59239.1, C0LGF4.1, AEE31354.1
lcl|ORF482_NC_003070.9_11252154_11253020	288	385.185	7.7949E-128	gi|567145744|ref|XP_006415332.1|hypothetical protein EUTSA_v10007149mg [Eutrema salsugineum]	GO:0000166, GO:0016020, GO:0016021, GO:0016310, GO:0004672, GO:0030244, GO:0016740, GO:0016301, GO:0004674, GO:0005524, GO:0006468
lcl|ORF485_NC_003070.9_11363034_11363915	293	426.017	1.17861E-139	gi|30692596|ref|NP_174454.2|Adaptin family protein [Arabidopsis thaliana]	GO:0016192, GO:0005829, GO:0005905, GO:0030276, GO:0030124, GO:0005794, GO:0009506, GO:0005886, GO:0006886	AAM97035.1, AEE31386.1, Q8L7A9.1, AAN15587.1, NP_174454.2
lcl|ORF485_NC_003070.9_11363034_11363915	293	389.037	2.0314E-125	gi|297846134|ref|XP_002890948.1|hypothetical protein ARALYDRAFT_890724 [Arabidopsis lyrata subsp. lyrata]	GO:0016192, GO:0016020, GO:0015031, GO:0006810, GO:0030117, GO:0006886
lcl|ORF485_NC_003070.9_11363034_11363915	293	369.392	8.5386E-118	gi|565498130|ref|XP_006306704.1|hypothetical protein CARUB_v10008229mg [Capsella rubella]	GO:0016192, GO:0016020, GO:0015031, GO:0006810, GO:0030117, GO:0006886
lcl|ORF485_NC_003070.9_11363034_11363915	293	358.992	6.80683E-114	gi|567145664|ref|XP_006415310.1|hypothetical protein EUTSA_v10006719mg [Eutrema salsugineum]	GO:0016192, GO:0016020, GO:0015031, GO:0006810, GO:0030117, GO:0006886
lcl|ORF486_NC_003070.9_11448804_11449268	154	279.256	1.03926E-91	gi|1063688305|ref|NP_001323364.1|DZC (Disease resistance/zinc finger/chromosome condensation-like region) domain containing protein [Arabidopsis thaliana]	GO:0042802, GO:0048364, GO:0048527, GO:0015250, GO:0009737, GO:0009736, GO:0005634, GO:0005886, GO:0009734	NP_001323364.1, ANM61127.1
lcl|ORF486_NC_003070.9_11448804_11449268	154	278.87	1.04899E-91	gi|30692614|ref|NP_174471.2|DZC (Disease resistance/zinc finger/chromosome condensation-like region) domain containing protein [Arabidopsis thaliana]	GO:0042802, GO:0048364, GO:0048527, GO:0015250, GO:0009737, GO:0009736, GO:0005634, GO:0009734, GO:0005886	Q17TI5.2, AAO42384.1, NP_174471.2, AAO22671.1, OAP13101.1, AEE31412.1
lcl|ORF487_NC_003070.9_11451117_11451575	152	190.274	5.99394E-58	gi|1063688312|ref|NP_001323362.1|NOD26-like intrinsic protein 3;1 [Arabidopsis thaliana]	GO:0015254, GO:0009992, GO:0016020, GO:0034220, GO:0015250, GO:0006810, GO:0005887	AAG50717.1, NP_001323362.1, ANM61125.1
lcl|ORF487_NC_003070.9_11451117_11451575	152	190.66	1.84175E-57	gi|186479110|ref|NP_174472.2|NOD26-like intrinsic protein 3;1 [Arabidopsis thaliana]	GO:0009992, GO:0015254, GO:0016020, GO:0034220, GO:0015250, GO:0006810, GO:0005887	NP_174472.2, Q9C6T0.2, AEE31413.1
lcl|ORF487_NC_003070.9_11451117_11451575	152	179.874	6.91234E-54	gi|297846148|ref|XP_002890955.1|predicted protein [Arabidopsis lyrata subsp. lyrata]	GO:0016020, GO:0016021, GO:0006810, GO:0005215
lcl|ORF487_NC_003070.9_11451117_11451575	152	178.718	1.02148E-52	gi|565491728|ref|XP_006303503.1|hypothetical protein CARUB_v10010843mg [Capsella rubella]	GO:0016020, GO:0016021, GO:0006810, GO:0005215
lcl|ORF487_NC_003070.9_11451117_11451575	152	174.866	2.51007E-51	gi|567145557|ref|XP_006415281.1|hypothetical protein EUTSA_v10008205mg [Eutrema salsugineum]	GO:0016020, GO:0016021, GO:0006810, GO:0005215
lcl|ORF488_NC_003070.9_11468331_11468960	209	417.927	5.7577E-139	gi|15222516|ref|NP_174475.1|extra-large GTP-binding protein 3 [Arabidopsis thaliana]	GO:0001664, GO:0005834, GO:0005525, GO:0048364, GO:0005737, GO:0009617, GO:0009749, GO:0046872, GO:0003924, GO:0031234, GO:0031683, GO:2000067, GO:0010555, GO:2000280, GO:0009630, GO:0009652, GO:0007188, GO:0009750, GO:0007186, GO:0009744, GO:0004871, GO:0009737, GO:0005634, GO:0009723	AEE31418.1, AEE31417.1, BAF01414.1, NP_174475.1, NP_849737.1, ANM58208.1, ANM58209.1, ANM58207.1, AEE31419.1, NP_001320661.1, ACT10805.1, NP_001320662.1, BAH19924.1, BAH20323.1, Q9C516.1, NP_001319126.1, AAG50792.1, AAG50710.1, NP_001185125.1
lcl|ORF488_NC_003070.9_11468331_11468960	209	411.764	1.50069E-136	gi|297846152|ref|XP_002890957.1|extra-large GTP-binding protein 3 [Arabidopsis lyrata subsp. lyrata]	GO:0005525, GO:0000166, GO:0007165, GO:0003924, GO:0019001, GO:0007186, GO:0004871, GO:0031683	XP_002890957.1, EFH67216.1
lcl|ORF488_NC_003070.9_11468331_11468960	209	397.127	7.31643E-131	gi|565492530|ref|XP_006303904.1|hypothetical protein CARUB_v10008296mg [Capsella rubella]	GO:0000166, GO:0005525, GO:0007165, GO:0003924, GO:0007186, GO:0019001, GO:0031683, GO:0004871
lcl|ORF488_NC_003070.9_11468331_11468960	209	381.333	9.82023E-125	gi|567145543|ref|XP_006415277.1|hypothetical protein EUTSA_v10006775mg [Eutrema salsugineum]	GO:0005525, GO:0000166, GO:0007165, GO:0003924, GO:0019001, GO:0007186, GO:0004871, GO:0031683
lcl|ORF488_NC_003070.9_11468331_11468960	209	380.948	1.17482E-124	gi|922496398|ref|XP_013586629.1|PREDICTED: extra-large guanine nucleotide-binding protein 3 [Brassica oleracea var. oleracea]	GO:0000166, GO:0005525, GO:0007165, GO:0003924, GO:0007186, GO:0019001, GO:0031683, GO:0004871
lcl|ORF488_NC_003070.9_11468331_11468960	209	380.563	1.35069E-124	gi|923704150|ref|XP_013660501.1|PREDICTED: extra-large guanine nucleotide-binding protein 3 [Brassica napus]	GO:0005525, GO:0000166, GO:0007165, GO:0003924, GO:0007186, GO:0019001, GO:0031683, GO:0004871
lcl|ORF489_NC_003070.9_11479920_11480411	163	196.823	1.83899E-57	gi|15222526|ref|NP_174479.1|DEA(D/H)-box RNA helicase family protein [Arabidopsis thaliana]	GO:0003723, GO:0005739, GO:0005829, GO:0010501, GO:0006364, GO:0008026, GO:0004004, GO:0005730, GO:0005634, GO:0005524	NP_174479.1, AEE31423.1, Q9C551.1, AAG50723.1, AAL86356.1, AAG50784.1, AAM51373.1, OAP13729.1
lcl|ORF489_NC_003070.9_11479920_11480411	163	172.555	2.6936E-48	gi|297846156|ref|XP_002890959.1|predicted protein [Arabidopsis lyrata subsp. lyrata]	GO:0000166, GO:0004386, GO:0016787, GO:0005524, GO:0003676
lcl|ORF489_NC_003070.9_11479920_11480411	163	163.696	6.76053E-45	gi|565499108|ref|XP_006307193.1|hypothetical protein CARUB_v10008785mg [Capsella rubella]	GO:0000166, GO:0004386, GO:0005524, GO:0016787, GO:0003676
lcl|ORF489_NC_003070.9_11479920_11480411	163	156.762	2.43841E-42	gi|674252189|gb|KFK44954.1|hypothetical protein AALP_AA1G325100 [Arabis alpina]	GO:0000166, GO:0004386, GO:0016787, GO:0005524, GO:0003676
lcl|ORF489_NC_003070.9_11479920_11480411	163	153.295	6.04119E-41	gi|567145533|ref|XP_006415274.1|hypothetical protein EUTSA_v10007300mg [Eutrema salsugineum]	GO:0000166, GO:0004386, GO:0005524, GO:0016787, GO:0003676
lcl|ORF489_NC_003070.9_11479920_11480411	163	150.599	5.94361E-40	gi|674868650|emb|CDY65864.1|BnaA09g53730D [Brassica napus]	GO:0000166, GO:0004386, GO:0005524, GO:0016787, GO:0003676
lcl|ORF491_NC_003070.9_11505948_11506532	194	211.846	4.29838E-62	gi|674236958|gb|KFK29723.1|hypothetical protein AALP_AA7G170100 [Arabis alpina]	GO:0090502, GO:0004523, GO:0003676
lcl|ORF493_NC_003070.9_11552898_11555018	706	1321.22	0.0	gi|1063678501|ref|NP_174491.2|serine/threonine-protein phosphatase 7 long form-like protein [Arabidopsis thaliana]	GO:0008150, GO:0016020, GO:0016021, GO:0003674, GO:0005634	NP_174491.2, AEE31437.2
lcl|ORF494_NC_003070.9_11569407_11570240	277	561.607	0.0	gi|18398302|ref|NP_564389.1|beta-casein (DUF760) [Arabidopsis thaliana]	GO:0009570, GO:0008150, GO:0009507, GO:0003674, GO:0005634	AAO11596.1, AAG23441.1, AAM65447.1, AAK59781.1, NP_564389.1, AEE31442.1
lcl|ORF494_NC_003070.9_11569407_11570240	277	540.806	0.0	gi|565499800|ref|XP_006307539.1|hypothetical protein CARUB_v10009166mg, partial [Capsella rubella]	GO:0016020, GO:0016021
lcl|ORF494_NC_003070.9_11569407_11570240	277	528.094	0.0	gi|922499226|ref|XP_013587569.1|PREDICTED: uncharacterized protein LOC106296063 [Brassica oleracea var. oleracea]	GO:0009570, GO:0009507
lcl|ORF496_NC_003070.9_11613426_11614616	396	754.977	0.0	gi|238478705|ref|NP_001154388.1|WWE protein-protein interaction domain protein family [Arabidopsis thaliana]	GO:0006979, GO:0005515, GO:0009816, GO:0005737, GO:0016032, GO:0016363, GO:2000377, GO:0006809, GO:0010102, GO:0012501, GO:0010193, GO:0009651, GO:0009793, GO:0009414, GO:0042542, GO:0006970, GO:0009873, GO:0000303, GO:0003950, GO:0005634, GO:0009867, GO:0009723	NP_001154388.1, AEE31454.1
lcl|ORF496_NC_003070.9_11613426_11614616	396	754.977	0.0	gi|18398335|ref|NP_564391.1|WWE protein-protein interaction domain protein family [Arabidopsis thaliana]	GO:0005515, GO:0006979, GO:0005737, GO:0009816, GO:0016032, GO:0016363, GO:2000377, GO:0006809, GO:0012501, GO:0010102, GO:0010193, GO:0009651, GO:0009793, GO:0009414, GO:0042542, GO:0006970, GO:0009873, GO:0000303, GO:0005634, GO:0003950, GO:0009867, GO:0009723	AAL91641.1, NP_564391.1, AAS91732.1, AEE31452.1, CCH26550.1, CCH26560.1, CCH26558.1, CCH26567.1, CCH26556.1, CCH26554.1, CCH26565.1, CCH26553.1, Q8RY59.1, CCH26563.1, CCH26551.1, CCH26562.1
lcl|ORF497_NC_003070.9_11642478_11643089	203	291.582	6.83914E-96	gi|1063688730|ref|NP_001320542.1|syntaxin [Arabidopsis thaliana]	GO:0061025, GO:0016192, GO:0006891, GO:0016021, GO:0015031, GO:0004871, GO:0009506, GO:0046658, GO:0005634, GO:0006952	ANM58079.1, NP_001320542.1
lcl|ORF497_NC_003070.9_11642478_11643089	203	289.656	3.44203E-94	gi|15222626|ref|NP_174506.1|syntaxin [Arabidopsis thaliana]	GO:0061025, GO:0016192, GO:0006891, GO:0016021, GO:0015031, GO:0004871, GO:0009506, GO:0005634, GO:0046658, GO:0006952	AEE31458.1, Q9C615.1, NP_174506.1, AAG60178.1
lcl|ORF497_NC_003070.9_11642478_11643089	203	253.062	5.39697E-81	gi|297846194|ref|XP_002890978.1|predicted protein [Arabidopsis lyrata subsp. lyrata]	GO:0016192, GO:0016020
lcl|ORF497_NC_003070.9_11642478_11643089	203	157.918	7.29185E-45	gi|567212765|ref|XP_006410703.1|hypothetical protein EUTSA_v10017735mg [Eutrema salsugineum]	GO:0016020, GO:0016021
lcl|ORF498_NC_003070.9_11652600_11653364	254	539.65	0.0	gi|18398371|ref|NP_564393.1|D-arabinono-1,4-lactone oxidase family protein [Arabidopsis thaliana]	GO:0050660, GO:0016020, GO:0055114, GO:0019853, GO:0050105, GO:0003885	NP_564393.1, Q9C614.1, AEE31461.1, AAG60168.1
lcl|ORF498_NC_003070.9_11652600_11653364	254	455.292	3.62579E-156	gi|565496744|ref|XP_006306011.1|hypothetical protein CARUB_v10011305mg [Capsella rubella]	GO:0016614, GO:0050660, GO:0003824, GO:0016491, GO:0016020, GO:0055114, GO:0003885
lcl|ORF498_NC_003070.9_11652600_11653364	254	453.366	1.33864E-154	gi|297846198|ref|XP_002890980.1|hypothetical protein ARALYDRAFT_313803 [Arabidopsis lyrata subsp. lyrata]	GO:0016614, GO:0016491, GO:0050660, GO:0003824, GO:0016020, GO:0055114, GO:0003885
lcl|ORF498_NC_003070.9_11652600_11653364	254	446.047	1.67205E-152	gi|15241232|ref|NP_200460.1|D-arabinono-1,4-lactone oxidase family protein [Arabidopsis thaliana]	GO:0050660, GO:0016020, GO:0055114, GO:0019853, GO:0005576, GO:0050105, GO:0003885	Q9FM82.1, BAB11277.1, NP_200460.1, AED96772.1
lcl|ORF499_NC_003070.9_11673324_11674229	301	472.626	4.84316E-165	gi|18398397|ref|NP_564396.1|Zinc finger (CCCH-type) family protein [Arabidopsis thaliana]	GO:0003677, GO:0003700, GO:0046872, GO:0006355, GO:0005634, GO:0003676	AEE31468.1, AAG60171.1, NP_564396.1, BAC42646.1, Q9LQM3.1, OAP13628.1, AAF81332.1
lcl|ORF499_NC_003070.9_11673324_11674229	301	462.611	4.87013E-161	gi|297846208|ref|XP_002890985.1|zinc finger (CCCH-type) family protein [Arabidopsis lyrata subsp. lyrata]	GO:0046872
lcl|ORF499_NC_003070.9_11673324_11674229	301	453.366	2.19301E-157	gi|565494778|ref|XP_006305028.1|hypothetical protein CARUB_v10009393mg [Capsella rubella]	GO:0046872
lcl|ORF500_NC_003070.9_11712063_11712566	167	148.673	4.46178E-39	gi|18398434|ref|NP_564402.1|plastidial pyruvate kinase 3 [Arabidopsis thaliana]	GO:0030955, GO:0000287, GO:0009570, GO:0009507, GO:0006096, GO:0016301, GO:0005524, GO:0004743, GO:0006633	AAN64538.1, AAL25538.1, Q93Z53.1, NP_564402.1, OAP14147.1, AEE31487.1
lcl|ORF500_NC_003070.9_11712063_11712566	167	129.028	8.88612E-32	gi|297846220|ref|XP_002890991.1|hypothetical protein ARALYDRAFT_473436 [Arabidopsis lyrata subsp. lyrata]	GO:0030955, GO:0000287, GO:0003824, GO:0006096, GO:0016310, GO:0016740, GO:0016301, GO:0004743
lcl|ORF500_NC_003070.9_11712063_11712566	167	86.6557	7.26537E-17	gi|567145254|ref|XP_006415197.1|hypothetical protein EUTSA_v10007217mg [Eutrema salsugineum]	GO:0030955, GO:0000287, GO:0003824, GO:0006096, GO:0016310, GO:0016740, GO:0016301, GO:0004743
lcl|ORF500_NC_003070.9_11712063_11712566	167	82.0333	3.73445E-15	gi|922495401|ref|XP_013586300.1|PREDICTED: plastidial pyruvate kinase 3, chloroplastic [Brassica oleracea var. oleracea]	GO:0030955, GO:0000287, GO:0009570, GO:0009507, GO:0003824, GO:0006096, GO:0016310, GO:0016740, GO:0016301, GO:0004743
lcl|ORF500_NC_003070.9_11712063_11712566	167	82.0333	3.9049E-15	gi|565497644|ref|XP_006306461.1|hypothetical protein CARUB_v10012411mg [Capsella rubella]	GO:0030955, GO:0000287, GO:0003824, GO:0006096, GO:0016310, GO:0016740, GO:0016301, GO:0004743
lcl|ORF501_NC_003070.9_11741082_11741726	214	448.743	8.97704E-160	gi|145336342|ref|NP_174526.2|isocitrate dehydrogenase IV [Arabidopsis thaliana]	GO:0005737, GO:0016491, GO:0055114	ABE65678.1, NP_174526.2, AEE31491.1
lcl|ORF503_NC_003070.9_11811024_11812379	451	920.998	0.0	gi|15223258|ref|NP_174543.1|F-box and associated interaction domains-containing protein [Arabidopsis thaliana]	GO:0008150, GO:0003674, GO:0005634	Q9LPJ7.1, NP_174543.1, AEE31515.1, AAF25966.1
lcl|ORF504_NC_003070.9_11842440_11842955	171	305.834	2.75723E-102	gi|18398564|ref|NP_564407.1|electron carrier/iron ion-binding protein [Arabidopsis thaliana]	GO:0009507	AAF25970.1, OAP19877.1, AAM61321.1, NP_564407.1, BAH30330.1, AEE31522.1
lcl|ORF505_NC_003070.9_11845587_11846081	164	311.612	6.43818E-105	gi|18398566|ref|NP_564408.1|SBP (S-ribonuclease binding protein) family protein [Arabidopsis thaliana]	GO:0008270, GO:0005634, GO:0016567, GO:0004842, GO:0031347	AAM63608.1, AEE31523.1, NP_564408.1
lcl|ORF505_NC_003070.9_11845587_11846081	164	310.071	1.77161E-104	gi|1063689280|ref|NP_001323256.1|SBP (S-ribonuclease binding protein) family protein [Arabidopsis thaliana]	GO:0008270, GO:0016567, GO:0005634, GO:0004842, GO:0031347	NP_001323256.1, ANM61011.1
lcl|ORF505_NC_003070.9_11845587_11846081	164	308.531	2.29313E-104	gi|1063689283|ref|NP_001323257.1|SBP (S-ribonuclease binding protein) family protein [Arabidopsis thaliana]	GO:0008270, GO:0005634, GO:0004842, GO:0016567, GO:0031347	NP_001323257.1, ANM61013.1, ANM61012.1, NP_001323258.1
lcl|ORF505_NC_003070.9_11845587_11846081	164	239.965	1.15243E-76	gi|565495520|ref|XP_006305399.1|hypothetical protein CARUB_v10009788mg [Capsella rubella]	GO:0008270, GO:0004842, GO:0005634, GO:0016567, GO:0031347
lcl|ORF505_NC_003070.9_11845587_11846081	164	236.498	2.59415E-75	gi|297846252|ref|XP_002891007.1|hypothetical protein ARALYDRAFT_336359 [Arabidopsis lyrata subsp. lyrata]	GO:0008270, GO:0005634, GO:0004842, GO:0016567, GO:0031347
lcl|ORF505_NC_003070.9_11845587_11846081	164	234.958	1.00944E-74	gi|567145113|ref|XP_006415155.1|hypothetical protein EUTSA_v10008231mg [Eutrema salsugineum]	GO:0008270, GO:0016567, GO:0004842, GO:0005634, GO:0031347
lcl|ORF506_NC_003070.9_11858250_11859194	314	497.664	9.76433E-176	gi|15223291|ref|NP_174553.1|Glutaredoxin family protein [Arabidopsis thaliana]	GO:0015035, GO:0045454, GO:0009055	NP_174553.1, AAF25972.1, AAX22270.1, AEE31525.1, AAV91327.1
lcl|ORF506_NC_003070.9_11858250_11859194	314	443.351	2.31975E-154	gi|297846254|ref|XP_002891008.1|hypothetical protein ARALYDRAFT_473461 [Arabidopsis lyrata subsp. lyrata]	GO:0015035, GO:0045454, GO:0009055, GO:0055114, GO:0005623
lcl|ORF506_NC_003070.9_11858250_11859194	314	392.504	4.48133E-134	gi|565495440|ref|XP_006305359.1|hypothetical protein CARUB_v10009738mg [Capsella rubella]	GO:0015035, GO:0045454, GO:0009055, GO:0055114, GO:0005623
lcl|ORF506_NC_003070.9_11858250_11859194	314	345.51	7.46226E-116	gi|922488226|ref|XP_013584203.1|PREDICTED: uncharacterized protein At5g39865 [Brassica oleracea var. oleracea]	GO:0015035, GO:0045454, GO:0009055, GO:0055114, GO:0005623
lcl|ORF507_NC_003070.9_11880111_11880599	162	118.242	3.55841E-30	gi|297837079|ref|XP_002886421.1|hypothetical protein ARALYDRAFT_893140 [Arabidopsis lyrata subsp. lyrata]	GO:0006508, GO:0008234
lcl|ORF508_NC_003070.9_11881809_11882696	295	525.013	1.24487E-176	gi|145324114|ref|NP_001077646.1|RING/FYVE/PHD zinc finger superfamily protein [Arabidopsis thaliana]	GO:0008270, GO:0005634	AAF31272.1, AEE31531.1, NP_001077646.1, OAP12558.1
lcl|ORF508_NC_003070.9_11881809_11882696	295	453.366	8.61621E-149	gi|297846260|ref|XP_002891011.1|hypothetical protein ARALYDRAFT_473467 [Arabidopsis lyrata subsp. lyrata]	GO:0008270, GO:0046872
lcl|ORF508_NC_003070.9_11881809_11882696	295	427.172	1.16444E-141	gi|565498304|ref|XP_006306791.1|hypothetical protein CARUB_v10008334mg [Capsella rubella]	GO:0008270, GO:0046872
lcl|ORF510_NC_003070.9_11912163_11913170	335	638.262	0.0	gi|1063689433|ref|NP_001323024.1|NAC domain protein 13 [Arabidopsis thaliana]	GO:0005515, GO:0003677, GO:0005789, GO:0003700, GO:0005737, GO:1900409, GO:0016021, GO:0010114, GO:0010224, GO:0031930, GO:0007275, GO:0006351, GO:0006355, GO:0005634	NP_001323024.1, ANM60762.1
lcl|ORF510_NC_003070.9_11912163_11913170	335	637.106	0.0	gi|18398627|ref|NP_564410.1|NAC domain protein 13 [Arabidopsis thaliana]	GO:0005515, GO:0003677, GO:0003700, GO:0005789, GO:0005737, GO:1900409, GO:0016021, GO:0010114, GO:0010224, GO:0031930, GO:0006351, GO:0007275, GO:0006355, GO:0005634	NP_564410.1, AEE31534.1, OAP13196.1, F4IED2.1
lcl|ORF510_NC_003070.9_11912163_11913170	335	625.935	0.0	gi|186488062|ref|NP_001117401.1|NAC domain protein 13 [Arabidopsis thaliana]	GO:0005515, GO:0003677, GO:0005789, GO:0003700, GO:0005737, GO:1900409, GO:0016021, GO:0010224, GO:0031930, GO:0010114, GO:0007275, GO:0006351, GO:0006355, GO:0005634	AAF31294.1, AEE31535.1, NP_001117401.1
lcl|ORF510_NC_003070.9_11912163_11913170	335	560.836	0.0	gi|297846266|ref|XP_002891014.1|hypothetical protein ARALYDRAFT_473471 [Arabidopsis lyrata subsp. lyrata]	GO:0003677, GO:0006351, GO:0016020, GO:0016021, GO:0006355, GO:0005634
lcl|ORF510_NC_003070.9_11912163_11913170	335	521.931	0.0	gi|565499156|ref|XP_006307217.1|hypothetical protein CARUB_v10008817mg [Capsella rubella]	GO:0003677, GO:0006351, GO:0016020, GO:0016021, GO:0006355, GO:0005634
lcl|ORF510_NC_003070.9_11912163_11913170	335	431.409	3.52769E-146	gi|567148735|ref|XP_006416168.1|hypothetical protein EUTSA_v10007369mg [Eutrema salsugineum]	GO:0003677, GO:0006351, GO:0016020, GO:0016021, GO:0006355, GO:0005634
lcl|ORF510_NC_003070.9_11912163_11913170	335	379.793	1.33057E-125	gi|923864186|ref|XP_013707538.1|PREDICTED: NAC domain-containing protein 13-like isoform X1 [Brassica napus]	GO:0003677, GO:0006351, GO:0016020, GO:0016021, GO:0006355, GO:0005634
lcl|ORF511_NC_003070.9_11925999_11926907	302	625.935	0.0	gi|15223333|ref|NP_174567.1|HXXXD-type acyl-transferase family protein [Arabidopsis thaliana]	GO:0016747, GO:0005737, GO:0016740	AAF31274.1, AEE31538.1, NP_174567.1
lcl|ORF511_NC_003070.9_11925999_11926907	302	512.686	3.57266E-180	gi|297846268|ref|XP_002891015.1|transferase family protein [Arabidopsis lyrata subsp. lyrata]	GO:0016747, GO:0016740
lcl|ORF511_NC_003070.9_11925999_11926907	302	490.73	3.69507E-171	gi|565488161|ref|XP_006301720.1|hypothetical protein CARUB_v10022178mg [Capsella rubella]	GO:0016747
lcl|ORF511_NC_003070.9_11925999_11926907	302	490.345	6.74214E-171	gi|922508044|ref|XP_013590548.1|PREDICTED: shikimate O-hydroxycinnamoyltransferase [Brassica oleracea var. oleracea]	GO:0016747
lcl|ORF511_NC_003070.9_11925999_11926907	302	489.574	1.42052E-170	gi|685339381|ref|XP_009106615.1|PREDICTED: shikimate O-hydroxycinnamoyltransferase [Brassica rapa]	GO:0016747
lcl|ORF511_NC_003070.9_11925999_11926907	302	482.256	1.84742E-169	gi|674954158|emb|CDX79279.1|BnaC06g20240D [Brassica napus]	GO:0016747
lcl|ORF511_NC_003070.9_11925999_11926907	302	485.337	5.76306E-169	gi|15219263|ref|NP_178020.1|HXXXD-type acyl-transferase family protein [Arabidopsis thaliana]	GO:0016747, GO:0005737, GO:0016740	OAP16365.1, AEE36189.1, NP_178020.1
lcl|ORF512_NC_003070.9_11939742_11940263	173	203.756	1.8455E-59	gi|1063689523|ref|NP_001321956.1|Subtilase family protein [Arabidopsis thaliana]	GO:0008152, GO:0048046, GO:0005618, GO:0006508, GO:0004252, GO:0005576, GO:0040008	NP_001321956.1, ANM59611.1
lcl|ORF512_NC_003070.9_11939742_11940263	173	156.377	2.68239E-41	gi|1063689516|ref|NP_001321955.1|Subtilase family protein [Arabidopsis thaliana]	GO:0048046, GO:0008152, GO:0005618, GO:0006508, GO:0004252, GO:0005576, GO:0040008	NP_001321955.1, ANM59610.1, ANM59612.1, NP_001321957.1
lcl|ORF512_NC_003070.9_11939742_11940263	173	156.762	3.19233E-41	gi|18398655|ref|NP_564412.1|Subtilase family protein [Arabidopsis thaliana]	GO:0008152, GO:0048046, GO:0005618, GO:0006508, GO:0004252, GO:0005576, GO:0040008	AAL67022.1, AEE31542.1, Q9MAP7.1, NP_564412.1, AAP04132.1, AAF31278.1
lcl|ORF512_NC_003070.9_11939742_11940263	173	154.066	2.28927E-40	gi|565498376|ref|XP_006306827.1|hypothetical protein CARUB_v10008369mg [Capsella rubella]	GO:0008233, GO:0006508, GO:0008236, GO:0004252, GO:0016787
lcl|ORF512_NC_003070.9_11939742_11940263	173	154.066	2.52138E-40	gi|297846278|ref|XP_002891020.1|subtilase family protein [Arabidopsis lyrata subsp. lyrata]	GO:0006508, GO:0004252, GO:0016787
lcl|ORF512_NC_003070.9_11939742_11940263	173	150.214	8.93569E-39	gi|674877217|emb|CDY54842.1|BnaC05g51310D [Brassica napus]	GO:0008233, GO:0006508, GO:0004252, GO:0008236, GO:0016787
lcl|ORF513_NC_003070.9_11942229_11942972	247	469.544	5.38238E-160	gi|1063689536|ref|NP_001320283.1|Subtilase family protein [Arabidopsis thaliana]	GO:0008152, GO:0005618, GO:0006508, GO:0004252, GO:0005576	ANM57800.1, NP_001320283.1
lcl|ORF513_NC_003070.9_11942229_11942972	247	471.085	7.22616E-160	gi|30692782|ref|NP_564413.2|Subtilase family protein [Arabidopsis thaliana]	GO:0008152, GO:0005618, GO:0006508, GO:0004252, GO:0005576	NP_564413.2, F4HPF1.1, AEE31543.1
lcl|ORF513_NC_003070.9_11942229_11942972	247	444.891	9.72873E-150	gi|297846280|ref|XP_002891021.1|predicted protein [Arabidopsis lyrata subsp. lyrata]	GO:0006508, GO:0004252, GO:0016787
lcl|ORF514_NC_003070.9_11946180_11947010	276	475.322	4.1856E-161	gi|30692785|ref|NP_564414.2|Subtilase family protein [Arabidopsis thaliana]	GO:0048046, GO:0008152, GO:0006508, GO:0009682, GO:0004252, GO:0031012, GO:0005576, GO:0009505, GO:0005578	NP_564414.2, AAM20591.1, Q9MAP5.1, AAQ56790.1, AAF31276.1, AEE31544.1
lcl|ORF514_NC_003070.9_11946180_11947010	276	449.899	3.54598E-151	gi|297846282|ref|XP_002891022.1|subtilase family protein [Arabidopsis lyrata subsp. lyrata]	GO:0008233, GO:0006508, GO:0008236, GO:0004252, GO:0016787
lcl|ORF514_NC_003070.9_11946180_11947010	276	426.017	8.05378E-142	gi|565498366|ref|XP_006306822.1|hypothetical protein CARUB_v10008364mg [Capsella rubella]	GO:0008233, GO:0006508, GO:0004252, GO:0008236, GO:0016787
lcl|ORF514_NC_003070.9_11946180_11947010	276	406.371	3.50962E-134	gi|297846280|ref|XP_002891021.1|predicted protein [Arabidopsis lyrata subsp. lyrata]	GO:0006508, GO:0004252, GO:0016787
lcl|ORF514_NC_003070.9_11946180_11947010	276	400.979	4.44815E-134	gi|1063689523|ref|NP_001321956.1|Subtilase family protein [Arabidopsis thaliana]	GO:0008152, GO:0048046, GO:0005618, GO:0006508, GO:0004252, GO:0005576, GO:0040008	NP_001321956.1, ANM59611.1
lcl|ORF515_NC_003070.9_11998959_11999531	190	366.696	1.21555E-123	gi|334182997|ref|NP_174586.2|MATE efflux family protein [Arabidopsis thaliana]	GO:0015297, GO:0016020, GO:0016021, GO:0005215, GO:0005886	NP_174586.2, F4HPH2.1, AEE31564.1
lcl|ORF515_NC_003070.9_11998959_11999531	190	327.791	1.54419E-109	gi|79319118|ref|NP_001031133.1|MATE efflux family protein [Arabidopsis thaliana]	GO:0015297, GO:0016020, GO:0016021, GO:0006855, GO:0005886, GO:0015238, GO:0005215	AEE31567.1, NP_001031133.1
lcl|ORF515_NC_003070.9_11998959_11999531	190	328.561	1.05132E-108	gi|297846294|ref|XP_002891028.1|predicted protein [Arabidopsis lyrata subsp. lyrata]	GO:0055085, GO:0016020, GO:0015297, GO:0016021, GO:0006855, GO:0015238
lcl|ORF515_NC_003070.9_11998959_11999531	190	328.176	1.85547E-108	gi|567145002|ref|XP_006415124.1|hypothetical protein EUTSA_v10007464mg [Eutrema salsugineum]	GO:0055085, GO:0015297, GO:0016020, GO:0016021, GO:0006855, GO:0015238
lcl|ORF515_NC_003070.9_11998959_11999531	190	326.635	6.38669E-108	gi|15223402|ref|NP_174587.1|MATE efflux family protein [Arabidopsis thaliana]	GO:0015297, GO:0016020, GO:0016021, GO:0006855, GO:0005886, GO:0015238, GO:0005215	AEE31566.1, AAM48006.1, OAP19851.1, AAL32834.1, NP_174587.1, Q8W488.1
lcl|ORF516_NC_003070.9_12027234_12028034	266	441.425	9.15418E-150	gi|18398763|ref|NP_564419.1|S-adenosyl-L-methionine-dependent methyltransferases superfamily protein [Arabidopsis thaliana]	GO:0005789, GO:0016021	AAM98224.1, AAG51278.1, Q9C884.1, AEE31570.1, NP_564419.1, AAP78933.1, OAP18343.1
lcl|ORF516_NC_003070.9_12027234_12028034	266	437.958	2.23692E-148	gi|297846302|ref|XP_002891032.1|dehydration-responsive family protein [Arabidopsis lyrata subsp. lyrata]	GO:0008168, GO:0032259
lcl|ORF516_NC_003070.9_12027234_12028034	266	433.335	1.58103E-146	gi|565498688|ref|XP_006306983.1|hypothetical protein CARUB_v10008557mg [Capsella rubella]	GO:0008168, GO:0032259
lcl|ORF516_NC_003070.9_12027234_12028034	266	417.542	2.53929E-140	gi|567144991|ref|XP_006415121.1|hypothetical protein EUTSA_v10007044mg [Eutrema salsugineum]	GO:0016020, GO:0016021, GO:0008168, GO:0032259
lcl|ORF517_NC_003070.9_12029208_12029696	162	330.102	6.24416E-108	gi|18398763|ref|NP_564419.1|S-adenosyl-L-methionine-dependent methyltransferases superfamily protein [Arabidopsis thaliana]	GO:0005789, GO:0016021	AAM98224.1, AAG51278.1, Q9C884.1, AEE31570.1, NP_564419.1, AAP78933.1, OAP18343.1
lcl|ORF517_NC_003070.9_12029208_12029696	162	318.931	1.17084E-103	gi|297846302|ref|XP_002891032.1|dehydration-responsive family protein [Arabidopsis lyrata subsp. lyrata]	GO:0008168, GO:0032259
lcl|ORF517_NC_003070.9_12029208_12029696	162	305.449	3.52811E-100	gi|674947614|emb|CDX85977.1|BnaC06g21570D [Brassica napus]	GO:0008168, GO:0032259
lcl|ORF517_NC_003070.9_12029208_12029696	162	303.523	1.59624E-99	gi|674939660|emb|CDX93797.1|BnaA09g23970D [Brassica napus]	GO:0008168, GO:0032259
lcl|ORF517_NC_003070.9_12029208_12029696	162	307.76	2.59247E-99	gi|567144991|ref|XP_006415121.1|hypothetical protein EUTSA_v10007044mg [Eutrema salsugineum]	GO:0016020, GO:0016021, GO:0008168, GO:0032259
lcl|ORF518_NC_003070.9_12044757_12045878	373	682.945	0.0	gi|15217468|ref|NP_174592.1|Glycosyl hydrolase superfamily protein [Arabidopsis thaliana]	GO:0005576, GO:0004553, GO:0005975	AAF97351.1, AAG51282.1, NP_174592.1, AEE31571.1, OAP18242.1
lcl|ORF518_NC_003070.9_12044757_12045878	373	602.438	0.0	gi|297846304|ref|XP_002891033.1|predicted protein [Arabidopsis lyrata subsp. lyrata]	GO:0008152, GO:0004553, GO:0016787, GO:0005975, GO:0016798
lcl|ORF518_NC_003070.9_12044757_12045878	373	593.964	0.0	gi|565495218|ref|XP_006305248.1|hypothetical protein CARUB_v10009618mg [Capsella rubella]	GO:0008152, GO:0004553, GO:0016787, GO:0005975, GO:0016798
lcl|ORF518_NC_003070.9_12044757_12045878	373	582.022	0.0	gi|15241326|ref|NP_197534.1|beta-1,3-glucanase 5 [Arabidopsis thaliana]	GO:0004338, GO:0030247, GO:0042973, GO:0005576, GO:0004553, GO:0005975, GO:0046658, GO:0006952	NP_197534.1, AED92833.1, O49353.1, CAA56135.1
lcl|ORF518_NC_003070.9_12044757_12045878	373	577.4	0.0	gi|15241325|ref|NP_197533.1|beta-1,3-glucanase 4 [Arabidopsis thaliana]	GO:0004338, GO:0042973, GO:0030247, GO:0005576, GO:0004553, GO:0005975, GO:0046658, GO:0006952	O49352.1, NP_197533.1, AED92832.1, CAA56134.1
lcl|ORF519_NC_003070.9_12065649_12066113	154	291.967	7.68027E-97	gi|42571731|ref|NP_973956.1|Protein kinase superfamily protein [Arabidopsis thaliana]	GO:0016310, GO:0016301, GO:0005634	AEE31576.1, NP_973956.1, BAE99529.1
lcl|ORF519_NC_003070.9_12065649_12066113	154	291.582	8.84306E-97	gi|42562481|ref|NP_564421.3|Protein kinase superfamily protein [Arabidopsis thaliana]	GO:0016310, GO:0016301, GO:0005634	ACF16170.1, P0DKI6.1, NP_564421.3, AEE31575.1
lcl|ORF519_NC_003070.9_12065649_12066113	154	264.618	4.97202E-86	gi|565495140|ref|XP_006305209.1|hypothetical protein CARUB_v10009575mg [Capsella rubella]	GO:0000166, GO:0004672, GO:0004674, GO:0005524, GO:0006468
lcl|ORF520_NC_003070.9_12073341_12073832	163	337.806	2.30148E-115	gi|15217491|ref|NP_174598.1|NAC domain containing protein 15 [Arabidopsis thaliana]	GO:0003677, GO:0003700, GO:0048829, GO:0045893, GO:0006351, GO:0007275, GO:0010628, GO:0009834, GO:0005634	AAG51291.1, Q9C878.1, OAP13427.1, AEE31580.1, NP_174598.1
lcl|ORF520_NC_003070.9_12073341_12073832	163	307.76	1.65833E-103	gi|297846314|ref|XP_002891038.1|ANAC015 [Arabidopsis lyrata subsp. lyrata]	GO:0003677, GO:0006351, GO:0006355, GO:0005634
lcl|ORF520_NC_003070.9_12073341_12073832	163	267.314	1.70802E-87	gi|565491760|ref|XP_006303519.1|hypothetical protein CARUB_v10010920mg [Capsella rubella]	GO:0003677, GO:0006351, GO:0006355, GO:0005634
lcl|ORF520_NC_003070.9_12073341_12073832	163	235.343	9.16658E-75	gi|567144953|ref|XP_006415110.1|hypothetical protein EUTSA_v10008226mg [Eutrema salsugineum]	GO:0003677, GO:0006351, GO:0006355, GO:0005634
lcl|ORF520_NC_003070.9_12073341_12073832	163	217.238	7.23246E-68	gi|674252300|gb|KFK45065.1|hypothetical protein AALP_AA1G339000 [Arabis alpina]	GO:0003677, GO:0006351, GO:0006355, GO:0005634
lcl|ORF521_NC_003070.9_12087627_12088751	374	755.747	0.0	gi|15217515|ref|NP_174602.1|ENTH/ANTH/VHS superfamily protein [Arabidopsis thaliana]	GO:0048268, GO:0005905, GO:0030276, GO:0005794, GO:0030136, GO:0006897, GO:0005545	AAG51280.1, OAP15201.1, Q9C502.1, NP_174602.1, AAG51212.1, AEE31585.1
lcl|ORF521_NC_003070.9_12087627_12088751	374	701.049	0.0	gi|297851764|ref|XP_002893763.1|hypothetical protein ARALYDRAFT_473510 [Arabidopsis lyrata subsp. lyrata]	GO:0048268, GO:0030276, GO:0030136, GO:0005543, GO:0005545
lcl|ORF521_NC_003070.9_12087627_12088751	374	696.427	0.0	gi|565494934|ref|XP_006305106.1|hypothetical protein CARUB_v10009473mg [Capsella rubella]	GO:0048268, GO:0030276, GO:0005543, GO:0030136, GO:0005545
lcl|ORF523_NC_003070.9_12258501_12259016	171	277.715	1.85451E-86	gi|334183010|ref|NP_001154390.2|jacalin lectin family protein [Arabidopsis thaliana]	GO:0005737, GO:0009507, GO:0030246	NP_001154390.2, AEE31625.1, AAF97293.1, Q9LQ31.1
lcl|ORF523_NC_003070.9_12258501_12259016	171	174.481	1.24965E-49	gi|1063690524|ref|NP_001321881.1|jacalin lectin family protein [Arabidopsis thaliana]	GO:0005737, GO:0009507, GO:0030246	NP_001321881.1, ANM59531.1
lcl|ORF523_NC_003070.9_12258501_12259016	171	172.94	5.54123E-49	gi|1063690519|ref|NP_001321880.1|jacalin lectin family protein [Arabidopsis thaliana]	GO:0005737, GO:0009507, GO:0030246	NP_001321880.1, ANM59530.1
lcl|ORF523_NC_003070.9_12258501_12259016	171	171.014	3.10129E-48	gi|1063690521|ref|NP_001321883.1|jacalin lectin family protein [Arabidopsis thaliana]	GO:0005737, GO:0009507, GO:0030246	NP_001321883.1, ANM59533.1
lcl|ORF523_NC_003070.9_12258501_12259016	171	170.629	3.59875E-48	gi|18398983|ref|NP_564427.1|jacalin lectin family protein [Arabidopsis thaliana]	GO:0005737, GO:0009507, GO:0030246	NP_564427.1, AEE31624.1
lcl|ORF523_NC_003070.9_12258501_12259016	171	170.629	3.71531E-48	gi|1063690516|ref|NP_001321882.1|jacalin lectin family protein [Arabidopsis thaliana]	GO:0005737, GO:0009507, GO:0030246	NP_001321882.1, ANM59532.1
lcl|ORF524_NC_003070.9_12259062_12259547	161	292.738	1.00533E-95	gi|18398983|ref|NP_564427.1|jacalin lectin family protein [Arabidopsis thaliana]	GO:0005737, GO:0009507, GO:0030246	NP_564427.1, AEE31624.1
lcl|ORF524_NC_003070.9_12259062_12259547	161	293.123	1.26768E-92	gi|334183010|ref|NP_001154390.2|jacalin lectin family protein [Arabidopsis thaliana]	GO:0005737, GO:0009507, GO:0030246	NP_001154390.2, AEE31625.1, AAF97293.1, Q9LQ31.1
lcl|ORF524_NC_003070.9_12259062_12259547	161	268.855	1.98473E-86	gi|1063690516|ref|NP_001321882.1|jacalin lectin family protein [Arabidopsis thaliana]	GO:0005737, GO:0009507, GO:0030246	NP_001321882.1, ANM59532.1
lcl|ORF524_NC_003070.9_12259062_12259547	161	253.447	2.05737E-80	gi|1063690521|ref|NP_001321883.1|jacalin lectin family protein [Arabidopsis thaliana]	GO:0005737, GO:0009507, GO:0030246	NP_001321883.1, ANM59533.1
lcl|ORF524_NC_003070.9_12259062_12259547	161	253.447	2.42023E-80	gi|1063690524|ref|NP_001321881.1|jacalin lectin family protein [Arabidopsis thaliana]	GO:0005737, GO:0009507, GO:0030246	NP_001321881.1, ANM59531.1
lcl|ORF524_NC_003070.9_12259062_12259547	161	253.447	2.44658E-80	gi|1063690519|ref|NP_001321880.1|jacalin lectin family protein [Arabidopsis thaliana]	GO:0005737, GO:0009507, GO:0030246	NP_001321880.1, ANM59530.1
lcl|ORF525_NC_003070.9_12274092_12274559	155	60.8474	6.88312E-8	gi|567165136|ref|XP_006397459.1|hypothetical protein EUTSA_v10001810mg [Eutrema salsugineum]	GO:0003677, GO:0016787, GO:0005524
lcl|ORF527_NC_003070.9_12395169_12396005	278	534.258	0.0	gi|15218477|ref|NP_174667.1|Ankyrin repeat family protein [Arabidopsis thaliana]	GO:0008150, GO:0016021	AAG12532.1, NP_174667.1, AEE31666.1
lcl|ORF527_NC_003070.9_12395169_12396005	278	363.614	8.86623E-124	gi|297846386|ref|XP_002891074.1|hypothetical protein ARALYDRAFT_336471 [Arabidopsis lyrata subsp. lyrata]	GO:0016020, GO:0016021
lcl|ORF527_NC_003070.9_12395169_12396005	278	355.91	4.81211E-117	gi|565497490|ref|XP_006306384.1|hypothetical protein CARUB_v10012291mg [Capsella rubella]	GO:0016020, GO:0016021
lcl|ORF527_NC_003070.9_12395169_12396005	278	234.572	1.72241E-69	gi|30696508|ref|NP_200282.2|Ankyrin repeat family protein [Arabidopsis thaliana]	GO:0008150, GO:0016021	AED96529.1, NP_200282.2
lcl|ORF527_NC_003070.9_12395169_12396005	278	234.572	4.33907E-69	gi|1063741257|ref|NP_001332664.1|Ankyrin repeat family protein [Arabidopsis thaliana]	GO:0008150, GO:0016021	ANM71109.1, NP_001332664.1
lcl|ORF528_NC_003070.9_12402282_12403208	308	556.984	0.0	gi|15218496|ref|NP_174669.1|Copia-like polyprotein/retrotransposon [Arabidopsis thaliana]	GO:0008150, GO:0005575, GO:0003674	AAG12529.1, AEE31669.1, NP_174669.1
lcl|ORF529_NC_003070.9_12427770_12428564	264	496.893	6.21612E-174	gi|1063690926|ref|NP_001322580.1|inositol polyphosphate 5-phosphatase I [Arabidopsis thaliana]	GO:0004439, GO:0046030, GO:0009507, GO:0009738, GO:0032957, GO:0052659, GO:0016787, GO:0052658, GO:0034485, GO:0046855, GO:0090351, GO:0009845, GO:0046856, GO:0004445	ANM60282.1, NP_001322580.1
lcl|ORF529_NC_003070.9_12427770_12428564	264	497.278	2.01071E-172	gi|18399139|ref|NP_564437.1|inositol polyphosphate 5-phosphatase I [Arabidopsis thaliana]	GO:0004439, GO:0046030, GO:0009507, GO:0032957, GO:0009738, GO:0052659, GO:0016787, GO:0052658, GO:0034485, GO:0046855, GO:0090351, GO:0046856, GO:0009845, GO:0004445	OAP13813.1, AEE31672.1, NP_564437.1, AAP21256.1, BAE99376.1
lcl|ORF529_NC_003070.9_12427770_12428564	264	497.278	2.03274E-172	gi|42571739|ref|NP_973960.1|inositol polyphosphate 5-phosphatase I [Arabidopsis thaliana]	GO:0046030, GO:0004439, GO:0009507, GO:0032957, GO:0009738, GO:0052659, GO:0016787, GO:0052658, GO:0034485, GO:0046855, GO:0090351, GO:0009845, GO:0046856, GO:0004445	AEE31673.1, NP_973960.1
lcl|ORF529_NC_003070.9_12427770_12428564	264	496.893	2.882E-172	gi|30693006|ref|NP_849745.1|inositol polyphosphate 5-phosphatase I [Arabidopsis thaliana]	GO:0046030, GO:0004439, GO:0032957, GO:0009738, GO:0009507, GO:0052659, GO:0016787, GO:0052658, GO:0034485, GO:0046855, GO:0090351, GO:0046856, GO:0009845, GO:0004445	AEE31674.1, Q84MA2.2, NP_849745.1, AAG12525.1
lcl|ORF529_NC_003070.9_12427770_12428564	264	466.077	2.19174E-162	gi|1063690928|ref|NP_001322581.1|inositol polyphosphate 5-phosphatase I [Arabidopsis thaliana]	GO:0046030, GO:0004439, GO:0009507, GO:0009738, GO:0032957, GO:0052659, GO:0016787, GO:0052658, GO:0034485, GO:0046855, GO:0090351, GO:0046856, GO:0009845, GO:0004445	ANM60283.1, NP_001322581.1
lcl|ORF529_NC_003070.9_12427770_12428564	264	471.47	2.87076E-162	gi|297846392|ref|XP_002891077.1|inositol polyphosphate 5-phosphatase I [Arabidopsis lyrata subsp. lyrata]	GO:0016787, GO:0046856	EFH67336.1, XP_002891077.1
lcl|ORF530_NC_003070.9_12429999_12431663	554	867.455	0.0	gi|30693010|ref|NP_174675.2|staurosporin and temperature sensitive 3-like b [Arabidopsis thaliana]	GO:0004579, GO:0008250, GO:0016020, GO:0016021, GO:0043687, GO:0005783, GO:0018279, GO:0004576, GO:0005886	NP_174675.2, AHL38912.1, Q9FX21.1, AAG12524.1, AEE31675.1
lcl|ORF530_NC_003070.9_12429999_12431663	554	856.284	0.0	gi|297846394|ref|XP_002891078.1|hypothetical protein ARALYDRAFT_891007 [Arabidopsis lyrata subsp. lyrata]	GO:0016020, GO:0016021, GO:0006486, GO:0004576
lcl|ORF530_NC_003070.9_12429999_12431663	554	851.662	0.0	gi|565498434|ref|XP_006306856.1|hypothetical protein CARUB_v10008402mg [Capsella rubella]	GO:0016020, GO:0016021, GO:0006486, GO:0004576
lcl|ORF531_NC_003070.9_12452742_12453314	190	287.73	6.27502E-92	gi|18399168|ref|NP_564440.1|NAC domain containing protein 17 [Arabidopsis thaliana]	GO:0003677, GO:0003700, GO:0005789, GO:0006351, GO:0007275, GO:0016021, GO:0006355, GO:0070301, GO:0005634	AEE31684.1, AAN31872.1, AAM91382.1, AAD39612.1, OAP19243.1, NP_564440.1, Q9XIC5.1, AAK32826.1
lcl|ORF531_NC_003070.9_12452742_12453314	190	229.95	1.37417E-69	gi|297846402|ref|XP_002891082.1|ANAC017 [Arabidopsis lyrata subsp. lyrata]	GO:0003677, GO:0006351, GO:0016020, GO:0016021, GO:0006355, GO:0005634
lcl|ORF531_NC_003070.9_12452742_12453314	190	222.246	1.14524E-66	gi|565499064|ref|XP_006307171.1|hypothetical protein CARUB_v10008761mg [Capsella rubella]	GO:0003677, GO:0006351, GO:0016020, GO:0016021, GO:0006355, GO:0005634
lcl|ORF531_NC_003070.9_12452742_12453314	190	186.037	9.51373E-53	gi|567144588|ref|XP_006396080.1|hypothetical protein EUTSA_v10007221mg [Eutrema salsugineum]	GO:0003677, GO:0006351, GO:0016020, GO:0016021, GO:0006355, GO:0005634
lcl|ORF531_NC_003070.9_12452742_12453314	190	178.333	1.12544E-49	gi|674252358|gb|KFK45123.1|hypothetical protein AALP_AA1G347100 [Arabis alpina]	GO:0003677, GO:0006351, GO:0016020, GO:0016021, GO:0006355, GO:0005634
lcl|ORF532_NC_003070.9_12487737_12488471	244	440.654	1.36398E-143	gi|1063691087|ref|NP_001321919.1|FORMS APLOID AND BINUCLEATE CELLS 1A [Arabidopsis thaliana]	GO:0044183, GO:0016308, GO:0000285, GO:0061077, GO:0046854, GO:0042147, GO:0010008, GO:0006458, GO:0051082, GO:0005634, GO:0005524	NP_001321919.1, ANM59573.1
lcl|ORF532_NC_003070.9_12487737_12488471	244	441.425	5.24266E-142	gi|15218566|ref|NP_174686.1|FORMS APLOID AND BINUCLEATE CELLS 1A [Arabidopsis thaliana]	GO:0044183, GO:0016308, GO:0000285, GO:0061077, GO:0046854, GO:0042147, GO:0010008, GO:0006458, GO:0051082, GO:0005524, GO:0005634	NP_174686.1, AAD39608.1, NP_001321920.1, NP_001319143.1, ANM59572.1, AEE31690.1, Q9XID0.1, ANM59574.1
lcl|ORF532_NC_003070.9_12487737_12488471	244	404.445	3.17185E-128	gi|297846424|ref|XP_002891093.1|phosphatidylinositol-4-phosphate 5-kinase family protein [Arabidopsis lyrata subsp. lyrata]	GO:0016307, GO:0046488, GO:0046854, GO:0016310, GO:0016301, GO:0005524
lcl|ORF532_NC_003070.9_12487737_12488471	244	369.007	3.83844E-115	gi|565497894|ref|XP_006306586.1|hypothetical protein CARUB_v10008090mg [Capsella rubella]	GO:0016307, GO:0046488, GO:0046854, GO:0005524
lcl|ORF533_NC_003070.9_12488517_12488975	152	231.876	1.06492E-67	gi|15218566|ref|NP_174686.1|FORMS APLOID AND BINUCLEATE CELLS 1A [Arabidopsis thaliana]	GO:0044183, GO:0016308, GO:0000285, GO:0061077, GO:0046854, GO:0042147, GO:0010008, GO:0006458, GO:0051082, GO:0005524, GO:0005634	NP_174686.1, AAD39608.1, NP_001321920.1, NP_001319143.1, ANM59572.1, AEE31690.1, Q9XID0.1, ANM59574.1
lcl|ORF533_NC_003070.9_12488517_12488975	152	230.72	2.4195E-67	gi|1063691087|ref|NP_001321919.1|FORMS APLOID AND BINUCLEATE CELLS 1A [Arabidopsis thaliana]	GO:0044183, GO:0016308, GO:0000285, GO:0061077, GO:0046854, GO:0042147, GO:0010008, GO:0006458, GO:0051082, GO:0005634, GO:0005524	NP_001321919.1, ANM59573.1
lcl|ORF533_NC_003070.9_12488517_12488975	152	225.713	1.54967E-65	gi|297846424|ref|XP_002891093.1|phosphatidylinositol-4-phosphate 5-kinase family protein [Arabidopsis lyrata subsp. lyrata]	GO:0016307, GO:0046488, GO:0046854, GO:0016310, GO:0016301, GO:0005524
lcl|ORF533_NC_003070.9_12488517_12488975	152	207.994	2.15048E-59	gi|567144565|ref|XP_006396074.1|hypothetical protein EUTSA_v10006561mg [Eutrema salsugineum]	GO:0016307, GO:0046488, GO:0046854, GO:0005524
lcl|ORF533_NC_003070.9_12488517_12488975	152	203.756	7.15919E-58	gi|565497894|ref|XP_006306586.1|hypothetical protein CARUB_v10008090mg [Capsella rubella]	GO:0016307, GO:0046488, GO:0046854, GO:0005524
lcl|ORF534_NC_003070.9_12489816_12491069	417	853.973	0.0	gi|1063691087|ref|NP_001321919.1|FORMS APLOID AND BINUCLEATE CELLS 1A [Arabidopsis thaliana]	GO:0044183, GO:0016308, GO:0000285, GO:0061077, GO:0046854, GO:0042147, GO:0010008, GO:0006458, GO:0051082, GO:0005634, GO:0005524	NP_001321919.1, ANM59573.1
lcl|ORF534_NC_003070.9_12489816_12491069	417	852.047	0.0	gi|15218566|ref|NP_174686.1|FORMS APLOID AND BINUCLEATE CELLS 1A [Arabidopsis thaliana]	GO:0044183, GO:0016308, GO:0000285, GO:0061077, GO:0046854, GO:0042147, GO:0010008, GO:0006458, GO:0051082, GO:0005524, GO:0005634	NP_174686.1, AAD39608.1, NP_001321920.1, NP_001319143.1, ANM59572.1, AEE31690.1, Q9XID0.1, ANM59574.1
lcl|ORF534_NC_003070.9_12489816_12491069	417	798.89	0.0	gi|297846424|ref|XP_002891093.1|phosphatidylinositol-4-phosphate 5-kinase family protein [Arabidopsis lyrata subsp. lyrata]	GO:0016307, GO:0046488, GO:0046854, GO:0016310, GO:0016301, GO:0005524
lcl|ORF534_NC_003070.9_12489816_12491069	417	732.25	0.0	gi|567144565|ref|XP_006396074.1|hypothetical protein EUTSA_v10006561mg [Eutrema salsugineum]	GO:0016307, GO:0046488, GO:0046854, GO:0005524
lcl|ORF534_NC_003070.9_12489816_12491069	417	687.182	0.0	gi|565497894|ref|XP_006306586.1|hypothetical protein CARUB_v10008090mg [Capsella rubella]	GO:0016307, GO:0046488, GO:0046854, GO:0005524
lcl|ORF535_NC_003070.9_12528663_12529133	156	224.557	7.96737E-71	gi|15218665|ref|NP_174710.1|Peroxidase superfamily protein [Arabidopsis thaliana]	GO:0006979, GO:0004601, GO:0046872, GO:0020037, GO:0055114, GO:0005576, GO:0042744	Q9LNL0.1, BAF00123.1, AEE31721.1, NP_174710.1, AAF79260.1, AAP80173.1
lcl|ORF535_NC_003070.9_12528663_12529133	156	215.698	2.60334E-67	gi|297803498|ref|XP_002869633.1|hypothetical protein ARALYDRAFT_354185 [Arabidopsis lyrata subsp. lyrata]	GO:0006979, GO:0004601, GO:0016491, GO:0046872, GO:0020037, GO:0055114, GO:0098869, GO:0005576, GO:0042744
lcl|ORF536_NC_003070.9_12551001_12552500	499	950.658	0.0	gi|15218606|ref|NP_174697.1|C2H2 and C2HC zinc fingers superfamily protein [Arabidopsis thaliana]	GO:0003700, GO:0008270, GO:0010044, GO:0046872, GO:0006351, GO:0010447, GO:0006355, GO:0005634, GO:0003676	BAF62153.1, NP_174697.1, BAF62152.1, OAP18573.1, BAF62151.1, BAF62150.1, AAG51898.1, NP_849746.1, Q9C8N5.1, BAE99177.1, BAF62148.1, BAF62158.1, BAF62157.1, BAG16782.1, BAF62156.1, AEE31704.1, BAF62155.1, BAF62154.1, AEE31703.1
lcl|ORF536_NC_003070.9_12551001_12552500	499	904.434	0.0	gi|297846438|ref|XP_002891100.1|zinc finger family protein [Arabidopsis lyrata subsp. lyrata]	GO:0046872, GO:0003676
lcl|ORF536_NC_003070.9_12551001_12552500	499	822.387	0.0	gi|565499244|ref|XP_006307261.1|hypothetical protein CARUB_v10008876mg [Capsella rubella]	GO:0046872, GO:0003676
lcl|ORF536_NC_003070.9_12551001_12552500	499	770.385	0.0	gi|567144526|ref|XP_006396064.1|hypothetical protein EUTSA_v10007411mg [Eutrema salsugineum]	GO:0046872, GO:0003676
lcl|ORF536_NC_003070.9_12551001_12552500	499	754.207	0.0	gi|922554489|ref|XP_013605287.1|PREDICTED: protein SENSITIVE TO PROTON RHIZOTOXICITY 1-like [Brassica oleracea var. oleracea]	GO:0046872, GO:0003676
lcl|ORF537_NC_003070.9_12584577_12587219	880	1507.27	0.0	gi|15218625|ref|NP_174702.1|leucine-rich repeat transmembrane protein kinase family protein [Arabidopsis thaliana]	GO:0016021, GO:0004672, GO:0005524, GO:0006468, GO:0005886	ACN59242.1, AAF79264.1, AAG51899.1, OAP15402.1, NP_174702.1, AEE31712.1
lcl|ORF537_NC_003070.9_12584577_12587219	880	1282.7	0.0	gi|297846442|ref|XP_002891102.1|leucine-rich repeat family protein [Arabidopsis lyrata subsp. lyrata]	GO:0016020, GO:0016021, GO:0004672, GO:0005524, GO:0006468
lcl|ORF537_NC_003070.9_12584577_12587219	880	1173.3	0.0	gi|565494148|ref|XP_006304713.1|hypothetical protein CARUB_v10011994mg [Capsella rubella]	GO:0016020, GO:0016021, GO:0004672, GO:0005524, GO:0006468
lcl|ORF537_NC_003070.9_12584577_12587219	880	1149.04	0.0	gi|567144470|ref|XP_006396048.1|hypothetical protein EUTSA_v10006707mg [Eutrema salsugineum]	GO:0016020, GO:0016021, GO:0004672, GO:0005524, GO:0006468
lcl|ORF537_NC_003070.9_12584577_12587219	880	1102.43	0.0	gi|674859734|emb|CDY69693.1|BnaCnng64820D [Brassica napus]	GO:0016020, GO:0016021, GO:0004672, GO:0005524, GO:0006468
lcl|ORF538_NC_003070.9_12607275_12609083	602	1201.42	0.0	gi|15218657|ref|NP_174707.1|Cysteine/Histidine-rich C1 domain family protein [Arabidopsis thaliana]	GO:0008270, GO:0005634, GO:0005622	AEE31718.1, NP_174707.1, AAF79267.1, AAG51903.1
lcl|ORF538_NC_003070.9_12607275_12609083	602	667.537	0.0	gi|674893519|emb|CDY39253.1|BnaC06g27380D [Brassica napus]	GO:0008270, GO:0046872, GO:0047134, GO:0055114
lcl|ORF538_NC_003070.9_12607275_12609083	602	663.685	0.0	gi|674925962|emb|CDY07478.1|BnaA07g25570D [Brassica napus]	GO:0008270, GO:0046872
lcl|ORF538_NC_003070.9_12607275_12609083	602	496.123	4.37899E-166	gi|565479196|ref|XP_006297238.1|hypothetical protein CARUB_v10013243mg, partial [Capsella rubella]	GO:0008270, GO:0046872, GO:0047134, GO:0055114
lcl|ORF539_NC_003070.9_12611637_12612662	341	628.632	0.0	gi|15218662|ref|NP_174709.1|MBOAT (membrane bound O-acyl transferase) family protein [Arabidopsis thaliana]	GO:0103095, GO:0016746, GO:0047196, GO:0006629, GO:0016021	NP_174709.1, AAY78636.1, AEE31720.1, Q4PT07.1
lcl|ORF539_NC_003070.9_12611637_12612662	341	386.726	2.49024E-131	gi|567178982|ref|XP_006401463.1|hypothetical protein EUTSA_v10015854mg, partial [Eutrema salsugineum]	GO:0008374, GO:0016020, GO:0016021
lcl|ORF539_NC_003070.9_12611637_12612662	341	382.874	1.32579E-129	gi|297796415|ref|XP_002866092.1|hypothetical protein ARALYDRAFT_495620 [Arabidopsis lyrata subsp. lyrata]	GO:0008374, GO:0016020, GO:0016021
lcl|ORF539_NC_003070.9_12611637_12612662	341	379.793	2.4199E-128	gi|15240497|ref|NP_200346.1|MBOAT (membrane bound O-acyl transferase) family protein [Arabidopsis thaliana]	GO:0103095, GO:0016746, GO:0047196, GO:0006629, GO:0016021	BAB08552.1, AAY78866.1, AED96619.1, NP_200346.1, Q9FJ75.1
lcl|ORF539_NC_003070.9_12611637_12612662	341	374.015	3.50207E-126	gi|922445292|ref|XP_013626781.1|PREDICTED: probable long-chain-alcohol O-fatty-acyltransferase 4 [Brassica oleracea var. oleracea]	GO:0016020, GO:0008374, GO:0016021
lcl|ORF540_NC_003070.9_12637053_12638549	498	962.214	0.0	gi|15218671|ref|NP_174713.1|cytochrome P450, family 94, subfamily D, polypeptide 1 [Arabidopsis thaliana]	GO:0019825, GO:0005506, GO:0009507, GO:0016705, GO:0020037, GO:0055114, GO:0004497	OAP16251.1, NP_174713.1, AAF79271.1, ABE65685.1, AEE31723.1
lcl|ORF540_NC_003070.9_12637053_12638549	498	918.687	0.0	gi|297851888|ref|XP_002893825.1|CYP94D1 [Arabidopsis lyrata subsp. lyrata]	GO:0005506, GO:0016705, GO:0046872, GO:0016491, GO:0020037, GO:0055114, GO:0004497
lcl|ORF540_NC_003070.9_12637053_12638549	498	872.078	0.0	gi|297816984|ref|XP_002876375.1|CYP94D2 [Arabidopsis lyrata subsp. lyrata]	GO:0005506, GO:0016491, GO:0016705, GO:0046872, GO:0020037, GO:0055114, GO:0004497
lcl|ORF540_NC_003070.9_12637053_12638549	498	861.292	0.0	gi|15228981|ref|NP_191222.1|cytochrome P450, family 94, subfamily D, polypeptide 2 [Arabidopsis thaliana]	GO:0019825, GO:0005506, GO:0009507, GO:0016705, GO:0020037, GO:0055114, GO:0004497	NP_191222.1, AEE79546.1, OAP02368.1, CAB88066.1
lcl|ORF540_NC_003070.9_12637053_12638549	498	827.009	0.0	gi|565466152|ref|XP_006290956.1|hypothetical protein CARUB_v10017072mg [Capsella rubella]	GO:0005506, GO:0046872, GO:0016705, GO:0016491, GO:0020037, GO:0055114, GO:0004497
lcl|ORF540_NC_003070.9_12637053_12638549	498	813.527	0.0	gi|567184388|ref|XP_006402968.1|hypothetical protein EUTSA_v10005910mg [Eutrema salsugineum]	GO:0005506, GO:0046872, GO:0016705, GO:0016491, GO:0016020, GO:0016021, GO:0020037, GO:0055114, GO:0004497
lcl|ORF541_NC_003070.9_12661710_12662282	190	378.637	7.21671E-129	gi|1063691459|ref|NP_001320789.1|Major facilitator superfamily protein [Arabidopsis thaliana]	GO:0015144, GO:0016020, GO:0005351, GO:0005886	NP_001320789.1, ANM58344.1
lcl|ORF541_NC_003070.9_12661710_12662282	190	378.637	3.02268E-128	gi|15218693|ref|NP_174718.1|Major facilitator superfamily protein [Arabidopsis thaliana]	GO:0015144, GO:0005351, GO:0016020, GO:0005886	NP_174718.1, AAO64833.1, AEE31728.1, Q93Y91.1, BAC43115.1, CAC69071.2
lcl|ORF541_NC_003070.9_12661710_12662282	190	353.984	1.74122E-118	gi|297846454|ref|XP_002891108.1|hypothetical protein ARALYDRAFT_473605 [Arabidopsis lyrata subsp. lyrata]	GO:0022891, GO:0055085, GO:0016020, GO:0016021, GO:0022857, GO:0006810, GO:0005215
lcl|ORF541_NC_003070.9_12661710_12662282	190	348.206	2.74126E-116	gi|565499296|ref|XP_006307287.1|hypothetical protein CARUB_v10008903mg [Capsella rubella]	GO:0022891, GO:0055085, GO:0016020, GO:0016021, GO:0022857, GO:0006810, GO:0005215
lcl|ORF541_NC_003070.9_12661710_12662282	190	313.538	1.14577E-102	gi|567164984|ref|XP_006397416.1|hypothetical protein EUTSA_v10001815mg [Eutrema salsugineum]	GO:0022891, GO:0055085, GO:0016020, GO:0016021, GO:0022857, GO:0006810, GO:0005215
lcl|ORF547_NC_003070.9_12814074_12814610	178	121.324	1.21855E-28	gi|147766872|emb|CAN60947.1|hypothetical protein VITISV_015758 [Vitis vinifera]	GO:0008270, GO:0015074, GO:0003676
lcl|ORF547_NC_003070.9_12814074_12814610	178	115.161	1.6416E-26	gi|15144516|gb|AAK84483.1|putative copia-like polyprotein [Solanum lycopersicum]	GO:0015074, GO:0003676
lcl|ORF547_NC_003070.9_12814074_12814610	178	113.62	3.05464E-26	gi|147798211|emb|CAN76012.1|hypothetical protein VITISV_020948 [Vitis vinifera]	GO:0015074, GO:0003676
lcl|ORF547_NC_003070.9_12814074_12814610	178	112.079	1.54026E-25	gi|147797927|emb|CAN60706.1|hypothetical protein VITISV_043852 [Vitis vinifera]	GO:0003676
lcl|ORF549_NC_003070.9_12842079_12842891	270	229.565	6.92638E-67	gi|158578605|gb|ABW74576.1|pol polyprotein [Boechera divaricarpa]	GO:0008270, GO:0046872, GO:0015074, GO:0003676
lcl|ORF550_NC_003070.9_12849171_12849761	196	135.961	1.89157E-33	gi|674229228|gb|KFK23013.1|hypothetical protein AALP_AAs71159U000100 [Arabis alpina]	GO:0015074, GO:0003676
lcl|ORF550_NC_003070.9_12849171_12849761	196	135.576	2.18481E-33	gi|674229227|gb|KFK23012.1|hypothetical protein AALP_AAs71159U000100 [Arabis alpina]	GO:0015074, GO:0003676
lcl|ORF550_NC_003070.9_12849171_12849761	196	129.798	2.21115E-31	gi|674228374|gb|KFK22159.1|hypothetical protein AALP_AAs43032U000600 [Arabis alpina]	GO:0015074, GO:0003676
lcl|ORF555_NC_003070.9_13010040_13010645	201	195.282	4.68103E-58	gi|674913633|emb|CDY19542.1|BnaC09g13610D [Brassica napus]	GO:0090502, GO:0004523, GO:0003676
lcl|ORF557_NC_003070.9_13040091_13040567	158	239.195	3.45842E-77	gi|15219606|ref|NP_174776.1|basic helix-loop-helix (bHLH) DNA-binding superfamily protein [Arabidopsis thaliana]	GO:0003677, GO:0005515, GO:0001046, GO:0003700, GO:0046983, GO:0006355, GO:0006366, GO:0001228, GO:0042335, GO:0005634	OAP15766.1, AEE31795.1, AAM10410.1, AAM10958.1, Q9C8P8.1, AAL06481.1, NP_174776.1, AAG52112.1
lcl|ORF557_NC_003070.9_13040091_13040567	158	235.728	2.86129E-76	gi|1063692519|ref|NP_001322829.1|basic helix-loop-helix (bHLH) DNA-binding superfamily protein [Arabidopsis thaliana]	GO:0003677, GO:0005515, GO:0003700, GO:0001046, GO:0046983, GO:0006366, GO:0006355, GO:0001228, GO:0042335, GO:0005634	NP_001322829.1, ANM60550.1
lcl|ORF557_NC_003070.9_13040091_13040567	158	197.208	8.41298E-61	gi|297846606|ref|XP_002891184.1|basic helix-loop-helix family protein [Arabidopsis lyrata subsp. lyrata]	GO:0046983
lcl|ORF557_NC_003070.9_13040091_13040567	158	193.356	3.27133E-59	gi|565491286|ref|XP_006303282.1|hypothetical protein CARUB_v10010050mg [Capsella rubella]	GO:0046983
lcl|ORF557_NC_003070.9_13040091_13040567	158	176.792	7.78819E-53	gi|922544328|ref|XP_013599939.1|PREDICTED: transcription factor bHLH80-like [Brassica oleracea var. oleracea]	GO:0046983
lcl|ORF559_NC_003070.9_13175808_13176578	256	315.464	2.42886E-100	gi|565428294|ref|XP_006279421.1|hypothetical protein CARUB_v10007958mg, partial [Capsella rubella]	GO:0008270
lcl|ORF563_NC_003070.9_13383264_13383950	228	310.457	2.9808E-105	gi|565438927|ref|XP_006282403.1|hypothetical protein CARUB_v100281120mg, partial [Capsella rubella]	GO:0006281, GO:0032508, GO:0003678, GO:0000723, GO:0004386, GO:0005524
lcl|ORF563_NC_003070.9_13383264_13383950	228	310.842	9.51534E-104	gi|565475696|ref|XP_006295489.1|hypothetical protein CARUB_v10024593mg [Capsella rubella]	GO:0006281, GO:0032508, GO:0003678, GO:0000723, GO:0004386, GO:0005524
lcl|ORF563_NC_003070.9_13383264_13383950	228	314.309	3.33488E-102	gi|565496796|ref|XP_006306037.1|hypothetical protein CARUB_v10011335mg [Capsella rubella]	GO:0006281, GO:0003678, GO:0032508, GO:0000723, GO:0004386, GO:0005524
lcl|ORF563_NC_003070.9_13383264_13383950	228	311.227	3.04278E-101	gi|565475834|ref|XP_006295558.1|hypothetical protein CARUB_v10024665mg [Capsella rubella]	GO:0006281, GO:0032508, GO:0003678, GO:0000723, GO:0004386, GO:0005524
lcl|ORF563_NC_003070.9_13383264_13383950	228	311.997	5.81111E-101	gi|565477257|ref|XP_006296269.1|hypothetical protein CARUB_v10025434mg [Capsella rubella]	GO:0006281, GO:0032508, GO:0003678, GO:0000723, GO:0004386, GO:0005524
lcl|ORF566_NC_003070.9_13443216_13444217	333	363.614	8.82857E-116	gi|674229329|gb|KFK23114.1|hypothetical protein AALP_AAs42267U000100, partial [Arabis alpina]	GO:0015074, GO:0003676
lcl|ORF566_NC_003070.9_13443216_13444217	333	353.599	2.79033E-113	gi|674229584|gb|KFK23369.1|hypothetical protein AALP_AAs49046U000200 [Arabis alpina]	GO:0003676
lcl|ORF566_NC_003070.9_13443216_13444217	333	353.214	3.62195E-113	gi|674229585|gb|KFK23370.1|hypothetical protein AALP_AAs49046U000200 [Arabis alpina]	GO:0003676
lcl|ORF566_NC_003070.9_13443216_13444217	333	365.155	9.12732E-112	gi|29423273|gb|AAO73523.1|gag-pol polyprotein [Glycine max]	GO:0008270, GO:0015074, GO:0003676
lcl|ORF568_NC_003070.9_13494651_13495214	187	379.022	4.57646E-133	gi|15220314|ref|NP_174843.1|myosin heavy chain-like protein [Arabidopsis thaliana]	GO:0008150, GO:0005739, GO:0003674	AAF18636.1, NP_174843.1, AEE31847.1
lcl|ORF568_NC_003070.9_13494651_13495214	187	289.656	1.14684E-90	gi|42568127|ref|NP_198299.2|myosin heavy chain-like protein [Arabidopsis thaliana]	GO:0008150, GO:0003674, GO:0005634	NP_198299.2, AED93885.1
lcl|ORF570_NC_003070.9_13541478_13543619	713	1472.22	0.0	gi|79358114|ref|NP_174849.2|acetyl-CoA carboxylase 1 [Arabidopsis thaliana]	GO:0048364, GO:0005737, GO:0046872, GO:0003989, GO:0005829, GO:0048367, GO:0030497, GO:2001295, GO:0010072, GO:0009793, GO:0004075, GO:0009631, GO:0009735, GO:0009933, GO:0005524, GO:0005886	AEE31849.1, NP_174849.2, AEE31850.1, Q38970.1, BAA07012.1, NP_001185143.1
lcl|ORF570_NC_003070.9_13541478_13543619	713	1437.17	0.0	gi|297846662|ref|XP_002891212.1|F5J5.19 [Arabidopsis lyrata subsp. lyrata]	GO:0000166, GO:0003824, GO:0003989, GO:0046872, GO:0004075, GO:0016874, GO:0005524, GO:0006633
lcl|ORF570_NC_003070.9_13541478_13543619	713	1430.62	0.0	gi|565492190|ref|XP_006303734.1|hypothetical protein CARUB_v10011872mg [Capsella rubella]	GO:0000166, GO:0003989, GO:0046872, GO:0003824, GO:0004075, GO:0016874, GO:0005524, GO:0006633
lcl|ORF571_NC_003070.9_13555053_13555733	226	390.193	1.09773E-121	gi|334183052|ref|NP_174850.4|acetyl-CoA carboxylase 2 [Arabidopsis thaliana]	GO:2001295, GO:0005737, GO:0009507, GO:0046872, GO:0003989, GO:0005829, GO:0004075, GO:0005524, GO:0006633	AEE31851.1, NP_174850.4, F4I1L3.1
lcl|ORF571_NC_003070.9_13555053_13555733	226	357.836	1.9906E-110	gi|79358114|ref|NP_174849.2|acetyl-CoA carboxylase 1 [Arabidopsis thaliana]	GO:0048364, GO:0005737, GO:0046872, GO:0003989, GO:0005829, GO:0048367, GO:0030497, GO:2001295, GO:0010072, GO:0009793, GO:0004075, GO:0009631, GO:0009735, GO:0009933, GO:0005524, GO:0005886	AEE31849.1, NP_174849.2, AEE31850.1, Q38970.1, BAA07012.1, NP_001185143.1
lcl|ORF571_NC_003070.9_13555053_13555733	226	355.91	1.06113E-109	gi|297846662|ref|XP_002891212.1|F5J5.19 [Arabidopsis lyrata subsp. lyrata]	GO:0000166, GO:0003824, GO:0003989, GO:0046872, GO:0004075, GO:0016874, GO:0005524, GO:0006633
lcl|ORF572_NC_003070.9_13560132_13561664	510	425.246	5.29417E-134	gi|2462935|emb|CAA72989.1|unnamed protein product [Brassica oleracea var. viridis]	GO:0015074, GO:0003676
lcl|ORF573_NC_003070.9_13561983_13562882	299	398.667	2.51104E-127	gi|2462935|emb|CAA72989.1|unnamed protein product [Brassica oleracea var. viridis]	GO:0015074, GO:0003676
lcl|ORF574_NC_003070.9_13562973_13563713	246	311.997	1.44987E-95	gi|2462935|emb|CAA72989.1|unnamed protein product [Brassica oleracea var. viridis]	GO:0015074, GO:0003676
lcl|ORF574_NC_003070.9_13562973_13563713	246	310.457	1.72616E-95	gi|1063724360|ref|NP_001328701.1|cysteine-rich RECEPTOR-like kinase [Arabidopsis thaliana]	GO:0016301, GO:0042742, GO:0009506, GO:0004674, GO:0006468, GO:0005886	NP_001328701.1, ANM66830.1, NP_001328700.1, ANM66829.1
[truncated: 72,746 more rows]
