# Supplementary material for: Evaluating the adaptive evolutionary convergence of carnivorous plant taxa through functional genomics
Source: PeerJ. 2018 Jan 31;6:e4322. doi: 10.7717/peerj.4322 (PMC5797450; doi:10.7717/peerj.4322)
Supplement: Supplemental Information 9 — Archive containing the gene ontology codes assigned to each putative gene of the taxa sampled in this study. Files containing “ORF-450F” are lists of genes identified using ORFFinder; files containing “Protein” were produced by annotation of the taxon’s protein database, available on GenBank. GO code assignment was performed via BLAST-P against the non-redundant protein database (nr) followed by the “Mapping” function of Blast2GO. [file peerj-06-4322-s016.zip › Taxon_Annotations/CFollicularis_Protein_Annotation.txt]

SeqName	length	bit-score	eValue	hitName	GOs	ACC
GAV56462.1	377	665.611	0.0	gi|590669246|ref|XP_007037720.1|PREDICTED: agmatine deiminase isoform X1 [Theobroma cacao]	GO:0004668, GO:0047632, GO:0009446, GO:0006596
GAV56462.1	377	665.611	0.0	gi|595847016|ref|XP_007209241.1|hypothetical protein PRUPE_ppa007104mg [Prunus persica]	GO:0004668, GO:0047632, GO:0009446, GO:0006596
GAV56462.1	377	660.218	0.0	gi|703108427|ref|XP_010099028.1|hypothetical protein L484_005320 [Morus notabilis]	GO:0004668, GO:0047632, GO:0009446	EXB76386.1, XP_010099028.1
GAV56462.1	377	659.448	0.0	gi|255541906|ref|XP_002512017.1|PREDICTED: agmatine deiminase isoform X1 [Ricinus communis]	GO:0004668, GO:0047632, GO:0009446, GO:0016787
GAV56462.1	377	656.751	0.0	gi|567896728|ref|XP_006440852.1|hypothetical protein CICLE_v10020592mg [Citrus clementina]	GO:0004668, GO:0047632, GO:0009446
GAV56473.1	661	1130.16	0.0	gi|568864712|ref|XP_006485736.1|PREDICTED: uridine-cytidine kinase C isoform X1 [Citrus sinensis]	GO:0008152, GO:0000166, GO:0016020, GO:0016021, GO:0016310, GO:0016740, GO:0016301, GO:0005524
GAV56473.1	661	1125.92	0.0	gi|568864714|ref|XP_006485737.1|PREDICTED: uridine-cytidine kinase C isoform X2 [Citrus sinensis]	GO:0008152, GO:0000166, GO:0016020, GO:0016021, GO:0016310, GO:0016740, GO:0016301, GO:0005524
GAV56473.1	661	1124.77	0.0	gi|567896740|ref|XP_006440858.1|hypothetical protein CICLE_v10019201mg [Citrus clementina]	GO:0008152, GO:0000166, GO:0016020, GO:0016021, GO:0016310, GO:0016740, GO:0016301, GO:0005524
GAV56473.1	661	1124.77	0.0	gi|802797031|ref|XP_012092914.1|PREDICTED: uridine-cytidine kinase C isoform X1 [Jatropha curcas]	GO:0008152, GO:0000166, GO:0016020, GO:0016021, GO:0016310, GO:0016740, GO:0016301, GO:0005524
GAV56473.1	661	1113.21	0.0	gi|508774971|gb|EOY22227.1|Phosphoribulokinase / Uridine kinase family isoform 1 [Theobroma cacao]	GO:0008152, GO:0000166, GO:0016020, GO:0005829, GO:0016021, GO:0016310, GO:0016740, GO:0009737, GO:0016301, GO:0005524
GAV56473.1	661	1101.66	0.0	gi|255541904|ref|XP_002512016.1|PREDICTED: uridine-cytidine kinase C isoform X1 [Ricinus communis]	GO:0008152, GO:0000166, GO:0016020, GO:0004849, GO:0016021, GO:0016310, GO:0016740, GO:0006222, GO:0016301, GO:0005524
GAV56482.1	633	993.416	0.0	gi|508702250|gb|EOX94146.1|Small GTP-binding protein isoform 2 [Theobroma cacao]	GO:0000166, GO:0005525, GO:0045727, GO:0005759, GO:0003924, GO:0043022
GAV56482.1	633	987.252	0.0	gi|225438295|ref|XP_002272359.1|PREDICTED: translation factor GUF1 homolog, chloroplastic [Vitis vinifera]	GO:0000166, GO:0005525, GO:0045727, GO:0009507, GO:0003924, GO:0006412, GO:0005622
GAV56488.1	352	358.221	7.17271E-118	gi|508783572|gb|EOY30828.1|Kinase family protein isoform 5 [Theobroma cacao]	GO:0016310, GO:0004672, GO:0016301, GO:0005524, GO:0006468
GAV56488.1	352	317.005	3.9035E-102	gi|294461703|gb|ADE76410.1|unknown [Picea sitchensis]	GO:0004672, GO:0005524, GO:0006468
GAV56488.1	352	324.709	5.68067E-102	gi|567907145|ref|XP_006445886.1|hypothetical protein CICLE_v10014444mg [Citrus clementina]	GO:0000166, GO:0004672, GO:0004674, GO:0005524, GO:0006468
GAV56489.1	115	152.91	9.7231E-46	gi|976928928|gb|KVI11808.1|Histone core [Cynara cardunculus var. scolymus]	GO:0003677, GO:0046982, GO:0005694, GO:0006334, GO:0000786, GO:0005634
GAV56489.1	115	150.984	2.74869E-45	gi|508726530|gb|EOY18427.1|Histone superfamily protein [Theobroma cacao]	GO:0003677, GO:0046982, GO:0005694, GO:0006334, GO:0000786, GO:0005634
GAV56489.1	115	150.599	3.29066E-45	gi|297788304|ref|XP_002862282.1|hypothetical protein ARALYDRAFT_497532 [Arabidopsis lyrata subsp. lyrata]	GO:0003677, GO:0046982, GO:0005694, GO:0006334, GO:0000786, GO:0005634
GAV56489.1	115	150.599	3.81033E-45	gi|195618010|gb|ACG30835.1|histone H4 [Zea mays]	GO:0003677, GO:0046982, GO:0005694, GO:0000786, GO:0005634
GAV56493.1	286	405.986	1.55246E-140	gi|508774977|gb|EOY22233.1|Uncharacterized protein TCM_014457 isoform 1 [Theobroma cacao]	GO:0016702, GO:0055114
GAV56493.1	286	405.601	3.29748E-140	gi|508774978|gb|EOY22234.1|Uncharacterized protein TCM_014457 isoform 2 [Theobroma cacao]	GO:0016702, GO:0055114
GAV56493.1	286	401.364	9.53292E-139	gi|508774979|gb|EOY22235.1|Uncharacterized protein TCM_014457 isoform 3 [Theobroma cacao]	GO:0016702, GO:0055114
GAV56495.1	486	850.507	0.0	gi|802797063|ref|XP_012092922.1|PREDICTED: enolase 1, chloroplastic [Jatropha curcas]	GO:0000287, GO:0004634, GO:0006096, GO:0000015
GAV56495.1	486	847.81	0.0	gi|255541894|ref|XP_002512011.1|PREDICTED: enolase 1, chloroplastic [Ricinus communis]	GO:0000287, GO:0004634, GO:0006096, GO:0016829, GO:0000015
GAV56495.1	486	837.795	0.0	gi|1050617119|ref|XP_017631311.1|PREDICTED: enolase 1, chloroplastic [Gossypium arboreum]	GO:0000287, GO:0004634, GO:0006096, GO:0000015
GAV56496.1	448	466.848	6.76549E-159	gi|255547071|ref|XP_002514593.1|PREDICTED: UDP-glycosyltransferase 89B2 [Ricinus communis]	GO:0008152, GO:0016757, GO:0016758, GO:0047213, GO:0016740
GAV56496.1	448	464.922	3.40835E-158	gi|567896688|ref|XP_006440832.1|hypothetical protein CICLE_v10020006mg [Citrus clementina]	GO:0008152, GO:0016758
GAV56496.1	448	462.225	3.66672E-157	gi|641846747|gb|KDO65629.1|hypothetical protein CISIN_1g042753mg [Citrus sinensis]	GO:0008152, GO:0016758
GAV56496.1	448	453.366	9.94885E-154	gi|802654128|ref|XP_012080451.1|PREDICTED: UDP-glycosyltransferase 89B1-like [Jatropha curcas]	GO:0008152, GO:0016758
GAV56496.1	448	446.817	2.58121E-151	gi|255547073|ref|XP_002514594.1|PREDICTED: UDP-glycosyltransferase 89B1 [Ricinus communis]	GO:0008152, GO:0016757, GO:0016758, GO:0047213, GO:0016740
GAV56496.1	448	429.869	2.25781E-144	gi|225455734|ref|XP_002268089.1|PREDICTED: UDP-glycosyltransferase 89B2-like [Vitis vinifera]	GO:0008152, GO:0016758, GO:0080043, GO:0052696, GO:0080044, GO:0043231, GO:0009813
GAV56500.1	296	477.248	2.71921E-168	gi|595826867|ref|XP_007205641.1|hypothetical protein PRUPE_ppa009267mg [Prunus persica]	GO:0008299, GO:0004452, GO:0016787
GAV56500.1	296	470.7	6.60751E-166	gi|952977794|ref|NP_001304059.1|isopentenyl-diphosphate Delta-isomerase I [Vitis vinifera]	GO:0008299, GO:0004452, GO:0016853, GO:0016787
GAV56500.1	296	469.929	1.18936E-165	gi|343466167|gb|AEM42977.1|isopentenyl diphosphate isomerase [Siraitia grosvenorii]	GO:0008299, GO:0004452, GO:0016853, GO:0016787
GAV56500.1	296	468.003	8.12559E-165	gi|347664495|gb|AEP17008.1|isopentenyl diphosphate isomerase II(IPI2) [Vitis vinifera]	GO:0008299, GO:0004452, GO:0016787, GO:0016853
GAV56502.1	244	350.517	6.93011E-120	gi|1483232|emb|CAA67969.1|MADS5 protein [Betula pendula]	GO:0003677, GO:0003700, GO:0006351, GO:0046983, GO:0006355, GO:0005634
GAV56502.1	244	345.895	3.6525E-118	gi|508774879|gb|EOY22135.1|AGAMOUS-like 8 isoform 1 [Theobroma cacao]	GO:0003677, GO:0003700, GO:0010077, GO:0010154, GO:0006351, GO:0046983, GO:0006355, GO:0005634
GAV56502.1	244	335.495	5.83513E-114	gi|118481762|gb|ABK92820.1|unknown [Populus trichocarpa]	GO:0003677, GO:0003700, GO:0006351, GO:0046983, GO:0006355, GO:0005634
GAV56508.1	278	257.684	8.11437E-83	gi|568847800|ref|XP_006477719.1|PREDICTED: uncharacterized protein LOC102613274 [Citrus sinensis]	GO:0006950
GAV56508.1	278	256.914	1.46281E-82	gi|567896640|ref|XP_006440808.1|hypothetical protein CICLE_v10024207mg [Citrus clementina]	GO:0006950
GAV56508.1	278	250.366	4.13899E-80	gi|508774884|gb|EOY22140.1|Adenine nucleotide alpha hydrolases-like superfamily protein, putative [Theobroma cacao]	GO:0006950, GO:0016787
GAV56508.1	278	248.825	1.05179E-79	gi|223546226|gb|EEF47728.1|conserved hypothetical protein [Ricinus communis]	GO:0006950
GAV56509.1	342	476.093	8.21503E-167	gi|703118641|ref|XP_010101651.1|ADP,ATP carrier protein ER-ANT1 [Morus notabilis]	GO:0055085, GO:0016020, GO:0016021, GO:0006810, GO:0005215, GO:0005743	EXB89120.1, XP_010101651.1
GAV56509.1	342	465.307	1.50301E-162	gi|595860749|ref|XP_007211202.1|hypothetical protein PRUPE_ppa008947mg [Prunus persica]	GO:0048364, GO:0005789, GO:0016020, GO:0048367, GO:0016021, GO:0015867, GO:0015866, GO:0051503, GO:0055085, GO:0005471, GO:0048316, GO:0006810, GO:0005743, GO:0005215
GAV56509.1	342	466.848	2.71937E-162	gi|223546224|gb|EEF47726.1|ADP,ATP carrier protein, putative [Ricinus communis]	GO:0055085, GO:0016020, GO:0016021, GO:0006810, GO:0005743, GO:0005215
GAV56509.1	342	461.455	4.1449E-161	gi|702433589|ref|XP_010069449.1|PREDICTED: ADP,ATP carrier protein ER-ANT1 [Eucalyptus grandis]	GO:0055085, GO:0016020, GO:0016021, GO:0006810, GO:0005743, GO:0005215
GAV56510.1	470	367.081	3.3162E-119	gi|802654173|ref|XP_012080454.1|PREDICTED: uncharacterized protein LOC105640682 [Jatropha curcas]	GO:0008270, GO:0046872
GAV56510.1	470	353.984	1.92065E-114	gi|508774931|gb|EOY22187.1|Zinc finger protein, putative isoform 1 [Theobroma cacao]	GO:0008270, GO:0046872
GAV56510.1	470	350.903	3.16249E-113	gi|255547067|ref|XP_002514591.1|PREDICTED: uncharacterized protein LOC8264667 [Ricinus communis]	GO:0008270, GO:0046872
GAV56510.1	470	348.591	1.23445E-112	gi|508774932|gb|EOY22188.1|Zinc finger protein, putative isoform 2, partial [Theobroma cacao]	GO:0008270, GO:0046872
GAV56511.1	955	1387.86	0.0	gi|567896690|ref|XP_006440833.1|hypothetical protein CICLE_v10018495mg [Citrus clementina]	GO:0008270, GO:0046872
GAV56516.1	449	715.687	0.0	gi|566146477|ref|XP_006368253.1|transferase family protein [Populus trichocarpa]	GO:0016747, GO:0009507, GO:0016740
GAV56516.1	449	696.041	0.0	gi|225427663|ref|XP_002274239.1|PREDICTED: omega-hydroxypalmitate O-feruloyl transferase [Vitis vinifera]	GO:0016747, GO:0009507
GAV56516.1	449	693.73	0.0	gi|147769499|emb|CAN76941.1|hypothetical protein VITISV_042905 [Vitis vinifera]	GO:0016747
GAV56516.1	449	682.559	0.0	gi|802701166|ref|XP_012083896.1|PREDICTED: omega-hydroxypalmitate O-feruloyl transferase [Jatropha curcas]	GO:0016747
GAV56516.1	449	656.751	0.0	gi|590680593|ref|XP_007040904.1|PREDICTED: anthranilate N-benzoyltransferase protein 1 [Theobroma cacao]	GO:0016747, GO:0009507, GO:0016740
GAV56518.1	444	754.207	0.0	gi|356516122|ref|XP_003526745.1|PREDICTED: alpha-1,3-mannosyl-glycoprotein 2-beta-N-acetylglucosaminyltransferase-like isoform X1 [Glycine max]	GO:0016757, GO:0008375, GO:0003827, GO:0006486, GO:0016740
GAV56518.1	444	750.355	0.0	gi|734405875|gb|KHN33644.1|Alpha-1,3-mannosyl-glycoprotein 2-beta-N-acetylglucosaminyltransferase [Glycine soja]	GO:0016757, GO:0008375, GO:0003827, GO:0016740, GO:0006486
GAV56518.1	444	748.814	0.0	gi|356510509|ref|XP_003523980.1|PREDICTED: alpha-1,3-mannosyl-glycoprotein 2-beta-N-acetylglucosaminyltransferase isoform X2 [Glycine max]	GO:0008375, GO:0006486
GAV56518.1	444	748.043	0.0	gi|508707005|gb|EOX98901.1|Alpha-1,3-mannosyl-glycoprotein beta isoform 2 [Theobroma cacao]	GO:0008375, GO:0006486
GAV56518.1	444	747.273	0.0	gi|802607614|ref|XP_012073899.1|PREDICTED: alpha-1,3-mannosyl-glycoprotein 2-beta-N-acetylglucosaminyltransferase [Jatropha curcas]	GO:0008375, GO:0006486
GAV56519.1	434	590.112	0.0	gi|802607612|ref|XP_012073898.1|PREDICTED: proton-coupled amino acid transporter 3 [Jatropha curcas]	GO:0016020, GO:0016021
GAV56519.1	434	583.948	0.0	gi|255572413|ref|XP_002527144.1|PREDICTED: amino acid transporter ANTL1 [Ricinus communis]	GO:0016020, GO:0016021
GAV56519.1	434	578.941	0.0	gi|224102785|ref|XP_002312799.1|amino acid transporter family protein [Populus trichocarpa]	GO:0016020, GO:0016021, GO:0015171, GO:0003333
GAV56519.1	434	575.859	0.0	gi|508707002|gb|EOX98898.1|Transmembrane amino acid transporter family protein [Theobroma cacao]	GO:0016020, GO:0016021
GAV56519.1	434	573.163	0.0	gi|566167853|ref|XP_006384853.1|amino acid transporter family protein [Populus trichocarpa]	GO:0016020, GO:0016021, GO:0015171, GO:0003333
GAV56521.1	604	765.377	0.0	gi|641833600|gb|KDO52610.1|hypothetical protein CISIN_1g004232mg [Citrus sinensis]	GO:0016020, GO:0016021, GO:0004672, GO:0005524, GO:0006468
GAV56521.1	604	763.837	0.0	gi|508775179|gb|EOY22435.1|Leucine-rich repeat protein kinase family protein isoform 1 [Theobroma cacao]	GO:0016020, GO:0016021, GO:0016310, GO:0004672, GO:0016301, GO:0005524, GO:0006468
GAV56521.1	604	761.525	0.0	gi|567895186|ref|XP_006440081.1|hypothetical protein CICLE_v10018967mg [Citrus clementina]	GO:0016020, GO:0016021, GO:0004672, GO:0005524, GO:0006468
GAV56523.1	499	851.277	0.0	gi|508775190|gb|EOY22446.1|Arginosuccinate synthase family isoform 1 [Theobroma cacao]	GO:0006526, GO:0004055, GO:0005524
GAV56523.1	499	833.173	0.0	gi|641833609|gb|KDO52619.1|hypothetical protein CISIN_1g011097mg [Citrus sinensis]	GO:0006526, GO:0004055, GO:0005524
GAV56523.1	499	828.55	0.0	gi|567895196|ref|XP_006440086.1|hypothetical protein CICLE_v10019860mg [Citrus clementina]	GO:0006526, GO:0004055, GO:0005524
GAV56523.1	499	827.78	0.0	gi|802573762|ref|XP_012068472.1|PREDICTED: argininosuccinate synthase, chloroplastic [Jatropha curcas]	GO:0006526, GO:0004055, GO:0005524
GAV56523.1	499	827.009	0.0	gi|703132898|ref|XP_010105234.1|Argininosuccinate synthase [Morus notabilis]	GO:0006526, GO:0004055, GO:0005524	XP_010105234.1, EXC04121.1
GAV56525.1	472	578.556	0.0	gi|508775192|gb|EOY22448.1|Transducin/WD40 repeat-like superfamily protein, putative [Theobroma cacao]	GO:0016020, GO:0016021
GAV56527.1	125	61.6178	8.09131E-10	gi|116784494|gb|ABK23363.1|unknown [Picea sitchensis]	GO:0006869, GO:0008289
GAV56527.1	125	61.6178	9.40053E-10	gi|116779383|gb|ABK21262.1|unknown [Picea sitchensis]	GO:0006869, GO:0008289
GAV56527.1	125	57.7658	2.50439E-8	gi|440494827|gb|AGC08428.1|lipid transfer protein [Gossypium hirsutum]	GO:0006869, GO:0008289, GO:0006810
GAV56527.1	125	57.3806	3.63895E-8	gi|390985898|gb|AFM35695.1|nonspecific lipid transfer protein [Vitis pseudoreticulata]	GO:0006869, GO:0008289, GO:0006810
GAV56527.1	125	56.6102	5.05545E-8	gi|319801078|emb|CBW38499.1|lipid transfer protein, partial [Helianthus annuus]	GO:0006869, GO:0008289, GO:0006810
GAV56527.1	125	55.8398	5.29538E-8	gi|404503308|emb|CCJ09772.1|putative non-specific lipid transfer protein, partial [Hirudo medicinalis]	GO:0006869, GO:0008289
GAV56527.1	125	56.6102	5.56757E-8	gi|319801088|emb|CBW38504.1|lipid transfer protein, partial [Helianthus annuus]	GO:0006869, GO:0008289, GO:0006810
GAV56527.1	125	56.225	5.62758E-8	gi|319801086|emb|CBW38503.1|lipid transfer protein, partial [Helianthus annuus]	GO:0006869, GO:0008289, GO:0006810
GAV56539.1	913	1390.56	0.0	gi|508775195|gb|EOY22451.1|RNA-metabolising metallo-beta-lactamase family protein [Theobroma cacao]	GO:0003677, GO:0003723, GO:0009507, GO:0046872, GO:0016020, GO:0016021
GAV56539.1	913	1372.84	0.0	gi|566197680|ref|XP_002318122.2|hypothetical protein POPTR_0012s09780g [Populus trichocarpa]	GO:0003677, GO:0003723, GO:0046872
GAV56539.1	913	1360.9	0.0	gi|223550322|gb|EEF51809.1|conserved hypothetical protein [Ricinus communis]	GO:0003677, GO:0003723, GO:0046872
GAV56540.1	759	1149.04	0.0	gi|802647670|ref|XP_012079859.1|PREDICTED: conserved oligomeric Golgi complex subunit 2 isoform X2 [Jatropha curcas]	GO:0007030, GO:0016020, GO:0015031
GAV56540.1	759	1147.5	0.0	gi|641833620|gb|KDO52630.1|hypothetical protein CISIN_1g004390mg [Citrus sinensis]	GO:0007030, GO:0016020, GO:0015031
GAV56540.1	759	1147.5	0.0	gi|567895208|ref|XP_006440092.1|hypothetical protein CICLE_v10018979mg [Citrus clementina]	GO:0007030, GO:0016020, GO:0015031
GAV56540.1	759	1140.56	0.0	gi|641833619|gb|KDO52629.1|hypothetical protein CISIN_1g004390mg [Citrus sinensis]	GO:0007030, GO:0016020, GO:0015031
GAV56540.1	759	1136.71	0.0	gi|508778762|gb|EOY26018.1|Golgi organization, COG2 isoform 1 [Theobroma cacao]	GO:0007030, GO:0016020, GO:0015031
GAV56541.1	1199	1927.91	0.0	gi|731426804|ref|XP_010663739.1|PREDICTED: uncharacterized protein LOC100266414 isoform X2 [Vitis vinifera]	GO:0000166, GO:0031122, GO:0005524, GO:0005634, GO:0008568
GAV56541.1	1199	1923.67	0.0	gi|508775199|gb|EOY22455.1|ATPase family AAA domain-containing protein 1-A isoform 1 [Theobroma cacao]	GO:0000166, GO:0005524
GAV56541.1	1199	1903.64	0.0	gi|641833626|gb|KDO52636.1|hypothetical protein CISIN_1g000823mg [Citrus sinensis]	GO:0000166, GO:0005524
GAV56545.1	105	98.2117	8.12041E-22	gi|596119837|ref|XP_007221749.1|hypothetical protein PRUPE_ppb022800mg, partial [Prunus persica]	GO:0015074, GO:0003676
GAV56545.1	105	95.5153	2.45489E-21	gi|147862608|emb|CAN79339.1|hypothetical protein VITISV_044312 [Vitis vinifera]	GO:0015074, GO:0005634, GO:0003676
GAV56545.1	105	95.9005	6.86718E-21	gi|595840170|ref|XP_007207981.1|hypothetical protein PRUPE_ppa015715mg, partial [Prunus persica]	GO:0008270, GO:0015074, GO:0003676
GAV56545.1	105	95.1301	1.26491E-20	gi|147780192|emb|CAN64427.1|hypothetical protein VITISV_029384 [Vitis vinifera]	GO:0008270, GO:0015074, GO:0005634, GO:0003676
GAV56545.1	105	94.7449	1.41194E-20	gi|147861248|emb|CAN79321.1|hypothetical protein VITISV_018984 [Vitis vinifera]	GO:0008270, GO:0015074, GO:0005634, GO:0003676
GAV56545.1	105	94.7449	1.75845E-20	gi|147865100|emb|CAN79389.1|hypothetical protein VITISV_004909 [Vitis vinifera]	GO:0008270, GO:0015074, GO:0005634, GO:0003676
GAV56545.1	105	94.3597	2.1386E-20	gi|147797325|emb|CAN73734.1|hypothetical protein VITISV_032119 [Vitis vinifera]	GO:0005634, GO:0003676
GAV56545.1	105	94.3597	2.3479E-20	gi|595834191|ref|XP_007206823.1|hypothetical protein PRUPE_ppa025991mg [Prunus persica]	GO:0015074, GO:0005634, GO:0003676
GAV56548.1	231	318.161	1.26845E-107	gi|255540271|ref|XP_002511200.1|PREDICTED: elongation factor 1-delta 1 [Ricinus communis]	GO:0003746, GO:0006414, GO:0006412, GO:0005853
GAV56548.1	231	317.39	2.60368E-107	gi|802647596|ref|XP_012079853.1|PREDICTED: elongation factor 1-delta 1-like [Jatropha curcas]	GO:0003746, GO:0006414, GO:0006412, GO:0005853
GAV56548.1	231	317.005	4.34828E-107	gi|728826465|gb|KHG06731.1|hypothetical protein F383_00427 [Gossypium arboreum]	GO:0003746, GO:0006414, GO:0006412, GO:0005853
GAV56548.1	231	314.694	3.17078E-106	gi|702442948|ref|XP_010024004.1|PREDICTED: elongation factor 1-delta 1 [Eucalyptus grandis]	GO:0003746, GO:0006414, GO:0006412, GO:0005853
GAV56548.1	231	313.153	1.3703E-105	gi|823212488|ref|XP_012438994.1|PREDICTED: elongation factor 1-delta [Gossypium raimondii]	GO:0003746, GO:0006414, GO:0006412, GO:0005853
GAV56549.1	124	249.21	8.71479E-84	gi|703111234|ref|XP_010099806.1|Pre-mRNA branch site p14-like protein [Morus notabilis]	GO:0000166, GO:0003676	XP_010099806.1, EXB80474.1
GAV56549.1	124	247.284	5.33168E-83	gi|823264678|ref|XP_012465084.1|PREDICTED: splicing factor 3B subunit 6-like protein [Gossypium raimondii]	GO:0000166, GO:0003676
GAV56549.1	124	247.284	5.69466E-83	gi|802558799|ref|XP_012065832.1|PREDICTED: splicing factor 3B subunit 6-like protein [Jatropha curcas]	GO:0000166, GO:0003676
GAV56549.1	124	247.284	5.95203E-83	gi|388498942|gb|AFK37537.1|unknown [Lotus japonicus]	GO:0000166, GO:0003676
GAV56549.1	124	246.128	1.52939E-82	gi|356501392|ref|XP_003519509.1|PREDICTED: splicing factor 3B subunit 6-like protein [Glycine max]	GO:0000398, GO:0000166, GO:0071011, GO:0071013, GO:0005684, GO:0005686, GO:0005689, GO:0003676
GAV56549.1	124	246.128	1.61568E-82	gi|922357372|ref|XP_003617230.2|Pre-mRNA branch site p14-like protein [Medicago truncatula]	GO:0000166, GO:0003676	AFK49453.1, XP_003617230.2, AET00189.2, ACJ83862.1
GAV56549.1	124	245.743	1.92588E-82	gi|590584719|ref|XP_007015256.1|PREDICTED: splicing factor 3B subunit 6-like protein [Theobroma cacao]	GO:0000166, GO:0003676
GAV56549.1	124	245.358	3.15612E-82	gi|356554173|ref|XP_003545423.1|PREDICTED: splicing factor 3B subunit 6-like protein [Glycine max]	GO:0000398, GO:0000166, GO:0071011, GO:0071013, GO:0005684, GO:0005686, GO:0005689, GO:0003676
GAV56550.1	232	469.929	1.29498E-167	gi|590670091|ref|XP_007037958.1|PREDICTED: UPF0235 protein At5g63440 [Theobroma cacao]	GO:0005634
GAV56550.1	232	468.774	4.77876E-167	gi|225456297|ref|XP_002283689.1|PREDICTED: UPF0235 protein At5g63440 [Vitis vinifera]	GO:0005634
GAV56551.1	183	355.14	8.24295E-124	gi|590692439|ref|XP_007044055.1|PREDICTED: 60S ribosomal protein L17-2 [Theobroma cacao]	GO:0003735, GO:0030529, GO:0015934, GO:0005840, GO:0006412, GO:0005622
GAV56551.1	183	352.443	1.02574E-122	gi|590670098|ref|XP_007037960.1|PREDICTED: 60S ribosomal protein L17-2 [Theobroma cacao]	GO:0003735, GO:0030529, GO:0015934, GO:0005840, GO:0006412, GO:0005622
GAV56558.1	436	644.04	0.0	gi|255540259|ref|XP_002511194.1|PREDICTED: SNF1-related protein kinase regulatory subunit gamma-1 [Ricinus communis]	GO:0003824, GO:0016310, GO:0016301
GAV56558.1	436	624.394	0.0	gi|224133948|ref|XP_002321699.1|CBS domain-containing family protein [Populus trichocarpa]	GO:0003824
GAV56558.1	436	622.468	0.0	gi|703128165|ref|XP_010104031.1|SNF1-related protein kinase regulatory subunit gamma-1 [Morus notabilis]	GO:0003824, GO:0016310, GO:0016301	EXB98015.1, XP_010104031.1
GAV56558.1	436	622.468	0.0	gi|702497207|ref|XP_010037427.1|PREDICTED: SNF1-related protein kinase regulatory subunit gamma-1 [Eucalyptus grandis]	GO:0003824
GAV56558.1	436	616.69	0.0	gi|224119660|ref|XP_002318128.1|CBS domain-containing family protein [Populus trichocarpa]	GO:0003824
GAV56559.1	658	993.416	0.0	gi|1063479043|ref|XP_017973491.1|PREDICTED: exocyst complex component EXO70B1 [Theobroma cacao]	GO:0000145, GO:0006887
GAV56559.1	658	991.875	0.0	gi|508775215|gb|EOY22471.1|Exocyst subunit exo70 family protein F1 isoform 1 [Theobroma cacao]	GO:0000145, GO:0005829, GO:0006887, GO:0005886
GAV56559.1	658	973.0	0.0	gi|703128173|ref|XP_010104033.1|Exocyst complex component 7 [Morus notabilis]	GO:0000145, GO:0006887	EXB98017.1, XP_010104033.1
GAV56559.1	658	956.436	0.0	gi|567895236|ref|XP_006440106.1|hypothetical protein CICLE_v10019275mg [Citrus clementina]	GO:0000145, GO:0006887
GAV56562.1	618	1068.53	0.0	gi|567895250|ref|XP_006440113.1|hypothetical protein CICLE_v10019329mg [Citrus clementina]	GO:0046872, GO:0016311, GO:0003993, GO:0016787
GAV56562.1	618	1049.65	0.0	gi|496474768|gb|AGL44408.1|calcineurin-like phosphoesterase [Manihot esculenta]	GO:0046872, GO:0016311, GO:0003993, GO:0016787
GAV56562.1	618	1049.27	0.0	gi|802647467|ref|XP_012079837.1|PREDICTED: probable inactive purple acid phosphatase 27 [Jatropha curcas]	GO:0046872, GO:0016311, GO:0003993, GO:0016787
GAV56562.1	618	1045.8	0.0	gi|508775223|gb|EOY22479.1|Purple acid phosphatase 27 [Theobroma cacao]	GO:0046872, GO:0016311, GO:0003993, GO:0016787
GAV56566.1	562	838.18	0.0	gi|802647461|ref|XP_012079836.1|PREDICTED: serine/threonine-protein kinase rio1-like [Jatropha curcas]	GO:0000166, GO:0016310, GO:0016740, GO:0016301, GO:0004674, GO:0005524, GO:0006468
GAV56566.1	562	837.025	0.0	gi|567895254|ref|XP_006440115.1|hypothetical protein CICLE_v10018838mg [Citrus clementina]	GO:0004672, GO:0004674, GO:0005524, GO:0006468
GAV56566.1	562	827.009	0.0	gi|508775226|gb|EOY22482.1|Serine/threonine-protein kinase Rio1 [Theobroma cacao]	GO:0000166, GO:0016310, GO:0004672, GO:0016740, GO:0016301, GO:0004674, GO:0005524, GO:0006468
GAV56566.1	562	820.076	0.0	gi|823142673|ref|XP_012471137.1|PREDICTED: serine/threonine-protein kinase rio1-like [Gossypium raimondii]	GO:0000166, GO:0016310, GO:0004672, GO:0016740, GO:0016301, GO:0004674, GO:0005524, GO:0006468
GAV56566.1	562	815.839	0.0	gi|1050598315|ref|XP_017617264.1|PREDICTED: serine/threonine-protein kinase rio1-like [Gossypium arboreum]	GO:0000166, GO:0016310, GO:0016740, GO:0004672, GO:0016301, GO:0004674, GO:0005524, GO:0006468
GAV56569.1	153	84.3445	1.19712E-16	gi|508702066|gb|EOX93962.1|Pantoate-beta-alanine ligase, putative isoform 2 [Theobroma cacao]	GO:0015940, GO:0004592, GO:0016874
GAV56569.1	153	83.5741	2.14791E-16	gi|508702065|gb|EOX93961.1|Pantoate-beta-alanine ligase, putative isoform 1 [Theobroma cacao]	GO:0015940, GO:0004592, GO:0016874
GAV56569.1	153	80.4925	4.57129E-16	gi|217072830|gb|ACJ84775.1|unknown [Medicago truncatula]	GO:0015940, GO:0003824, GO:0009058, GO:0004592
GAV56569.1	153	80.4925	2.90744E-15	gi|702434476|ref|XP_010069660.1|PREDICTED: pantoate--beta-alanine ligase [Eucalyptus grandis]	GO:0015940, GO:0009058, GO:0003824, GO:0004592
GAV56569.1	153	80.4925	3.24539E-15	gi|566159721|ref|XP_002301775.2|Pantoate--beta-alanine ligase family protein [Populus trichocarpa]	GO:0015940, GO:0004592, GO:0016874
GAV56574.1	358	425.631	1.04278E-145	gi|566201867|ref|XP_002320031.2|hypothetical protein POPTR_0014s01650g [Populus trichocarpa]	GO:0031146, GO:0019005, GO:0004842, GO:0016567
GAV56575.1	531	472.626	7.67839E-151	gi|595835453|ref|XP_007207058.1|hypothetical protein PRUPE_ppa027179mg, partial [Prunus persica]	GO:0008270, GO:0046872, GO:0008080
GAV56580.1	709	1073.15	0.0	gi|508723819|gb|EOY15716.1|No pollen germination related 1 [Theobroma cacao]	GO:0005886
GAV56580.1	709	1070.07	0.0	gi|731428977|ref|XP_010664509.1|PREDICTED: tetratricopeptide repeat protein 7A [Vitis vinifera]	GO:0005886
GAV56583.1	239	180.259	6.17733E-53	gi|225458846|ref|XP_002285345.1|PREDICTED: uncharacterized protein LOC100259057 [Vitis vinifera]	GO:0016020, GO:0016021
GAV56583.1	239	168.318	2.58859E-48	gi|802570508|ref|XP_012068214.1|PREDICTED: uncharacterized protein LOC105630842 [Jatropha curcas]	GO:0016020, GO:0016021
GAV56583.1	239	167.548	3.59782E-48	gi|508718527|gb|EOY10424.1|ZCF37, putative [Theobroma cacao]	GO:0016020, GO:0016021
GAV56583.1	239	165.236	5.11513E-47	gi|255538050|ref|XP_002510090.1|PREDICTED: uncharacterized protein LOC8265292 [Ricinus communis]	GO:0016020, GO:0016021
GAV56588.1	189	360.533	1.38262E-125	gi|225458850|ref|XP_002285355.1|PREDICTED: LIM domain-containing protein WLIM1 [Vitis vinifera]	GO:0008270, GO:0046872
GAV56588.1	189	352.829	1.88567E-122	gi|802570502|ref|XP_012068211.1|PREDICTED: LIM domain-containing protein WLIM1-like isoform X1 [Jatropha curcas]	GO:0008270, GO:0046872
GAV56588.1	189	349.362	4.04205E-121	gi|567882165|ref|XP_006433641.1|hypothetical protein CICLE_v10002540mg [Citrus clementina]	GO:0008270, GO:0046872
GAV56588.1	189	348.977	4.83632E-121	gi|351724059|ref|NP_001238580.1|uncharacterized protein LOC100499957 [Glycine max]	GO:0008270, GO:0046872
GAV56588.1	189	348.977	5.12101E-121	gi|18565112|dbj|BAB84581.1|transcription factor LIM [Populus sieboldii x Populus grandidentata]	GO:0008270, GO:0046872
GAV56588.1	189	348.591	6.04183E-121	gi|383081877|dbj|BAM05591.1|LIM transcription factor [Eucalyptus pyrocarpa]	GO:0008270, GO:0046872
GAV56588.1	189	348.591	7.58275E-121	gi|351723863|ref|NP_001235758.1|uncharacterized protein LOC100305720 [Glycine max]	GO:0008270, GO:0046872
GAV56588.1	189	348.206	9.56935E-121	gi|816206829|gb|AKE81088.1|transcription factor LIM [Populus tomentosa]	GO:0008270, GO:0046872
GAV56589.1	132	201.06	3.94542E-64	gi|802570494|ref|XP_012068207.1|PREDICTED: NADH dehydrogenase [ubiquinone] iron-sulfur protein 4, mitochondrial-like [Jatropha curcas]	GO:0022900, GO:0016651
GAV56589.1	132	191.43	2.60903E-60	gi|508699811|gb|EOX91707.1|NADH-ubiquinone oxidoreductase-related isoform 2 [Theobroma cacao]	GO:0016651, GO:0022900
GAV56589.1	132	191.43	2.63928E-60	gi|508699810|gb|EOX91706.1|NADH-ubiquinone oxidoreductase-related isoform 1 [Theobroma cacao]	GO:0016651, GO:0022900
GAV56589.1	132	191.045	3.19721E-60	gi|508699813|gb|EOX91709.1|NADH-ubiquinone oxidoreductase-related isoform 4 [Theobroma cacao]	GO:0016651, GO:0022900
GAV56589.1	132	189.889	8.4631E-60	gi|566157542|ref|XP_002302404.2|hypothetical protein POPTR_0002s11860g [Populus trichocarpa]	GO:0016651, GO:0022900
GAV56594.1	539	801.971	0.0	gi|508712132|gb|EOY04029.1|Xanthine/uracil permease family protein [Theobroma cacao]	GO:0055085, GO:0016020, GO:0016021, GO:0006810, GO:0005215
GAV56594.1	539	785.023	0.0	gi|802570486|ref|XP_012068203.1|PREDICTED: putative nucleobase-ascorbate transporter 10 [Jatropha curcas]	GO:0055085, GO:0016020, GO:0016021, GO:0006810, GO:0005215
GAV56594.1	539	774.237	0.0	gi|255538032|ref|XP_002510081.1|PREDICTED: putative nucleobase-ascorbate transporter 10 [Ricinus communis]	GO:0055085, GO:0016020, GO:0016021, GO:0006810, GO:0005215
GAV56594.1	539	768.844	0.0	gi|703143524|ref|XP_010108039.1|Putative nucleobase-ascorbate transporter 10 [Morus notabilis]	GO:0055085, GO:0016020, GO:0016021, GO:0006810, GO:0005215	XP_010108039.1, EXC17685.1
GAV56595.1	186	146.362	6.26613E-41	gi|566201845|ref|XP_002320683.2|hypothetical protein POPTR_0014s01530g [Populus trichocarpa]	GO:0005737, GO:0009690, GO:0005886
GAV56597.1	957	1625.91	0.0	gi|763791678|gb|KJB58674.1|hypothetical protein B456_009G220900 [Gossypium raimondii]	GO:0000166, GO:0046872, GO:0016020, GO:0006816, GO:0016021, GO:0005388, GO:0070588, GO:0006810, GO:0006811, GO:0016787, GO:0005524
GAV56597.1	957	1623.99	0.0	gi|823225183|ref|XP_012445385.1|PREDICTED: calcium-transporting ATPase 3, endoplasmic reticulum-type isoform X1 [Gossypium raimondii]	GO:0000166, GO:0046872, GO:0006816, GO:0016020, GO:0016021, GO:0005388, GO:0070588, GO:0006810, GO:0006811, GO:0016787, GO:0005524
GAV56597.1	957	1623.6	0.0	gi|508723793|gb|EOY15690.1|Endoplasmic reticulum-type calcium-transporting ATPase 3 isoform 1 [Theobroma cacao]	GO:0005768, GO:0000166, GO:0048364, GO:0005802, GO:0046872, GO:0071421, GO:0016020, GO:0006816, GO:0016021, GO:0012505, GO:0070588, GO:0016787, GO:0015410, GO:0005388, GO:0005794, GO:0006810, GO:0006811, GO:0005524, GO:0055071
GAV56603.1	405	550.436	0.0	gi|641862781|gb|KDO81468.1|hypothetical protein CISIN_1g012276mg [Citrus sinensis]	GO:0006508, GO:0004185
GAV56603.1	405	548.51	0.0	gi|567882193|ref|XP_006433655.1|hypothetical protein CICLE_v10001060mg [Citrus clementina]	GO:0006508, GO:0004185
GAV56603.1	405	529.25	0.0	gi|567882189|ref|XP_006433653.1|hypothetical protein CICLE_v10001059mg [Citrus clementina]	GO:0004185, GO:0006508
GAV56603.1	405	528.865	0.0	gi|641862787|gb|KDO81474.1|hypothetical protein CISIN_1g012236mg [Citrus sinensis]	GO:0006508, GO:0004185
GAV56603.1	405	523.472	0.0	gi|641862786|gb|KDO81473.1|hypothetical protein CISIN_1g012205mg [Citrus sinensis]	GO:0006508, GO:0004185
GAV56603.1	405	523.087	0.0	gi|641862784|gb|KDO81471.1|hypothetical protein CISIN_1g012205mg [Citrus sinensis]	GO:0006508, GO:0004185
GAV56604.1	599	837.41	0.0	gi|508723788|gb|EOY15685.1|FKBP-type peptidyl-prolyl cis-trans isomerase family protein [Theobroma cacao]	GO:0016853, GO:0006457
GAV56604.1	599	817.765	0.0	gi|702371046|ref|XP_010061642.1|PREDICTED: 70 kDa peptidyl-prolyl isomerase [Eucalyptus grandis]	GO:0006457
GAV56604.1	599	812.757	0.0	gi|255538020|ref|XP_002510075.1|PREDICTED: 70 kDa peptidyl-prolyl isomerase [Ricinus communis]	GO:0003755, GO:0000413, GO:0016853, GO:0006457
GAV56604.1	599	801.201	0.0	gi|596124159|ref|XP_007221858.1|hypothetical protein PRUPE_ppa019344mg [Prunus persica]	GO:0006457
GAV56609.1	220	261.922	4.99413E-81	gi|508713922|gb|EOY05819.1|Pentatricopeptide repeat superfamily protein [Theobroma cacao]	GO:0008270
GAV56609.1	220	259.225	1.1813E-80	gi|763771012|gb|KJB38227.1|hypothetical protein B456_006G243300 [Gossypium raimondii]	GO:0008270
GAV56609.1	220	258.455	1.06865E-79	gi|225432810|ref|XP_002283562.1|PREDICTED: pentatricopeptide repeat-containing protein At5g43790 [Vitis vinifera]	GO:0008270
GAV56610.1	428	627.091	0.0	gi|567882199|ref|XP_006433658.1|hypothetical protein CICLE_v10001149mg [Citrus clementina]	GO:0006629, GO:0008374
GAV56610.1	428	625.165	0.0	gi|508723785|gb|EOY15682.1|Alpha/beta-Hydrolases superfamily protein [Theobroma cacao]	GO:0008374, GO:0006629, GO:0016787
GAV56610.1	428	623.624	0.0	gi|596221142|ref|XP_007224068.1|hypothetical protein PRUPE_ppa015352mg [Prunus persica]	GO:0006629, GO:0008374
GAV56610.1	428	618.616	0.0	gi|802570457|ref|XP_012068188.1|PREDICTED: lecithin-cholesterol acyltransferase-like 1 [Jatropha curcas]	GO:0008374, GO:0006629
GAV56617.1	426	553.903	0.0	gi|590596863|ref|XP_007018454.1|PREDICTED: protein PHLOEM PROTEIN 2-LIKE A10 [Theobroma cacao]	GO:0016020, GO:0016021
GAV56617.1	426	532.717	0.0	gi|823133588|ref|XP_012466632.1|PREDICTED: protein PHLOEM PROTEIN 2-LIKE A10-like [Gossypium raimondii]	GO:0016020, GO:0016021
GAV56625.1	144	95.1301	4.2919E-20	gi|357118619|ref|XP_003561049.1|PREDICTED: protein FAR1-RELATED SEQUENCE 9-like [Brachypodium distachyon]	GO:0008270, GO:0006355
GAV56625.1	144	95.1301	4.63601E-20	gi|944084105|gb|KQK19457.1|hypothetical protein BRADI_1g48350 [Brachypodium distachyon]	GO:0008270, GO:0006355
GAV56634.1	844	1203.35	0.0	gi|508723773|gb|EOY15670.1|P-loop containing nucleoside triphosphate hydrolases superfamily protein isoform 1 [Theobroma cacao]	GO:0000166, GO:0003777, GO:0008017, GO:0005874, GO:0016787, GO:0005524, GO:0007018
GAV56634.1	844	1194.1	0.0	gi|508723775|gb|EOY15672.1|P-loop containing nucleoside triphosphate hydrolases superfamily protein, putative isoform 3 [Theobroma cacao]	GO:0003777, GO:0000166, GO:0008017, GO:0005874, GO:0016787, GO:0005524, GO:0007018
GAV56638.1	1021	985.326	0.0	gi|508723766|gb|EOY15663.1|Pre-mRNA-processing protein 40A isoform 3 [Theobroma cacao]	GO:0016592, GO:0005829
GAV56646.1	433	582.408	0.0	gi|255555606|ref|XP_002518839.1|PREDICTED: uncharacterized protein LOC8286236 [Ricinus communis]	GO:0016491, GO:0010181, GO:0055114
GAV56646.1	433	577.4	0.0	gi|823220503|ref|XP_012442950.1|PREDICTED: uncharacterized protein LOC105767913 isoform X2 [Gossypium raimondii]	GO:0016491, GO:0010181, GO:0055114
GAV56646.1	433	576.63	0.0	gi|566192810|ref|XP_002315376.2|hypothetical protein POPTR_0010s25880g [Populus trichocarpa]	GO:0016491, GO:0010181, GO:0055114
GAV56646.1	433	573.163	0.0	gi|508779090|gb|EOY26346.1|Pyridoxamine 5'-phosphate oxidase family protein isoform 1 [Theobroma cacao]	GO:0016491, GO:0010181, GO:0055114
GAV56646.1	433	570.081	0.0	gi|224100515|ref|XP_002311906.1|hypothetical protein POPTR_0008s00700g [Populus trichocarpa]	GO:0016491, GO:0010181, GO:0055114
GAV56650.1	444	709.138	0.0	gi|802750050|ref|XP_012087710.1|PREDICTED: metal tolerance protein C4 [Jatropha curcas]	GO:0006812, GO:0055085, GO:0098655, GO:0016020, GO:0016021, GO:0008324
GAV56650.1	444	702.59	0.0	gi|566192780|ref|XP_002315378.2|hypothetical protein POPTR_0010s25780g [Populus trichocarpa]	GO:0055085, GO:0006812, GO:0098655, GO:0016020, GO:0016021, GO:0008324
GAV56650.1	444	686.797	0.0	gi|508779106|gb|EOY26362.1|Cation efflux family protein isoform 1 [Theobroma cacao]	GO:0006812, GO:0055085, GO:0016020, GO:0098655, GO:0016021, GO:0008324
GAV56660.1	623	1225.31	0.0	gi|802742464|ref|XP_012087323.1|PREDICTED: V-type proton ATPase catalytic subunit A [Jatropha curcas]	GO:0015992, GO:0033178, GO:0015991, GO:0046961, GO:0046034, GO:0033180, GO:0005524, GO:0016820
GAV56660.1	623	1223.76	0.0	gi|567887676|ref|XP_006436360.1|hypothetical protein CICLE_v10030969mg [Citrus clementina]	GO:0000166, GO:0033178, GO:0015992, GO:0046961, GO:0015991, GO:0046034, GO:0006810, GO:0033180, GO:0006811, GO:0016820, GO:0005524, GO:0016787
GAV56660.1	623	1217.22	0.0	gi|363806992|ref|NP_001242061.1|V-type proton ATPase catalytic subunit A-like [Glycine max]	GO:0015992, GO:0033178, GO:0046961, GO:0015991, GO:0046034, GO:0033180, GO:0005524, GO:0016820
GAV56660.1	623	1216.83	0.0	gi|1044526304|ref|XP_017407605.1|PREDICTED: V-type proton ATPase catalytic subunit A [Vigna angularis]	GO:0015992, GO:0033178, GO:0046961, GO:0015991, GO:0046034, GO:0033180, GO:0005524, GO:0016820
GAV56660.1	623	1216.83	0.0	gi|947098499|gb|KRH46991.1|hypothetical protein GLYMA_07G002300 [Glycine max]	GO:0015992, GO:0033178, GO:0015991, GO:0046961, GO:0046034, GO:0033180, GO:0005524, GO:0016820
GAV56660.1	623	1215.68	0.0	gi|734416169|gb|KHN38097.1|V-type proton ATPase catalytic subunit A [Glycine soja]	GO:0015992, GO:0033178, GO:0015991, GO:0046961, GO:0046034, GO:0033180, GO:0016820, GO:0005524, GO:0016787
GAV56662.1	397	313.923	1.3122E-99	gi|802709224|ref|XP_012084540.1|PREDICTED: zinc finger CCCH domain-containing protein 48-like [Jatropha curcas]	GO:0046872
GAV56662.1	397	309.686	3.21284E-99	gi|596044188|ref|XP_007220188.1|hypothetical protein PRUPE_ppa015585mg [Prunus persica]	GO:0046872
GAV56662.1	397	312.768	4.74023E-99	gi|643717075|gb|KDP28701.1|hypothetical protein JCGZ_14472 [Jatropha curcas]	GO:0046872
GAV56662.1	397	312.383	6.50897E-99	gi|566203076|ref|XP_002320099.2|hypothetical protein POPTR_0014s07380g [Populus trichocarpa]	GO:0046872
GAV56664.1	79	105.916	3.27698E-25	gi|225429007|ref|XP_002264800.1|PREDICTED: zinc finger CCCH domain-containing protein 48 [Vitis vinifera]	GO:0046872
GAV56664.1	79	105.531	3.39417E-25	gi|147859557|emb|CAN83537.1|hypothetical protein VITISV_021328 [Vitis vinifera]	GO:0046872
GAV56666.1	323	411.379	2.7325E-140	gi|596044188|ref|XP_007220188.1|hypothetical protein PRUPE_ppa015585mg [Prunus persica]	GO:0046872
GAV56666.1	323	406.757	9.18844E-138	gi|595999628|ref|XP_007218010.1|hypothetical protein PRUPE_ppa005802mg [Prunus persica]	GO:0046872
GAV56666.1	323	405.216	3.84248E-137	gi|596049161|ref|XP_007220464.1|hypothetical protein PRUPE_ppa005664mg [Prunus persica]	GO:0046872
GAV56669.1	825	1099.73	0.0	gi|567902506|ref|XP_006443741.1|hypothetical protein CICLE_v10018866mg [Citrus clementina]	GO:0006396
GAV56669.1	825	1092.03	0.0	gi|567902504|ref|XP_006443740.1|hypothetical protein CICLE_v10018866mg [Citrus clementina]	GO:0006396
GAV56669.1	825	1083.55	0.0	gi|595791917|ref|XP_007199707.1|hypothetical protein PRUPE_ppa001458mg [Prunus persica]	GO:0006396
GAV56674.1	437	534.258	0.0	gi|802717082|ref|XP_012085229.1|PREDICTED: putative G3BP-like protein [Jatropha curcas]	GO:0000166, GO:0006810, GO:0003676, GO:0005622
GAV56674.1	437	525.783	0.0	gi|508702429|gb|EOX94325.1|Nuclear transport factor 2 family protein with RNA binding domain [Theobroma cacao]	GO:0000166, GO:0006810, GO:0003676, GO:0005622
GAV56674.1	437	523.087	0.0	gi|255571190|ref|XP_002526545.1|PREDICTED: putative G3BP-like protein [Ricinus communis]	GO:0000166, GO:0006810, GO:0005622, GO:0003676
GAV56674.1	437	517.694	1.10648E-179	gi|823189174|ref|XP_012490745.1|PREDICTED: ras GTPase-activating protein-binding protein 1-like [Gossypium raimondii]	GO:0000166, GO:0006810, GO:0005622, GO:0003676
GAV56674.1	437	517.694	1.37114E-179	gi|427199308|gb|AFY26884.1|ras GTPase-activating protein-binding protein 1 [Morella rubra]	GO:0000166, GO:0006810, GO:0003676, GO:0005622
GAV56675.1	155	155.606	5.38934E-41	gi|595789980|ref|YP_009020263.1|hypothetical chloroplast RF21 (chloroplast) [Castanopsis echinocarpa]	GO:0000166, GO:0009570, GO:0009507, GO:0016020, GO:0016021, GO:0005524, GO:0009536	YP_009020281.1, AHL16969.1, YP_009020263.1, AHL16950.1
GAV56675.1	155	155.606	5.44199E-41	gi|443267351|ref|YP_007375087.1|hypothetical chloroplast RF21 [Quercus rubra]	GO:0009570, GO:0000166, GO:0009507, GO:0016020, GO:0016021, GO:0005524, GO:0009536	AGC31290.1, YP_007375087.1, YP_007375108.1, AGC31311.1
GAV56675.1	155	155.606	5.44218E-41	gi|788229617|ref|YP_009123786.1|hypothetical chloroplast RF21 [Lithocarpus balansae]	GO:0000166, GO:0009570, GO:0009507, GO:0016020, GO:0016021, GO:0005524, GO:0009536	YP_009123786.1, AJN91063.1, AJN91062.1, YP_009123805.1
GAV56675.1	155	155.606	5.49494E-41	gi|734521364|gb|AJA05760.1|hypothetical chloroplast RF21 (plastid) [Castanea pumila var. pumila]	GO:0009570, GO:0000166, GO:0009507, GO:0016020, GO:0016021, GO:0005524, GO:0009536
GAV56675.1	155	155.606	5.49494E-41	gi|313184035|ref|YP_004021192.1|hypothetical chloroplast RF21 [Castanea mollissima]	GO:0009570, GO:0000166, GO:0009507, GO:0016020, GO:0016021, GO:0005524, GO:0009536	YP_004021209.1, YP_009132880.1, ADO65102.1, AKA67007.1, YP_004021192.1, AKA67025.1, ADO65120.1, YP_009132898.1
GAV56675.1	155	155.606	5.60271E-41	gi|609253155|ref|YP_009024834.1|hypothetical chloroplast RF21 (chloroplast) [Trigonobalanus doichangensis]	GO:0009570, GO:0000166, GO:0009507, GO:0016020, GO:0016021, GO:0005524, GO:0009536	YP_009024851.1, AHN16183.1, AHN16166.1, YP_009024834.1
GAV56675.1	155	155.606	5.88035E-41	gi|1002166377|ref|YP_009236540.1|Ycf2 (chloroplast) [Quercus baronii]	GO:0009570, GO:0009507, GO:0005524, GO:0009536	YP_009236558.1, AMH85789.1, YP_009236540.1, AMH85788.1
GAV56675.1	155	155.606	5.93801E-41	gi|959125618|ref|YP_009186211.1|Ycf2 (chloroplast) [Juglans regia]	GO:0009570, GO:0000166, GO:0009507, GO:0016020, GO:0016021, GO:0005524, GO:0009536	YP_009186211.1, ALO71483.1, ALO71484.1, YP_009186229.1
GAV56680.1	470	674.855	0.0	gi|823225775|ref|XP_012445700.1|PREDICTED: hippocampus abundant transcript-like protein 1 isoform X2 [Gossypium raimondii]	GO:0055085, GO:0016020, GO:0016021
GAV56680.1	470	664.84	0.0	gi|590594669|ref|XP_007017916.1|PREDICTED: uncharacterized protein LOC18591628 isoform X1 [Theobroma cacao]	GO:0055085, GO:0016020, GO:0016021
GAV56680.1	470	660.603	0.0	gi|508723245|gb|EOY15142.1|Major facilitator superfamily protein isoform 3 [Theobroma cacao]	GO:0055085, GO:0016020, GO:0016021
GAV56681.1	845	1493.4	0.0	gi|508723247|gb|EOY15144.1|Phospholipase D isoform 1 [Theobroma cacao]	GO:0046470, GO:0003824, GO:0016042, GO:0016020, GO:0005509, GO:0004630, GO:0016787, GO:0070290
GAV56681.1	845	1469.52	0.0	gi|567885413|ref|XP_006435265.1|hypothetical protein CICLE_v10000269mg [Citrus clementina]	GO:0046470, GO:0003824, GO:0016042, GO:0016020, GO:0005509, GO:0004630, GO:0016787, GO:0070290
GAV56681.1	845	1464.13	0.0	gi|255539074|ref|XP_002510602.1|PREDICTED: phospholipase D delta [Ricinus communis]	GO:0046470, GO:0003824, GO:0016042, GO:0016020, GO:0005509, GO:0004630, GO:0016787, GO:0070290
GAV56681.1	845	1445.64	0.0	gi|643728932|gb|KDP36869.1|hypothetical protein JCGZ_08160 [Jatropha curcas]	GO:0046470, GO:0003824, GO:0016020, GO:0016042, GO:0005509, GO:0004630, GO:0016787, GO:0070290
GAV56681.1	845	1444.48	0.0	gi|823132988|ref|XP_012465229.1|PREDICTED: phospholipase D delta-like [Gossypium raimondii]	GO:0046470, GO:0003824, GO:0016020, GO:0016042, GO:0005509, GO:0004630, GO:0016787, GO:0070290
GAV56682.1	167	236.113	3.8224E-77	gi|823225781|ref|XP_012445703.1|PREDICTED: plastocyanin [Gossypium raimondii]	GO:0009507, GO:0046872, GO:0005507, GO:0016020, GO:0009055, GO:0009535, GO:0009579, GO:0055114
GAV56682.1	167	234.958	1.16919E-76	gi|255539076|ref|XP_002510603.1|PREDICTED: plastocyanin B'/B'' [Ricinus communis]	GO:0009507, GO:0046872, GO:0005507, GO:0016020, GO:0009055, GO:0009579, GO:0009535, GO:0055114
GAV56682.1	167	228.794	2.61839E-74	gi|802607282|ref|XP_012073717.1|PREDICTED: plastocyanin [Jatropha curcas]	GO:0009507, GO:0046872, GO:0005507, GO:0016020, GO:0009055, GO:0009579, GO:0009535, GO:0055114
GAV56682.1	167	227.639	7.41202E-74	gi|224085958|ref|XP_002307754.1|Plastocyanin family protein [Populus trichocarpa]	GO:0009507, GO:0046872, GO:0005507, GO:0016020, GO:0009055, GO:0009579, GO:0009535, GO:0055114, GO:0009536
GAV56682.1	167	224.942	8.90589E-73	gi|118489947|gb|ABK96770.1|unknown [Populus trichocarpa x Populus deltoides]	GO:0009507, GO:0046872, GO:0005507, GO:0016020, GO:0009055, GO:0009535, GO:0009579, GO:0055114
GAV56683.1	204	313.923	1.68049E-106	gi|566173403|ref|XP_002307755.2|hypothetical protein POPTR_0005s26750g [Populus trichocarpa]	GO:0008270, GO:0005739, GO:0030150, GO:0051087, GO:0006457, GO:0050821
GAV56683.1	204	311.997	6.45747E-106	gi|567885417|ref|XP_006435267.1|hypothetical protein CICLE_v10002475mg [Citrus clementina]	GO:0008270
GAV56683.1	204	303.138	1.81271E-102	gi|255539078|ref|XP_002510604.1|PREDICTED: uncharacterized protein LOC8267841 [Ricinus communis]	GO:0008270
GAV56683.1	204	302.753	3.59876E-102	gi|802607276|ref|XP_012073714.1|PREDICTED: uncharacterized protein LOC105635282 [Jatropha curcas]	GO:0008270
GAV56683.1	204	298.516	1.35357E-100	gi|1063520005|ref|XP_017981228.1|PREDICTED: uncharacterized protein LOC18591632 [Theobroma cacao]	GO:0008270
GAV56683.1	204	290.041	2.64719E-97	gi|1050637494|ref|XP_017641835.1|PREDICTED: uncharacterized protein LOC108483126 [Gossypium arboreum]	GO:0008270
GAV56684.1	396	614.764	0.0	gi|349617697|gb|AEQ02350.1|ornithine decarboxylase [Erythroxylum coca]	GO:0003824, GO:0016829, GO:0006596, GO:0004586
GAV56684.1	396	611.683	0.0	gi|566173405|ref|XP_002307756.2|hypothetical protein POPTR_0005s26760g [Populus trichocarpa]	GO:0005737, GO:0033387, GO:0003824, GO:0006596, GO:0004586
GAV56684.1	396	587.03	0.0	gi|508723252|gb|EOY15149.1|Pyridoxal-dependent decarboxylase family protein, putative [Theobroma cacao]	GO:0003824, GO:0006596
GAV56685.1	533	766.148	0.0	gi|508723254|gb|EOY15151.1|ACT-like protein tyrosine kinase family protein isoform 1 [Theobroma cacao]	GO:0008152, GO:0016310, GO:0016597, GO:0004672, GO:0016301, GO:0005524, GO:0006468
GAV56685.1	533	760.37	0.0	gi|823227994|ref|XP_012446775.1|PREDICTED: probable serine/threonine-protein kinase DDB_G0267514 isoform X1 [Gossypium raimondii]	GO:0008152, GO:0016597, GO:0004672, GO:0005524, GO:0006468
GAV56685.1	533	758.059	0.0	gi|763791023|gb|KJB58019.1|hypothetical protein B456_009G190600 [Gossypium raimondii]	GO:0008152, GO:0016597, GO:0004672, GO:0005524, GO:0006468
GAV56685.1	533	754.592	0.0	gi|508705658|gb|EOX97554.1|ACT-like protein tyrosine kinase family protein isoform 1 [Theobroma cacao]	GO:0008152, GO:0005829, GO:0016310, GO:0016597, GO:0004672, GO:0016301, GO:0009658, GO:0005524, GO:0006468
GAV56685.1	533	753.821	0.0	gi|586648359|ref|XP_006828865.1|PREDICTED: serine/threonine-protein kinase HT1 [Amborella trichopoda]	GO:0008152, GO:0016597, GO:0004672, GO:0005524, GO:0006468
GAV56686.1	219	377.867	1.59627E-131	gi|255539098|ref|XP_002510614.1|PREDICTED: glutathione S-transferase [Ricinus communis]	GO:0004364, GO:0016740
GAV56686.1	219	377.481	1.993E-131	gi|1029058482|ref|XP_016679098.1|PREDICTED: glutathione S-transferase F8, chloroplastic-like [Gossypium hirsutum]	GO:0016740
GAV56686.1	219	374.785	2.12303E-130	gi|703117022|ref|XP_010101286.1|Glutathione S-transferase F8 [Morus notabilis]	GO:0016740	XP_010101286.1, EXB88221.1
GAV56688.1	326	441.425	4.30332E-153	gi|590594728|ref|XP_007017933.1|PREDICTED: high mobility group B protein 9 isoform X1 [Theobroma cacao]	GO:0010197, GO:0003677, GO:0000741, GO:0005634
GAV56688.1	326	432.95	8.22889E-150	gi|590594732|ref|XP_007017934.1|PREDICTED: high mobility group B protein 9 isoform X2 [Theobroma cacao]	GO:0003677
GAV56688.1	326	430.639	7.04867E-149	gi|568839530|ref|XP_006473735.1|PREDICTED: high mobility group B protein 9 isoform X2 [Citrus sinensis]	GO:0003677
GAV56688.1	326	430.254	8.7946E-149	gi|567885435|ref|XP_006435276.1|hypothetical protein CICLE_v10001816mg [Citrus clementina]	GO:0003677
GAV56688.1	326	425.631	6.29808E-147	gi|823230788|ref|XP_012448113.1|PREDICTED: high mobility group B protein 9 isoform X1 [Gossypium raimondii]	GO:0003677
GAV56688.1	326	423.32	5.36137E-146	gi|224085968|ref|XP_002307758.1|hypothetical protein POPTR_0005s26800g [Populus trichocarpa]	GO:0010197, GO:0003677, GO:0000741, GO:0005634
GAV56689.1	618	840.877	0.0	gi|595792671|ref|XP_007200084.1|hypothetical protein PRUPE_ppa021080mg, partial [Prunus persica]	GO:0008270
GAV56689.1	618	818.92	0.0	gi|643728923|gb|KDP36860.1|hypothetical protein JCGZ_08151 [Jatropha curcas]	GO:0008270
GAV56689.1	618	816.224	0.0	gi|1104673004|ref|XP_019071772.1|PREDICTED: pentatricopeptide repeat-containing protein At5g40410, mitochondrial [Vitis vinifera]	GO:0008270
GAV56690.1	152	248.054	1.32915E-78	gi|734399163|gb|KHN30804.1|Nudix hydrolase 3 [Glycine soja]	GO:0016787
GAV56690.1	152	251.136	2.47255E-77	gi|629087566|gb|KCW53923.1|hypothetical protein EUGRSUZ_J03134, partial [Eucalyptus grandis]	GO:0016787
GAV56692.1	429	436.032	2.88487E-148	gi|255539106|ref|XP_002510618.1|PREDICTED: F-box protein SKIP23 [Ricinus communis]	GO:0016874
GAV56693.1	543	719.153	0.0	gi|659104351|ref|XP_008452911.1|PREDICTED: tRNA pseudouridine synthase A, mitochondrial-like [Cucumis melo]	GO:0001522, GO:0003723, GO:0009982, GO:0009451
GAV56693.1	543	716.072	0.0	gi|802607262|ref|XP_012073705.1|PREDICTED: tRNA pseudouridine synthase A, mitochondrial-like [Jatropha curcas]	GO:0001522, GO:0003723, GO:0009982, GO:0009451
GAV56693.1	543	710.679	0.0	gi|449455575|ref|XP_004145528.1|PREDICTED: tRNA pseudouridine synthase A, mitochondrial-like [Cucumis sativus]	GO:0001522, GO:0003723, GO:0009982, GO:0009451
GAV56693.1	543	709.909	0.0	gi|567885441|ref|XP_006435279.1|hypothetical protein CICLE_v10000838mg [Citrus clementina]	GO:0001522, GO:0003723, GO:0009982, GO:0009451
GAV56695.1	542	767.689	0.0	gi|508709172|gb|EOY01069.1|Tetratricopeptide repeat-like superfamily protein [Theobroma cacao]	GO:0008270
GAV56695.1	542	756.518	0.0	gi|823132984|ref|XP_012465205.1|PREDICTED: pentatricopeptide repeat-containing protein At2g33680 [Gossypium raimondii]	GO:0008270
GAV56695.1	542	728.783	0.0	gi|802607258|ref|XP_012073703.1|PREDICTED: pentatricopeptide repeat-containing protein At2g33680 [Jatropha curcas]	GO:0008270
GAV56695.1	542	723.391	0.0	gi|225459793|ref|XP_002284799.1|PREDICTED: pentatricopeptide repeat-containing protein At2g33680 [Vitis vinifera]	GO:0008270
GAV56696.1	411	757.288	0.0	gi|657265393|gb|AID51355.1|alpha-amylase [Hevea brasiliensis]	GO:0008152, GO:0003824, GO:0005509, GO:0043169, GO:0004556, GO:0016798, GO:0016787, GO:0005975
GAV56696.1	411	752.281	0.0	gi|596286960|ref|XP_007225700.1|hypothetical protein PRUPE_ppa006402mg [Prunus persica]	GO:0003824, GO:0005509, GO:0005975, GO:0004556
GAV56696.1	411	751.895	0.0	gi|568839532|ref|XP_006473736.1|PREDICTED: probable alpha-amylase 2 [Citrus sinensis]	GO:0008152, GO:0003824, GO:0005509, GO:0043169, GO:0004556, GO:0016787, GO:0016798, GO:0005975
GAV56696.1	411	751.895	0.0	gi|566155703|ref|XP_002301935.2|hypothetical protein POPTR_0002s01570g [Populus trichocarpa]	GO:0008152, GO:0003824, GO:0005509, GO:0043169, GO:0004556, GO:0016798, GO:0016787, GO:0005975
GAV56696.1	411	751.51	0.0	gi|641866311|gb|KDO84996.1|hypothetical protein CISIN_1g014892mg [Citrus sinensis]	GO:0008152, GO:0003824, GO:0005509, GO:0043169, GO:0004556, GO:0005975, GO:0016798, GO:0016787
GAV56697.1	234	285.034	8.73398E-88	gi|508704828|gb|EOX96724.1|Gag-pol polyprotein, putative [Theobroma cacao]	GO:0008270, GO:0046872, GO:0003676
GAV56698.1	525	731.865	0.0	gi|596170837|ref|XP_007223117.1|hypothetical protein PRUPE_ppa003769mg [Prunus persica]	GO:0005089, GO:0043547
GAV56698.1	525	709.523	0.0	gi|567885449|ref|XP_006435283.1|hypothetical protein CICLE_v10000760mg [Citrus clementina]	GO:0005089, GO:0043547
GAV56698.1	525	695.656	0.0	gi|508723271|gb|EOY15168.1|Rho guanyl-nucleotide exchange factor 1 [Theobroma cacao]	GO:0005089, GO:0043547
GAV56699.1	796	1299.65	0.0	gi|643728915|gb|KDP36852.1|hypothetical protein JCGZ_08143 [Jatropha curcas]	GO:0006508, GO:0008236, GO:0004252, GO:0070008
GAV56699.1	796	1296.57	0.0	gi|224085976|ref|XP_002307762.1|prolyl oligopeptidase family protein [Populus trichocarpa]	GO:0005737, GO:0006508, GO:0008236, GO:0004252, GO:0070008
GAV56699.1	796	1275.77	0.0	gi|302141691|emb|CBI18894.3|unnamed protein product, partial [Vitis vinifera]	GO:0005737, GO:0006508, GO:0004252, GO:0008236, GO:0070008
GAV56699.1	796	1275.0	0.0	gi|566155695|ref|XP_002301932.2|hypothetical protein POPTR_0002s01530g [Populus trichocarpa]	GO:0005737, GO:0006508, GO:0004252, GO:0008236, GO:0070008
GAV56699.1	796	1274.61	0.0	gi|147790149|emb|CAN70125.1|hypothetical protein VITISV_001107 [Vitis vinifera]	GO:0006508, GO:0004252, GO:0008236, GO:0070008
GAV56700.1	534	711.449	0.0	gi|508723274|gb|EOY15171.1|Pseudouridine synthase family protein, putative isoform 1 [Theobroma cacao]	GO:0001522, GO:0003723, GO:0009982, GO:0009451
GAV56700.1	534	710.294	0.0	gi|225459802|ref|XP_002284814.1|PREDICTED: putative tRNA pseudouridine synthase Pus10 isoform X1 [Vitis vinifera]	GO:0001522, GO:0003723, GO:0009982, GO:0009451
GAV56700.1	534	697.582	0.0	gi|802607250|ref|XP_012073699.1|PREDICTED: putative tRNA pseudouridine synthase Pus10 isoform X2 [Jatropha curcas]	GO:0001522, GO:0003723, GO:0009982, GO:0009451
GAV56700.1	534	681.404	0.0	gi|567885457|ref|XP_006435287.1|hypothetical protein CICLE_v10000742mg [Citrus clementina]	GO:0001522, GO:0003723, GO:0009982, GO:0009451
GAV56700.1	534	675.626	0.0	gi|568839546|ref|XP_006473742.1|PREDICTED: putative tRNA pseudouridine synthase Pus10 isoform X1 [Citrus sinensis]	GO:0001522, GO:0003723, GO:0009982, GO:0009451
GAV56701.1	924	919.457	0.0	gi|255539130|ref|XP_002510630.1|PREDICTED: L-ascorbate oxidase homolog [Ricinus communis]	GO:0016491, GO:0005507, GO:0055114, GO:0008447
GAV56701.1	924	914.064	0.0	gi|508723283|gb|EOY15180.1|SKU5 similar 5 isoform 1 [Theobroma cacao]	GO:0016491, GO:0005507, GO:0055114
GAV56701.1	924	910.212	0.0	gi|1050572779|ref|XP_017607222.1|PREDICTED: L-ascorbate oxidase homolog [Gossypium arboreum]	GO:0016491, GO:0005507, GO:0055114
GAV56701.1	924	907.901	0.0	gi|823223529|ref|XP_012444510.1|PREDICTED: L-ascorbate oxidase homolog [Gossypium raimondii]	GO:0016491, GO:0005507, GO:0055114
GAV56701.1	924	906.36	0.0	gi|1044594819|ref|XP_017434894.1|PREDICTED: L-ascorbate oxidase homolog [Vigna angularis]	GO:0016491, GO:0005507, GO:0055114
GAV56702.1	527	1019.61	0.0	gi|702378805|ref|XP_010063103.1|PREDICTED: T-complex protein 1 subunit beta [Eucalyptus grandis]	GO:0000166, GO:0005737, GO:0051082, GO:0005524, GO:0006457
GAV56702.1	527	1013.83	0.0	gi|567885463|ref|XP_006435290.1|hypothetical protein CICLE_v10000836mg [Citrus clementina]	GO:0000166, GO:0005737, GO:0051082, GO:0005524, GO:0006457
GAV56702.1	527	1012.68	0.0	gi|823223531|ref|XP_012444511.1|PREDICTED: T-complex protein 1 subunit beta [Gossypium raimondii]	GO:0000166, GO:0005737, GO:0051082, GO:0005524, GO:0006457
GAV56703.1	366	459.914	3.78262E-159	gi|641866241|gb|KDO84926.1|hypothetical protein CISIN_1g017687mg [Citrus sinensis]	GO:0006629, GO:0016298, GO:0016788
GAV56703.1	366	459.144	6.11959E-159	gi|567885331|ref|XP_006435224.1|hypothetical protein CICLE_v10001578mg [Citrus clementina]	GO:0006629, GO:0016298, GO:0016788
GAV56703.1	366	450.669	1.73956E-155	gi|567885327|ref|XP_006435222.1|hypothetical protein CICLE_v10001561mg [Citrus clementina]	GO:0006629, GO:0016298, GO:0016788
GAV56704.1	105	143.28	2.63407E-42	gi|567885471|ref|XP_006435294.1|hypothetical protein CICLE_v10002910mg [Citrus clementina]	GO:0016020, GO:0016021
GAV56704.1	105	141.354	1.37356E-41	gi|596218504|ref|XP_007223994.1|hypothetical protein PRUPE_ppa014827mg [Prunus persica]	GO:0005739
GAV56704.1	105	140.198	1.09041E-40	gi|508723286|gb|EOY15183.1|Uncharacterized protein TCM_047068, partial [Theobroma cacao]	GO:0005739
GAV56704.1	105	138.658	1.396E-40	gi|823233079|ref|XP_012449188.1|PREDICTED: uncharacterized protein LOC105772472 [Gossypium raimondii]	GO:0016020, GO:0016021
GAV56705.1	356	649.047	0.0	gi|508723287|gb|EOY15184.1|Repressor of lrx1 [Theobroma cacao]	GO:0016779, GO:0003723, GO:0005737, GO:0008033, GO:0034227, GO:0002098, GO:0016740, GO:0000049, GO:0032447
GAV56705.1	356	647.892	0.0	gi|823223533|ref|XP_012444512.1|PREDICTED: cytoplasmic tRNA 2-thiolation protein 1 [Gossypium raimondii]	GO:0016779, GO:0005737, GO:0003723, GO:0008033, GO:0034227, GO:0002098, GO:0016740, GO:0000049, GO:0032447
GAV56705.1	356	647.892	0.0	gi|802606416|ref|XP_012073692.1|PREDICTED: cytoplasmic tRNA 2-thiolation protein 1 [Jatropha curcas]	GO:0016779, GO:0005737, GO:0003723, GO:0008033, GO:0034227, GO:0002098, GO:0016740, GO:0000049, GO:0032447
GAV56707.1	695	879.011	0.0	gi|508723198|gb|EOY15095.1|Subtilisin-like serine endopeptidase family protein isoform 1 [Theobroma cacao]	GO:0006508, GO:0004252, GO:0016787
GAV56707.1	695	873.233	0.0	gi|972987855|gb|ALW95503.1|subtilase SBT1 [Gossypium barbadense]	GO:0006508, GO:0004252, GO:0016787
GAV56707.1	695	872.078	0.0	gi|1050589148|ref|XP_017615871.1|PREDICTED: CO(2)-response secreted protease-like isoform X2 [Gossypium arboreum]	GO:0006508, GO:0004252, GO:0016787
GAV56707.1	695	866.685	0.0	gi|641866245|gb|KDO84930.1|hypothetical protein CISIN_1g004113mg [Citrus sinensis]	GO:0006508, GO:0004252, GO:0016787
GAV56707.1	695	861.677	0.0	gi|823233600|ref|XP_012449437.1|PREDICTED: CO(2)-response secreted protease-like [Gossypium raimondii]	GO:0006508, GO:0004252, GO:0016787
GAV56708.1	156	282.337	7.54133E-96	gi|225457883|ref|XP_002270061.1|PREDICTED: SKP1-like protein 1B [Vitis vinifera]	GO:0006511
GAV56708.1	156	281.182	2.38946E-95	gi|255539022|ref|XP_002510576.1|PREDICTED: SKP1-like protein 1B [Ricinus communis]	GO:0006511
GAV56708.1	156	280.796	3.00459E-95	gi|658042987|ref|XP_008357122.1|PREDICTED: SKP1-like protein 1B [Malus domestica]	GO:0016310, GO:0016301, GO:0006511
GAV56708.1	156	279.256	1.18551E-94	gi|802607338|ref|XP_012073749.1|PREDICTED: SKP1-like protein 1B [Jatropha curcas]	GO:0006511
GAV56709.1	425	517.309	6.95274E-180	gi|224083115|ref|XP_002306949.1|hypothetical protein POPTR_0005s26440g [Populus trichocarpa]	GO:0005739, GO:0009536
GAV56710.1	727	801.201	0.0	gi|223551274|gb|EEF52760.1|zinc finger protein, putative [Ricinus communis]	GO:0006629, GO:0016298, GO:0016788
GAV56712.1	568	704.131	0.0	gi|802607348|ref|XP_012073754.1|PREDICTED: COPII coat assembly protein SEC16 isoform X1 [Jatropha curcas]	GO:0046872
GAV56712.1	568	702.975	0.0	gi|225457901|ref|XP_002271105.1|PREDICTED: protein FREE1 [Vitis vinifera]	GO:0031902, GO:0036258, GO:0046872, GO:0043130, GO:0070676
GAV56712.1	568	678.322	0.0	gi|255539014|ref|XP_002510572.1|PREDICTED: protein FREE1 [Ricinus communis]	GO:0046872
GAV56712.1	568	674.085	0.0	gi|566155785|ref|XP_002301956.2|hypothetical protein POPTR_0002s02040g [Populus trichocarpa]	GO:0046872
GAV56713.1	284	312.768	4.22853E-103	gi|508723192|gb|EOY15089.1|SBP family protein, putative [Theobroma cacao]	GO:0008270
GAV56713.1	284	250.366	1.47825E-79	gi|1050635788|ref|XP_017640956.1|PREDICTED: probable BOI-related E3 ubiquitin-protein ligase 2 [Gossypium arboreum]	GO:0016567, GO:0004842, GO:0005634, GO:0031347
GAV56714.1	318	517.309	0.0	gi|802607354|ref|XP_012073758.1|PREDICTED: prostaglandin E synthase 2 [Jatropha curcas]	GO:0015035, GO:0045454, GO:0009055, GO:0055114, GO:0005623
GAV56714.1	318	506.138	5.75513E-179	gi|566173350|ref|XP_002306945.2|hypothetical protein POPTR_0005s26400g [Populus trichocarpa]	GO:0015035, GO:0005739, GO:0045454, GO:0009055, GO:0055114
GAV56714.1	318	498.049	1.09156E-175	gi|508723189|gb|EOY15086.1|Glutathione S-transferase family protein isoform 1 [Theobroma cacao]	GO:0015035, GO:0005739, GO:0045454, GO:0009055, GO:0055114, GO:0016740
GAV56714.1	318	490.345	8.94444E-173	gi|823229510|ref|XP_012447493.1|PREDICTED: prostaglandin E synthase 2 isoform X2 [Gossypium raimondii]	GO:0015035, GO:0045454, GO:0009055, GO:0055114, GO:0005623
GAV56715.1	458	276.559	1.30502E-86	gi|802607354|ref|XP_012073758.1|PREDICTED: prostaglandin E synthase 2 [Jatropha curcas]	GO:0015035, GO:0045454, GO:0009055, GO:0055114, GO:0005623
GAV56715.1	458	259.996	5.13693E-80	gi|566173350|ref|XP_002306945.2|hypothetical protein POPTR_0005s26400g [Populus trichocarpa]	GO:0015035, GO:0005739, GO:0045454, GO:0009055, GO:0055114
GAV56715.1	458	253.447	2.0201E-77	gi|823229510|ref|XP_012447493.1|PREDICTED: prostaglandin E synthase 2 isoform X2 [Gossypium raimondii]	GO:0015035, GO:0045454, GO:0009055, GO:0055114, GO:0005623
GAV56715.1	458	249.21	7.73438E-76	gi|823229508|ref|XP_012447492.1|PREDICTED: prostaglandin E synthase 2 isoform X1 [Gossypium raimondii]	GO:0015035, GO:0045454, GO:0009055, GO:0055114, GO:0005623
GAV56717.1	646	485.337	4.44928E-160	gi|567885313|ref|XP_006435215.1|hypothetical protein CICLE_v100004501mg [Citrus clementina]	GO:0004672, GO:0005524, GO:0006468
GAV56717.1	646	483.026	1.42455E-157	gi|566155793|ref|XP_002301959.2|hypothetical protein POPTR_0002s02080g [Populus trichocarpa]	GO:0004672, GO:0005524, GO:0006468
GAV56717.1	646	469.159	9.59058E-155	gi|763746946|gb|KJB14385.1|hypothetical protein B456_002G122500 [Gossypium raimondii]	GO:0004672, GO:0005524, GO:0006468
GAV56721.1	788	1324.69	0.0	gi|225457911|ref|XP_002272227.1|PREDICTED: vacuolar protein sorting-associated protein 35B isoform X1 [Vitis vinifera]	GO:0030904, GO:0005829, GO:0015031, GO:0005770, GO:0008565, GO:0042147, GO:0006810, GO:0006886
GAV56721.1	788	1318.14	0.0	gi|567885311|ref|XP_006435214.1|hypothetical protein CICLE_v10000335mg [Citrus clementina]	GO:0030904, GO:0005829, GO:0015031, GO:0008565, GO:0042147, GO:0006810
GAV56721.1	788	1302.73	0.0	gi|596298144|ref|XP_007227444.1|hypothetical protein PRUPE_ppa001623mg [Prunus persica]	GO:0030904, GO:0005829, GO:0015031, GO:0008565, GO:0042147, GO:0006810
GAV56722.1	197	350.132	2.44249E-121	gi|567885307|ref|XP_006435212.1|hypothetical protein CICLE_v10002551mg [Citrus clementina]	GO:0005525, GO:0007264, GO:0005622
GAV56722.1	197	349.362	4.87432E-121	gi|1036114095|ref|NP_001315263.1|ROP GTPases family protein [Solanum lycopersicum]	GO:0005525, GO:0007264, GO:0005622
GAV56722.1	197	349.362	5.93815E-121	gi|496405744|gb|AGL44365.1|Rop2 [Hevea brasiliensis]	GO:0005525, GO:0007264, GO:0005622
GAV56722.1	197	348.977	7.0772E-121	gi|565347501|ref|XP_006340764.1|PREDICTED: rac-like GTP-binding protein RHO1 [Solanum tuberosum]	GO:0005525, GO:0007264, GO:0005622
GAV56723.1	1247	1895.17	0.0	gi|147816786|emb|CAN71068.1|hypothetical protein VITISV_031708 [Vitis vinifera]	GO:0042626, GO:0000166, GO:0055085, GO:0016020, GO:0016021, GO:0006810, GO:0005524, GO:0016887
GAV56723.1	1247	1868.97	0.0	gi|356552060|ref|XP_003544389.1|PREDICTED: ABC transporter B family member 13-like [Glycine max]	GO:0042626, GO:0000166, GO:0055085, GO:0016020, GO:0016021, GO:0006810, GO:0005524, GO:0016887
GAV56723.1	1247	1863.58	0.0	gi|1044587413|ref|XP_017430873.1|PREDICTED: ABC transporter B family member 13-like [Vigna angularis]	GO:0042626, GO:0000166, GO:0055085, GO:0016020, GO:0016021, GO:0006810, GO:0005524, GO:0016887
GAV56723.1	1247	1862.04	0.0	gi|356562417|ref|XP_003549468.1|PREDICTED: ABC transporter B family member 13-like [Glycine max]	GO:0000166, GO:0042626, GO:0055085, GO:0016020, GO:0016021, GO:0006810, GO:0005524, GO:0016887
GAV56723.1	1247	1860.5	0.0	gi|593795240|ref|XP_007160658.1|hypothetical protein PHAVU_001G005900g [Phaseolus vulgaris]	GO:0000166, GO:0042626, GO:0055085, GO:0016020, GO:0016021, GO:0006810, GO:0005524, GO:0016887
GAV56724.1	116	155.992	3.82634E-47	gi|449450514|ref|XP_004143007.1|PREDICTED: DNA-directed RNA polymerase I subunit RPA12 [Cucumis sativus]	GO:0003899, GO:0008270, GO:0006351, GO:0005730, GO:0005634, GO:0003676
GAV56724.1	116	150.984	3.70077E-45	gi|357465637|ref|XP_003603103.1|DNA-directed RNA polymerase subunit [Medicago truncatula]	GO:0003899, GO:0008270, GO:0006351, GO:0005730, GO:0005634, GO:0003676	AES73354.1, XP_003603103.1
GAV56733.1	539	969.533	0.0	gi|225457921|ref|XP_002272757.1|PREDICTED: synaptotagmin-2 [Vitis vinifera]	GO:0016020, GO:0016021, GO:0005783, GO:0005794, GO:0008289, GO:0009306
GAV56733.1	539	964.14	0.0	gi|802607372|ref|XP_012073767.1|PREDICTED: synaptotagmin-2 isoform X1 [Jatropha curcas]	GO:0016020, GO:0016021, GO:0008289
GAV56733.1	539	943.725	0.0	gi|703151007|ref|XP_010110006.1|Extended synaptotagmin-3 [Morus notabilis]	GO:0016020, GO:0016021, GO:0008289	EXC25024.1, XP_010110006.1
GAV56733.1	539	934.095	0.0	gi|147816784|emb|CAN71066.1|hypothetical protein VITISV_031706 [Vitis vinifera]	GO:0016020, GO:0016021, GO:0008289
GAV56736.1	982	1459.12	0.0	gi|508723173|gb|EOY15070.1|Leucine-rich receptor-like protein kinase family protein [Theobroma cacao]	GO:0016020, GO:0016021, GO:0043621, GO:0016310, GO:0004672, GO:0009506, GO:0000325, GO:0016301, GO:0009934, GO:0005524, GO:0006468, GO:0033612
GAV56736.1	982	1415.98	0.0	gi|641866216|gb|KDO84901.1|hypothetical protein CISIN_1g002010mg [Citrus sinensis]	GO:0016020, GO:0016021, GO:0004672, GO:0005524, GO:0006468
GAV56736.1	982	1414.82	0.0	gi|567885293|ref|XP_006435205.1|hypothetical protein CICLE_v10000156mg [Citrus clementina]	GO:0016020, GO:0016021, GO:0004672, GO:0005524, GO:0006468
GAV56736.1	982	1402.11	0.0	gi|224085908|ref|XP_002307734.1|receptor protein kinase [Populus trichocarpa]	GO:0016020, GO:0016021, GO:0016310, GO:0004672, GO:0016301, GO:0005524, GO:0006468
GAV56736.1	982	1395.18	0.0	gi|802607380|ref|XP_012073772.1|PREDICTED: receptor protein kinase CLAVATA1 [Jatropha curcas]	GO:0016020, GO:0016021, GO:0004672, GO:0005524, GO:0006468
GAV56737.1	948	754.977	0.0	gi|508723164|gb|EOY15061.1|ATP binding microtubule motor family protein, putative isoform 1 [Theobroma cacao]	GO:0003777, GO:0000166, GO:0008017, GO:0005874, GO:0005524, GO:0007018
GAV56737.1	948	722.62	0.0	gi|508723168|gb|EOY15065.1|ATP binding microtubule motor family protein, putative isoform 5 [Theobroma cacao]	GO:0000166, GO:0003777, GO:0008017, GO:0005874, GO:0005524, GO:0007018
GAV56737.1	948	721.85	0.0	gi|508723169|gb|EOY15066.1|ATP binding microtubule motor family protein, putative isoform 6, partial [Theobroma cacao]	GO:0000166, GO:0003777, GO:0008017, GO:0005874, GO:0005524, GO:0007018
GAV56738.1	97	187.578	3.31151E-60	gi|351722343|ref|NP_001235961.1|uncharacterized protein LOC100499782 [Glycine max]	GO:0000398, GO:0071011, GO:0003723, GO:0046540, GO:0071013, GO:0033962, GO:1990726, GO:0000932, GO:0005688
GAV56740.1	1013	957.977	0.0	gi|567885285|ref|XP_006435201.1|hypothetical protein CICLE_v10000122mg [Citrus clementina]	GO:0003677, GO:0006351, GO:0005634
GAV56740.1	1013	953.355	0.0	gi|508723162|gb|EOY15059.1|Transcription elongation factor family protein, putative isoform 1 [Theobroma cacao]	GO:0003677, GO:0003746, GO:0006351, GO:0006414, GO:0005634
GAV56740.1	1013	952.97	0.0	gi|641866212|gb|KDO84897.1|hypothetical protein CISIN_1g001649mg [Citrus sinensis]	GO:0003677, GO:0006351, GO:0005634
GAV56743.1	365	272.322	1.58621E-85	gi|802607392|ref|XP_012073778.1|PREDICTED: E3 ubiquitin-protein ligase CIP8 [Jatropha curcas]	GO:0008270, GO:0046872
GAV56743.1	365	266.544	2.29655E-83	gi|255538976|ref|XP_002510553.1|PREDICTED: E3 ubiquitin-protein ligase CIP8 [Ricinus communis]	GO:0008270, GO:0046872
GAV56743.1	365	263.848	2.47072E-81	gi|629092284|gb|KCW58279.1|hypothetical protein EUGRSUZ_H00970 [Eucalyptus grandis]	GO:0008270, GO:0046872
GAV56745.1	811	1264.21	0.0	gi|703150953|ref|XP_010109992.1|Endoplasmin-like protein [Morus notabilis]	GO:0006950, GO:0051082, GO:0005524, GO:0006457	XP_010109992.1, EXC25010.1
GAV56745.1	811	1256.51	0.0	gi|641866199|gb|KDO84884.1|hypothetical protein CISIN_1g003458mg [Citrus sinensis]	GO:0006950, GO:0051082, GO:0005524, GO:0006457
GAV56745.1	811	1253.43	0.0	gi|567885273|ref|XP_006435195.1|hypothetical protein CICLE_v10000296mg [Citrus clementina]	GO:0006950, GO:0051082, GO:0005524, GO:0006457
GAV56745.1	811	1243.41	0.0	gi|802607396|ref|XP_012073780.1|PREDICTED: endoplasmin homolog [Jatropha curcas]	GO:0006950, GO:0051082, GO:0005524, GO:0006457
GAV56745.1	811	1243.41	0.0	gi|225457939|ref|XP_002273785.1|PREDICTED: endoplasmin homolog [Vitis vinifera]	GO:0006950, GO:0051082, GO:0005524, GO:0006457
GAV56752.1	495	750.355	0.0	gi|508723142|gb|EOY15039.1|SKU5 similar 18 [Theobroma cacao]	GO:0016491, GO:0005507, GO:0055114
GAV56752.1	495	689.108	0.0	gi|297842327|ref|XP_002889045.1|hypothetical protein ARALYDRAFT_476726 [Arabidopsis lyrata subsp. lyrata]	GO:0016491, GO:0005507, GO:0055114
GAV56752.1	495	687.567	0.0	gi|567120957|ref|XP_006390272.1|hypothetical protein EUTSA_v10018365mg [Eutrema salsugineum]	GO:0016491, GO:0005507, GO:0055114
GAV56755.1	2268	974.156	0.0	gi|902192904|gb|KNA12142.1|hypothetical protein SOVF_128560 [Spinacia oleracea]	GO:0000166, GO:0016020, GO:0016021, GO:0016310, GO:0004672, GO:0016740, GO:0016301, GO:0004674, GO:0005524, GO:0006468
GAV56756.1	438	475.707	4.66643E-163	gi|567907895|ref|XP_006446261.1|hypothetical protein CICLE_v10015234mg [Citrus clementina]	GO:0016747, GO:0016020, GO:0016021
GAV56758.1	588	889.797	0.0	gi|567886366|ref|XP_006435705.1|hypothetical protein CICLE_v10031010mg [Citrus clementina]	GO:0016833, GO:0009058, GO:0000162, GO:0004049
GAV56758.1	588	877.085	0.0	gi|566191728|ref|XP_002316223.2|hypothetical protein POPTR_0010s19790g [Populus trichocarpa]	GO:0016833, GO:0009058, GO:0000162, GO:0004049
GAV56758.1	588	874.774	0.0	gi|960291|gb|AAA74901.1|anthranilate synthase alpha subunit [Ruta graveolens]	GO:0016833, GO:0009058, GO:0000162, GO:0004049
GAV56758.1	588	874.389	0.0	gi|734412329|gb|KHN36387.1|Anthranilate synthase component I-1, chloroplastic [Glycine soja]	GO:0016833, GO:0009058, GO:0000162, GO:0016829, GO:0004049
GAV56758.1	588	872.078	0.0	gi|571542562|ref|XP_006601954.1|PREDICTED: anthranilate synthase alpha subunit 1, chloroplastic-like [Glycine max]	GO:0016833, GO:0009058, GO:0000162, GO:0004049
GAV56758.1	588	870.537	0.0	gi|734412330|gb|KHN36388.1|Anthranilate synthase component I-1, chloroplastic [Glycine soja]	GO:0016833, GO:0009058, GO:0000162, GO:0016829, GO:0004049
GAV56758.1	588	868.611	0.0	gi|255571891|ref|XP_002526888.1|PREDICTED: anthranilate synthase alpha subunit 1, chloroplastic [Ricinus communis]	GO:0016833, GO:0009058, GO:0000162, GO:0016829, GO:0004049
GAV56759.1	519	648.277	0.0	gi|728843039|gb|KHG22482.1|Peroxisomal biogenesis factor 2 [Gossypium arboreum]	GO:0016020, GO:0016021
GAV56759.1	519	641.343	0.0	gi|823255399|ref|XP_012460354.1|PREDICTED: probable zinc metalloprotease EGY2, chloroplastic [Gossypium raimondii]	GO:0016020, GO:0016021
GAV56759.1	519	639.802	0.0	gi|802546935|ref|XP_012087683.1|PREDICTED: probable zinc metalloprotease EGY2, chloroplastic [Jatropha curcas]	GO:0016020, GO:0016021
GAV56759.1	519	632.869	0.0	gi|255571887|ref|XP_002526886.1|PREDICTED: probable zinc metalloprotease EGY2, chloroplastic [Ricinus communis]	GO:0016020, GO:0016021
GAV56759.1	519	622.854	0.0	gi|568865979|ref|XP_006486342.1|PREDICTED: probable zinc metalloprotease EGY2, chloroplastic isoform X5 [Citrus sinensis]	GO:0016020, GO:0016021
GAV56760.1	309	158.688	1.97195E-43	gi|802546937|ref|XP_012087690.1|PREDICTED: uncharacterized protein LOC105646445 [Jatropha curcas]	GO:0018024, GO:0034968
GAV56760.1	309	137.502	1.96854E-35	gi|643738988|gb|KDP44802.1|hypothetical protein JCGZ_01302 [Jatropha curcas]	GO:0018024, GO:0034968
GAV56760.1	309	134.806	1.56558E-34	gi|568865983|ref|XP_006486344.1|PREDICTED: uncharacterized protein LOC102612695 isoform X2 [Citrus sinensis]	GO:0018024, GO:0034968
GAV56760.1	309	132.88	7.72892E-34	gi|224112547|ref|XP_002316225.1|hypothetical protein POPTR_0010s19820g [Populus trichocarpa]	GO:0018024, GO:0034968
GAV56760.1	309	132.88	1.6706E-33	gi|223533784|gb|EEF35516.1|conserved hypothetical protein [Ricinus communis]	GO:0018024, GO:0034968
GAV56763.1	488	761.911	0.0	gi|508784341|gb|EOY31597.1|Alg9-like mannosyltransferase family isoform 1 [Theobroma cacao]	GO:0016757, GO:0016020, GO:0016021, GO:0016740
GAV56763.1	488	759.214	0.0	gi|297743719|emb|CBI36602.3|unnamed protein product, partial [Vitis vinifera]	GO:0006506, GO:0005789, GO:0016757, GO:0000030, GO:0016020, GO:0016021, GO:0097502
GAV56763.1	488	755.747	0.0	gi|147833290|emb|CAN70801.1|hypothetical protein VITISV_008053 [Vitis vinifera]	GO:0016757, GO:0016020, GO:0016021
GAV56763.1	488	754.207	0.0	gi|641843469|gb|KDO62369.1|hypothetical protein CISIN_1g009445mg [Citrus sinensis]	GO:0016757, GO:0016020, GO:0016021
GAV56763.1	488	751.51	0.0	gi|567922964|ref|XP_006453488.1|hypothetical protein CICLE_v10007971mg [Citrus clementina]	GO:0016757, GO:0016020, GO:0016021
GAV56768.1	475	753.051	0.0	gi|255571873|ref|XP_002526879.1|PREDICTED: auxin transporter-like protein 2 [Ricinus communis]	GO:0016020, GO:0016021
GAV56768.1	475	744.191	0.0	gi|823243694|ref|XP_012454501.1|PREDICTED: auxin transporter-like protein 2 isoform X2 [Gossypium raimondii]	GO:0016020, GO:0016021
GAV56768.1	475	744.191	0.0	gi|802546939|ref|XP_012087700.1|PREDICTED: auxin transporter-like protein 2 [Jatropha curcas]	GO:0016020, GO:0016021
GAV56768.1	475	742.651	0.0	gi|590562305|ref|XP_007009047.1|PREDICTED: auxin transporter-like protein 2 [Theobroma cacao]	GO:0016020, GO:0016021
GAV56768.1	475	741.88	0.0	gi|728824959|gb|KHG06031.1|Auxin transporter-like protein 2 [Gossypium arboreum]	GO:0016020, GO:0016021
GAV56771.1	338	554.673	0.0	gi|567886352|ref|XP_006435698.1|hypothetical protein CICLE_v10031758mg [Citrus clementina]	GO:0061025, GO:0016192, GO:0016020, GO:0016021, GO:0005484, GO:0005622, GO:0006886
GAV56771.1	338	551.977	0.0	gi|641850179|gb|KDO69052.1|hypothetical protein CISIN_1g019591mg [Citrus sinensis]	GO:0061025, GO:0016192, GO:0016020, GO:0016021, GO:0005484, GO:0005622, GO:0006886
GAV56771.1	338	545.428	0.0	gi|643738991|gb|KDP44805.1|hypothetical protein JCGZ_01305 [Jatropha curcas]	GO:0061025, GO:0016192, GO:0016020, GO:0016021, GO:0005484, GO:0006886, GO:0005622
GAV56771.1	338	545.043	0.0	gi|567886356|ref|XP_006435700.1|hypothetical protein CICLE_v10031758mg [Citrus clementina]	GO:0061025, GO:0016192, GO:0016020, GO:0016021, GO:0005484, GO:0005622, GO:0006886
GAV56772.1	280	515.768	0.0	gi|728846019|gb|KHG25462.1|60S acidic ribosomal P0 [Gossypium arboreum]	GO:0030529, GO:0042254, GO:0005840, GO:0005622
GAV56772.1	280	515.768	0.0	gi|508725964|gb|EOY17861.1|Ribosomal protein L10 family protein isoform 1 [Theobroma cacao]	GO:0030529, GO:0042254, GO:0005840, GO:0005622
GAV56772.1	280	514.227	0.0	gi|313586449|gb|ADR71235.1|60S acidic ribosomal protein P0A [Hevea brasiliensis]	GO:0030529, GO:0042254, GO:0005840, GO:0005622
GAV56772.1	280	514.227	0.0	gi|225448367|ref|XP_002268645.1|PREDICTED: 60S acidic ribosomal protein P0 [Vitis vinifera]	GO:0003735, GO:0002181, GO:0030529, GO:0042254, GO:0022625, GO:0030687, GO:0005840, GO:0005622, GO:0070180
GAV56773.1	482	714.531	0.0	gi|802546953|ref|XP_012087761.1|PREDICTED: nematode resistance protein-like HSPRO2 [Jatropha curcas]	GO:0006952
GAV56773.1	482	696.427	0.0	gi|508725966|gb|EOY17863.1|sugar beet HS1 PRO-1 2 [Theobroma cacao]	GO:0006952
GAV56773.1	482	690.263	0.0	gi|566191740|ref|XP_006378671.1|hypothetical protein POPTR_0010s19870g [Populus trichocarpa]	GO:0006952
GAV56774.1	246	213.772	1.04551E-64	gi|641842784|gb|KDO61687.1|hypothetical protein CISIN_1g046063mg, partial [Citrus sinensis]	GO:0046983, GO:0016020, GO:0016021, GO:0003676
GAV56775.1	556	424.861	3.79004E-140	gi|802546955|ref|XP_012087772.1|PREDICTED: uncharacterized protein LOC105646518 [Jatropha curcas]	GO:0006396
GAV56776.1	330	509.99	3.59891E-180	gi|596004882|ref|XP_007218330.1|hypothetical protein PRUPE_ppa008488mg [Prunus persica]	GO:0005768, GO:0010087, GO:0005802, GO:0015012, GO:0016021, GO:0006024, GO:0005794, GO:0009737, GO:0010401, GO:0016337
GAV56776.1	330	506.523	7.92927E-179	gi|802546957|ref|XP_012087784.1|PREDICTED: glycosyltransferase family 64 protein C4 [Jatropha curcas]	GO:0015012, GO:0016021, GO:0006024
GAV56776.1	330	499.975	3.31406E-176	gi|224098525|ref|XP_002311207.1|glycosyltransferase family protein [Populus trichocarpa]	GO:0015012, GO:0016021, GO:0006024, GO:0016740
GAV56777.1	290	521.546	0.0	gi|383479034|gb|AFH36339.1|aquaporin PIP1;1 [Quercus petraea]	GO:0016020, GO:0016021, GO:0006810, GO:0005215
GAV56777.1	290	521.546	0.0	gi|357492595|ref|XP_003616586.1|major intrinsic protein (MIP) family transporter [Medicago truncatula]	GO:0016020, GO:0016021, GO:0006810, GO:0005215	XP_003616586.1, AES99544.1, AAK66766.1
GAV56777.1	290	520.776	0.0	gi|596014974|ref|XP_007218768.1|hypothetical protein PRUPE_ppa009506mg [Prunus persica]	GO:0016020, GO:0016021, GO:0006810, GO:0005215
GAV56779.1	354	444.121	3.09901E-153	gi|508725975|gb|EOY17872.1|S-adenosyl-L-methionine-dependent methyltransferases superfamily protein [Theobroma cacao]	GO:0016740, GO:0008168, GO:0032259
GAV56779.1	354	444.121	3.16752E-153	gi|87887929|dbj|BAE79730.1|caffeine synthase [Theobroma cacao]	GO:0008168, GO:0032259
GAV56779.1	354	435.261	1.27852E-149	gi|215272185|dbj|BAG84614.1|theobromine synthase [Camellia granthamiana]	GO:0008168, GO:0032259
GAV56779.1	354	431.024	4.59829E-148	gi|215272183|dbj|BAG84613.1|theobromine synthase [Camellia granthamiana]	GO:0008168, GO:0032259
GAV56779.1	354	429.483	1.96704E-147	gi|215272181|dbj|BAG84612.1|theobromine synthase [Camellia japonica]	GO:0008168, GO:0032259
GAV56779.1	354	426.402	3.0156E-146	gi|215272187|dbj|BAG84615.1|theobromine synthase [Camellia kissii]	GO:0008168, GO:0032259
GAV56779.1	354	426.017	5.00475E-146	gi|215272189|dbj|BAG84616.1|theobromine synthase [Camellia lutchuensis]	GO:0008168, GO:0032259
GAV56781.1	345	507.294	1.76089E-179	gi|224109362|ref|XP_002315172.1|Eukaryotic translation initiation factor 3 subunit 5 family protein [Populus trichocarpa]	GO:0003743, GO:0001731, GO:0005737, GO:0016282, GO:0071541, GO:0005852, GO:0033290, GO:0006412, GO:0006413, GO:0006446, GO:0031369
GAV56781.1	345	506.523	2.95756E-179	gi|449441322|ref|XP_004138431.1|PREDICTED: eukaryotic translation initiation factor 3 subunit F [Cucumis sativus]	GO:0003743, GO:0001731, GO:0005737, GO:0016282, GO:0005852, GO:0033290, GO:0006412, GO:0006446, GO:0006413
GAV56781.1	345	499.204	2.56153E-176	gi|596015055|ref|XP_007218776.1|hypothetical protein PRUPE_ppa009579mg [Prunus persica]	GO:0003743, GO:0001731, GO:0005737, GO:0016282, GO:0016020, GO:0005829, GO:0009793, GO:0005852, GO:0033290, GO:0009846, GO:0006412, GO:0005634, GO:0006446, GO:0006413
GAV56781.1	345	499.204	2.93208E-176	gi|255571843|ref|XP_002526864.1|PREDICTED: eukaryotic translation initiation factor 3 subunit F [Ricinus communis]	GO:0003743, GO:0001731, GO:0005737, GO:0016282, GO:0005852, GO:0033290, GO:0006412, GO:0006413, GO:0006446
GAV56781.1	345	492.656	8.80245E-174	gi|802546961|ref|XP_012087805.1|PREDICTED: eukaryotic translation initiation factor 3 subunit F [Jatropha curcas]	GO:0003743, GO:0001731, GO:0005737, GO:0016282, GO:0005852, GO:0033290, GO:0006412, GO:0006446, GO:0006413
GAV56782.1	187	244.202	6.97199E-80	gi|596054841|ref|XP_007220856.1|hypothetical protein PRUPE_ppa020183mg [Prunus persica]	GO:0003677, GO:0005634
GAV56782.1	187	240.736	2.33291E-78	gi|255571841|ref|XP_002526863.1|PREDICTED: WUSCHEL-related homeobox 7 [Ricinus communis]	GO:0003677, GO:0005634
GAV56782.1	187	240.736	2.35612E-78	gi|802546963|ref|XP_012087815.1|PREDICTED: WUSCHEL-related homeobox 7-like [Jatropha curcas]	GO:0003677, GO:0005634
GAV56783.1	123	91.2781	6.18673E-21	gi|113565723|dbj|BAF16066.1|Os04g0661900, partial [Oryza sativa Japonica Group]	GO:0043161, GO:0000502
GAV56783.1	123	91.2781	1.25345E-19	gi|17297979|dbj|BAB78487.1|26S proteasome regulatory particle non-ATPase subunit8 [Oryza sativa Japonica Group]	GO:0000502
GAV56784.1	193	221.09	2.04836E-70	gi|255571837|ref|XP_002526861.1|PREDICTED: uncharacterized protein LOC8270435 [Ricinus communis]	GO:0016020, GO:0016021
GAV56784.1	193	219.164	1.37201E-69	gi|566191764|ref|XP_006378677.1|hypothetical protein POPTR_0010s19970g [Populus trichocarpa]	GO:0016020, GO:0016021
GAV56784.1	193	202.601	5.54727E-63	gi|703093861|ref|XP_010095066.1|hypothetical protein L484_026374 [Morus notabilis]	GO:0016020, GO:0016021	XP_010095066.1, EXB58172.1
GAV56786.1	457	677.937	0.0	gi|566182679|ref|XP_002311205.2|transferase family protein [Populus trichocarpa]	GO:0016747, GO:0016740
GAV56786.1	457	665.226	0.0	gi|802546971|ref|XP_012087852.1|PREDICTED: uncharacterized acetyltransferase At3g50280 [Jatropha curcas]	GO:0016747
GAV56792.1	341	494.197	1.65697E-173	gi|590562446|ref|XP_007009088.1|PREDICTED: peroxisomal nicotinamide adenine dinucleotide carrier [Theobroma cacao]	GO:0016020, GO:0016021, GO:0044375, GO:0043132, GO:0006810, GO:0005774, GO:0005777
GAV56792.1	341	474.167	1.42634E-165	gi|823241155|ref|XP_012453191.1|PREDICTED: peroxisomal nicotinamide adenine dinucleotide carrier-like [Gossypium raimondii]	GO:0016020, GO:0016021, GO:0006810
GAV56792.1	341	473.396	2.3858E-165	gi|802546975|ref|XP_012087878.1|PREDICTED: peroxisomal nicotinamide adenine dinucleotide carrier isoform X1 [Jatropha curcas]	GO:0016020, GO:0016021, GO:0006810
GAV56792.1	341	473.396	2.46544E-165	gi|823239845|ref|XP_012452565.1|PREDICTED: peroxisomal nicotinamide adenine dinucleotide carrier isoform X4 [Gossypium raimondii]	GO:0016020, GO:0016021, GO:0006810
GAV56792.1	341	471.855	8.49224E-165	gi|728834405|gb|KHG13848.1|Mitochondrial substrate carrier family protein Q [Gossypium arboreum]	GO:0016020, GO:0016021, GO:0006810
GAV56794.1	209	318.546	9.89184E-109	gi|590562449|ref|XP_007009089.1|PREDICTED: probable signal peptidase complex subunit 2 [Theobroma cacao]	GO:0008233, GO:0016020, GO:0016021, GO:0006465, GO:0005787
GAV56797.1	225	341.273	5.60564E-116	gi|567886294|ref|XP_006435669.1|hypothetical protein CICLE_v10032309mg [Citrus clementina]	GO:0003677, GO:0006351, GO:0006355, GO:0005634
GAV56797.1	225	339.732	2.1072E-115	gi|641850224|gb|KDO69097.1|hypothetical protein CISIN_1g023196mg [Citrus sinensis]	GO:0003677, GO:0006351, GO:0006355, GO:0005634
GAV56797.1	225	332.028	2.25855E-112	gi|508726006|gb|EOY17903.1|Duplicated homeodomain-like superfamily protein [Theobroma cacao]	GO:0003677, GO:0006351, GO:0006355, GO:0005634
GAV56797.1	225	328.176	1.09558E-110	gi|596027520|ref|XP_007219262.1|hypothetical protein PRUPE_ppa018139mg [Prunus persica]	GO:0003677, GO:0006351, GO:0006355, GO:0005634
GAV56797.1	225	327.02	5.14494E-110	gi|593489861|ref|XP_007141798.1|hypothetical protein PHAVU_008G226600g [Phaseolus vulgaris]	GO:0003677, GO:0006351, GO:0006355, GO:0005634
GAV56798.1	555	871.692	0.0	gi|641850225|gb|KDO69098.1|hypothetical protein CISIN_1g008799mg [Citrus sinensis]	GO:0048046, GO:0046274, GO:0016491, GO:0046872, GO:0005507, GO:0055114, GO:0052716, GO:0005576
GAV56798.1	555	871.307	0.0	gi|567886292|ref|XP_006435668.1|hypothetical protein CICLE_v10031134mg [Citrus clementina]	GO:0046274, GO:0048046, GO:0016491, GO:0046872, GO:0005507, GO:0055114, GO:0052716, GO:0005576
GAV56798.1	555	842.032	0.0	gi|224112579|ref|XP_002316233.1|hypothetical protein POPTR_0010s20050g [Populus trichocarpa]	GO:0048046, GO:0046274, GO:0046872, GO:0016491, GO:0005507, GO:0009809, GO:0055114, GO:0052716, GO:0005576, GO:0016722
GAV56798.1	555	836.639	0.0	gi|224098515|ref|XP_002311202.1|laccase family protein [Populus trichocarpa]	GO:0046274, GO:0048046, GO:0046872, GO:0016491, GO:0005507, GO:0009809, GO:0055114, GO:0052716, GO:0005576, GO:0016722
GAV56798.1	555	834.328	0.0	gi|255558804|ref|XP_002520425.1|PREDICTED: laccase-4 [Ricinus communis]	GO:0048046, GO:0046274, GO:0016491, GO:0046872, GO:0005507, GO:0055114, GO:0052716, GO:0005576
GAV56799.1	389	681.019	0.0	gi|225466690|ref|XP_002263049.1|PREDICTED: sedoheptulose-1,7-bisphosphatase, chloroplastic [Vitis vinifera]	GO:0042132, GO:0016311, GO:0042578, GO:0016787, GO:0005975
GAV56799.1	389	677.167	0.0	gi|508726009|gb|EOY17906.1|Sedoheptulose-bisphosphatase [Theobroma cacao]	GO:0042132, GO:0016311, GO:0042578, GO:0005975, GO:0016787
GAV56799.1	389	665.996	0.0	gi|255579134|ref|XP_002530415.1|PREDICTED: sedoheptulose-1,7-bisphosphatase, chloroplastic [Ricinus communis]	GO:0050278, GO:0042132, GO:0016311, GO:0042578, GO:0016787, GO:0005975
GAV56799.1	389	664.84	0.0	gi|567886288|ref|XP_006435666.1|hypothetical protein CICLE_v10031765mg [Citrus clementina]	GO:0042132, GO:0016311, GO:0042578, GO:0016787, GO:0005975
GAV56800.1	537	876.315	0.0	gi|731412750|ref|XP_010658477.1|PREDICTED: uncharacterized protein LOC100249654 [Vitis vinifera]	GO:0004018, GO:0009152, GO:0006164, GO:0003824, GO:0006163, GO:0016829, GO:0051262, GO:0006188, GO:0006189, GO:0070626, GO:0044208
GAV56800.1	537	845.884	0.0	gi|147854045|emb|CAN81287.1|hypothetical protein VITISV_004401 [Vitis vinifera]	GO:0009152, GO:0004018, GO:0006164, GO:0003824, GO:0016829, GO:0006188, GO:0006189, GO:0070626, GO:0044208
GAV56800.1	537	843.573	0.0	gi|641850231|gb|KDO69104.1|hypothetical protein CISIN_1g009005mg [Citrus sinensis]	GO:0009152, GO:0004018, GO:0006164, GO:0003824, GO:0016829, GO:0006188, GO:0006189, GO:0070626, GO:0044208
GAV56800.1	537	841.647	0.0	gi|590562475|ref|XP_007009097.1|PREDICTED: adenylosuccinate lyase [Theobroma cacao]	GO:0009152, GO:0004018, GO:0003824, GO:0006164, GO:0016829, GO:0006188, GO:0006189, GO:0070626, GO:0044208
GAV56800.1	537	839.721	0.0	gi|567886286|ref|XP_006435665.1|hypothetical protein CICLE_v10031157mg [Citrus clementina]	GO:0009152, GO:0004018, GO:0003824, GO:0006164, GO:0016829, GO:0006188, GO:0006189, GO:0070626, GO:0044208
GAV56800.1	537	832.017	0.0	gi|1050588022|ref|XP_017615342.1|PREDICTED: adenylosuccinate lyase-like [Gossypium arboreum]	GO:0009152, GO:0004018, GO:0006164, GO:0003824, GO:0016829, GO:0006188, GO:0006189, GO:0070626, GO:0044208
GAV56801.1	309	333.954	2.27335E-111	gi|225449218|ref|XP_002279793.1|PREDICTED: uncharacterized protein At2g39920 isoform X1 [Vitis vinifera]	GO:0016020, GO:0016021
GAV56801.1	309	320.857	1.86125E-106	gi|596014884|ref|XP_007218761.1|hypothetical protein PRUPE_ppa009449mg [Prunus persica]	GO:0016020, GO:0016021
GAV56801.1	309	318.161	3.36751E-105	gi|566191778|ref|XP_002315179.2|hypothetical protein POPTR_0010s20080g [Populus trichocarpa]	GO:0016020, GO:0016021
GAV56801.1	309	313.538	2.24224E-103	gi|802546995|ref|XP_012087984.1|PREDICTED: uncharacterized protein At2g39920 [Jatropha curcas]	GO:0016020, GO:0016021
GAV56802.1	302	456.833	4.19029E-159	gi|567886278|ref|XP_006435661.1|hypothetical protein CICLE_v10033928mg, partial [Citrus clementina]	GO:0008152, GO:0004553, GO:0005975, GO:0016798, GO:0016787
GAV56802.1	302	454.907	5.96422E-158	gi|568866381|ref|XP_006486535.1|PREDICTED: glucan endo-1,3-beta-glucosidase 7 [Citrus sinensis]	GO:0008152, GO:0004553, GO:0016798, GO:0016787, GO:0005975
GAV56802.1	302	432.565	2.82621E-150	gi|566191782|ref|XP_002316237.2|hypothetical protein POPTR_0010s20090g, partial [Populus trichocarpa]	GO:0008152, GO:0030247, GO:0004553, GO:0016787, GO:0005975, GO:0016798, GO:0046658
GAV56802.1	302	428.328	1.32355E-147	gi|922551231|ref|XP_013603606.1|PREDICTED: glucan endo-1,3-beta-glucosidase 2 [Brassica oleracea var. oleracea]	GO:0008152, GO:0004553, GO:0005975, GO:0016787, GO:0016798
GAV56802.1	302	428.328	1.37016E-147	gi|565469456|ref|XP_006292531.1|hypothetical protein CARUB_v10018761mg [Capsella rubella]	GO:0008152, GO:0016020, GO:0016021, GO:0004553, GO:0016787, GO:0016798, GO:0005975
GAV56802.1	302	427.557	2.14132E-147	gi|923875734|ref|XP_013711018.1|PREDICTED: glucan endo-1,3-beta-glucosidase 2-like [Brassica napus]	GO:0008152, GO:0004553, GO:0016787, GO:0005975, GO:0016798
GAV56802.1	302	427.172	2.80426E-147	gi|567186087|ref|XP_006403417.1|hypothetical protein EUTSA_v10010910mg [Eutrema salsugineum]	GO:0008152, GO:0004553, GO:0005975, GO:0016798, GO:0016787
GAV56804.1	361	494.582	2.04098E-173	gi|703088291|ref|XP_010093496.1|Proliferating cell nuclear antigen large form [Morus notabilis]	GO:0003677, GO:0006260, GO:0006275, GO:0005634, GO:0030337	XP_010093496.1, EXB54149.1
GAV56804.1	361	487.263	1.08162E-171	gi|976929056|gb|KVI11922.1|Proliferating cell nuclear antigen, PCNA [Cynara cardunculus var. scolymus]	GO:0003677, GO:0006260, GO:0006275, GO:0005634, GO:0030337
GAV56804.1	361	484.952	7.51855E-171	gi|129692|sp|Q00268.1|PCNA1_DAUCARecName: Full=Proliferating cell nuclear antigen; Short=PCNA; AltName: Full=Cyclin	GO:0003677, GO:0006260, GO:0006275, GO:0030337, GO:0005634
GAV56805.1	306	603.979	0.0	gi|508726025|gb|EOY17922.1|Nucleotide-sugar transporter family protein [Theobroma cacao]	GO:0016020, GO:0016021, GO:0008643
GAV56805.1	306	596.66	0.0	gi|823243282|ref|XP_012454292.1|PREDICTED: probable sugar phosphate/phosphate translocator At3g11320 [Gossypium raimondii]	GO:0016020, GO:0016021
GAV56805.1	306	596.66	0.0	gi|1028985436|ref|XP_016742076.1|PREDICTED: probable sugar phosphate/phosphate translocator At3g11320 [Gossypium hirsutum]	GO:0016020, GO:0016021
GAV56805.1	306	595.119	0.0	gi|802547013|ref|XP_012088054.1|PREDICTED: probable sugar phosphate/phosphate translocator At3g11320 [Jatropha curcas]	GO:0016020, GO:0016021
GAV56806.1	112	228.794	4.65183E-76	gi|224098507|ref|XP_002311198.1|ribosomal protein L33 [Populus trichocarpa]	GO:0003735, GO:0002181, GO:0042273, GO:0022625, GO:0005840, GO:0006412, GO:0005622
GAV56806.1	112	228.024	1.14446E-75	gi|802547015|ref|XP_012088066.1|PREDICTED: 60S ribosomal protein L35a-1 [Jatropha curcas]	GO:0003735, GO:0005840, GO:0006412, GO:0005622
GAV56806.1	112	226.868	2.81563E-75	gi|225440584|ref|XP_002277272.1|PREDICTED: 60S ribosomal protein L35a-1 [Vitis vinifera]	GO:0003735, GO:0002181, GO:0042273, GO:0022625, GO:0005840, GO:0006412, GO:0005622
GAV56806.1	112	226.098	4.7691E-75	gi|224112609|ref|XP_002316240.1|60S ribosomal protein L35a [Populus trichocarpa]	GO:0003735, GO:0042273, GO:0002181, GO:0022625, GO:0005840, GO:0006412, GO:0005622
GAV56806.1	112	225.713	9.01519E-75	gi|224101037|ref|XP_002312115.1|hypothetical protein POPTR_0008s05970g [Populus trichocarpa]	GO:0003735, GO:0002181, GO:0042273, GO:0022625, GO:0005840, GO:0006412, GO:0005622
GAV56807.1	421	642.499	0.0	gi|629121565|gb|KCW86055.1|hypothetical protein EUGRSUZ_B02760 [Eucalyptus grandis]	GO:0016020, GO:0016021
GAV56808.1	322	495.352	7.98682E-175	gi|224112613|ref|XP_002316241.1|syntaxin 81 family protein [Populus trichocarpa]	GO:0016192, GO:0006890, GO:0016020, GO:0016021, GO:0031201, GO:0005783, GO:0006888
GAV56808.1	322	495.352	8.75429E-175	gi|567886084|ref|XP_006435564.1|hypothetical protein CICLE_v10032191mg [Citrus clementina]	GO:0016192, GO:0016020, GO:0016021
GAV56808.1	322	493.041	5.82592E-174	gi|641850388|gb|KDO69261.1|hypothetical protein CISIN_1g0217001mg [Citrus sinensis]	GO:0016192, GO:0016020, GO:0016021
GAV56808.1	322	491.5	2.85276E-173	gi|567908107|ref|XP_006446367.1|hypothetical protein CICLE_v10016032mg [Citrus clementina]	GO:0016192, GO:0016020, GO:0016021
GAV56808.1	322	485.723	5.13346E-171	gi|596013895|ref|XP_007218719.1|hypothetical protein PRUPE_ppa009021mg [Prunus persica]	GO:0016192, GO:0016020, GO:0016021
GAV56809.1	438	704.131	0.0	gi|703088310|ref|XP_010093501.1|Lysine histidine transporter 1 [Morus notabilis]	GO:0016020, GO:0016021, GO:0030246	XP_010093501.1, EXB54154.1
GAV56809.1	438	694.115	0.0	gi|225449240|ref|XP_002280217.1|PREDICTED: proline transporter 2 isoform X1 [Vitis vinifera]	GO:0016020, GO:0016021, GO:0015171, GO:0003333, GO:0005886
GAV56809.1	438	688.723	0.0	gi|255579112|ref|XP_002530404.1|PREDICTED: proline transporter 2 [Ricinus communis]	GO:0016020, GO:0016021
GAV56809.1	438	685.641	0.0	gi|661882494|emb|CDP14074.1|unnamed protein product [Coffea canephora]	GO:0016020, GO:0016021
GAV56811.1	76	57.3806	5.93604E-8	gi|567886090|ref|XP_006435567.1|hypothetical protein CICLE_v10031876mg [Citrus clementina]	GO:0016020, GO:0016021, GO:0030246
GAV56811.1	76	53.1434	1.65376E-6	gi|566191799|ref|XP_002316243.2|hypothetical protein POPTR_0010s20190g [Populus trichocarpa]	GO:0016020, GO:0016021, GO:0030246
GAV56811.1	76	51.6026	5.84512E-6	gi|508726038|gb|EOY17935.1|Concanavalin A-like lectin family protein, putative [Theobroma cacao]	GO:0016020, GO:0016021, GO:0030246
GAV56811.1	76	50.0618	2.11707E-5	gi|763807256|gb|KJB74194.1|hypothetical protein B456_011G278600 [Gossypium raimondii]	GO:0016020, GO:0016021, GO:0030246
GAV56813.1	404	448.358	4.79131E-153	gi|802547026|ref|XP_012088150.1|PREDICTED: uncharacterized protein LOC105646817 [Jatropha curcas]	GO:0003677
GAV56813.1	404	445.662	2.34684E-152	gi|566191801|ref|XP_002315183.2|hypothetical protein POPTR_0010s20220g [Populus trichocarpa]	GO:0003677
GAV56813.1	404	445.662	2.69652E-152	gi|508726040|gb|EOY17937.1|Myb domain protein 25, putative [Theobroma cacao]	GO:0003677
GAV56814.1	187	257.299	3.09923E-85	gi|823226179|ref|XP_012445905.1|PREDICTED: 50S ribosomal protein HLP, mitochondrial-like isoform X1 [Gossypium raimondii]	GO:0003735, GO:0030529, GO:0015934, GO:0005840, GO:0006412
GAV56814.1	187	256.529	7.28484E-85	gi|255570635|ref|XP_002526273.1|PREDICTED: 50S ribosomal protein HLP, mitochondrial [Ricinus communis]	GO:0003735, GO:0030529, GO:0015934, GO:0005840, GO:0006412
GAV56814.1	187	255.758	1.33087E-84	gi|823245653|ref|XP_012455496.1|PREDICTED: 50S ribosomal protein HLP, mitochondrial-like [Gossypium raimondii]	GO:0003735, GO:0030529, GO:0015934, GO:0005840, GO:0006412
GAV56814.1	187	255.758	1.34553E-84	gi|449441786|ref|XP_004138663.1|PREDICTED: 50S ribosomal protein HLP, mitochondrial [Cucumis sativus]	GO:0003735, GO:0030529, GO:0015934, GO:0005840, GO:0006412
GAV56815.1	225	243.817	8.11516E-79	gi|802547028|ref|XP_012088157.1|PREDICTED: E3 ubiquitin-protein ligase MARCH8-like [Jatropha curcas]	GO:0008270, GO:0046872, GO:0016020, GO:0016021
GAV56815.1	225	236.498	5.53915E-76	gi|566191803|ref|XP_002315185.2|hypothetical protein POPTR_0010s20230g [Populus trichocarpa]	GO:0008270, GO:0046872, GO:0016020, GO:0016021
GAV56815.1	225	235.343	1.32467E-75	gi|567923052|ref|XP_006453532.1|hypothetical protein CICLE_v10009581mg [Citrus clementina]	GO:0008270, GO:0046872, GO:0016020, GO:0016021
GAV56817.1	488	675.241	0.0	gi|566182644|ref|XP_006379615.1|hypothetical protein POPTR_0008s06270g [Populus trichocarpa]	GO:0008152, GO:0016757, GO:0016758, GO:0080043, GO:0052696, GO:0080044, GO:0043231, GO:0016740, GO:0009813
GAV56817.1	488	650.588	0.0	gi|590562606|ref|XP_007009133.1|PREDICTED: 7-deoxyloganetic acid glucosyltransferase [Theobroma cacao]	GO:0008152, GO:0016757, GO:0016758, GO:0016740
GAV56817.1	488	643.269	0.0	gi|508726044|gb|EOY17941.1|UDP-glucosyltransferase family 1 protein [Theobroma cacao]	GO:0008152, GO:0016757, GO:0016758, GO:0016740
GAV56818.1	501	650.203	0.0	gi|566182644|ref|XP_006379615.1|hypothetical protein POPTR_0008s06270g [Populus trichocarpa]	GO:0008152, GO:0016757, GO:0016758, GO:0080043, GO:0052696, GO:0080044, GO:0043231, GO:0016740, GO:0009813
GAV56818.1	501	635.18	0.0	gi|590562606|ref|XP_007009133.1|PREDICTED: 7-deoxyloganetic acid glucosyltransferase [Theobroma cacao]	GO:0008152, GO:0016757, GO:0016758, GO:0016740
GAV56819.1	492	650.203	0.0	gi|566182644|ref|XP_006379615.1|hypothetical protein POPTR_0008s06270g [Populus trichocarpa]	GO:0008152, GO:0016757, GO:0016758, GO:0080043, GO:0052696, GO:0080044, GO:0043231, GO:0016740, GO:0009813
GAV56819.1	492	635.565	0.0	gi|590562606|ref|XP_007009133.1|PREDICTED: 7-deoxyloganetic acid glucosyltransferase [Theobroma cacao]	GO:0008152, GO:0016757, GO:0016758, GO:0016740
GAV56819.1	492	630.943	0.0	gi|508726044|gb|EOY17941.1|UDP-glucosyltransferase family 1 protein [Theobroma cacao]	GO:0008152, GO:0016757, GO:0016758, GO:0016740
GAV56820.1	488	635.95	0.0	gi|566182644|ref|XP_006379615.1|hypothetical protein POPTR_0008s06270g [Populus trichocarpa]	GO:0008152, GO:0016757, GO:0016758, GO:0080043, GO:0052696, GO:0080044, GO:0043231, GO:0016740, GO:0009813
GAV56820.1	488	625.935	0.0	gi|590562606|ref|XP_007009133.1|PREDICTED: 7-deoxyloganetic acid glucosyltransferase [Theobroma cacao]	GO:0008152, GO:0016757, GO:0016758, GO:0016740
GAV56820.1	488	610.912	0.0	gi|508726044|gb|EOY17941.1|UDP-glucosyltransferase family 1 protein [Theobroma cacao]	GO:0008152, GO:0016757, GO:0016758, GO:0016740
GAV56821.1	455	620.542	0.0	gi|641841222|gb|KDO60136.1|hypothetical protein CISIN_1g040486mg [Citrus sinensis]	GO:0008152, GO:0016758
GAV56821.1	455	596.66	0.0	gi|566191811|ref|XP_006378684.1|hypothetical protein POPTR_0010s20270g [Populus trichocarpa]	GO:0008152, GO:0016758, GO:0080043, GO:0080044, GO:0052696, GO:0043231, GO:0009813
GAV56821.1	455	589.341	0.0	gi|641841223|gb|KDO60137.1|hypothetical protein CISIN_1g012543mg [Citrus sinensis]	GO:0008152, GO:0016758
GAV56822.1	450	714.146	0.0	gi|224112637|ref|XP_002316247.1|UDP-glucoronosyl/UDP-glucosyl transferase family protein [Populus trichocarpa]	GO:0008152, GO:0016758, GO:0080043, GO:0080044, GO:0052696, GO:0043231, GO:0016740, GO:0009813
GAV56822.1	450	706.827	0.0	gi|641850373|gb|KDO69246.1|hypothetical protein CISIN_1g012735mg [Citrus sinensis]	GO:0008152, GO:0016758
GAV56822.1	450	693.345	0.0	gi|802547038|ref|XP_012088193.1|PREDICTED: UDP-glycosyltransferase 76F1-like [Jatropha curcas]	GO:0008152, GO:0016758
GAV56822.1	450	690.263	0.0	gi|508726053|gb|EOY17950.1|UDP-Glycosyltransferase superfamily protein, putative [Theobroma cacao]	GO:0008152, GO:0016758, GO:0016740
GAV56822.1	450	681.789	0.0	gi|703136254|ref|XP_010106105.1|UDP-glycosyltransferase 76F1 [Morus notabilis]	GO:0008152, GO:0016758, GO:0016740	EXC07559.1, XP_010106105.1
GAV56825.1	595	858.21	0.0	gi|566191818|ref|XP_002315189.2|hypothetical protein POPTR_0010s20330g [Populus trichocarpa]	GO:0005089, GO:0043547
GAV56825.1	595	857.44	0.0	gi|823244191|ref|XP_012454752.1|PREDICTED: rop guanine nucleotide exchange factor 5-like [Gossypium raimondii]	GO:0005089, GO:0043547
GAV56825.1	595	857.055	0.0	gi|508726061|gb|EOY17958.1|ROP guanine nucleotide exchange factor 5 [Theobroma cacao]	GO:0005089, GO:0043547
GAV56825.1	595	855.899	0.0	gi|1050571602|ref|XP_017606600.1|PREDICTED: rop guanine nucleotide exchange factor 5-like [Gossypium arboreum]	GO:0005089, GO:0043547
GAV56827.1	179	210.305	1.12447E-66	gi|923887992|ref|XP_013715261.1|PREDICTED: uncharacterized protein LOC106419057 [Brassica napus]	GO:0016020, GO:0016021	XP_013715261.1, CDX70108.1
GAV56827.1	179	208.764	4.7605E-66	gi|356568863|ref|XP_003552627.1|PREDICTED: uncharacterized protein LOC100798297 [Glycine max]	GO:0016020, GO:0009793, GO:0016021
GAV56827.1	179	207.223	1.82965E-65	gi|567170824|ref|XP_006399056.1|hypothetical protein EUTSA_v10014825mg [Eutrema salsugineum]	GO:0016020, GO:0016021
GAV56827.1	179	206.838	2.32739E-65	gi|565463196|ref|XP_006289597.1|hypothetical protein CARUB_v10003149mg [Capsella rubella]	GO:0016020, GO:0016021
GAV56828.1	115	174.866	1.4131E-54	gi|224101069|ref|XP_002312129.1|protease inhibitor/seed storage/lipid transfer family protein [Populus trichocarpa]	GO:0008233, GO:0006508
GAV56830.1	260	340.117	2.88502E-110	gi|590673046|ref|XP_007038779.1|PREDICTED: scarecrow-like protein 8 [Theobroma cacao]	GO:0005737, GO:0006351, GO:0006355, GO:0005634
GAV56831.1	116	150.984	5.15773E-45	gi|224101069|ref|XP_002312129.1|protease inhibitor/seed storage/lipid transfer family protein [Populus trichocarpa]	GO:0008233, GO:0006508
GAV56837.1	595	818.535	0.0	gi|567870351|ref|XP_006427797.1|hypothetical protein CICLE_v10025271mg [Citrus clementina]	GO:0004857, GO:0005618, GO:0043086, GO:0016020, GO:0045330, GO:0016021, GO:0030599, GO:0045490, GO:0042545, GO:0016787
GAV56837.1	595	811.601	0.0	gi|641839413|gb|KDO58343.1|hypothetical protein CISIN_1g009085mg [Citrus sinensis]	GO:0004857, GO:0005618, GO:0043086, GO:0045330, GO:0030599, GO:0042545, GO:0045490, GO:0016787
GAV56837.1	595	806.979	0.0	gi|508700589|gb|EOX92485.1|Plant invertase/pectin methylesterase inhibitor superfamily [Theobroma cacao]	GO:0004857, GO:0005618, GO:0043086, GO:0045330, GO:0030599, GO:0045490, GO:0042545, GO:0016787
GAV56845.1	609	886.715	0.0	gi|255552447|ref|XP_002517267.1|PREDICTED: protein NRT1/ PTR FAMILY 3.1 [Ricinus communis]	GO:0016020, GO:0016021, GO:0006810, GO:0005215
GAV56845.1	609	882.478	0.0	gi|802749662|ref|XP_012087620.1|PREDICTED: protein NRT1/ PTR FAMILY 3.1-like [Jatropha curcas]	GO:0016020, GO:0016021, GO:0006810, GO:0005215
GAV56845.1	609	875.544	0.0	gi|590655788|ref|XP_007034086.1|PREDICTED: protein NRT1/ PTR FAMILY 3.1 [Theobroma cacao]	GO:0016020, GO:0016021, GO:0006810, GO:0005215
GAV56845.1	609	867.84	0.0	gi|569555896|gb|AHE63220.1|nitrate/nitrite transporter, partial [Vitis vinifera]	GO:0016020, GO:0016021, GO:0006810, GO:0005215	AHE63220.1
GAV56845.1	609	863.603	0.0	gi|359481440|ref|XP_002277986.2|PREDICTED: protein NRT1/ PTR FAMILY 3.1 [Vitis vinifera]	GO:0016020, GO:0016021, GO:0006810, GO:0005215	XP_002277986.2
GAV56849.1	429	507.679	4.43397E-176	gi|567904718|ref|XP_006444847.1|hypothetical protein CICLE_v10020259mg [Citrus clementina]	GO:0016020, GO:0016021, GO:0055114
GAV56849.1	429	475.707	1.92213E-163	gi|566203390|ref|XP_002320865.2|hypothetical protein POPTR_0014s09420g [Populus trichocarpa]	GO:0016020, GO:0016021, GO:0055114
GAV56849.1	429	463.381	3.6469E-159	gi|596000820|ref|XP_007218114.1|hypothetical protein PRUPE_ppa006799mg [Prunus persica]	GO:0016020, GO:0016021, GO:0055114
GAV56849.1	429	463.766	6.86925E-159	gi|223537438|gb|EEF39066.1|dopamine beta-monooxygenase, putative [Ricinus communis]	GO:0016020, GO:0016021, GO:0055114, GO:0004497
GAV56849.1	429	462.225	1.91695E-157	gi|703096176|ref|XP_010095760.1|Ferric-chelate reductase 1 [Morus notabilis]	GO:0016020, GO:0016021, GO:0055114	XP_010095760.1, EXB62180.1
GAV56856.1	100	143.28	5.14819E-42	gi|508774905|gb|EOY22161.1|RNA-directed DNA polymerase (Reverse transcriptase), Ribonuclease H [Theobroma cacao]	GO:0003964, GO:0006278
GAV56862.1	122	95.9005	1.30126E-20	gi|38347142|emb|CAD39495.2|OSJNBa0039G19.2 [Oryza sativa Japonica Group]	GO:0090502, GO:0015074, GO:0004523, GO:0003676
GAV56862.1	122	90.8929	6.83277E-19	gi|77555070|gb|ABA97866.1|retrotransposon protein, putative, unclassified [Oryza sativa Japonica Group]	GO:0090502, GO:0015074, GO:0004523, GO:0003676
GAV56863.1	160	213.001	2.63014E-68	gi|590593632|ref|XP_007017624.1|PREDICTED: bZIP transcription factor 44 [Theobroma cacao]	GO:0003700, GO:0006355, GO:0043565
GAV56863.1	160	203.371	1.7341E-64	gi|566156017|ref|XP_002302016.2|bZIP transcription factor family protein [Populus trichocarpa]	GO:0003700, GO:0006355, GO:0043565
GAV56863.1	160	201.06	1.432E-63	gi|255538740|ref|XP_002510435.1|PREDICTED: bZIP transcription factor 53 [Ricinus communis]	GO:0003700, GO:0006355, GO:0043565
GAV56863.1	160	196.823	7.46386E-62	gi|802595008|ref|XP_012071923.1|PREDICTED: ocs element-binding factor 1-like [Jatropha curcas]	GO:0003700, GO:0006355, GO:0043565
GAV56863.1	160	196.438	9.929E-62	gi|224082910|ref|XP_002306888.1|bZIP transcription factor family protein [Populus trichocarpa]	GO:0003700, GO:0006355, GO:0043565
GAV56868.1	272	443.736	6.743E-156	gi|508728002|gb|EOY19899.1|Translocon at the inner envelope membrane of chloroplasts 20 isoform 1 [Theobroma cacao]	GO:0016020, GO:0016021
GAV56868.1	272	439.113	6.37838E-154	gi|255538742|ref|XP_002510436.1|PREDICTED: protein TIC 20-I, chloroplastic [Ricinus communis]	GO:0016020, GO:0016021
GAV56868.1	272	436.802	3.48198E-153	gi|224062091|ref|XP_002300750.1|Tic20 family protein [Populus trichocarpa]	GO:0016020, GO:0016021
GAV56868.1	272	436.802	4.36955E-153	gi|823246409|ref|XP_012455876.1|PREDICTED: protein TIC 20-I, chloroplastic-like [Gossypium raimondii]	GO:0016020, GO:0016021
GAV56868.1	272	433.335	8.06147E-152	gi|1050652426|ref|XP_017649615.1|PREDICTED: protein TIC 20-I, chloroplastic-like [Gossypium arboreum]	GO:0016020, GO:0016021
GAV56869.1	437	527.709	0.0	gi|703151089|ref|XP_010110027.1|hypothetical protein L484_021916 [Morus notabilis]	GO:0008270, GO:0046872	XP_010110027.1, EXC25045.1
GAV56869.1	437	526.939	0.0	gi|225458179|ref|XP_002281188.1|PREDICTED: uncharacterized protein LOC100242078 [Vitis vinifera]	GO:0008270, GO:0046872
GAV56869.1	437	526.554	0.0	gi|1050573991|ref|XP_017607856.1|PREDICTED: uncharacterized protein LOC108454060 [Gossypium arboreum]	GO:0008270, GO:0046872, GO:0016310, GO:0016301
GAV56870.1	351	454.907	3.32745E-157	gi|566156006|ref|XP_002300748.2|hypothetical protein POPTR_0002s03290g [Populus trichocarpa]	GO:0009507
GAV56870.1	351	445.277	5.6613E-154	gi|508722955|gb|EOY14852.1|NAD(P)-binding Rossmann-fold superfamily protein, putative [Theobroma cacao]	GO:0050662, GO:0009507, GO:0003824
GAV56871.1	222	282.722	7.95737E-94	gi|596267751|ref|XP_007225047.1|hypothetical protein PRUPE_ppa019781mg [Prunus persica]	GO:0016020, GO:0016021
GAV56871.1	222	278.87	2.99758E-92	gi|567885005|ref|XP_006435061.1|hypothetical protein CICLE_v10002388mg [Citrus clementina]	GO:0016020, GO:0016021
GAV56871.1	222	278.87	3.01826E-92	gi|802595020|ref|XP_012071929.1|PREDICTED: transmembrane protein 136 [Jatropha curcas]	GO:0016020, GO:0016021
GAV56871.1	222	276.944	2.18129E-91	gi|225458175|ref|XP_002281067.1|PREDICTED: transmembrane protein 136 [Vitis vinifera]	GO:0016020, GO:0016021
GAV56871.1	222	276.944	2.48289E-91	gi|571539641|ref|XP_006601324.1|PREDICTED: transmembrane protein 136 [Glycine max]	GO:0016020, GO:0016021
GAV56872.1	232	335.88	1.35249E-114	gi|596267751|ref|XP_007225047.1|hypothetical protein PRUPE_ppa019781mg [Prunus persica]	GO:0016020, GO:0016021
GAV56877.1	478	471.855	4.24323E-156	gi|147782883|emb|CAN67863.1|hypothetical protein VITISV_020704 [Vitis vinifera]	GO:0046983, GO:0003676
GAV56877.1	478	465.307	1.6054E-153	gi|147782129|emb|CAN72052.1|hypothetical protein VITISV_031313 [Vitis vinifera]	GO:0046983, GO:0003676
GAV56877.1	478	459.144	4.91169E-151	gi|147797628|emb|CAN76337.1|hypothetical protein VITISV_035722 [Vitis vinifera]	GO:0046983, GO:0003676
GAV56877.1	478	442.965	1.6467E-148	gi|147785251|emb|CAN64009.1|hypothetical protein VITISV_003626 [Vitis vinifera]	GO:0003676
GAV56877.1	478	434.876	3.68798E-138	gi|147804701|emb|CAN64698.1|hypothetical protein VITISV_000807 [Vitis vinifera]	GO:0046983, GO:0003676
GAV56882.1	116	105.531	3.58985E-24	gi|508782467|gb|EOY29723.1|Major facilitator superfamily protein [Theobroma cacao]	GO:0016020, GO:0016021, GO:0006810, GO:0005215
GAV56882.1	116	103.605	1.93731E-23	gi|731402376|ref|XP_010654644.1|PREDICTED: protein NRT1/ PTR FAMILY 1.2 [Vitis vinifera]	GO:0016020, GO:0016021, GO:0006810, GO:0005215
GAV56882.1	116	102.834	3.14239E-23	gi|629104171|gb|KCW69640.1|hypothetical protein EUGRSUZ_F03048 [Eucalyptus grandis]	GO:0016020, GO:0016021, GO:0006810, GO:0005215
GAV56887.1	474	818.535	0.0	gi|802742490|ref|XP_012087327.1|PREDICTED: 7-dehydrocholesterol reductase [Jatropha curcas]	GO:0016628, GO:0016020, GO:0016021, GO:0055114
GAV56887.1	474	806.979	0.0	gi|39726086|gb|AAR29980.1|sterol delta-7 reductase [Tropaeolum majus]	GO:0016628, GO:0016020, GO:0016021, GO:0055114
GAV56887.1	474	806.209	0.0	gi|703072005|ref|XP_010089172.1|7-dehydrocholesterol reductase [Morus notabilis]	GO:0016628, GO:0016020, GO:0016021, GO:0055114	XP_010089172.1, EXB37443.1
GAV56887.1	474	804.283	0.0	gi|763801824|gb|KJB68762.1|hypothetical protein B456_011G002700 [Gossypium raimondii]	GO:0016628, GO:0016020, GO:0016021, GO:0055114
GAV56887.1	474	802.357	0.0	gi|223547228|gb|EEF48723.1|7-dehydrocholesterol reductase, putative [Ricinus communis]	GO:0016628, GO:0016491, GO:0047598, GO:0016020, GO:0016021, GO:0055114
GAV56887.1	474	801.201	0.0	gi|595966793|ref|XP_007217217.1|hypothetical protein PRUPE_ppa004839mg [Prunus persica]	GO:0016628, GO:0016020, GO:0009918, GO:0016021, GO:0016132, GO:0055114, GO:0005794, GO:0005886
GAV56896.1	440	671.389	0.0	gi|641867730|gb|KDO86414.1|hypothetical protein CISIN_1g013245mg [Citrus sinensis]	GO:0016020, GO:0016021
GAV56896.1	440	671.003	0.0	gi|567904782|ref|XP_006444879.1|hypothetical protein CICLE_v10020140mg [Citrus clementina]	GO:0016020, GO:0016021
GAV56896.1	440	664.455	0.0	gi|508703865|gb|EOX95761.1|Trichome birefringence-like 25 isoform 2 [Theobroma cacao]	GO:0016020, GO:0016021
GAV56896.1	440	662.529	0.0	gi|508703864|gb|EOX95760.1|Trichome birefringence-like 25 isoform 1 [Theobroma cacao]	GO:0016020, GO:0016021
GAV56897.1	511	336.65	2.72369E-104	gi|14586969|gb|AAK70407.1|AF369930_2pol polyprotein [Citrus x paradisi]	GO:0008270, GO:0046872, GO:0015074, GO:0003676
GAV56897.1	511	339.732	7.70058E-101	gi|147804664|emb|CAN66637.1|hypothetical protein VITISV_011340 [Vitis vinifera]	GO:0008270, GO:0046872, GO:0015074, GO:0003676
GAV56897.1	511	331.643	4.75878E-98	gi|147818102|emb|CAN73567.1|hypothetical protein VITISV_003451 [Vitis vinifera]	GO:0008270, GO:0046872, GO:0015074, GO:0003676
GAV56898.1	85	83.9593	4.1897E-17	gi|147809962|emb|CAN76029.1|hypothetical protein VITISV_016069 [Vitis vinifera]	GO:0008270, GO:0046872, GO:0015074, GO:0003676
GAV56898.1	85	83.1889	6.78414E-17	gi|147804664|emb|CAN66637.1|hypothetical protein VITISV_011340 [Vitis vinifera]	GO:0008270, GO:0046872, GO:0015074, GO:0003676
GAV56898.1	85	80.4925	7.55621E-16	gi|113205226|gb|ABI34306.1|Polyprotein, putative [Solanum demissum]	GO:0008270, GO:0046983, GO:0015074, GO:0003676
GAV56898.1	85	80.4925	7.63302E-16	gi|53749480|gb|AAU90333.1|Putative gag and pol polyprotein, identical [Solanum demissum]	GO:0008270, GO:0015074, GO:0003676
GAV56904.1	278	429.869	2.86834E-147	gi|508703861|gb|EOX95757.1|UDP-Glycosyltransferase superfamily protein [Theobroma cacao]	GO:0008152, GO:0016757, GO:0016758, GO:0016740
GAV56904.1	278	425.631	1.47607E-145	gi|823187145|ref|XP_012490092.1|PREDICTED: hydroquinone glucosyltransferase-like [Gossypium raimondii]	GO:0008152, GO:0016757, GO:0016758, GO:0016740
GAV56907.1	168	102.834	2.49607E-22	gi|9927274|dbj|BAB08213.2|unnamed protein product [Oryza sativa Japonica Group]	GO:0003677, GO:0003964, GO:0003723, GO:0090502, GO:0006278, GO:0015074, GO:0006310, GO:0004523, GO:0003676
GAV56907.1	168	91.6633	4.29579E-21	gi|703102718|ref|XP_010097538.1|hypothetical protein L484_024749 [Morus notabilis]	GO:0004190, GO:0006508	EXB68729.1, XP_010097538.1
GAV56911.1	153	157.532	2.56899E-44	gi|596048686|ref|XP_007220410.1|hypothetical protein PRUPE_ppa008244mg [Prunus persica]	GO:0050662, GO:0003824
GAV56911.1	153	151.369	5.85055E-42	gi|225454479|ref|XP_002276827.1|PREDICTED: anthocyanidin reductase ((2S)-flavan-3-ol-forming)-like [Vitis vinifera]	GO:0050662, GO:0003824
GAV56911.1	153	155.221	9.94439E-42	gi|703096256|ref|XP_010095792.1|hypothetical protein L484_017600 [Morus notabilis]	GO:0050662, GO:0003824	XP_010095792.1, EXB62212.1
GAV56912.1	726	939.488	0.0	gi|1091448681|ref|XP_018723601.1|PREDICTED: nucleolar protein 10 isoform X1 [Eucalyptus grandis]	GO:0005634
GAV56912.1	726	921.768	0.0	gi|225441242|ref|XP_002267245.1|PREDICTED: nucleolar protein 10 [Vitis vinifera]	GO:0009561, GO:0005730, GO:0005634
GAV56912.1	726	899.812	0.0	gi|823199359|ref|XP_012434889.1|PREDICTED: nucleolar protein 10 [Gossypium raimondii]	GO:0005634
GAV56912.1	726	899.427	0.0	gi|763779111|gb|KJB46234.1|hypothetical protein B456_007G353300 [Gossypium raimondii]	GO:0005634
GAV56913.1	361	356.295	2.13301E-118	gi|259121377|gb|ACV92008.1|WRKY transcription factor 6 [(Populus tomentosa x Populus bolleana) x Populus tomentosa]	GO:0003700, GO:0006355, GO:0043565
GAV56913.1	361	355.525	3.47435E-118	gi|566203346|ref|XP_002320852.2|hypothetical protein POPTR_0014s09190g [Populus trichocarpa]	GO:0003700, GO:0006355, GO:0043565
GAV56913.1	361	344.354	5.5922E-114	gi|40846374|gb|AAR92477.1|putative WRKY transcription factor 30 [Vitis aestivalis]	GO:0003700, GO:0006355, GO:0043565
GAV56913.1	361	340.887	1.10807E-112	gi|409923413|gb|AEO31476.2|WRKY transcription factor 6-1 [Dimocarpus longan]	GO:0003700, GO:0006355, GO:0043565
GAV56913.1	361	340.502	1.73181E-112	gi|508703857|gb|EOX95753.1|WRKY DNA-binding protein 46, putative [Theobroma cacao]	GO:0003677, GO:0003700, GO:0006355, GO:0043565
GAV56913.1	361	340.117	2.67729E-112	gi|1003003026|gb|AMO00383.1|WRKY transcription factor 15 [Manihot esculenta]	GO:0003700, GO:0006355, GO:0043565
GAV56919.1	84	141.354	2.64269E-42	gi|702333768|ref|XP_010055038.1|PREDICTED: transcription factor CPC isoform X2 [Eucalyptus grandis]	GO:0003677
GAV56919.1	84	140.969	3.45971E-42	gi|1029139162|ref|XP_016747621.1|PREDICTED: transcription factor CPC-like [Gossypium hirsutum]	GO:0003677
GAV56919.1	84	140.969	3.4979E-42	gi|823124704|ref|XP_012481169.1|PREDICTED: transcription factor CPC-like [Gossypium raimondii]	GO:0003677
GAV56919.1	84	139.428	1.92062E-41	gi|1029065344|ref|XP_016692936.1|PREDICTED: transcription factor CPC-like [Gossypium hirsutum]	GO:0003677
GAV56920.1	172	172.94	5.20577E-52	gi|134152507|dbj|BAF49719.1|putative centromeric histone H3-like protein_1 [Arabis hirsuta]	GO:0003677, GO:0046982, GO:0005694, GO:0000786, GO:0005634
GAV56920.1	172	168.703	2.23457E-50	gi|134152517|dbj|BAF49724.1|centromeric histone H3-like protein-4 [Cardamine flexuosa]	GO:0003677, GO:0046982, GO:0005694, GO:0000786, GO:0005634
GAV56920.1	172	168.318	3.01854E-50	gi|134152513|dbj|BAF49722.1|centromeric histone H3-like protein-2 [Cardamine flexuosa]	GO:0003677, GO:0046982, GO:0005694, GO:0000786, GO:0005634
GAV56920.1	172	166.392	2.10515E-49	gi|134152515|dbj|BAF49723.1|centromeric histone H3-like protein-3 [Cardamine flexuosa]	GO:0003677, GO:0046982, GO:0005694, GO:0000786, GO:0005634
GAV56920.1	172	166.007	2.36515E-49	gi|134152519|dbj|BAF49725.1|centromeric histone H3-like protein-1 [Capsella bursa-pastoris]	GO:0003677, GO:0046982, GO:0005694, GO:0000786, GO:0005634
GAV56920.1	172	166.007	2.90988E-49	gi|134152509|dbj|BAF49720.1|putative centromeric histone H3-like protein_4 [Arabis hirsuta]	GO:0003677, GO:0046982, GO:0005694, GO:0000786, GO:0005634
GAV56920.1	172	165.236	5.31163E-49	gi|91179088|gb|ABE27600.1|histone H3 [Arabidopsis halleri subsp. halleri]	GO:0003677, GO:0046982, GO:0005694, GO:0000786, GO:0005634
GAV56920.1	172	165.236	5.66052E-49	gi|134152521|dbj|BAF49726.1|centromeric histone H3-like protein-2 [Capsella bursa-pastoris]	GO:0003677, GO:0046982, GO:0005694, GO:0000786, GO:0005634
GAV56920.1	172	164.851	8.2172E-49	gi|134152511|dbj|BAF49721.1|centromeric histone H3-like protein-1 [Cardamine flexuosa]	GO:0003677, GO:0046982, GO:0005694, GO:0000786, GO:0005634
GAV56924.1	254	428.328	2.54826E-150	gi|802763585|ref|XP_012090009.1|PREDICTED: heterogeneous nuclear ribonucleoprotein H3 isoform X1 [Jatropha curcas]	GO:0000166, GO:0003676
GAV56924.1	254	426.787	1.05123E-149	gi|567907621|ref|XP_006446124.1|hypothetical protein CICLE_v10016322mg [Citrus clementina]	GO:0000166, GO:0003676
GAV56925.1	254	428.328	2.54826E-150	gi|802763585|ref|XP_012090009.1|PREDICTED: heterogeneous nuclear ribonucleoprotein H3 isoform X1 [Jatropha curcas]	GO:0000166, GO:0003676
GAV56925.1	254	426.787	1.05123E-149	gi|567907621|ref|XP_006446124.1|hypothetical protein CICLE_v10016322mg [Citrus clementina]	GO:0000166, GO:0003676
GAV56926.1	99	122.094	2.73979E-30	gi|2443320|dbj|BAA22288.1|polyprotein [Oryza australiensis]	GO:0003677, GO:0008270, GO:0046872, GO:0015074, GO:0006310, GO:0003676
GAV56932.1	335	400.208	6.62291E-137	gi|590584040|ref|XP_007015064.1|PREDICTED: nuclear transcription factor Y subunit A-1 isoform X1 [Theobroma cacao]	GO:0003677, GO:0016602, GO:0003700, GO:0010262, GO:0048510, GO:0009793, GO:0055046, GO:0006355, GO:0048316
GAV56932.1	335	391.349	5.73384E-133	gi|567907623|ref|XP_006446125.1|hypothetical protein CICLE_v10015808mg [Citrus clementina]	GO:0003677, GO:0016602, GO:0003700, GO:0006355
GAV56932.1	335	368.237	6.48365E-124	gi|703121538|ref|XP_010102352.1|Nuclear transcription factor Y subunit A-1 [Morus notabilis]	GO:0016602, GO:0003677, GO:0003700, GO:0006355	EXB93313.1, XP_010102352.1
GAV56933.1	349	543.888	0.0	gi|590584044|ref|XP_007015065.1|PREDICTED: translocation protein sec62 [Theobroma cacao]	GO:0016020, GO:0016021, GO:0015031, GO:0008565, GO:0005886
GAV56933.1	349	536.569	0.0	gi|567907631|ref|XP_006446129.1|hypothetical protein CICLE_v10015746mg [Citrus clementina]	GO:0016020, GO:0016021, GO:0015031, GO:0008565
GAV56933.1	349	531.561	0.0	gi|823146215|ref|XP_012472998.1|PREDICTED: uncharacterized protein LOC105790120 [Gossypium raimondii]	GO:0016020, GO:0016021, GO:0015031, GO:0008565
GAV56937.1	500	709.138	0.0	gi|566215827|ref|XP_006372208.1|hypothetical protein POPTR_0018s14330g [Populus trichocarpa]	GO:0003824
GAV56937.1	500	699.123	0.0	gi|802541310|ref|XP_012079746.1|PREDICTED: uncharacterized protein LOC105640127 [Jatropha curcas]	GO:0003824
GAV56937.1	500	689.108	0.0	gi|508784888|gb|EOY32144.1|Uncharacterized protein TCM_039694 [Theobroma cacao]	GO:0003824
GAV56938.1	369	419.853	4.66469E-144	gi|802541314|ref|XP_012079753.1|PREDICTED: methyl-CpG-binding domain-containing protein 2-like [Jatropha curcas]	GO:0003677, GO:0008270, GO:0005634
GAV56938.1	369	416.387	2.90592E-142	gi|225468218|ref|XP_002263085.1|PREDICTED: methyl-CpG-binding domain-containing protein 2 [Vitis vinifera]	GO:0003677, GO:0000122, GO:0008270, GO:0019899, GO:0005634, GO:0006346, GO:0008327
GAV56938.1	369	412.535	6.42211E-141	gi|567922370|ref|XP_006453191.1|hypothetical protein CICLE_v10008843mg [Citrus clementina]	GO:0003677, GO:0008270, GO:0005634
GAV56938.1	369	410.223	6.09521E-140	gi|641843104|gb|KDO62006.1|hypothetical protein CISIN_1g019505mg [Citrus sinensis]	GO:0003677, GO:0008270, GO:0005634
GAV56938.1	369	409.068	2.10713E-139	gi|566215841|ref|XP_006372215.1|hypothetical protein POPTR_0018s14340g [Populus trichocarpa]	GO:0003677, GO:0000122, GO:0008270, GO:0005634, GO:0008327, GO:0006346
GAV56938.1	369	408.683	3.61518E-139	gi|508784886|gb|EOY32142.1|Methyl-CPG-binding domain protein 02, putative isoform 2 [Theobroma cacao]	GO:0003677, GO:0008270, GO:0019899, GO:0005634
GAV56939.1	409	704.901	0.0	gi|1000952840|ref|XP_015578795.1|PREDICTED: alpha-1,3/1,6-mannosyltransferase ALG2 [Ricinus communis]	GO:0016757, GO:0016020, GO:0016021, GO:0016740
GAV56939.1	409	697.197	0.0	gi|802621058|ref|XP_012075820.1|PREDICTED: alpha-1,3/1,6-mannosyltransferase ALG2 [Jatropha curcas]	GO:0016020, GO:0016021
GAV56939.1	409	693.73	0.0	gi|508721428|gb|EOY13325.1|UDP-Glycosyltransferase superfamily protein isoform 2 [Theobroma cacao]	GO:0016020, GO:0016021, GO:0016740
GAV56939.1	409	684.485	0.0	gi|595846825|ref|XP_007209203.1|hypothetical protein PRUPE_ppa006490mg [Prunus persica]	GO:0016020, GO:0016021
GAV56939.1	409	683.715	0.0	gi|224117020|ref|XP_002317454.1|glycosyl transferase family 1 family protein [Populus trichocarpa]	GO:0016020, GO:0016021, GO:0016740
GAV56940.1	1052	1875.52	0.0	gi|224088838|ref|XP_002308562.1|P-protein subunit of glycine decarboxylase enzyme complex [Populus trichocarpa]	GO:0005739, GO:0003824, GO:0005829, GO:0019464, GO:0016594, GO:0055114, GO:0005960, GO:0004375, GO:0006546, GO:0006544
GAV56940.1	1052	1874.75	0.0	gi|134142800|gb|ABO61734.1|mitochondrial glycine decarboxylase complex P-protein [Populus tremuloides]	GO:0003824, GO:0055114, GO:0004375, GO:0006546, GO:0006544
GAV56940.1	1052	1870.9	0.0	gi|508782643|gb|EOY29899.1|Glycine decarboxylase P-protein 1 [Theobroma cacao]	GO:0003824, GO:0055114, GO:0004375, GO:0006546, GO:0006544
GAV56940.1	1052	1870.51	0.0	gi|702291559|ref|XP_010047334.1|PREDICTED: glycine dehydrogenase (decarboxylating), mitochondrial [Eucalyptus grandis]	GO:0003824, GO:0055114, GO:0004375, GO:0006546, GO:0006544
GAV56940.1	1052	1867.43	0.0	gi|702302319|ref|XP_010049196.1|PREDICTED: glycine dehydrogenase (decarboxylating), mitochondrial [Eucalyptus grandis]	GO:0003824, GO:0055114, GO:0004375, GO:0006546, GO:0006544
GAV56941.1	409	704.901	0.0	gi|1000952840|ref|XP_015578795.1|PREDICTED: alpha-1,3/1,6-mannosyltransferase ALG2 [Ricinus communis]	GO:0016757, GO:0016020, GO:0016021, GO:0016740
GAV56941.1	409	697.197	0.0	gi|802621058|ref|XP_012075820.1|PREDICTED: alpha-1,3/1,6-mannosyltransferase ALG2 [Jatropha curcas]	GO:0016020, GO:0016021
GAV56941.1	409	693.73	0.0	gi|508721428|gb|EOY13325.1|UDP-Glycosyltransferase superfamily protein isoform 2 [Theobroma cacao]	GO:0016020, GO:0016021, GO:0016740
GAV56941.1	409	684.485	0.0	gi|595846825|ref|XP_007209203.1|hypothetical protein PRUPE_ppa006490mg [Prunus persica]	GO:0016020, GO:0016021
GAV56941.1	409	683.715	0.0	gi|224117020|ref|XP_002317454.1|glycosyl transferase family 1 family protein [Populus trichocarpa]	GO:0016020, GO:0016021, GO:0016740
GAV56943.1	511	726.472	0.0	gi|225429674|ref|XP_002279960.1|PREDICTED: cytokinin dehydrogenase 7 [Vitis vinifera]	GO:0016614, GO:0009690, GO:0016491, GO:0003824, GO:0050660, GO:0055114, GO:0019139
GAV56943.1	511	717.998	0.0	gi|508782780|gb|EOY30036.1|Cytokinin oxidase [Theobroma cacao]	GO:0016614, GO:0009690, GO:0003824, GO:0050660, GO:0016491, GO:0055114, GO:0019139
GAV56943.1	511	716.457	0.0	gi|255550165|ref|XP_002516133.1|PREDICTED: cytokinin dehydrogenase 7 [Ricinus communis]	GO:0016614, GO:0009690, GO:0016491, GO:0003824, GO:0050660, GO:0055114, GO:0019139
GAV56943.1	511	716.457	0.0	gi|224092091|ref|XP_002309468.1|cytokinin oxidase family protein [Populus trichocarpa]	GO:0016614, GO:0009690, GO:0016491, GO:0050660, GO:0003824, GO:0055114, GO:0019139
GAV56943.1	511	712.22	0.0	gi|802629666|ref|XP_012077200.1|PREDICTED: cytokinin dehydrogenase 7 [Jatropha curcas]	GO:0016614, GO:0009690, GO:0003824, GO:0050660, GO:0016491, GO:0055114, GO:0019139
GAV56943.1	511	712.22	0.0	gi|596158874|ref|XP_007222863.1|hypothetical protein PRUPE_ppa004276mg [Prunus persica]	GO:0016614, GO:0009690, GO:0016491, GO:0003824, GO:0050660, GO:0055114, GO:0019139
GAV56943.1	511	710.294	0.0	gi|823263576|ref|XP_012464554.1|PREDICTED: cytokinin dehydrogenase 7-like [Gossypium raimondii]	GO:0016614, GO:0009690, GO:0016491, GO:0050660, GO:0003824, GO:0055114, GO:0019139
GAV56944.1	793	1310.43	0.0	gi|508784829|gb|EOY32085.1|Isoamylase 1 isoform 2 [Theobroma cacao]	GO:0003824, GO:0004553, GO:0005975
GAV56944.1	793	1301.96	0.0	gi|566174938|ref|XP_006381137.1|hypothetical protein POPTR_0006s07010g [Populus trichocarpa]	GO:0003824, GO:0004553, GO:0005975
GAV56944.1	793	1301.19	0.0	gi|641843086|gb|KDO61988.1|hypothetical protein CISIN_1g003653mg [Citrus sinensis]	GO:0003824, GO:0004553, GO:0005975
GAV56944.1	793	1290.79	0.0	gi|566215628|ref|XP_002324659.2|isoamylase family protein [Populus trichocarpa]	GO:0003824, GO:0004553, GO:0005975
GAV56947.1	422	675.241	0.0	gi|566215632|ref|XP_002325231.2|hypothetical protein POPTR_0018s13260g [Populus trichocarpa]	GO:0003824, GO:0009058, GO:0016020, GO:0016021
GAV56947.1	422	656.751	0.0	gi|823148520|ref|XP_012474161.1|PREDICTED: ethanolamine-phosphate cytidylyltransferase-like isoform X1 [Gossypium raimondii]	GO:0009058, GO:0003824, GO:0016020, GO:0016021
GAV56947.1	422	656.366	0.0	gi|1028983251|ref|XP_016710414.1|PREDICTED: ethanolamine-phosphate cytidylyltransferase-like isoform X1 [Gossypium hirsutum]	GO:0016779, GO:0009058, GO:0003824, GO:0016020, GO:0016021, GO:0016740
GAV56947.1	422	652.129	0.0	gi|763756067|gb|KJB23398.1|hypothetical protein B456_004G096200 [Gossypium raimondii]	GO:0003824, GO:0009058, GO:0016020, GO:0016021
GAV56947.1	422	649.047	0.0	gi|508784822|gb|EOY32078.1|Phosphorylethanolamine cytidylyltransferase 1 isoform 1 [Theobroma cacao]	GO:0016779, GO:0003824, GO:0009058, GO:0016020, GO:0016021, GO:0016740
GAV56948.1	963	1215.68	0.0	gi|568844099|ref|XP_006475933.1|PREDICTED: serine/threonine-protein kinase EDR1 isoform X1 [Citrus sinensis]	GO:0004672, GO:0004674, GO:0005524, GO:0006468
GAV56948.1	963	1198.73	0.0	gi|802631927|ref|XP_012077291.1|PREDICTED: serine/threonine-protein kinase EDR1 [Jatropha curcas]	GO:0004672, GO:0004674, GO:0005524, GO:0006468
GAV56948.1	963	1194.87	0.0	gi|567917650|ref|XP_006450831.1|hypothetical protein CICLE_v10010193mg [Citrus clementina]	GO:0004672, GO:0004674, GO:0005524, GO:0006468
GAV56948.1	963	1186.4	0.0	gi|508782638|gb|EOY29894.1|Map3k delta-1 protein kinase isoform 1 [Theobroma cacao]	GO:0016310, GO:0004672, GO:0016301, GO:0004674, GO:0005524, GO:0005886, GO:0006468
GAV56948.1	963	1170.61	0.0	gi|508782639|gb|EOY29895.1|Kinase superfamily protein, putative isoform 2 [Theobroma cacao]	GO:0016310, GO:0004672, GO:0016301, GO:0004674, GO:0005524, GO:0006468
GAV56948.1	963	1167.14	0.0	gi|255550798|ref|XP_002516447.1|PREDICTED: serine/threonine-protein kinase EDR1 [Ricinus communis]	GO:0000165, GO:0000186, GO:0004709, GO:0016310, GO:0016740, GO:0004672, GO:0016301, GO:0004674, GO:0005524, GO:0005622, GO:0006468
GAV56948.1	963	1165.6	0.0	gi|731385024|ref|XP_010648359.1|PREDICTED: serine/threonine-protein kinase EDR1 [Vitis vinifera]	GO:0004672, GO:0004674, GO:0005524, GO:0005886, GO:0006468
GAV56948.1	963	1160.59	0.0	gi|596284658|ref|XP_007225334.1|hypothetical protein PRUPE_ppa001049mg [Prunus persica]	GO:0004672, GO:0004674, GO:0005524, GO:0006468
GAV56952.1	874	1454.11	0.0	gi|567922080|ref|XP_006453046.1|hypothetical protein CICLE_v10007414mg [Citrus clementina]	GO:0008270, GO:0006508, GO:0008237
GAV56952.1	874	1452.19	0.0	gi|641854752|gb|KDO73546.1|hypothetical protein CISIN_1g002775mg [Citrus sinensis]	GO:0008270, GO:0006508, GO:0008237
GAV56952.1	874	1447.57	0.0	gi|641854754|gb|KDO73548.1|hypothetical protein CISIN_1g002775mg [Citrus sinensis]	GO:0008270, GO:0006508, GO:0008237
GAV56952.1	874	1445.64	0.0	gi|641854753|gb|KDO73547.1|hypothetical protein CISIN_1g002775mg [Citrus sinensis]	GO:0008270, GO:0006508, GO:0008237
GAV56952.1	874	1442.17	0.0	gi|567922084|ref|XP_006453048.1|hypothetical protein CICLE_v10007414mg [Citrus clementina]	GO:0008270, GO:0006508, GO:0008237
GAV56953.1	511	944.495	0.0	gi|641861678|gb|KDO80366.1|hypothetical protein CISIN_1g008975mg [Citrus sinensis]	GO:0008152, GO:0016746, GO:0016747, GO:0003824, GO:0016020, GO:0016021, GO:0016740, GO:0006633
GAV56953.1	511	943.725	0.0	gi|568843775|ref|XP_006475774.1|PREDICTED: 3-ketoacyl-CoA synthase 11 [Citrus sinensis]	GO:0008152, GO:0016746, GO:0016747, GO:0003824, GO:0016020, GO:0016021, GO:0016740, GO:0006633
GAV56953.1	511	942.954	0.0	gi|567918014|ref|XP_006451013.1|hypothetical protein CICLE_v10007916mg [Citrus clementina]	GO:0008152, GO:0016746, GO:0016747, GO:0003824, GO:0016020, GO:0016021, GO:0016740, GO:0006633
GAV56953.1	511	941.799	0.0	gi|567918016|ref|XP_006451014.1|hypothetical protein CICLE_v10007916mg [Citrus clementina]	GO:0008152, GO:0016746, GO:0016747, GO:0003824, GO:0016020, GO:0016021, GO:0016740, GO:0006633
GAV56953.1	511	934.095	0.0	gi|802640191|ref|XP_012078704.1|PREDICTED: 3-ketoacyl-CoA synthase 11 [Jatropha curcas]	GO:0008152, GO:0016746, GO:0016747, GO:0003824, GO:0016020, GO:0016021, GO:0016740, GO:0006633
GAV56953.1	511	933.324	0.0	gi|508783689|gb|EOY30945.1|3-ketoacyl-CoA synthase [Theobroma cacao]	GO:0008152, GO:0016746, GO:0016747, GO:0003824, GO:0016020, GO:0016021, GO:0016740, GO:0006633
GAV56955.1	131	162.155	9.18196E-49	gi|508782667|gb|EOY29923.1|Thioredoxin superfamily protein [Theobroma cacao]	GO:0015035, GO:0045454, GO:0009055, GO:0055114, GO:0005623
GAV56955.1	131	156.762	9.18596E-47	gi|567917714|ref|XP_006450863.1|hypothetical protein CICLE_v10009836mg [Citrus clementina]	GO:0015035, GO:0045454, GO:0009055, GO:0055114, GO:0005623
GAV56956.1	112	161.384	7.81435E-49	gi|508782667|gb|EOY29923.1|Thioredoxin superfamily protein [Theobroma cacao]	GO:0015035, GO:0045454, GO:0009055, GO:0055114, GO:0005623
GAV56956.1	112	155.606	1.12623E-46	gi|567917714|ref|XP_006450863.1|hypothetical protein CICLE_v10009836mg [Citrus clementina]	GO:0015035, GO:0045454, GO:0009055, GO:0055114, GO:0005623
GAV56957.1	580	932.169	0.0	gi|568840959|ref|XP_006474432.1|PREDICTED: conserved oligomeric Golgi complex subunit 8 [Citrus sinensis]	GO:0017119
GAV56957.1	580	931.013	0.0	gi|802630652|ref|XP_012077248.1|PREDICTED: conserved oligomeric Golgi complex subunit 8 [Jatropha curcas]	GO:0017119
GAV56957.1	580	929.472	0.0	gi|567922110|ref|XP_006453061.1|hypothetical protein CICLE_v10007867mg [Citrus clementina]	GO:0017119
GAV56957.1	580	927.932	0.0	gi|641854727|gb|KDO73521.1|hypothetical protein CISIN_1g008368mg [Citrus sinensis]	GO:0017119
GAV56957.1	580	924.465	0.0	gi|596128004|ref|XP_007222067.1|hypothetical protein PRUPE_ppa003238mg [Prunus persica]	GO:0017119, GO:0009506
GAV56958.1	706	645.966	0.0	gi|590573894|ref|XP_007012248.1|PREDICTED: far upstream element-binding protein 1 [Theobroma cacao]	GO:0003723, GO:0005829, GO:0003676
GAV56959.1	268	392.504	2.44234E-131	gi|147779878|emb|CAN65842.1|hypothetical protein VITISV_027369 [Vitis vinifera]	GO:0016020, GO:0016021
GAV56961.1	493	683.33	0.0	gi|255550091|ref|XP_002516096.1|PREDICTED: peptidyl-prolyl cis-trans isomerase CYP57 [Ricinus communis]	GO:0003755, GO:0000413, GO:0016853, GO:0006457
GAV56963.1	328	501.516	1.44655E-176	gi|508782739|gb|EOY29995.1|Mitochondrial substrate carrier family protein J [Theobroma cacao]	GO:0016020, GO:0016021, GO:0006810
GAV56963.1	328	497.278	7.70213E-175	gi|823220772|ref|XP_012443090.1|PREDICTED: solute carrier family 25 member 44 [Gossypium raimondii]	GO:0055085, GO:0016020, GO:0016021, GO:0006810
GAV56964.1	551	530.02	0.0	gi|643724937|gb|KDP34138.1|hypothetical protein JCGZ_07709 [Jatropha curcas]	GO:0016987, GO:0003677, GO:0003700, GO:0006352, GO:0006355
GAV56964.1	551	514.227	1.11803E-174	gi|225429414|ref|XP_002275831.1|PREDICTED: RNA polymerase sigma factor sigC [Vitis vinifera]	GO:0003677, GO:2001141, GO:0016987, GO:0003700, GO:0003899, GO:0009507, GO:0001053, GO:0006352, GO:0006355
GAV56964.1	551	512.301	2.56248E-173	gi|147865632|emb|CAN83254.1|hypothetical protein VITISV_036980 [Vitis vinifera]	GO:0003677, GO:0016987, GO:0003700, GO:0006352, GO:0006355
GAV56964.1	551	509.605	7.97262E-173	gi|807411408|gb|AKC88689.1|sigma factor [Hypseocharis bilobata]	GO:0016987, GO:0003677, GO:0003700, GO:0006352, GO:0006355
GAV56965.1	255	369.777	3.39554E-127	gi|802630112|ref|XP_012077221.1|PREDICTED: PHD finger protein ALFIN-LIKE 4 [Jatropha curcas]	GO:0008270, GO:0042393, GO:0046872, GO:0006355
GAV56965.1	255	367.466	2.73745E-126	gi|255550121|ref|XP_002516111.1|PREDICTED: PHD finger protein ALFIN-LIKE 4 [Ricinus communis]	GO:0008270, GO:0046872, GO:0042393, GO:0006355
GAV56965.1	255	367.081	3.82901E-126	gi|566214377|ref|XP_006371893.1|hypothetical protein POPTR_0018s05470g [Populus trichocarpa]	GO:0008270, GO:0042393, GO:0046872, GO:0006355
GAV56965.1	255	365.54	1.73153E-125	gi|224088776|ref|XP_002308535.1|PHD finger family protein [Populus trichocarpa]	GO:0008270, GO:0042393, GO:0046872, GO:0006355
GAV56965.1	255	365.155	2.27684E-125	gi|224142915|ref|XP_002324777.1|PHD finger family protein [Populus trichocarpa]	GO:0008270, GO:0046872, GO:0042393, GO:0006355
GAV56965.1	255	359.762	3.43158E-123	gi|703082470|ref|XP_010091959.1|PHD finger protein ALFIN-LIKE 5 [Morus notabilis]	GO:0008270, GO:0046872, GO:0042393, GO:0006355	XP_010091959.1, EXB48289.1
GAV56966.1	425	549.666	0.0	gi|567917680|ref|XP_006450846.1|hypothetical protein CICLE_v10008419mg [Citrus clementina]	GO:0055085, GO:0046873, GO:0016020, GO:0016021, GO:0030001, GO:0005385, GO:0071577, GO:0006810, GO:0006811
GAV56966.1	425	549.28	0.0	gi|255550788|ref|XP_002516442.1|PREDICTED: zinc transporter 4, chloroplastic [Ricinus communis]	GO:0055085, GO:0032440, GO:0016491, GO:0046873, GO:0016020, GO:0016021, GO:0030001, GO:0055114, GO:0005385, GO:0071577, GO:0006810, GO:0006811
GAV56966.1	425	535.798	0.0	gi|641861423|gb|KDO80111.1|hypothetical protein CISIN_1g014759mg [Citrus sinensis]	GO:0055085, GO:0046873, GO:0016020, GO:0016021, GO:0030001, GO:0005385, GO:0071577, GO:0006810, GO:0006811
GAV56966.1	425	535.028	0.0	gi|702291567|ref|XP_010047335.1|PREDICTED: zinc transporter 4, chloroplastic [Eucalyptus grandis]	GO:0055085, GO:0046873, GO:0016020, GO:0016021, GO:0030001, GO:0005385, GO:0071577, GO:0006810, GO:0006811
GAV56967.1	420	779.245	0.0	gi|567918008|ref|XP_006451010.1|hypothetical protein CICLE_v10008422mg [Citrus clementina]	GO:0000166, GO:0005737, GO:0030163, GO:0005524, GO:0016787
GAV56967.1	420	775.778	0.0	gi|802640200|ref|XP_012078707.1|PREDICTED: 26S protease regulatory subunit 8 homolog A [Jatropha curcas]	GO:0000166, GO:0005737, GO:0030163, GO:0005524, GO:0016787
GAV56967.1	420	775.393	0.0	gi|590577794|ref|XP_007013331.1|PREDICTED: 26S protease regulatory subunit 8 homolog A [Theobroma cacao]	GO:0000166, GO:0005737, GO:0030163, GO:0005524, GO:0016787
GAV56967.1	420	774.237	0.0	gi|823236237|ref|XP_012450764.1|PREDICTED: 26S protease regulatory subunit 8 homolog A-like [Gossypium raimondii]	GO:0000166, GO:0005737, GO:0030163, GO:0005524, GO:0016787
GAV56969.1	550	807.749	0.0	gi|567922086|ref|XP_006453049.1|hypothetical protein CICLE_v10007908mg [Citrus clementina]	GO:0004722, GO:0046872, GO:0003824, GO:0006470, GO:0043169, GO:0004721, GO:0016787
GAV56969.1	550	800.431	0.0	gi|641854742|gb|KDO73536.1|hypothetical protein CISIN_1g008880mg [Citrus sinensis]	GO:0004722, GO:0003824, GO:0046872, GO:0006470, GO:0043169, GO:0004721, GO:0016787
GAV56969.1	550	798.505	0.0	gi|343887277|dbj|BAK61823.1|protein phosphatase 2c [Citrus unshiu]	GO:0004722, GO:0046872, GO:0003824, GO:0006470, GO:0043169, GO:0016787, GO:0004721
GAV56969.1	550	780.785	0.0	gi|339777479|gb|AEK05577.1|abscisic acid insensitivity 1B [Populus balsamifera]	GO:0004722, GO:0046872, GO:0003824, GO:0006470, GO:0043169, GO:0016787, GO:0004721
GAV56969.1	550	780.4	0.0	gi|566177861|ref|XP_002309484.2|hypothetical protein POPTR_0006s24100g [Populus trichocarpa]	GO:0004722, GO:0046872, GO:0003824, GO:0006470, GO:0043169, GO:0004721, GO:0016787
GAV56969.1	550	779.245	0.0	gi|508782712|gb|EOY29968.1|ABI1 isoform 1 [Theobroma cacao]	GO:0004722, GO:0003824, GO:0046872, GO:0006470, GO:0043169, GO:0016787, GO:0004721
GAV56969.1	550	779.245	0.0	gi|339777473|gb|AEK05574.1|abscisic acid insensitivity 1B [Populus balsamifera]	GO:0004722, GO:0003824, GO:0046872, GO:0006470, GO:0043169, GO:0016787, GO:0004721
GAV56970.1	293	553.903	0.0	gi|802632896|ref|XP_012077351.1|PREDICTED: serine/threonine-protein kinase Aurora-1 isoform X2 [Jatropha curcas]	GO:0000166, GO:0007049, GO:0004672, GO:0004674, GO:0005524, GO:0006468
GAV56970.1	293	550.436	0.0	gi|225429402|ref|XP_002275382.1|PREDICTED: serine/threonine-protein kinase Aurora-1 [Vitis vinifera]	GO:0031616, GO:0000166, GO:0000780, GO:0051233, GO:0032465, GO:0035404, GO:0007052, GO:0035174, GO:0032133, GO:0007049, GO:0004672, GO:0004674, GO:0005876, GO:0005524, GO:0006468
GAV56970.1	293	549.666	0.0	gi|255550892|ref|XP_002516494.1|PREDICTED: serine/threonine-protein kinase Aurora-2 [Ricinus communis]	GO:0000166, GO:0007049, GO:0016310, GO:0016740, GO:0004672, GO:0016301, GO:0004674, GO:0005524, GO:0006468
GAV56970.1	293	548.51	0.0	gi|147799032|emb|CAN74836.1|hypothetical protein VITISV_023325 [Vitis vinifera]	GO:0000166, GO:0007049, GO:0004672, GO:0004674, GO:0005524, GO:0006468
GAV56970.1	293	545.428	0.0	gi|596122583|ref|XP_007221827.1|hypothetical protein PRUPE_ppa009425mg [Prunus persica]	GO:0000166, GO:0007049, GO:0004672, GO:0004674, GO:0005524, GO:0006468
GAV56970.1	293	543.888	0.0	gi|224088986|ref|XP_002308590.1|serine/threonine protein kinase [Populus trichocarpa]	GO:0031616, GO:0000166, GO:0000780, GO:0051233, GO:0016310, GO:0032465, GO:0016301, GO:0035404, GO:0007052, GO:0032133, GO:0035174, GO:0007049, GO:0004672, GO:0004674, GO:0005876, GO:0005524, GO:0006468
GAV56971.1	585	600.897	0.0	gi|590573803|ref|XP_007012223.1|PREDICTED: clathrin interactor EPSIN 1 isoform X1 [Theobroma cacao]	GO:0009579, GO:0030276, GO:0002020, GO:0005794, GO:0006623, GO:0005884
GAV56972.1	290	493.426	8.22597E-174	gi|661888135|emb|CDP08252.1|unnamed protein product [Coffea canephora]	GO:0016787
GAV56972.1	290	487.649	1.47903E-172	gi|567917626|ref|XP_006450819.1|hypothetical protein CICLE_v10008784mg [Citrus clementina]	GO:0016787
GAV56972.1	290	490.345	1.48987E-172	gi|225429480|ref|XP_002277742.1|PREDICTED: histone deacetylase 2 [Vitis vinifera]	GO:0016787
GAV56972.1	290	489.189	2.69523E-172	gi|567917624|ref|XP_006450818.1|hypothetical protein CICLE_v10008784mg [Citrus clementina]	GO:0016787
GAV56972.1	290	490.345	4.11041E-172	gi|802632091|ref|XP_012077298.1|PREDICTED: histone deacetylase 2 isoform X1 [Jatropha curcas]	GO:0016787
GAV56972.1	290	488.034	4.83812E-172	gi|641861367|gb|KDO80055.1|hypothetical protein CISIN_1g018685mg [Citrus sinensis]	GO:0016787
GAV56972.1	290	489.96	5.24724E-172	gi|566177971|ref|XP_006382022.1|hypothetical protein POPTR_0006s24640g [Populus trichocarpa]	GO:0016787
GAV56973.1	286	432.95	1.11826E-150	gi|508725964|gb|EOY17861.1|Ribosomal protein L10 family protein isoform 1 [Theobroma cacao]	GO:0030529, GO:0042254, GO:0005840, GO:0005622
GAV56973.1	286	432.18	2.90631E-150	gi|728846019|gb|KHG25462.1|60S acidic ribosomal P0 [Gossypium arboreum]	GO:0030529, GO:0042254, GO:0005840, GO:0005622
GAV56974.1	344	474.552	9.04613E-166	gi|508782684|gb|EOY29940.1|Uncharacterized protein TCM_037317 isoform 2 [Theobroma cacao]	GO:1903830, GO:0015693, GO:0016020, GO:0016021, GO:0015095
GAV56974.1	344	462.225	6.72734E-161	gi|802630858|ref|XP_012077252.1|PREDICTED: probable magnesium transporter NIPA9 [Jatropha curcas]	GO:1903830, GO:0016020, GO:0015693, GO:0016021, GO:0015095
GAV56976.1	1603	2139.0	0.0	gi|643724941|gb|KDP34142.1|hypothetical protein JCGZ_07713 [Jatropha curcas]	GO:0006336
GAV56976.1	1603	2129.75	0.0	gi|296081595|emb|CBI20600.3|unnamed protein product, partial [Vitis vinifera]	GO:0031491, GO:0005634, GO:0006336
GAV56977.1	152	160.999	2.30299E-44	gi|147843063|emb|CAN83296.1|hypothetical protein VITISV_008290 [Vitis vinifera]	GO:0003676
GAV56977.1	152	161.77	2.49127E-43	gi|147782129|emb|CAN72052.1|hypothetical protein VITISV_031313 [Vitis vinifera]	GO:0046983, GO:0003676
GAV56978.1	140	202.216	1.06618E-64	gi|225429410|ref|XP_002275650.1|PREDICTED: glutamyl-tRNA(Gln) amidotransferase subunit C, chloroplastic/mitochondrial-like [Vitis vinifera]	GO:0070681, GO:0000166, GO:0009507, GO:0030956, GO:0005739, GO:0032543, GO:0016884, GO:0016874, GO:0050567, GO:0006450, GO:0006412, GO:0005524, GO:0009536
GAV56978.1	140	185.652	6.2472E-58	gi|567917490|ref|XP_006450751.1|hypothetical protein CICLE_v10009788mg [Citrus clementina]	GO:0070681, GO:0030956, GO:0009507, GO:0006450, GO:0005739, GO:0032543, GO:0016884, GO:0050567
GAV56978.1	140	181.8	1.75566E-56	gi|255550886|ref|XP_002516491.1|PREDICTED: glutamyl-tRNA(Gln) amidotransferase subunit C, chloroplastic/mitochondrial [Ricinus communis]	GO:0070681, GO:0000166, GO:0009507, GO:0030956, GO:0005739, GO:0032543, GO:0016884, GO:0016874, GO:0050567, GO:0006450, GO:0006412, GO:0005524, GO:0009536
GAV56978.1	140	180.259	7.41966E-56	gi|596298739|ref|XP_007227542.1|hypothetical protein PRUPE_ppa012946mg [Prunus persica]	GO:0070681, GO:0030956, GO:0009507, GO:0005739, GO:0006450, GO:0032543, GO:0016884, GO:0050567
GAV56979.1	1438	1896.71	0.0	gi|802632880|ref|XP_012077342.1|PREDICTED: uncharacterized protein LOC105638189 isoform X3 [Jatropha curcas]	GO:0016020, GO:0016021
GAV56979.1	1438	1888.62	0.0	gi|508782580|gb|EOY29836.1|Uncharacterized protein TCM_037241 isoform 1 [Theobroma cacao]	GO:0016020, GO:0016021
GAV56981.1	723	1123.23	0.0	gi|567917704|ref|XP_006450858.1|hypothetical protein CICLE_v10007603mg [Citrus clementina]	GO:0016020, GO:0006508, GO:0004222, GO:0005524
GAV56981.1	723	1120.92	0.0	gi|255550758|ref|XP_002516427.1|PREDICTED: ATP-dependent zinc metalloprotease FTSH 4, mitochondrial [Ricinus communis]	GO:0016020, GO:0006508, GO:0004222, GO:0016787, GO:0005524, GO:0008568
GAV56981.1	723	1119.76	0.0	gi|802631237|ref|XP_012077272.1|PREDICTED: ATP-dependent zinc metalloprotease FTSH 4, mitochondrial isoform X1 [Jatropha curcas]	GO:0006508, GO:0016020, GO:0004222, GO:0005524
GAV56982.1	243	294.278	9.46903E-98	gi|567922098|ref|XP_006453055.1|hypothetical protein CICLE_v10009319mg [Citrus clementina]	GO:0000398, GO:0000166, GO:0017069, GO:0003676
GAV56982.1	243	278.1	2.08043E-91	gi|225429574|ref|XP_002280068.1|PREDICTED: RNA-binding protein 1 isoform X1 [Vitis vinifera]	GO:0000398, GO:0000166, GO:0035614, GO:0017069, GO:0003676
GAV56987.1	478	816.609	0.0	gi|596134117|ref|XP_007222246.1|hypothetical protein PRUPE_ppa004713mg [Prunus persica]	GO:0008233, GO:0006508
GAV56987.1	478	805.438	0.0	gi|508782599|gb|EOY29855.1|Gamma vacuolar processing enzyme [Theobroma cacao]	GO:0008233, GO:0006508
GAV56987.1	478	802.742	0.0	gi|802632472|ref|XP_012077326.1|PREDICTED: vacuolar-processing enzyme-like [Jatropha curcas]	GO:0008233, GO:0006508
GAV56987.1	478	802.742	0.0	gi|224141591|ref|XP_002324151.1|asparaginyl endopeptidase family protein [Populus trichocarpa]	GO:0008233, GO:0006508, GO:0004197, GO:0005773, GO:0051603, GO:0006624
GAV56987.1	478	802.357	0.0	gi|233142300|gb|ACQ91103.1|vacuolar processing enzyme a [Populus tomentosa]	GO:0008233, GO:0006508
GAV56987.1	478	801.971	0.0	gi|823235433|ref|XP_012450356.1|PREDICTED: vacuolar-processing enzyme [Gossypium raimondii]	GO:0008233, GO:0006508
GAV56987.1	478	800.816	0.0	gi|443501898|gb|AGC94756.1|vacuolar processing enzyme [Malus sieversii]	GO:0008233, GO:0006508
GAV56988.1	379	448.358	4.8549E-154	gi|566177908|ref|XP_002309492.2|hypothetical protein POPTR_0006s24330g [Populus trichocarpa]	GO:0003677, GO:0003700, GO:0001666, GO:0010286, GO:0045893, GO:0006355, GO:0044212, GO:0034620, GO:0043565, GO:0005634
GAV56988.1	379	439.113	2.43381E-150	gi|914292001|gb|AKV56387.1|heat shock transcription factor A2 [Populus simonii]	GO:0003677, GO:0003700, GO:0006355, GO:0043565, GO:0005634
GAV56988.1	379	437.958	5.65233E-150	gi|641861450|gb|KDO80138.1|hypothetical protein CISIN_1g016091mg [Citrus sinensis]	GO:0003677, GO:0003700, GO:0006355, GO:0043565, GO:0005634
GAV56988.1	379	437.573	6.24561E-150	gi|567917716|ref|XP_006450864.1|hypothetical protein CICLE_v10008617mg [Citrus clementina]	GO:0003677, GO:0003700, GO:0006355, GO:0043565, GO:0005634
GAV56988.1	379	434.876	1.10603E-148	gi|508782669|gb|EOY29925.1|Heat shock transcription factor A2 isoform 1 [Theobroma cacao]	GO:0003677, GO:0003700, GO:0006355, GO:0043565, GO:0005634
GAV56988.1	379	433.335	4.79005E-148	gi|508782672|gb|EOY29928.1|Heat shock transcription factor A2 isoform 4 [Theobroma cacao]	GO:0003677, GO:0003700, GO:0001666, GO:0010286, GO:0045893, GO:0006355, GO:0044212, GO:0034620, GO:0043565, GO:0005634
GAV56989.1	447	763.837	0.0	gi|703100955|ref|XP_010097058.1|Fatty acid desaturase 3 [Morus notabilis]	GO:0016491, GO:0006629, GO:0016020, GO:0016021, GO:0055114	EXB66859.1, XP_010097058.1
GAV56989.1	447	758.829	0.0	gi|223544250|gb|EEF45771.1|fatty acid desaturase, putative [Ricinus communis]	GO:0016491, GO:0006629, GO:0016020, GO:0016021, GO:0055114
GAV56989.1	447	748.429	0.0	gi|590574045|ref|XP_007012291.1|PREDICTED: acyl-lipid (9-3)-desaturase [Theobroma cacao]	GO:0016491, GO:0016020, GO:0006629, GO:0016021, GO:0055114
GAV56989.1	447	740.725	0.0	gi|225429536|ref|XP_002279189.1|PREDICTED: acyl-lipid (9-3)-desaturase [Vitis vinifera]	GO:0016491, GO:0016020, GO:0006629, GO:0016021, GO:0055114
GAV56989.1	447	739.954	0.0	gi|821324799|ref|NP_001295750.1|uncharacterized protein LOC105638142 [Jatropha curcas]	GO:0016491, GO:0006629, GO:0016020, GO:0016021, GO:0055114
GAV56989.1	447	739.569	0.0	gi|224088826|ref|XP_002308556.1|hypothetical protein POPTR_0006s24460g [Populus trichocarpa]	GO:0016491, GO:0006629, GO:0016020, GO:0016021, GO:0055114
GAV56993.1	886	1503.8	0.0	gi|641868458|gb|KDO87142.1|hypothetical protein CISIN_1g002745mg [Citrus sinensis]	GO:0015969
GAV56993.1	886	1503.42	0.0	gi|567903836|ref|XP_006444406.1|hypothetical protein CICLE_v10018801mg [Citrus clementina]	GO:0015969
GAV56993.1	886	1486.86	0.0	gi|224131084|ref|XP_002320997.1|rela-spot homolog family protein [Populus trichocarpa]	GO:0008728, GO:0009507, GO:0008893, GO:0042594, GO:0015969
GAV56993.1	886	1463.36	0.0	gi|641868457|gb|KDO87141.1|hypothetical protein CISIN_1g002745mg [Citrus sinensis]	GO:0015969
GAV56993.1	886	1461.82	0.0	gi|508703257|gb|EOX95153.1|RELA/SPOT isoform 2 [Theobroma cacao]	GO:0008152, GO:0015969, GO:0016597
GAV56994.1	270	259.225	1.44724E-82	gi|802689061|ref|XP_012082821.1|PREDICTED: ethylene-responsive transcription factor ERF073 [Jatropha curcas]	GO:0003677, GO:0003700, GO:0006351, GO:0006355, GO:0005634
GAV56994.1	270	254.218	1.66082E-80	gi|595793339|ref|XP_007200418.1|hypothetical protein PRUPE_ppa008730mg [Prunus persica]	GO:0003677, GO:0003700, GO:0006351, GO:0006355, GO:0005634
GAV56994.1	270	248.44	4.16408E-78	gi|927231762|gb|ALD84473.1|AP2/EREBP family transcription factor-like protein 6 [Prunus pseudocerasus]	GO:0003677, GO:0003700, GO:0006351, GO:0006355, GO:0005634
GAV56994.1	270	248.054	4.88385E-78	gi|316986192|gb|ADU76352.1|ethylene responsive factor, partial [Prunus persica]	GO:0003677, GO:0003700, GO:0006351, GO:0006355, GO:0005634
GAV56994.1	270	245.358	3.76124E-77	gi|224131080|ref|XP_002320996.1|hypothetical protein POPTR_0014s12090g [Populus trichocarpa]	GO:0003677, GO:0003700, GO:0006351, GO:0006355, GO:0005634
GAV56994.1	270	245.358	4.31799E-77	gi|807405947|gb|AKC88471.1|putative AP2/ERF2 protein [Rosa chinensis]	GO:0003677, GO:0003700, GO:0006351, GO:0006355, GO:0005634
GAV56995.1	773	939.102	0.0	gi|848850645|ref|XP_012833831.1|PREDICTED: subtilisin-like protease SBT1.7 [Erythranthe guttata]	GO:0008233, GO:0006508, GO:0008236, GO:0004252, GO:0016787
GAV56995.1	773	927.546	0.0	gi|460371413|ref|XP_004231532.1|PREDICTED: subtilisin-like protease SBT1.5 [Solanum lycopersicum]	GO:0008233, GO:0005618, GO:0006508, GO:0004252, GO:0008236, GO:0016787
GAV56996.1	209	357.066	1.09207E-123	gi|593800079|ref|XP_007163077.1|hypothetical protein PHAVU_001G204100g [Phaseolus vulgaris]	GO:0003735, GO:0030529, GO:0005840, GO:0006412, GO:0005622
GAV56996.1	209	354.755	1.11633E-122	gi|593800083|ref|XP_007163079.1|hypothetical protein PHAVU_001G204300g [Phaseolus vulgaris]	GO:0003735, GO:0030529, GO:0005840, GO:0006412, GO:0005622
GAV56996.1	209	351.673	1.3127E-121	gi|255564262|ref|XP_002523128.1|PREDICTED: 60S ribosomal protein L19-3 [Ricinus communis]	GO:0003735, GO:0030529, GO:0005840, GO:0006412, GO:0005622
GAV56996.1	209	350.132	1.04654E-120	gi|922346947|ref|XP_013450385.1|60S ribosomal protein L19 [Medicago truncatula]	GO:0003735, GO:0030529, GO:0005840, GO:0006412, GO:0005622
GAV56996.1	209	348.977	1.5815E-120	gi|922346949|ref|XP_013450386.1|60S ribosomal protein L19 [Medicago truncatula]	GO:0003735, GO:0030529, GO:0005840, GO:0006412, GO:0005622
GAV56996.1	209	348.591	2.25142E-120	gi|566210774|ref|XP_006372464.1|60S ribosomal protein L19-2 [Populus trichocarpa]	GO:0003735, GO:0030529, GO:0022625, GO:0005840, GO:0006412, GO:0005622
GAV56997.1	419	540.421	0.0	gi|567903866|ref|XP_006444421.1|hypothetical protein CICLE_v10020359mg [Citrus clementina]	GO:0005737, GO:0046872
GAV56997.1	419	524.628	0.0	gi|223528732|gb|EEF30743.1|pcdc2/rp-8, putative [Ricinus communis]	GO:0005737, GO:0046872
GAV56997.1	419	524.628	0.0	gi|224068394|ref|XP_002302735.1|zinc finger family protein [Populus trichocarpa]	GO:0005737, GO:0046872
GAV56998.1	1012	1581.23	0.0	gi|223537697|gb|EEF39320.1|kinesin heavy chain, putative [Ricinus communis]	GO:0000166, GO:0003777, GO:0008017, GO:0005524, GO:0007018
GAV56998.1	1012	1561.2	0.0	gi|508703282|gb|EOX95178.1|P-loop nucleoside triphosphate hydrolases superfamily protein with CH (Calponin) domain isoform 2 [Theobroma cacao]	GO:0003777, GO:0000166, GO:0008017, GO:0016787, GO:0005524, GO:0007018
GAV56998.1	1012	1557.35	0.0	gi|567903870|ref|XP_006444423.1|hypothetical protein CICLE_v10018670mg [Citrus clementina]	GO:0000166, GO:0003777, GO:0008017, GO:0005524, GO:0007018
GAV56998.1	1012	1549.26	0.0	gi|802689099|ref|XP_012082828.1|PREDICTED: kinesin-4 [Jatropha curcas]	GO:0003777, GO:0000166, GO:0008017, GO:0005524, GO:0007018
GAV56999.1	315	475.707	4.96207E-167	gi|225437465|ref|XP_002273574.1|PREDICTED: nicotinamide adenine dinucleotide transporter 1, chloroplastic isoform X1 [Vitis vinifera]	GO:0031969, GO:0055085, GO:0003735, GO:0005739, GO:0016020, GO:0043132, GO:0016021, GO:0006810, GO:0051724, GO:0006412
GAV56999.1	315	465.692	4.18659E-163	gi|595793397|ref|XP_007200447.1|hypothetical protein PRUPE_ppa008929mg [Prunus persica]	GO:0031969, GO:0055085, GO:0005739, GO:0016020, GO:0016021, GO:0043132, GO:0006810, GO:0051724
GAV56999.1	315	463.381	2.77057E-162	gi|641868421|gb|KDO87105.1|hypothetical protein CISIN_1g021150mg [Citrus sinensis]	GO:0055085, GO:0016020, GO:0016021, GO:0006810
GAV56999.1	315	462.611	5.96326E-162	gi|703125835|ref|XP_010103406.1|Mitochondrial substrate carrier family protein W [Morus notabilis]	GO:0055085, GO:0016020, GO:0016021, GO:0006810	EXB95725.1, XP_010103406.1
GAV57003.1	206	139.813	7.45926E-38	gi|641842720|gb|KDO61624.1|hypothetical protein CISIN_1g046632mg, partial [Citrus sinensis]	GO:0003677, GO:0006351, GO:0006355, GO:0005634
GAV57004.1	323	490.345	1.40497E-172	gi|508703291|gb|EOX95187.1|Syntaxin of plants 42 isoform 1 [Theobroma cacao]	GO:1900150, GO:0061025, GO:0007030, GO:0016192, GO:0005802, GO:0007034, GO:0016020, GO:0016021, GO:0005484, GO:0009306, GO:0006886
GAV57004.1	323	468.774	3.29683E-164	gi|147771378|emb|CAN62995.1|hypothetical protein VITISV_021620 [Vitis vinifera]	GO:0061025, GO:0016192, GO:0016020, GO:0016021, GO:0005484, GO:0005622, GO:0006886
GAV57004.1	323	467.618	1.08758E-163	gi|225437475|ref|XP_002273927.1|PREDICTED: syntaxin-41 [Vitis vinifera]	GO:0016192, GO:0005802, GO:0006906, GO:0016020, GO:0016021, GO:0048278, GO:0031201, GO:0012505, GO:1900150, GO:0007030, GO:0007034, GO:0005484, GO:0000149, GO:0009306, GO:0006886
GAV57004.1	323	457.603	1.18211E-159	gi|802689154|ref|XP_012082836.1|PREDICTED: syntaxin-42-like [Jatropha curcas]	GO:0061025, GO:0016192, GO:0016020, GO:0016021, GO:0005484, GO:0006886, GO:0005622
GAV57005.1	315	268.855	2.64377E-81	gi|802702626|ref|XP_012084014.1|PREDICTED: two-component response regulator ARR2 [Jatropha curcas]	GO:0003677, GO:0003700, GO:0007165, GO:0006351, GO:0000160, GO:0006355, GO:0005634
GAV57005.1	315	254.988	1.6667E-80	gi|508703294|gb|EOX95190.1|Response regulator 2, putative [Theobroma cacao]	GO:0003677, GO:0006351, GO:0000160, GO:0006355, GO:0005634
GAV57005.1	315	266.159	1.92289E-80	gi|702237114|ref|XP_010051575.1|PREDICTED: two-component response regulator ARR2 [Eucalyptus grandis]	GO:0003677, GO:0003700, GO:0007165, GO:0006351, GO:0000160, GO:0006355, GO:0005634
GAV57006.1	1156	1954.87	0.0	gi|590719376|ref|XP_007051035.1|PREDICTED: cellulose synthase-like protein D5 [Theobroma cacao]	GO:0051753, GO:0048367, GO:0016020, GO:0097502, GO:0016021, GO:0016760, GO:0071555, GO:0030244, GO:0016740, GO:0016757, GO:0009651, GO:0009414, GO:0005794, GO:0006970
GAV57006.1	1156	1925.21	0.0	gi|255564292|ref|XP_002523143.1|PREDICTED: cellulose synthase-like protein D5 [Ricinus communis]	GO:0016757, GO:0016020, GO:0016021, GO:0016760, GO:0071555, GO:0016740, GO:0030244
GAV57006.1	1156	1902.49	0.0	gi|567903900|ref|XP_006444438.1|hypothetical protein CICLE_v10018574mg [Citrus clementina]	GO:0016757, GO:0016020, GO:0016021, GO:0016760, GO:0071555, GO:0030244, GO:0016740
GAV57006.1	1156	1897.09	0.0	gi|1050629574|ref|XP_017637718.1|PREDICTED: cellulose synthase-like protein D5 [Gossypium arboreum]	GO:0016757, GO:0016020, GO:0016021, GO:0016760, GO:0071555, GO:0016740, GO:0030244
GAV57007.1	363	651.358	0.0	gi|567903902|ref|XP_006444439.1|hypothetical protein CICLE_v10020715mg [Citrus clementina]	GO:0016757, GO:0016740
GAV57007.1	363	647.506	0.0	gi|590719383|ref|XP_007051037.1|PREDICTED: probable galacturonosyltransferase-like 7 [Theobroma cacao]	GO:0016757, GO:0016740
GAV57007.1	363	624.009	0.0	gi|823187997|ref|XP_012490366.1|PREDICTED: probable galacturonosyltransferase-like 7 [Gossypium raimondii]	GO:0016757, GO:0016740
GAV57012.1	529	974.541	0.0	gi|590719422|ref|XP_007051049.1|PREDICTED: importin subunit alpha [Theobroma cacao]	GO:0006606, GO:0005737, GO:0015031, GO:0008565, GO:0006810, GO:0005634
GAV57012.1	529	971.459	0.0	gi|823187974|ref|XP_012490358.1|PREDICTED: importin subunit alpha-like [Gossypium raimondii]	GO:0006606, GO:0005737, GO:0015031, GO:0008565, GO:0006810, GO:0005634
GAV57012.1	529	966.837	0.0	gi|763774739|gb|KJB41862.1|hypothetical protein B456_007G124900 [Gossypium raimondii]	GO:0006606, GO:0005737, GO:0015031, GO:0008565, GO:0006810, GO:0005634
GAV57012.1	529	966.452	0.0	gi|802689315|ref|XP_012082851.1|PREDICTED: importin subunit alpha-like [Jatropha curcas]	GO:0006606, GO:0005737, GO:0015031, GO:0008565, GO:0006810, GO:0005634
GAV57012.1	529	964.526	0.0	gi|823209595|ref|XP_012437998.1|PREDICTED: importin subunit alpha isoform X2 [Gossypium raimondii]	GO:0006606, GO:0005737, GO:0015031, GO:0008565, GO:0006810, GO:0005634
GAV57013.1	405	647.121	0.0	gi|566203858|ref|XP_002320988.2|hypothetical protein POPTR_0014s11910g [Populus trichocarpa]	GO:0030170, GO:0003824, GO:0009058
GAV57013.1	405	628.632	0.0	gi|255548531|ref|XP_002515322.1|PREDICTED: probable N-succinyldiaminopimelate aminotransferase DapC [Ricinus communis]	GO:0030170, GO:0080130, GO:0003824, GO:0009058, GO:0008483, GO:0016740, GO:0004069
GAV57013.1	405	625.935	0.0	gi|595795744|ref|XP_007201060.1|hypothetical protein PRUPE_ppa006597mg [Prunus persica]	GO:0030170, GO:0009058, GO:0003824
GAV57013.1	405	621.313	0.0	gi|802564184|ref|XP_012067256.1|PREDICTED: kynurenine--oxoglutarate transaminase-like isoform X1 [Jatropha curcas]	GO:0030170, GO:0009058, GO:0003824
GAV57014.1	613	637.491	0.0	gi|1031985878|ref|NP_001314463.1|endoglucanase 9-like [Gossypium hirsutum]	GO:0008152, GO:0003824, GO:0000272, GO:0016020, GO:0016021, GO:0030245, GO:0004553, GO:0016787, GO:0005975, GO:0016798, GO:0008810
GAV57014.1	613	637.106	0.0	gi|823201997|ref|XP_012435711.1|PREDICTED: endoglucanase 9-like [Gossypium raimondii]	GO:0008152, GO:0003824, GO:0000272, GO:0016020, GO:0016021, GO:0030245, GO:0004553, GO:0016798, GO:0005975, GO:0016787, GO:0008810
GAV57014.1	613	620.157	0.0	gi|255548529|ref|XP_002515321.1|PREDICTED: endoglucanase 25 [Ricinus communis]	GO:0008152, GO:0003824, GO:0000272, GO:0016020, GO:0016021, GO:0030245, GO:0004553, GO:0005975, GO:0016798, GO:0016787, GO:0008810
GAV57014.1	613	602.438	0.0	gi|567903920|ref|XP_006444448.1|hypothetical protein CICLE_v10024241mg [Citrus clementina]	GO:0008152, GO:0003824, GO:0000272, GO:0016020, GO:0016021, GO:0030245, GO:0004553, GO:0005975, GO:0016787, GO:0016798, GO:0008810
GAV57017.1	480	713.761	0.0	gi|590719432|ref|XP_007051052.1|PREDICTED: heparan-alpha-glucosaminide N-acetyltransferase isoform X10 [Theobroma cacao]	GO:0016020, GO:0016021
GAV57017.1	480	700.664	0.0	gi|802689337|ref|XP_012082852.1|PREDICTED: heparan-alpha-glucosaminide N-acetyltransferase-like [Jatropha curcas]	GO:0016020, GO:0016021
GAV57018.1	412	682.945	0.0	gi|223545793|gb|EEF47297.1|ctp synthase, putative [Ricinus communis]	GO:0000166, GO:0044210, GO:0006221, GO:0006541, GO:0003883, GO:0016874, GO:0005524
GAV57018.1	412	681.019	0.0	gi|566203848|ref|XP_002320316.2|hypothetical protein POPTR_0014s11830g [Populus trichocarpa]	GO:0000166, GO:0044210, GO:0006221, GO:0006541, GO:0016874, GO:0003883, GO:0005524
GAV57018.1	412	680.248	0.0	gi|643716603|gb|KDP28229.1|hypothetical protein JCGZ_14000 [Jatropha curcas]	GO:0000166, GO:0044210, GO:0006221, GO:0006541, GO:0016874, GO:0003883, GO:0005524
GAV57022.1	147	134.806	7.07289E-34	gi|595792451|ref|XP_007199974.1|hypothetical protein PRUPE_ppa026052mg, partial [Prunus persica]	GO:0008270
GAV57022.1	147	125.946	9.51247E-31	gi|596023908|ref|XP_007219133.1|hypothetical protein PRUPE_ppa015900mg [Prunus persica]	GO:0008270, GO:0003676
GAV57022.1	147	124.79	2.42181E-30	gi|595857878|ref|XP_007210633.1|hypothetical protein PRUPE_ppa019746mg, partial [Prunus persica]	GO:0008270
GAV57022.1	147	124.02	3.72789E-30	gi|596296767|ref|XP_007227226.1|hypothetical protein PRUPE_ppa018699mg, partial [Prunus persica]	GO:0008270
GAV57024.1	171	167.162	9.16739E-50	gi|823187971|ref|XP_012490357.1|PREDICTED: zinc finger protein 6-like [Gossypium raimondii]	GO:0046872, GO:0003676
GAV57024.1	171	167.933	9.17321E-50	gi|763774734|gb|KJB41857.1|hypothetical protein B456_007G124800 [Gossypium raimondii]	GO:0046872, GO:0003676
GAV57024.1	171	154.451	1.15586E-44	gi|823129359|ref|XP_012447798.1|PREDICTED: zinc finger protein JAGGED-like [Gossypium raimondii]	GO:0046872, GO:0003676
GAV57027.1	67	112.849	1.3679E-29	gi|508710202|gb|EOY02099.1|Hop2 [Theobroma cacao]	GO:0051026
GAV57028.1	391	480.33	4.08984E-166	gi|567913449|ref|XP_006449038.1|hypothetical protein CICLE_v10015407mg [Citrus clementina]	GO:0000166, GO:0003676
GAV57028.1	391	479.174	1.18031E-165	gi|568827340|ref|XP_006468021.1|PREDICTED: polyadenylate-binding protein RBP45 isoform X1 [Citrus sinensis]	GO:0000166, GO:0003676
GAV57028.1	391	478.404	3.97744E-165	gi|255554923|ref|XP_002518499.1|PREDICTED: polyadenylate-binding protein RBP45B [Ricinus communis]	GO:0000166, GO:0003676
GAV57040.1	187	166.007	7.22535E-48	gi|567909589|ref|XP_006447108.1|hypothetical protein CICLE_v10016237mg [Citrus clementina]	GO:0016310, GO:0016740, GO:0016301, GO:0006139, GO:0019205, GO:0005524
GAV57040.1	187	164.851	4.014E-47	gi|225452140|ref|XP_002263142.1|PREDICTED: probable adenylate kinase 7, mitochondrial [Vitis vinifera]	GO:0016310, GO:0016740, GO:0006139, GO:0016301, GO:0019205, GO:0005524
GAV57040.1	187	162.54	1.52712E-46	gi|641836661|gb|KDO55623.1|hypothetical protein CISIN_1g024067mg [Citrus sinensis]	GO:0016310, GO:0016740, GO:0006139, GO:0016301, GO:0019205, GO:0005524
GAV57040.1	187	160.614	1.44449E-45	gi|848854990|ref|XP_012850577.1|PREDICTED: probable adenylate kinase 7, mitochondrial [Erythranthe guttata]	GO:0016310, GO:0016740, GO:0006139, GO:0016301, GO:0019205, GO:0005524
GAV57042.1	244	450.284	2.58345E-159	gi|590625992|ref|XP_007026040.1|PREDICTED: derlin-2.2 [Theobroma cacao]	GO:0005789, GO:0016020, GO:0016021, GO:0005783
GAV57042.1	244	448.358	1.39871E-158	gi|255554933|ref|XP_002518504.1|PREDICTED: derlin-2.2 [Ricinus communis]	GO:0005789, GO:0016020, GO:0016021, GO:0005783
GAV57042.1	244	447.203	2.97125E-158	gi|823224535|ref|XP_012445036.1|PREDICTED: derlin-2.2 [Gossypium raimondii]	GO:0005789, GO:0016020, GO:0016021, GO:0005783
GAV57042.1	244	446.817	5.82009E-158	gi|356555644|ref|XP_003546140.1|PREDICTED: derlin-2.2 [Glycine max]	GO:0005789, GO:0016020, GO:0016021, GO:0005783
GAV57043.1	289	483.411	5.69706E-171	gi|823224533|ref|XP_012445035.1|PREDICTED: tobamovirus multiplication protein 1 [Gossypium raimondii]	GO:0016020, GO:0016021
GAV57043.1	289	479.559	2.01442E-169	gi|763790721|gb|KJB57717.1|hypothetical protein B456_009G177100 [Gossypium raimondii]	GO:0016020, GO:0016021
GAV57043.1	289	479.174	2.44543E-169	gi|567913475|ref|XP_006449051.1|hypothetical protein CICLE_v10016130mg [Citrus clementina]	GO:0016020, GO:0016021
GAV57043.1	289	479.174	2.47238E-169	gi|568827328|ref|XP_006468015.1|PREDICTED: tobamovirus multiplication protein 1 [Citrus sinensis]	GO:0016020, GO:0016021
GAV57046.1	186	230.335	6.31836E-67	gi|255541030|ref|XP_002511579.1|PREDICTED: glycine--tRNA ligase, chloroplastic/mitochondrial 2 isoform X2 [Ricinus communis]	GO:0000166, GO:0005737, GO:0004812, GO:0006426, GO:0016874, GO:0004820, GO:0005524
GAV57050.1	1096	1791.16	0.0	gi|508724799|gb|EOY16696.1|Exocyst complex component sec5 isoform 1 [Theobroma cacao]	GO:0000145, GO:0006893
GAV57050.1	1096	1733.0	0.0	gi|508724800|gb|EOY16697.1|Exocyst complex component sec5 isoform 2 [Theobroma cacao]	GO:0000145, GO:0006893
GAV57050.1	1096	1726.84	0.0	gi|566156641|ref|XP_002302182.2|Exocyst complex component Sec5 family protein [Populus trichocarpa]	GO:0000145, GO:0001927, GO:0006893
GAV57050.1	1096	1722.6	0.0	gi|802559137|ref|XP_012066021.1|PREDICTED: exocyst complex component SEC5A-like [Jatropha curcas]	GO:0000145, GO:0006893
GAV57051.1	384	496.123	4.02268E-173	gi|224062904|ref|XP_002300927.1|F-box family protein [Populus trichocarpa]	GO:0031146, GO:0019005, GO:0004842, GO:0016567
GAV57051.1	384	488.419	5.57879E-170	gi|566172486|ref|XP_002307489.2|F-box family protein [Populus trichocarpa]	GO:0031146, GO:0019005, GO:0004842, GO:0016567
GAV57053.1	152	251.136	1.04652E-82	gi|641847201|gb|KDO66082.1|hypothetical protein CISIN_1g0039262mg, partial [Citrus sinensis]	GO:0004713, GO:0004672, GO:0005524, GO:0018108, GO:0006468
GAV57053.1	152	251.906	3.15316E-81	gi|641847198|gb|KDO66079.1|hypothetical protein CISIN_1g0039262mg, partial [Citrus sinensis]	GO:0004672, GO:0005524, GO:0006468
GAV57053.1	152	245.358	1.53981E-80	gi|641815384|gb|KDO38103.1|hypothetical protein CISIN_1g028629mg [Citrus sinensis]	GO:0004672, GO:0005524, GO:0006468
GAV57053.1	152	253.062	5.11779E-80	gi|763815584|gb|KJB82436.1|hypothetical protein B456_013G195600 [Gossypium raimondii]	GO:0016020, GO:0016021, GO:0004672, GO:0005524, GO:0006468
GAV57053.1	152	260.381	7.24517E-80	gi|508718612|gb|EOY10509.1|Leucine-rich repeat protein kinase family protein isoform 1 [Theobroma cacao]	GO:0016020, GO:0016021, GO:0016310, GO:0004672, GO:0016301, GO:0005524, GO:0006468
GAV57053.1	152	239.965	1.88375E-78	gi|641815383|gb|KDO38102.1|hypothetical protein CISIN_1g028629mg [Citrus sinensis]	GO:0004672, GO:0005524, GO:0006468
GAV57058.1	302	367.851	9.88755E-125	gi|823136587|ref|XP_012468058.1|PREDICTED: transcription factor PCL1 [Gossypium raimondii]	GO:0003677, GO:0006351, GO:0006355, GO:0005634
GAV57058.1	302	361.688	1.3871E-122	gi|449453151|ref|XP_004144322.1|PREDICTED: transcription factor PCL1-like [Cucumis sativus]	GO:0003677, GO:0006351, GO:0006355, GO:0005634
GAV57058.1	302	360.147	5.74408E-122	gi|702493027|ref|XP_010036386.1|PREDICTED: transcription factor PCL1 [Eucalyptus grandis]	GO:0003677, GO:0006351, GO:0006355, GO:0005634
GAV57058.1	302	360.147	1.14744E-121	gi|802754103|ref|XP_012088642.1|PREDICTED: transcription factor PCL1-like [Jatropha curcas]	GO:0003677, GO:0006351, GO:0006355, GO:0005634
GAV57058.1	302	358.607	4.60232E-121	gi|224089929|ref|XP_002308869.1|hypothetical protein POPTR_0006s03340g [Populus trichocarpa]	GO:0003677, GO:0006351, GO:0006355, GO:0005634
GAV57059.1	233	449.129	4.66451E-155	gi|728849743|gb|KHG29186.1|Bifunctional dihydrofolate reductase-thymidylate synthase [Gossypium arboreum]	GO:0004799, GO:0016491, GO:0006231, GO:0009165, GO:0006730, GO:0055114, GO:0046654, GO:0016740, GO:0008168, GO:0004146, GO:0032259, GO:0006545
GAV57059.1	233	449.514	6.12903E-155	gi|823129718|ref|XP_012449935.1|PREDICTED: bifunctional dihydrofolate reductase-thymidylate synthase 1-like isoform X1 [Gossypium raimondii]	GO:0004799, GO:0016491, GO:0006231, GO:0009165, GO:0055114, GO:0006730, GO:0046654, GO:0008168, GO:0016740, GO:0004146, GO:0032259, GO:0006545
GAV57059.1	233	446.432	8.52166E-155	gi|763765280|gb|KJB32534.1|hypothetical protein B456_005G245400 [Gossypium raimondii]	GO:0004799, GO:0006231, GO:0009165, GO:0006730, GO:0055114, GO:0004146, GO:0032259, GO:0006545
GAV57065.1	421	669.463	0.0	gi|508719793|gb|EOY11690.1|Metallopeptidase M24 family protein isoform 1 [Theobroma cacao]	GO:0046872, GO:0006508, GO:0004177, GO:0030145, GO:0016787
GAV57065.1	421	669.078	0.0	gi|508719797|gb|EOY11694.1|Metallopeptidase M24 family protein isoform 5, partial [Theobroma cacao]	GO:0046872, GO:0006508, GO:0030145, GO:0004177, GO:0016787
GAV57065.1	421	669.078	0.0	gi|508719796|gb|EOY11693.1|Metallopeptidase M24 family protein isoform 4 [Theobroma cacao]	GO:0046872, GO:0006508, GO:0004177, GO:0030145, GO:0016787
GAV57065.1	421	668.692	0.0	gi|508719795|gb|EOY11692.1|Metallopeptidase M24 family protein isoform 3 [Theobroma cacao]	GO:0046872, GO:0006508, GO:0004177, GO:0030145, GO:0016787
GAV57065.1	421	667.922	0.0	gi|508719794|gb|EOY11691.1|Metallopeptidase M24 family protein isoform 2 [Theobroma cacao]	GO:0046872, GO:0006508, GO:0030145, GO:0004177, GO:0016787
GAV57077.1	634	1003.05	0.0	gi|802752961|ref|XP_012088378.1|PREDICTED: cleft lip and palate transmembrane protein 1 homolog [Jatropha curcas]	GO:0016020, GO:0016021
GAV57077.1	634	998.423	0.0	gi|566166448|ref|XP_002305349.2|hypothetical protein POPTR_0004s14210g [Populus trichocarpa]	GO:0016020, GO:0016021
GAV57077.1	634	989.949	0.0	gi|590709742|ref|XP_007048636.1|PREDICTED: CLPTM1-like membrane protein cnrB [Theobroma cacao]	GO:0016020, GO:0016021
GAV57077.1	634	987.638	0.0	gi|823252918|ref|XP_012459076.1|PREDICTED: CLPTM1-like membrane protein cnrB [Gossypium raimondii]	GO:0016020, GO:0016021
GAV57077.1	634	987.638	0.0	gi|566215998|ref|XP_002325290.2|hypothetical protein POPTR_0019s00290g [Populus trichocarpa]	GO:0016020, GO:0016021
GAV57077.1	634	987.252	0.0	gi|595914230|ref|XP_007214670.1|hypothetical protein PRUPE_ppa003321mg [Prunus persica]	GO:0016020, GO:0016021
GAV57078.1	800	1075.85	0.0	gi|702451375|ref|XP_010025693.1|PREDICTED: chloride channel protein CLC-c [Eucalyptus grandis]	GO:0055085, GO:0016020, GO:0034220, GO:0016021, GO:0006810, GO:0005247, GO:0006821, GO:1903959, GO:0006811, GO:0005216
GAV57078.1	800	1073.15	0.0	gi|1063465147|ref|XP_017969527.1|PREDICTED: chloride channel protein CLC-c [Theobroma cacao]	GO:0055085, GO:0016020, GO:0034220, GO:0016021, GO:0006810, GO:0006821, GO:0005247, GO:1903959, GO:0006811, GO:0005216
GAV57078.1	800	1044.65	0.0	gi|823185002|ref|XP_012489384.1|PREDICTED: chloride channel protein CLC-c-like [Gossypium raimondii]	GO:0055085, GO:0016020, GO:0016021, GO:0034220, GO:0005247, GO:0006821, GO:0006810, GO:0006811, GO:1903959, GO:0005216
GAV57078.1	800	1042.72	0.0	gi|595913704|ref|XP_007214607.1|hypothetical protein PRUPE_ppa001700mg [Prunus persica]	GO:0055085, GO:0016020, GO:0016021, GO:0034220, GO:0006821, GO:0005247, GO:0006810, GO:0006811, GO:1903959, GO:0005216
GAV57082.1	175	171.4	4.10875E-50	gi|508716632|gb|EOY08529.1|Ribosomal protein L22p/L17e family protein [Theobroma cacao]	GO:0003735, GO:0030529, GO:0015934, GO:0005840, GO:0006412
GAV57082.1	175	170.629	6.07749E-50	gi|641851792|gb|KDO70662.1|hypothetical protein CISIN_1g040446mg [Citrus sinensis]	GO:0003735, GO:0030529, GO:0015934, GO:0005840, GO:0006412
GAV57082.1	175	170.629	6.14374E-50	gi|567874893|ref|XP_006430036.1|hypothetical protein CICLE_v10013709mg [Citrus clementina]	GO:0003735, GO:0030529, GO:0015934, GO:0005840, GO:0006412
GAV57084.1	171	71.633	1.99331E-11	gi|703101013|ref|XP_010097074.1|K(+) efflux antiporter 6 [Morus notabilis]	GO:0055085, GO:0006812, GO:0015299, GO:0016020, GO:0016021, GO:1902600, GO:0006810	EXB66875.1, XP_010097074.1
GAV57087.1	640	721.465	0.0	gi|641839824|gb|KDO58750.1|hypothetical protein CISIN_1g006189mg [Citrus sinensis]	GO:0031047
GAV57087.1	640	717.998	0.0	gi|802752967|ref|XP_012088379.1|PREDICTED: protein SUPPRESSOR OF GENE SILENCING 3 [Jatropha curcas]	GO:0031047
GAV57087.1	640	712.22	0.0	gi|508700895|gb|EOX92791.1|XS domain-containing protein / XS zinc finger domain-containing protein-related isoform 1 [Theobroma cacao]	GO:0005737, GO:0010050, GO:0005829, GO:0031047, GO:0051607, GO:0005783, GO:0010025, GO:0009616, GO:0010267
GAV57092.1	412	375.941	4.2647E-124	gi|508723053|gb|EOY14950.1|Basic-leucine zipper transcription factor family protein, putative isoform 3 [Theobroma cacao]	GO:0003700, GO:0006355, GO:0043565
GAV57092.1	412	377.867	7.92875E-124	gi|508723052|gb|EOY14949.1|Basic-leucine zipper transcription factor family protein, putative isoform 2 [Theobroma cacao]	GO:0003700, GO:0006355, GO:0043565
GAV57092.1	412	377.867	1.76952E-123	gi|590593969|ref|XP_007017723.1|PREDICTED: uncharacterized protein LOC18591502 [Theobroma cacao]	GO:0003700, GO:0006355, GO:0043565
GAV57092.1	412	356.295	7.11327E-115	gi|823156383|ref|XP_012478118.1|PREDICTED: uncharacterized protein LOC105793819 [Gossypium raimondii]	GO:0003700, GO:0006355, GO:0043565
GAV57093.1	509	647.506	0.0	gi|566153418|ref|XP_006370022.1|hypothetical protein POPTR_0001s38125g [Populus trichocarpa]	GO:0003677, GO:0046983, GO:0003676
GAV57094.1	261	196.438	4.45382E-56	gi|567906118|ref|XP_006445535.1|hypothetical protein CICLE_v10004103mg [Citrus clementina]	GO:0005506, GO:0016491, GO:0046872, GO:0016705, GO:0020037, GO:0055114, GO:0004497
GAV57094.1	261	194.512	1.02021E-55	gi|567901672|ref|XP_006443324.1|hypothetical protein CICLE_v10023683mg [Citrus clementina]	GO:0005506, GO:0016705, GO:0046872, GO:0016491, GO:0020037, GO:0055114, GO:0004497
GAV57094.1	261	194.897	2.11107E-55	gi|567906114|ref|XP_006445533.1|hypothetical protein CICLE_v10004104mg [Citrus clementina]	GO:0005506, GO:0016705, GO:0046872, GO:0016491, GO:0020037, GO:0055114, GO:0004497
GAV57096.1	265	228.024	4.91312E-69	gi|643729018|gb|KDP36955.1|hypothetical protein JCGZ_08246 [Jatropha curcas]	GO:0005506, GO:0046872, GO:0016705, GO:0016491, GO:0020037, GO:0055114, GO:0004497
GAV57099.1	364	323.939	1.93831E-103	gi|508723052|gb|EOY14949.1|Basic-leucine zipper transcription factor family protein, putative isoform 2 [Theobroma cacao]	GO:0003700, GO:0006355, GO:0043565
GAV57099.1	364	324.324	2.50312E-103	gi|590593969|ref|XP_007017723.1|PREDICTED: uncharacterized protein LOC18591502 [Theobroma cacao]	GO:0003700, GO:0006355, GO:0043565
GAV57102.1	189	139.428	1.44664E-35	gi|566155899|ref|XP_006386181.1|hypothetical protein POPTR_0002s02690g [Populus trichocarpa]	GO:0005506, GO:0044550, GO:0046872, GO:0016705, GO:0016491, GO:0016020, GO:0020037, GO:0016709, GO:0055114, GO:0004497
GAV57102.1	189	138.272	2.46202E-35	gi|566155901|ref|XP_006386182.1|hypothetical protein POPTR_0002s02700g [Populus trichocarpa]	GO:0005506, GO:0046872, GO:0016491, GO:0044550, GO:0016705, GO:0016020, GO:0016021, GO:0020037, GO:0016709, GO:0055114, GO:0004497
GAV57102.1	189	138.272	4.09145E-35	gi|566155915|ref|XP_002301993.2|Cytochrome P450 83A1 family protein [Populus trichocarpa]	GO:0005506, GO:0016705, GO:0046872, GO:0016491, GO:0044550, GO:0016020, GO:0016709, GO:0020037, GO:0055114, GO:0004497
GAV57103.1	159	154.836	1.9501E-41	gi|728842475|gb|KHG21918.1|Transcription factor VIP1 -like protein [Gossypium arboreum]	GO:0003700, GO:0006355, GO:0043565
GAV57103.1	159	153.68	4.97284E-41	gi|823156383|ref|XP_012478118.1|PREDICTED: uncharacterized protein LOC105793819 [Gossypium raimondii]	GO:0003700, GO:0006355, GO:0043565
GAV57106.1	431	747.273	0.0	gi|567892453|ref|XP_006438747.1|hypothetical protein CICLE_v10031585mg [Citrus clementina]	GO:0004672, GO:0004674, GO:0005524, GO:0006468
GAV57106.1	431	745.347	0.0	gi|225462932|ref|XP_002266329.1|PREDICTED: serine/threonine-protein kinase STY8 isoform X1 [Vitis vinifera]	GO:0009742, GO:0010305, GO:0004672, GO:0004674, GO:0005524, GO:0006468, GO:0009734
GAV57106.1	431	743.421	0.0	gi|802567252|ref|XP_012067699.1|PREDICTED: serine/threonine-protein kinase TNNI3K [Jatropha curcas]	GO:0004672, GO:0004674, GO:0005524, GO:0006468
GAV57106.1	431	743.036	0.0	gi|255562954|ref|XP_002522482.1|PREDICTED: serine/threonine-protein kinase STY46 [Ricinus communis]	GO:0004715, GO:0016310, GO:0004672, GO:0016740, GO:0016301, GO:0004674, GO:0005524, GO:0018108, GO:0006468
GAV57106.1	431	739.954	0.0	gi|566191277|ref|XP_002315032.2|hypothetical protein POPTR_0010s17170g [Populus trichocarpa]	GO:0004672, GO:0004674, GO:0005524, GO:0006468
GAV57107.1	211	317.775	4.2844E-108	gi|567892451|ref|XP_006438746.1|hypothetical protein CICLE_v10032741mg [Citrus clementina]	GO:0016020, GO:0016021, GO:0006810
GAV57107.1	211	313.923	1.86702E-106	gi|802567235|ref|XP_012067698.1|PREDICTED: transmembrane emp24 domain-containing protein p24delta9-like [Jatropha curcas]	GO:0016020, GO:0016021, GO:0006810
GAV57107.1	211	313.153	3.62927E-106	gi|508709939|gb|EOY01836.1|Emp24/gp25L/p24 family/GOLD family protein [Theobroma cacao]	GO:0016020, GO:0016021, GO:0006810
GAV57107.1	211	312.768	4.23089E-106	gi|596287681|ref|XP_007225814.1|hypothetical protein PRUPE_ppa011387mg [Prunus persica]	GO:0016020, GO:0016021, GO:0006810
GAV57107.1	211	311.227	2.09455E-105	gi|702421629|ref|XP_010066881.1|PREDICTED: transmembrane emp24 domain-containing protein p24delta9 [Eucalyptus grandis]	GO:0016020, GO:0016021, GO:0006810
GAV57110.1	307	351.288	1.0367E-106	gi|566229479|ref|XP_002325793.2|hypothetical protein POPTR_0019s04090g [Populus trichocarpa]	GO:0045859, GO:0006417, GO:0043022, GO:0033554, GO:0033674, GO:0019887, GO:0019901
GAV57110.1	307	343.969	3.60327E-104	gi|508718914|gb|EOY10811.1|ILITYHIA isoform 2 [Theobroma cacao]	GO:0045859, GO:0006417, GO:0043022, GO:0033554, GO:0033674, GO:0019887, GO:0019901
GAV57110.1	307	343.969	3.60951E-104	gi|508718913|gb|EOY10810.1|ILITYHIA isoform 1 [Theobroma cacao]	GO:0045859, GO:0006417, GO:0043022, GO:0033554, GO:0033674, GO:0019887, GO:0019901
GAV57115.1	1015	1612.82	0.0	gi|508709926|gb|EOY01823.1|Argonaute family protein [Theobroma cacao]	GO:0060145, GO:0005737, GO:0010050, GO:0040034, GO:0010267, GO:0010599, GO:0003676
GAV57115.1	1015	1602.03	0.0	gi|566191265|ref|XP_002316108.2|hypothetical protein POPTR_0010s17100g [Populus trichocarpa]	GO:0060145, GO:0005737, GO:0010050, GO:0040034, GO:0010267, GO:0010599, GO:0003676
GAV57115.1	1015	1578.92	0.0	gi|596284993|ref|XP_007225386.1|hypothetical protein PRUPE_ppa000759mg [Prunus persica]	GO:0060145, GO:0005737, GO:0010050, GO:0040034, GO:0010267, GO:0010599, GO:0003676
GAV57129.1	107	147.132	4.26132E-41	gi|225433688|ref|XP_002266909.1|PREDICTED: eukaryotic translation initiation factor 3 subunit H [Vitis vinifera]	GO:0003743, GO:0001731, GO:0005737, GO:0016282, GO:0005829, GO:0005852, GO:0033290, GO:0006412, GO:0006413
GAV57129.1	107	147.132	5.56494E-41	gi|703140540|ref|XP_010107247.1|Eukaryotic translation initiation factor 3 subunit H [Morus notabilis]	GO:0003743, GO:0001731, GO:0005737, GO:0016282, GO:0005852, GO:0033290, GO:0006412, GO:0006413	XP_010107247.1, EXC14271.1
GAV57145.1	184	309.301	1.17641E-105	gi|290488802|gb|ADD30785.1|photosystem I assembly protein ycf4 (chloroplast) [Liquidambar styraciflua]	GO:0009507, GO:0016020, GO:0016021, GO:0009579, GO:0009535, GO:0009522, GO:0015979, GO:0009536
GAV57145.1	184	309.301	1.49737E-105	gi|568244921|ref|YP_008963702.1|photosystem I assembly protein ycf4 (chloroplast) [Liquidambar formosana]	GO:0009507, GO:0016020, GO:0016021, GO:0009579, GO:0009535, GO:0009522, GO:0015979, GO:0009536	YP_008963702.1, AGL13442.1
GAV57145.1	184	306.99	1.06601E-104	gi|568244745|ref|YP_008963491.1|photosystem I assembly protein ycf4 (chloroplast) [Penthorum chinense]	GO:0009507, GO:0016020, GO:0016021, GO:0009535, GO:0009579, GO:0009522, GO:0015979, GO:0009536	YP_008963491.1, AFR25671.1
GAV57145.1	184	304.679	8.5614E-104	gi|844170115|gb|AKM98111.1|photosystem I assembly protein Ycf4 (chloroplast) [Anemone patens]	GO:0009507, GO:0016020, GO:0016021, GO:0009535, GO:0009579, GO:0009522, GO:0015979, GO:0009536
GAV57145.1	184	304.679	9.65886E-104	gi|371926685|gb|AEX58466.1|photosystem I assembly protein ycf4 (chloroplast) [Theobroma grandiflorum]	GO:0009507, GO:0016020, GO:0016021, GO:0009579, GO:0009535, GO:0009522, GO:0015979, GO:0009536
GAV57145.1	184	304.294	1.12614E-103	gi|501770865|ref|YP_007889872.1|photosystem I assembly protein ycf4 [Francoa sonchifolia]	GO:0016020, GO:0016021, GO:0009579, GO:0042651, GO:0009522, GO:0015979, GO:0009536	AFJ00482.1, YP_007889872.1
GAV57145.1	184	303.908	1.63492E-103	gi|290488788|gb|ADD30778.1|photosystem I assembly protein ycf4 (chloroplast) [Berberidopsis corallina]	GO:0009507, GO:0016020, GO:0016021, GO:0009535, GO:0009579, GO:0009522, GO:0015979, GO:0009536
GAV57145.1	184	303.523	2.52611E-103	gi|33327172|gb|AAQ08962.1|AF525759_1hypothetical protein 184, partial (chloroplast) [Fagus sylvatica]	GO:0009507, GO:0016020, GO:0016021, GO:0009579, GO:0009522, GO:0015979
GAV57146.1	320	627.091	0.0	gi|290489086|gb|ADD30927.1|cytochrome f protein (chloroplast) [Dillenia indica]	GO:0005506, GO:0009507, GO:0046872, GO:0016020, GO:0016021, GO:0055114, GO:0015979, GO:0009055, GO:0031361, GO:0020037, GO:0009579, GO:0009535, GO:0009536
GAV57146.1	320	626.32	0.0	gi|290489106|gb|ADD30937.1|cytochrome f protein (chloroplast) [Berberidopsis corallina]	GO:0005506, GO:0009507, GO:0046872, GO:0016020, GO:0016021, GO:0055114, GO:0015979, GO:0009055, GO:0031361, GO:0009535, GO:0020037, GO:0009579, GO:0009536
GAV57146.1	320	625.55	0.0	gi|953515712|gb|ALO71275.1|cytochrome f (chloroplast) [Ampelopsis glandulosa var. brevipedunculata]	GO:0005506, GO:0009507, GO:0046872, GO:0016020, GO:0016021, GO:0055114, GO:0015979, GO:0031361, GO:0009055, GO:0009535, GO:0020037, GO:0009579, GO:0009536
GAV57146.1	320	624.394	0.0	gi|595789608|ref|YP_009019804.1|cytochrome f (chloroplast) [Vitis rotundifolia]	GO:0005506, GO:0009507, GO:0046872, GO:0016020, GO:0016021, GO:0055114, GO:0015979, GO:0031361, GO:0009055, GO:0020037, GO:0009535, GO:0009579, GO:0009536	AHJ91222.1, YP_009019804.1
GAV57146.1	320	624.009	0.0	gi|91984005|ref|YP_567089.1|cytochrome f (chloroplast) [Vitis vinifera]	GO:0005506, GO:0009507, GO:0046872, GO:0005739, GO:0016020, GO:0016021, GO:0055114, GO:0015979, GO:0031361, GO:0009055, GO:0009535, GO:0020037, GO:0009579, GO:0009536	YP_009235356.1, AMD12030.1
GAV57146.1	320	623.624	0.0	gi|1079486442|ref|YP_009306790.1|cytochrome f (chloroplast) [Davidia involucrata]	GO:0005506, GO:0009507, GO:0046872, GO:0016020, GO:0031361, GO:0009055, GO:0016021, GO:0020037, GO:0015979, GO:0009536	YP_009306790.1, AOQ76900.1, ADM92674.1
GAV57146.1	320	623.239	0.0	gi|511348544|ref|YP_008081470.1|cytochrome f (chloroplast) [Trochodendron aralioides]	GO:0005506, GO:0009507, GO:0046872, GO:0016020, GO:0016021, GO:0055114, GO:0015979, GO:0031361, GO:0009055, GO:0009579, GO:0009535, GO:0020037, GO:0009536
GAV57146.1	320	622.854	0.0	gi|224365612|ref|YP_002608340.1|cytochrome f [Vitis vinifera]	GO:0005506, GO:0005739, GO:0046872, GO:0016020, GO:0009055, GO:0016021, GO:0031361, GO:0020037, GO:0015979
GAV57146.1	320	622.468	0.0	gi|569533355|gb|AHE41482.1|cytochrome f (chloroplast) [Hamamelis mollis]	GO:0005506, GO:0009507, GO:0046872, GO:0016020, GO:0016021, GO:0055114, GO:0015979, GO:0031361, GO:0009055, GO:0009579, GO:0009535, GO:0020037, GO:0009536
GAV57160.1	129	228.024	2.16813E-74	gi|7592728|dbj|BAA94374.1|plasma membrane H+-ATPase, partial [Nepenthes alata]	GO:0000166
GAV57160.1	129	228.409	2.61425E-74	gi|7592726|dbj|BAA94373.1|plasma membrane H+-ATPase, partial [Nepenthes alata]	GO:0000166
GAV57178.1	264	375.555	3.6401E-129	gi|699262834|gb|AIU41659.1|ABC transporter family protein [Hevea brasiliensis]	GO:0000166, GO:0005524, GO:0016887
GAV57178.1	264	372.474	4.83561E-128	gi|823252465|ref|XP_012458843.1|PREDICTED: ABC transporter I family member 10, chloroplastic isoform X1 [Gossypium raimondii]	GO:0000166, GO:0005524, GO:0016887
GAV57180.1	205	211.075	1.21529E-61	gi|147837070|emb|CAN63637.1|hypothetical protein VITISV_038689 [Vitis vinifera]	GO:0015074, GO:0003676
GAV57180.1	205	212.231	3.52109E-60	gi|147845922|emb|CAN80074.1|hypothetical protein VITISV_018877 [Vitis vinifera]	GO:0015074, GO:0003676
GAV57182.1	336	379.793	1.57545E-128	gi|763808388|gb|KJB75290.1|hypothetical protein B456_012G035400 [Gossypium raimondii]	GO:0016020, GO:0016021
GAV57182.1	336	369.392	1.68651E-124	gi|224093419|ref|XP_002309917.1|hypothetical protein POPTR_0007s04191g [Populus trichocarpa]	GO:0016020, GO:0016021
GAV57188.1	335	547.354	0.0	gi|508700654|gb|EOX92550.1|Golgi nucleotide sugar transporter 1 [Theobroma cacao]	GO:0015784, GO:0016020, GO:0016021, GO:0008643, GO:0005794, GO:1990570, GO:0005458
GAV57193.1	61	111.309	8.63546E-31	gi|567875155|ref|XP_006430167.1|hypothetical protein CICLE_v10013235mg [Citrus clementina]	GO:0000398, GO:0003723, GO:0005732
GAV57193.1	61	108.997	5.11276E-30	gi|225440849|ref|XP_002282193.1|PREDICTED: probable small nuclear ribonucleoprotein G [Vitis vinifera]	GO:0000398, GO:0034719, GO:0071011, GO:0003723, GO:0043186, GO:0071004, GO:0071013, GO:0097526, GO:0005682, GO:0005685, GO:0005687, GO:0005686, GO:0005689, GO:0005732
GAV57193.1	61	108.997	5.13734E-30	gi|356505386|ref|XP_003521472.1|PREDICTED: probable small nuclear ribonucleoprotein G [Glycine max]	GO:0000398, GO:0034719, GO:0071011, GO:0003723, GO:0043186, GO:0071004, GO:0030529, GO:0019013, GO:0071013, GO:0097526, GO:0005682, GO:0005685, GO:0005687, GO:0005686, GO:0005689, GO:0005732
GAV57194.1	505	611.298	0.0	gi|641851595|gb|KDO70465.1|hypothetical protein CISIN_1g009807mg [Citrus sinensis]	GO:0007165
GAV57194.1	505	609.372	0.0	gi|567875157|ref|XP_006430168.1|hypothetical protein CICLE_v10011475mg [Citrus clementina]	GO:0007165
GAV57194.1	505	600.897	0.0	gi|590632228|ref|XP_007027782.1|PREDICTED: rho GTPase-activating protein 5 [Theobroma cacao]	GO:0007165
GAV57194.1	505	599.356	0.0	gi|595813801|ref|XP_007203636.1|hypothetical protein PRUPE_ppa004100mg [Prunus persica]	GO:0007165
GAV57194.1	505	598.586	0.0	gi|566209269|ref|XP_002322821.2|hypothetical protein POPTR_0016s07890g [Populus trichocarpa]	GO:0007165
GAV57194.1	505	590.882	0.0	gi|224088543|ref|XP_002308467.1|hypothetical protein POPTR_0006s22780g [Populus trichocarpa]	GO:0007165
GAV57196.1	129	243.432	1.85533E-80	gi|7592728|dbj|BAA94374.1|plasma membrane H+-ATPase, partial [Nepenthes alata]	GO:0000166
GAV57196.1	129	243.432	2.47716E-80	gi|7592726|dbj|BAA94373.1|plasma membrane H+-ATPase, partial [Nepenthes alata]	GO:0000166
GAV57199.1	308	439.499	3.18377E-152	gi|567875167|ref|XP_006430173.1|hypothetical protein CICLE_v10011946mg [Citrus clementina]	GO:0000287, GO:0008897
GAV57199.1	308	434.491	9.14415E-151	gi|641851592|gb|KDO70462.1|hypothetical protein CISIN_1g020190mg [Citrus sinensis]	GO:0000287, GO:0008897
GAV57199.1	308	426.402	9.27893E-148	gi|508716386|gb|EOY08283.1|4'-phosphopantetheinyl transferase superfamily [Theobroma cacao]	GO:0000287, GO:0008897, GO:0016740, GO:0006633
GAV57199.1	308	426.017	4.65388E-147	gi|567875159|ref|XP_006430169.1|hypothetical protein CICLE_v10011946mg [Citrus clementina]	GO:0000287, GO:0008897
GAV57200.1	550	793.112	0.0	gi|359482011|ref|XP_002276416.2|PREDICTED: putative pentatricopeptide repeat-containing protein At3g11460 [Vitis vinifera]	GO:0008270, GO:0016554
GAV57200.1	550	782.326	0.0	gi|763769144|gb|KJB36359.1|hypothetical protein B456_006G154800 [Gossypium raimondii]	GO:0008270
GAV57205.1	152	129.798	1.09001E-33	gi|629109039|gb|KCW74185.1|hypothetical protein EUGRSUZ_E028341, partial [Eucalyptus grandis]	GO:0046872
GAV57205.1	152	127.872	3.5653E-32	gi|702346473|ref|XP_010057155.1|PREDICTED: zinc finger CCCH domain-containing protein 48 [Eucalyptus grandis]	GO:0046872
GAV57205.1	152	125.176	1.96752E-31	gi|629109031|gb|KCW74177.1|hypothetical protein EUGRSUZ_E02826 [Eucalyptus grandis]	GO:0046872
GAV57205.1	152	125.176	2.83444E-31	gi|565443350|ref|XP_006283770.1|hypothetical protein CARUB_v10004856mg [Capsella rubella]	GO:0046872
GAV57206.1	369	452.595	1.75885E-156	gi|566214160|ref|XP_006371839.1|hypothetical protein POPTR_0018s04120g [Populus trichocarpa]	GO:0006526, GO:0034618, GO:0005737, GO:0006561, GO:0016310, GO:0003991, GO:0016740
GAV57206.1	369	451.44	4.03754E-156	gi|508725149|gb|EOY17046.1|N-acetyl-l-glutamate kinase [Theobroma cacao]	GO:0005737, GO:0006526, GO:0006561, GO:0004042, GO:0016310, GO:0016740, GO:0003991, GO:0016301
GAV57206.1	369	450.284	1.11765E-155	gi|356515515|ref|XP_003526445.1|PREDICTED: acetylglutamate kinase, chloroplastic-like [Glycine max]	GO:0006526, GO:0034618, GO:0005737, GO:0006561, GO:0004042, GO:0016310, GO:0003991, GO:0016740
GAV57206.1	369	450.284	2.15668E-155	gi|255555459|ref|XP_002518766.1|PREDICTED: acetylglutamate kinase, chloroplastic [Ricinus communis]	GO:0005737, GO:0006526, GO:0006561, GO:0016310, GO:0003991, GO:0016740, GO:0016301
GAV57206.1	369	446.432	3.60544E-154	gi|566178814|ref|XP_006382217.1|hypothetical protein POPTR_0006s29450g [Populus trichocarpa]	GO:0005737, GO:0034618, GO:0006526, GO:0006561, GO:0004042, GO:0016310, GO:0003991, GO:0016740
GAV57207.1	628	806.594	0.0	gi|802600495|ref|XP_012072978.1|PREDICTED: ABC transporter B family member 29, chloroplastic [Jatropha curcas]	GO:0042626, GO:0000166, GO:0055085, GO:0016020, GO:0016021, GO:0006810, GO:0005524, GO:0016887
GAV57207.1	628	795.808	0.0	gi|567875177|ref|XP_006430178.1|hypothetical protein CICLE_v10013660mg, partial [Citrus clementina]	GO:0042626, GO:0000166, GO:0055085, GO:0016020, GO:0016021, GO:0006810, GO:0005524, GO:0016887
GAV57207.1	628	790.03	0.0	gi|699262788|gb|AIU41636.1|ABC transporter family protein [Hevea brasiliensis]	GO:0042626, GO:0000166, GO:0055085, GO:0016020, GO:0016021, GO:0006810, GO:0005524, GO:0016887
GAV57209.1	567	966.066	0.0	gi|508716384|gb|EOY08281.1|Chloroplast signal recognition particle 54 kDa subunit [Theobroma cacao]	GO:0009570, GO:0005525, GO:0006614, GO:0080085, GO:0009507, GO:0048500, GO:0003924, GO:0008312
GAV57209.1	567	956.822	0.0	gi|823217989|ref|XP_012441642.1|PREDICTED: signal recognition particle 54 kDa protein, chloroplastic-like [Gossypium raimondii]	GO:0005525, GO:0006614, GO:0048500, GO:0003924, GO:0008312
GAV57209.1	567	946.036	0.0	gi|566209274|ref|XP_002322825.2|hypothetical protein POPTR_0016s07950g [Populus trichocarpa]	GO:0005525, GO:0006614, GO:0048500, GO:0003924, GO:0008312
GAV57209.1	567	945.651	0.0	gi|255578951|ref|XP_002530328.1|PREDICTED: signal recognition particle 54 kDa protein, chloroplastic [Ricinus communis]	GO:0005525, GO:0006614, GO:0048500, GO:0003924, GO:0008312
GAV57209.1	567	944.495	0.0	gi|802600497|ref|XP_012072979.1|PREDICTED: signal recognition particle 54 kDa protein, chloroplastic [Jatropha curcas]	GO:0005525, GO:0006614, GO:0048500, GO:0003924, GO:0008312
GAV57211.1	375	617.846	0.0	gi|567911661|ref|XP_006448144.1|hypothetical protein CICLE_v10015633mg [Citrus clementina]	GO:0003942, GO:0005737, GO:0051287, GO:0050661, GO:0046983, GO:0055114, GO:0016620, GO:0009086, GO:0009097, GO:0004073, GO:0009089, GO:0009088, GO:0008652
GAV57211.1	375	610.912	0.0	gi|224099567|ref|XP_002311534.1|semialdehyde dehydrogenase family protein [Populus trichocarpa]	GO:0003942, GO:0005737, GO:0051287, GO:0050661, GO:0046983, GO:0055114, GO:0016620, GO:0009097, GO:0009086, GO:0004073, GO:0009089, GO:0009088, GO:0008652
GAV57211.1	375	603.208	0.0	gi|643730694|gb|KDP38126.1|hypothetical protein JCGZ_04769 [Jatropha curcas]	GO:0003942, GO:0005737, GO:0051287, GO:0050661, GO:0046983, GO:0055114, GO:0016620, GO:0009086, GO:0009097, GO:0004073, GO:0009089, GO:0009088, GO:0008652
GAV57211.1	375	599.742	0.0	gi|566190292|ref|XP_002315850.2|hypothetical protein POPTR_0010s11570g [Populus trichocarpa]	GO:0003942, GO:0005737, GO:0051287, GO:0050661, GO:0046983, GO:0055114, GO:0016620, GO:0009086, GO:0009097, GO:0004073, GO:0009089, GO:0009088, GO:0008652
GAV57211.1	375	595.504	0.0	gi|255584961|ref|XP_002533192.1|PREDICTED: aspartate-semialdehyde dehydrogenase [Ricinus communis]	GO:0003942, GO:0005737, GO:0016491, GO:0051287, GO:0046983, GO:0050661, GO:0055114, GO:0016620, GO:0009097, GO:0009086, GO:0004073, GO:0009089, GO:0009088, GO:0008652
GAV57225.1	229	213.772	7.83985E-62	gi|643724056|gb|KDP33356.1|hypothetical protein JCGZ_12905 [Jatropha curcas]	GO:0016020, GO:0016021, GO:0004672, GO:0005524, GO:0006468
GAV57225.1	229	204.527	1.01928E-61	gi|566207685|ref|XP_006374675.1|hypothetical protein POPTR_0015s151101g, partial [Populus trichocarpa]	GO:0000166, GO:0004672, GO:0005524, GO:0006468
GAV57225.1	229	213.772	2.4124E-60	gi|802633822|ref|XP_012077690.1|PREDICTED: probable LRR receptor-like serine/threonine-protein kinase At4g08850 [Jatropha curcas]	GO:0000166, GO:0016020, GO:0016021, GO:0004672, GO:0005524, GO:0006468
GAV57225.1	229	200.29	6.12458E-60	gi|566207705|ref|XP_006374684.1|hypothetical protein POPTR_0015s151803g, partial [Populus trichocarpa]	GO:0000166, GO:0004672, GO:0005524, GO:0006468
GAV57225.1	229	206.068	1.9196E-59	gi|1001909899|gb|AMM42904.1|LRR-RLK [Vernicia fordii]	GO:0004672, GO:0005524, GO:0006468
GAV57225.1	229	205.297	3.05068E-59	gi|1001910249|gb|AMM43074.1|LRR-RLK [Vernicia montana]	GO:0004672, GO:0005524, GO:0006468
GAV57226.1	314	198.749	1.83951E-58	gi|734422234|gb|KHN41530.1|hypothetical protein glysoja_035380 [Glycine soja]	GO:0016020, GO:0016021
GAV57226.1	314	198.749	2.0052E-58	gi|959092680|ref|NP_001304476.1|uncharacterized protein LOC100797034 [Glycine max]	GO:0016020, GO:0016021
GAV57226.1	314	198.364	2.30685E-58	gi|947084849|gb|KRH33570.1|hypothetical protein GLYMA_10G132400 [Glycine max]	GO:0016020, GO:0016021
GAV57234.1	430	654.825	0.0	gi|508713581|gb|EOY05478.1|Yucca 3 [Theobroma cacao]	GO:0016491, GO:0050660, GO:0050661, GO:0055114, GO:0004497, GO:0004499
GAV57234.1	430	653.284	0.0	gi|224100011|ref|XP_002311709.1|flavin-containing monooxygenase family protein [Populus trichocarpa]	GO:0050660, GO:0016491, GO:0050661, GO:0055114, GO:0004497, GO:0004499
GAV57234.1	430	642.884	0.0	gi|700201658|gb|KGN56791.1|hypothetical protein Csa_3G133910 [Cucumis sativus]	GO:0016491, GO:0050660, GO:0050661, GO:0055114, GO:0004497, GO:0004499
GAV57235.1	1334	2165.19	0.0	gi|508713582|gb|EOY05479.1|Myosin XI B isoform 1 [Theobroma cacao]	GO:0016459, GO:0000166, GO:0003779, GO:0003774, GO:0005524
GAV57235.1	1334	2162.88	0.0	gi|629094155|gb|KCW60150.1|hypothetical protein EUGRSUZ_H02875 [Eucalyptus grandis]	GO:0016459, GO:0000166, GO:0003779, GO:0005524, GO:0003774
GAV57237.1	645	694.886	0.0	gi|596273489|ref|XP_007225122.1|hypothetical protein PRUPE_ppa002630mg [Prunus persica]	GO:0005829
GAV57239.1	325	516.538	0.0	gi|508709408|gb|EOY01305.1|Xyloglucan endotransglucosylase/hydrolase 28 [Theobroma cacao]	GO:0048046, GO:0005618, GO:0071555, GO:0016762, GO:0016740, GO:0016798, GO:0016787, GO:0010411, GO:0008152, GO:0006073, GO:0004553, GO:0005576, GO:0005975, GO:0042546
GAV57239.1	325	513.842	0.0	gi|823260869|ref|XP_012463157.1|PREDICTED: probable xyloglucan endotransglucosylase/hydrolase protein 28 [Gossypium raimondii]	GO:0048046, GO:0005618, GO:0071555, GO:0016762, GO:0016740, GO:0016787, GO:0016798, GO:0010411, GO:0008152, GO:0006073, GO:0004553, GO:0005576, GO:0042546, GO:0005975
GAV57239.1	325	510.76	1.90274E-180	gi|596142008|ref|XP_007222502.1|hypothetical protein PRUPE_ppa008275mg [Prunus persica]	GO:0048046, GO:0005618, GO:0071555, GO:0016762, GO:0016740, GO:0016787, GO:0016798, GO:0010411, GO:0008152, GO:0006073, GO:0005576, GO:0004553, GO:0005975, GO:0042546
GAV57239.1	325	508.449	1.41847E-179	gi|124109193|gb|ABM91072.1|xyloglucan endotransglycosylase/hydrolase precursor XTH-39 [Populus tremula]	GO:0048046, GO:0005618, GO:0071555, GO:0016762, GO:0016740, GO:0016787, GO:0016798, GO:0010411, GO:0008152, GO:0006073, GO:0005576, GO:0004553, GO:0005975, GO:0042546
GAV57241.1	224	331.643	3.59268E-113	gi|567911565|ref|XP_006448096.1|hypothetical protein CICLE_v10016590mg [Citrus clementina]	GO:0016020, GO:0016021, GO:0055114
GAV57241.1	224	328.946	4.02832E-112	gi|224108215|ref|XP_002314762.1|hypothetical protein POPTR_0010s11290g [Populus trichocarpa]	GO:0016491, GO:0016020, GO:0016021, GO:0055114
GAV57241.1	224	327.791	1.41987E-111	gi|224101931|ref|XP_002312480.1|cytochrome B561 family protein [Populus trichocarpa]	GO:0016491, GO:0016020, GO:0016021, GO:0055114
GAV57241.1	224	313.923	3.79976E-106	gi|802596989|ref|XP_012072370.1|PREDICTED: probable transmembrane ascorbate ferrireductase 3 [Jatropha curcas]	GO:0016020, GO:0016021, GO:0055114
GAV57241.1	224	309.301	2.73767E-104	gi|823266328|ref|XP_012465865.1|PREDICTED: probable transmembrane ascorbate ferrireductase 3 [Gossypium raimondii]	GO:0016020, GO:0016021, GO:0055114
GAV57246.1	270	416.001	1.03063E-142	gi|4210948|gb|AAD12055.1|DnaJ protein [Hevea brasiliensis]	GO:0031072, GO:0009408, GO:0046872, GO:0051082, GO:0005524, GO:0006457
GAV57246.1	270	403.29	8.96021E-138	gi|224104629|ref|XP_002313505.1|seed maturation protein PM37 [Populus trichocarpa]	GO:0031072, GO:0009408, GO:0046872, GO:0051082, GO:0005524, GO:0006457
GAV57246.1	270	400.979	7.80653E-137	gi|255549627|ref|XP_002515865.1|PREDICTED: dnaJ protein homolog [Ricinus communis]	GO:0031072, GO:0009408, GO:0046872, GO:0051082, GO:0005524, GO:0006457
GAV57247.1	146	184.496	1.25906E-54	gi|823205680|ref|XP_012436864.1|PREDICTED: salicylate carboxymethyltransferase-like [Gossypium raimondii]	GO:0008168, GO:0032259
GAV57247.1	146	181.03	2.47068E-53	gi|728838821|gb|KHG18264.1|Salicylate O-methyltransferase [Gossypium arboreum]	GO:0008168, GO:0016740, GO:0032259
GAV57247.1	146	181.03	2.97553E-53	gi|641847352|gb|KDO66232.1|hypothetical protein CISIN_1g017747mg [Citrus sinensis]	GO:0008168, GO:0032259
GAV57256.1	476	613.224	0.0	gi|223530608|gb|EEF32484.1|Charged multivesicular body protein 2b-B, putative [Ricinus communis]	GO:0007034, GO:0005622
GAV57256.1	476	358.221	1.13721E-119	gi|567167370|ref|XP_006398069.1|hypothetical protein EUTSA_v10001015mg [Eutrema salsugineum]	GO:0007034, GO:0005622
GAV57256.1	476	357.066	3.98935E-119	gi|922442835|ref|XP_013626051.1|PREDICTED: vacuolar protein sorting-associated protein 2 homolog 2-like [Brassica oleracea var. oleracea]	GO:0007034, GO:0005622
GAV57257.1	920	926.006	0.0	gi|460376200|ref|XP_004233887.1|PREDICTED: lysine-specific demethylase JMJ18 [Solanum lycopersicum]	GO:0005634
GAV57259.1	295	480.715	9.7364E-170	gi|255578029|ref|XP_002529885.1|PREDICTED: gamma-soluble NSF attachment protein [Ricinus communis]	GO:0005622, GO:0006886
GAV57259.1	295	478.789	4.98374E-169	gi|590614457|ref|XP_007022945.1|PREDICTED: gamma-soluble NSF attachment protein [Theobroma cacao]	GO:0005886, GO:0005622, GO:0006886
GAV57259.1	295	476.093	7.82681E-168	gi|567912973|ref|XP_006448800.1|hypothetical protein CICLE_v10016110mg [Citrus clementina]	GO:0006886, GO:0005622
GAV57259.1	295	473.011	9.80606E-167	gi|595864130|ref|XP_007211717.1|hypothetical protein PRUPE_ppa009361mg [Prunus persica]	GO:0005886, GO:0005622, GO:0006886
GAV57259.1	295	465.692	1.01206E-163	gi|566154487|ref|XP_006370481.1|Gamma-soluble NSF attachment family protein [Populus trichocarpa]	GO:0061025, GO:0019905, GO:0005483, GO:0031201, GO:0005774, GO:0006886
GAV57260.1	847	1385.93	0.0	gi|641858814|gb|KDO77536.1|hypothetical protein CISIN_1g003005mg [Citrus sinensis]	GO:0008233, GO:0006508, GO:0008236, GO:0004252, GO:0016787
GAV57260.1	847	1380.16	0.0	gi|567912969|ref|XP_006448798.1|hypothetical protein CICLE_v10014244mg [Citrus clementina]	GO:0008233, GO:0006508, GO:0004252, GO:0008236, GO:0016787
GAV57260.1	847	1362.82	0.0	gi|823223271|ref|XP_012444371.1|PREDICTED: subtilisin-like protease SBT2.5 [Gossypium raimondii]	GO:0008233, GO:0006508, GO:0008236, GO:0004252, GO:0016787
GAV57260.1	847	1359.36	0.0	gi|595862152|ref|XP_007211343.1|hypothetical protein PRUPE_ppa001355mg [Prunus persica]	GO:0008233, GO:0006508, GO:0008236, GO:0004252, GO:0016787
GAV57260.1	847	1357.43	0.0	gi|1050571179|ref|XP_017606372.1|PREDICTED: subtilisin-like protease SBT2.2 [Gossypium arboreum]	GO:0008233, GO:0006508, GO:0004252, GO:0008236, GO:0016787
GAV57264.1	452	698.738	0.0	gi|508713492|gb|EOY05389.1|Pectin lyase-like superfamily protein [Theobroma cacao]	GO:0046872, GO:0016829, GO:0030570, GO:0045490
GAV57264.1	452	694.501	0.0	gi|702441590|ref|XP_010023767.1|PREDICTED: probable pectate lyase 8 isoform X1 [Eucalyptus grandis]	GO:0046872, GO:0016829, GO:0030570, GO:0045490
GAV57264.1	452	690.649	0.0	gi|823177679|ref|XP_012486868.1|PREDICTED: probable pectate lyase 1 [Gossypium raimondii]	GO:0046872, GO:0030570, GO:0016829, GO:0045490
GAV57264.1	452	687.567	0.0	gi|224075595|ref|XP_002304700.1|pectate lyase family protein [Populus trichocarpa]	GO:0046872, GO:0030570, GO:0016829, GO:0045490
GAV57264.1	452	686.797	0.0	gi|728850906|gb|KHG30349.1|hypothetical protein F383_15991 [Gossypium arboreum]	GO:0046872, GO:0016020, GO:0030570, GO:0016021, GO:0016829, GO:0045490
GAV57267.1	1197	2153.64	0.0	gi|802776760|ref|XP_012090874.1|PREDICTED: ubiquitin carboxyl-terminal hydrolase 12 isoform X1 [Jatropha curcas]	GO:0036459, GO:0006511, GO:0016579
GAV57267.1	1197	2107.8	0.0	gi|223536688|gb|EEF38330.1|Ubiquitin carboxyl-terminal hydrolase, putative [Ricinus communis]	GO:0006511, GO:0016787, GO:0036459, GO:0016579
GAV57269.1	697	964.911	0.0	gi|802776776|ref|XP_012090878.1|PREDICTED: probable glutamate carboxypeptidase 2 isoform X2 [Jatropha curcas]	GO:0016020, GO:0016021
GAV57269.1	697	963.37	0.0	gi|567874791|ref|XP_006429985.1|hypothetical protein CICLE_v10011190mg [Citrus clementina]	GO:0016020, GO:0016021
GAV57270.1	422	579.326	0.0	gi|703132212|ref|XP_010105071.1|hypothetical protein L484_012422 [Morus notabilis]	GO:0016020, GO:0016021	XP_010105071.1, EXC03809.1
GAV57270.1	422	577.4	0.0	gi|802776780|ref|XP_012090879.1|PREDICTED: proton-coupled amino acid transporter 3 [Jatropha curcas]	GO:0016020, GO:0016021
GAV57270.1	422	576.244	0.0	gi|255566253|ref|XP_002524114.1|PREDICTED: amino acid transporter ANT1 [Ricinus communis]	GO:0016020, GO:0016021
GAV57270.1	422	575.089	0.0	gi|566209042|ref|XP_002323359.2|aromatic and neutral transporter 1 family protein [Populus trichocarpa]	GO:0016020, GO:0016021, GO:0015175, GO:0015173, GO:0015804, GO:0015171, GO:0015801, GO:0003333
GAV57273.1	331	559.296	0.0	gi|508717772|gb|EOY09669.1|SPX (SYG1/Pho81/XPR1) domain-containing protein / zinc finger (C3HC4-type RING finger) protein-related [Theobroma cacao]	GO:0008270, GO:0046872
GAV57273.1	331	557.37	0.0	gi|802777423|ref|XP_012090881.1|PREDICTED: probable E3 ubiquitin-protein ligase BAH1-like [Jatropha curcas]	GO:0008270, GO:0046872
GAV57274.1	567	919.457	0.0	gi|255566247|ref|XP_002524111.1|PREDICTED: D-lactate dehydrogenase [cytochrome], mitochondrial isoform X4 [Ricinus communis]	GO:0016614, GO:0004458, GO:0016491, GO:0050660, GO:0003824, GO:0055114
GAV57274.1	567	917.531	0.0	gi|802777427|ref|XP_012090882.1|PREDICTED: D-lactate dehydrogenase [cytochrome], mitochondrial [Jatropha curcas]	GO:0016614, GO:0016491, GO:0003824, GO:0050660, GO:0055114
GAV57275.1	325	508.834	6.70428E-180	gi|255566245|ref|XP_002524110.1|PREDICTED: probable carboxylesterase 15 [Ricinus communis]	GO:0008152, GO:0016787
GAV57275.1	325	501.13	6.88628E-177	gi|566177414|ref|XP_002309272.2|hypothetical protein POPTR_0006s21320g [Populus trichocarpa]	GO:0008152, GO:0016787
GAV57275.1	325	496.508	5.62888E-175	gi|224138214|ref|XP_002322758.1|hypothetical protein POPTR_0016s06500g [Populus trichocarpa]	GO:0008152, GO:0016787
GAV57275.1	325	488.419	9.92687E-172	gi|802777431|ref|XP_012090883.1|PREDICTED: probable carboxylesterase 15 [Jatropha curcas]	GO:0008152, GO:0016787
GAV57276.1	172	117.857	1.19381E-29	gi|508717767|gb|EOY09664.1|Sulfotransferase 17, putative [Theobroma cacao]	GO:0016740, GO:0008146
GAV57276.1	172	113.62	3.4029E-27	gi|566193750|ref|XP_006377321.1|hypothetical protein POPTR_0011s04870g [Populus trichocarpa]	GO:0008146, GO:0016740
GAV57276.1	172	112.079	1.13416E-26	gi|508713926|gb|EOY05823.1|Flavonol 3-sulfotransferase, putative, partial [Theobroma cacao]	GO:0008146, GO:0016740
GAV57276.1	172	111.694	1.44077E-26	gi|566193752|ref|XP_006377322.1|hypothetical protein POPTR_0011s04880g [Populus trichocarpa]	GO:0016740, GO:0008146
GAV57277.1	456	801.201	0.0	gi|567874811|ref|XP_006429995.1|hypothetical protein CICLE_v10011710mg [Citrus clementina]	GO:0097027, GO:0050790, GO:0010997
GAV57277.1	456	785.023	0.0	gi|590672910|ref|XP_007038744.1|PREDICTED: cell division cycle 20.2, cofactor of APC complex [Theobroma cacao]	GO:0097027, GO:0050790, GO:0010997
GAV57277.1	456	782.711	0.0	gi|802777658|ref|XP_012090941.1|PREDICTED: cell division cycle 20.1, cofactor of APC complex-like [Jatropha curcas]	GO:0097027, GO:0050790, GO:0010997
GAV57277.1	456	776.163	0.0	gi|255557949|ref|XP_002520003.1|PREDICTED: cell division cycle 20.1, cofactor of APC complex [Ricinus communis]	GO:0051301, GO:0097027, GO:0050790, GO:0010997
GAV57278.1	509	720.694	0.0	gi|802611003|ref|XP_012074253.1|PREDICTED: myosin-binding protein 7 [Jatropha curcas]	GO:0016020, GO:0016021
GAV57278.1	509	705.286	0.0	gi|508717775|gb|EOY09672.1|Gb:AAF23201.1, putative [Theobroma cacao]	GO:0016020, GO:0016021
GAV57278.1	509	700.664	0.0	gi|567874813|ref|XP_006429996.1|hypothetical protein CICLE_v10011510mg [Citrus clementina]	GO:0016020, GO:0016021
GAV57278.1	509	700.279	0.0	gi|224138222|ref|XP_002322760.1|hypothetical protein POPTR_0016s06530g [Populus trichocarpa]	GO:0016020, GO:0016021
GAV57278.1	509	690.649	0.0	gi|223536676|gb|EEF38318.1|conserved hypothetical protein [Ricinus communis]	GO:0016020, GO:0016021
GAV57281.1	794	1347.8	0.0	gi|567857532|ref|XP_006421449.1|hypothetical protein CICLE_v10004353mg [Citrus clementina]	GO:0016020, GO:0016021
GAV57281.1	794	1343.56	0.0	gi|595802953|ref|XP_007201939.1|hypothetical protein PRUPE_ppa001595mg [Prunus persica]	GO:0016020, GO:0016021
GAV57281.1	794	1343.18	0.0	gi|508717444|gb|EOY09341.1|Exostosin family protein isoform 1 [Theobroma cacao]	GO:0016020, GO:0016021
GAV57282.1	481	838.951	0.0	gi|802726385|ref|XP_012086097.1|PREDICTED: adenylosuccinate synthetase 2, chloroplastic [Jatropha curcas]	GO:0004019, GO:0005525, GO:0000287, GO:0000166, GO:0005737, GO:0009507, GO:0046872, GO:0006164, GO:0006167, GO:0016874, GO:0044208
GAV57282.1	481	827.78	0.0	gi|508717442|gb|EOY09339.1|Adenylosuccinate synthase [Theobroma cacao]	GO:0004019, GO:0005525, GO:0000166, GO:0000287, GO:0005737, GO:0009507, GO:0006164, GO:0046872, GO:0006167, GO:0016874, GO:0044208
GAV57282.1	481	824.698	0.0	gi|255571562|ref|XP_002526727.1|PREDICTED: adenylosuccinate synthetase 2, chloroplastic [Ricinus communis]	GO:0004019, GO:0005525, GO:0000287, GO:0000166, GO:0005737, GO:0009507, GO:0046872, GO:0006164, GO:0006167, GO:0016874, GO:0044208, GO:0009536
GAV57283.1	647	1167.53	0.0	gi|567857528|ref|XP_006421447.1|hypothetical protein CICLE_v10004523mg [Citrus clementina]	GO:0003677, GO:0000166, GO:0005524
GAV57283.1	647	1165.98	0.0	gi|641826151|gb|KDO45390.1|hypothetical protein CISIN_1g006386mg [Citrus sinensis]	GO:0003677, GO:0000166, GO:0005524
GAV57283.1	647	1154.43	0.0	gi|566174601|ref|XP_002308965.2|DNA-binding family protein [Populus trichocarpa]	GO:0003677, GO:0000166, GO:0005524
GAV57283.1	647	1150.96	0.0	gi|802726674|ref|XP_012086102.1|PREDICTED: DNA-binding protein SMUBP-2 [Jatropha curcas]	GO:0003677, GO:0000166, GO:0005524
GAV57284.1	282	405.216	3.12887E-140	gi|508717437|gb|EOY09334.1|Integrase-type DNA-binding superfamily protein [Theobroma cacao]	GO:0003677, GO:0003700, GO:0006351, GO:0006355, GO:0005634
GAV57284.1	282	386.726	5.53896E-133	gi|595806173|ref|XP_007202407.1|hypothetical protein PRUPE_ppa009616mg [Prunus persica]	GO:0003677, GO:0003700, GO:0006351, GO:0006355, GO:0005634
GAV57284.1	282	376.326	8.17906E-129	gi|224139854|ref|XP_002323309.1|Dehydration responsive element binding protein 2F [Populus trichocarpa]	GO:0003677, GO:0003700, GO:0006351, GO:0045893, GO:0006355, GO:0044212, GO:0043565, GO:0005634
GAV57284.1	282	375.555	1.30933E-128	gi|566174599|ref|XP_002308045.2|Dehydration responsive element binding protein 2F [Populus trichocarpa]	GO:0003677, GO:0003700, GO:0006351, GO:0045893, GO:0006355, GO:0044212, GO:0043565, GO:0005634
GAV57284.1	282	364.385	3.62155E-124	gi|658029647|ref|XP_008350282.1|PREDICTED: dehydration-responsive element-binding protein 2F-like [Malus domestica]	GO:0003677, GO:0003700, GO:0006351, GO:0006355, GO:0005634
GAV57285.1	838	604.749	0.0	gi|567857524|ref|XP_006421445.1|hypothetical protein CICLE_v10004349mg [Citrus clementina]	GO:0003677, GO:0008270, GO:0046872
GAV57285.1	838	602.053	0.0	gi|641826154|gb|KDO45393.1|hypothetical protein CISIN_1g0037502mg [Citrus sinensis]	GO:0003677, GO:0008270, GO:0046872
GAV57285.1	838	526.168	1.16938E-171	gi|224139856|ref|XP_002323310.1|hypothetical protein POPTR_0016s05370g [Populus trichocarpa]	GO:0003677, GO:0031627, GO:0000783, GO:0003691
GAV57285.1	838	519.62	2.916E-169	gi|255571552|ref|XP_002526722.1|PREDICTED: uncharacterized protein LOC8278948 isoform X1 [Ricinus communis]	GO:0003677, GO:0008270, GO:0046872
GAV57286.1	360	643.654	0.0	gi|1063502869|ref|XP_017976672.1|PREDICTED: probable protein kinase At2g41970 [Theobroma cacao]	GO:0004713, GO:0016310, GO:0004672, GO:0016301, GO:0005524, GO:0018108, GO:0006468
GAV57286.1	360	630.943	0.0	gi|224088180|ref|XP_002308358.1|kinase family protein [Populus trichocarpa]	GO:0004713, GO:0016310, GO:0004672, GO:0016301, GO:0018108, GO:0005524, GO:0006468
GAV57286.1	360	630.558	0.0	gi|595803980|ref|XP_007202089.1|hypothetical protein PRUPE_ppa007444mg [Prunus persica]	GO:0004713, GO:0004672, GO:0018108, GO:0005524, GO:0006468
GAV57286.1	360	630.172	0.0	gi|702493523|ref|XP_010036502.1|PREDICTED: probable protein kinase At2g41970 [Eucalyptus grandis]	GO:0004713, GO:0004672, GO:0018108, GO:0005524, GO:0006468
GAV57288.1	909	1082.4	0.0	gi|223533908|gb|EEF35633.1|DNA-damage-inducible protein f, putative [Ricinus communis]	GO:0055085, GO:0016020, GO:0015297, GO:0016021, GO:0006855, GO:0015238
GAV57288.1	909	662.144	0.0	gi|1105499600|ref|XP_019077476.1|PREDICTED: protein DETOXIFICATION 42 [Vitis vinifera]	GO:0055085, GO:0015297, GO:0016020, GO:0016021, GO:0006855, GO:0015238
GAV57288.1	909	645.966	0.0	gi|566208836|ref|XP_002322704.2|hypothetical protein POPTR_0016s05400g [Populus trichocarpa]	GO:0055085, GO:0016020, GO:0015297, GO:0016021, GO:0006855, GO:0015238
GAV57288.1	909	640.188	0.0	gi|641826166|gb|KDO45405.1|hypothetical protein CISIN_1g010889mg [Citrus sinensis]	GO:0055085, GO:0015297, GO:0016020, GO:0016021, GO:0006855, GO:0015238
GAV57289.1	730	1110.9	0.0	gi|1063505170|ref|XP_017977215.1|PREDICTED: zinc finger CCCH domain-containing protein 30 [Theobroma cacao]	GO:0005737, GO:0046872, GO:0005634
GAV57289.1	730	1104.35	0.0	gi|567857506|ref|XP_006421436.1|hypothetical protein CICLE_v10004423mg [Citrus clementina]	GO:0046872
GAV57289.1	730	1101.66	0.0	gi|255571544|ref|XP_002526718.1|PREDICTED: zinc finger CCCH domain-containing protein 30 [Ricinus communis]	GO:0046872
GAV57289.1	730	1066.6	0.0	gi|703086367|ref|XP_010092985.1|Zinc finger CCCH domain-containing protein 30 [Morus notabilis]	GO:0046872	EXB53134.1, XP_010092985.1
GAV57289.1	730	1058.13	0.0	gi|255571542|ref|XP_002526717.1|PREDICTED: zinc finger CCCH domain-containing protein 30 [Ricinus communis]	GO:0046872
GAV57290.1	402	649.818	0.0	gi|224087031|ref|XP_002308036.1|GUANYLATE KINASE 1 family protein [Populus trichocarpa]	GO:0046037, GO:0006163, GO:0004385, GO:0016310, GO:0046710, GO:0016301
GAV57290.1	402	647.892	0.0	gi|118482805|gb|ABK93319.1|unknown [Populus trichocarpa]	GO:0046037, GO:0006163, GO:0004385, GO:0046710
GAV57290.1	402	631.713	0.0	gi|224139862|ref|XP_002323313.1|GUANYLATE KINASE 1 family protein [Populus trichocarpa]	GO:0046037, GO:0006163, GO:0004385, GO:0016310, GO:0046710, GO:0016301
GAV57290.1	402	628.632	0.0	gi|255577505|ref|XP_002529631.1|PREDICTED: guanylate kinase 2 [Ricinus communis]	GO:0046037, GO:0006163, GO:0004385, GO:0016310, GO:0046710, GO:0016740, GO:0016301
GAV57293.1	775	1416.36	0.0	gi|703122283|ref|XP_010102539.1|hypothetical protein L484_018010 [Morus notabilis]	GO:0003824	EXB93625.1, XP_010102539.1
GAV57293.1	775	1415.98	0.0	gi|566174564|ref|XP_002308957.2|hypothetical protein POPTR_0006s05130g [Populus trichocarpa]	GO:0003824
GAV57293.1	775	1407.51	0.0	gi|224138022|ref|XP_002322710.1|alkaline alpha galactosidase family protein [Populus trichocarpa]	GO:0003824
GAV57294.1	531	899.812	0.0	gi|1050601652|ref|XP_017623240.1|PREDICTED: calcium-dependent protein kinase 32-like isoform X1 [Gossypium arboreum]	GO:0000166, GO:0005509, GO:0016310, GO:0004672, GO:0016301, GO:0004674, GO:0005524, GO:0006468
GAV57294.1	531	899.427	0.0	gi|590636178|ref|XP_007028795.1|PREDICTED: calcium-dependent protein kinase 32 [Theobroma cacao]	GO:0000166, GO:0005509, GO:0016310, GO:0004672, GO:0016301, GO:0004674, GO:0005524, GO:0006468
GAV57294.1	531	895.575	0.0	gi|337729587|gb|AEI70328.1|calcium-dependent protein kinase [Hevea brasiliensis]	GO:0000166, GO:0005509, GO:0016310, GO:0004672, GO:0016301, GO:0004674, GO:0005524, GO:0006468
GAV57294.1	531	892.108	0.0	gi|823141786|ref|XP_012470708.1|PREDICTED: calcium-dependent protein kinase 32-like [Gossypium raimondii]	GO:0000166, GO:0005509, GO:0004672, GO:0004674, GO:0005524, GO:0006468
GAV57294.1	531	891.338	0.0	gi|1031985603|ref|NP_001314415.1|calcium-dependent protein kinase 32-like [Gossypium hirsutum]	GO:0000166, GO:0005509, GO:0016310, GO:0004672, GO:0016301, GO:0004674, GO:0005524, GO:0006468
GAV57294.1	531	884.789	0.0	gi|255577483|ref|XP_002529620.1|PREDICTED: calcium-dependent protein kinase 32 [Ricinus communis]	GO:0000166, GO:0005509, GO:0016310, GO:0004672, GO:0004683, GO:0016740, GO:0016301, GO:0004674, GO:0005524, GO:0006468
GAV57295.1	317	494.582	2.96399E-169	gi|225441779|ref|XP_002283552.1|PREDICTED: uncharacterized protein LOC100264026 isoform X1 [Vitis vinifera]	GO:0005525, GO:0000166, GO:0003924, GO:0006412, GO:0005622
GAV57295.1	317	492.656	4.48864E-168	gi|223530906|gb|EEF32766.1|GTP-binding protein typa/bipa, putative [Ricinus communis]	GO:0005525, GO:0000166, GO:0003924
GAV57296.1	450	541.576	0.0	gi|566174560|ref|XP_002308956.2|hypothetical protein POPTR_0006s05120g [Populus trichocarpa]	GO:0008152, GO:0071555, GO:0004650, GO:0005576, GO:0016787, GO:0016798, GO:0005975
GAV57296.1	450	539.65	0.0	gi|255577475|ref|XP_002529616.1|PREDICTED: polygalacturonase [Ricinus communis]	GO:0008152, GO:0016020, GO:0016021, GO:0047911, GO:0071555, GO:0004650, GO:0005576, GO:0005975, GO:0016798, GO:0016787
GAV57296.1	450	534.258	0.0	gi|508717393|gb|EOY09290.1|Pectin lyase-like superfamily protein [Theobroma cacao]	GO:0008152, GO:0016829, GO:0071555, GO:0004650, GO:0005576, GO:0005975, GO:0016798, GO:0016787
GAV57296.1	450	525.398	0.0	gi|703122271|ref|XP_010102536.1|hypothetical protein L484_018006 [Morus notabilis]	GO:0008152, GO:0071555, GO:0004650, GO:0005576, GO:0016787, GO:0005975, GO:0016798	XP_010102536.1, EXB93622.1
GAV57297.1	88	92.8189	1.02189E-22	gi|508717390|gb|EOY09287.1|Uncharacterized protein TCM_024712 [Theobroma cacao]	GO:0016020, GO:0016021
GAV57297.1	88	90.5077	7.07989E-22	gi|595821239|ref|XP_007204783.1|hypothetical protein PRUPE_ppa015827mg [Prunus persica]	GO:0016020, GO:0016021
GAV57298.1	277	441.425	6.8697E-155	gi|1044525040|ref|XP_017406916.1|PREDICTED: 40S ribosomal protein S2-4-like [Vigna angularis]	GO:0003723, GO:0003735, GO:0030529, GO:0015935, GO:0005840, GO:0006412
GAV57298.1	277	440.269	2.17785E-154	gi|593794785|ref|XP_007160431.1|hypothetical protein PHAVU_002G321400g [Phaseolus vulgaris]	GO:0003723, GO:0003735, GO:0030529, GO:0015935, GO:0005840, GO:0006412
GAV57298.1	277	439.499	3.59421E-154	gi|702247801|ref|XP_010057233.1|PREDICTED: 40S ribosomal protein S2-4 [Eucalyptus grandis]	GO:0003723, GO:0003735, GO:0030529, GO:0015935, GO:0005840, GO:0006412
GAV57298.1	277	439.113	4.99323E-154	gi|778692263|ref|XP_004149390.2|PREDICTED: 40S ribosomal protein S2-4-like [Cucumis sativus]	GO:0003723, GO:0003735, GO:0030529, GO:0015935, GO:0005840, GO:0006412
GAV57298.1	277	438.343	1.04547E-153	gi|778685074|ref|XP_011652156.1|PREDICTED: 40S ribosomal protein S2-4 [Cucumis sativus]	GO:0003723, GO:0003735, GO:0030529, GO:0015935, GO:0005840, GO:0006412
GAV57299.1	292	479.945	1.52828E-169	gi|508717389|gb|EOY09286.1|Zinc finger (C2H2 type, AN1-like) family protein [Theobroma cacao]	GO:0008270, GO:0046872
GAV57299.1	292	476.093	5.75441E-168	gi|703122258|ref|XP_010102532.1|Zinc finger AN1 and C2H2 domain-containing stress-associated protein 16 [Morus notabilis]	GO:0008270, GO:0046872	XP_010102532.1, EXB93618.1
GAV57299.1	292	463.381	5.67215E-163	gi|823173726|ref|XP_012485543.1|PREDICTED: zinc finger AN1 and C2H2 domain-containing stress-associated protein 11 [Gossypium raimondii]	GO:0008270, GO:0046872, GO:0003676
GAV57299.1	292	460.685	7.21927E-162	gi|1050575309|ref|XP_017608551.1|PREDICTED: zinc finger AN1 and C2H2 domain-containing stress-associated protein 11 [Gossypium arboreum]	GO:0008270, GO:0046872, GO:0003676
GAV57300.1	1015	1490.32	0.0	gi|508717386|gb|EOY09283.1|Uncharacterized protein TCM_024710 isoform 1 [Theobroma cacao]	GO:0005886
GAV57302.1	1188	1263.44	0.0	gi|802728030|ref|XP_012086152.1|PREDICTED: leucine-rich repeat receptor-like tyrosine-protein kinase At2g41820 [Jatropha curcas]	GO:0016020, GO:0016021, GO:0004672, GO:0005524, GO:0006468
GAV57302.1	1188	1246.88	0.0	gi|1063507645|ref|XP_017977929.1|PREDICTED: leucine-rich repeat receptor-like tyrosine-protein kinase PXC3 isoform X1 [Theobroma cacao]	GO:0016020, GO:0016021, GO:0016310, GO:0004672, GO:0016301, GO:0005524, GO:0006468, GO:0005886
GAV57302.1	1188	1246.49	0.0	gi|566174544|ref|XP_002308032.2|leucine-rich repeat transmembrane protein kinase [Populus trichocarpa]	GO:0016020, GO:0016021, GO:0016310, GO:0004672, GO:0016301, GO:0005524, GO:0006468
GAV57302.1	1188	1241.48	0.0	gi|566208870|ref|XP_002323316.2|leucine-rich repeat transmembrane protein kinase [Populus trichocarpa]	GO:0016020, GO:0016021, GO:0016310, GO:0004672, GO:0016301, GO:0005524, GO:0006468
GAV57303.1	178	170.629	5.16794E-49	gi|567907659|ref|XP_006446143.1|hypothetical protein CICLE_v10017618mg [Citrus clementina]	GO:0003677, GO:0006351, GO:0006355, GO:0005634
GAV57304.1	241	298.13	1.93792E-96	gi|593786637|ref|XP_007156359.1|hypothetical protein PHAVU_003G279600g [Phaseolus vulgaris]	GO:0000166, GO:0004672, GO:0004674, GO:0005524, GO:0006468
GAV57304.1	241	298.13	3.38581E-96	gi|595850789|ref|XP_007209990.1|hypothetical protein PRUPE_ppa005252mg [Prunus persica]	GO:0000166, GO:0004672, GO:0004674, GO:0005524, GO:0006468
GAV57304.1	241	290.426	1.14237E-94	gi|508778059|gb|EOY25315.1|Kinase superfamily protein isoform 4 [Theobroma cacao]	GO:0000166, GO:0016310, GO:0004672, GO:0016301, GO:0004674, GO:0005524, GO:0006468
GAV57304.1	241	292.352	1.20143E-94	gi|947057795|gb|KRH07201.1|hypothetical protein GLYMA_16G074300 [Glycine max]	GO:0004672, GO:0005524, GO:0006468
GAV57305.1	469	789.26	0.0	gi|590688893|ref|XP_007043074.1|PREDICTED: probable anion transporter 5 [Theobroma cacao]	GO:0055085, GO:0016020, GO:0016021, GO:0005794, GO:0005315
GAV57305.1	469	782.711	0.0	gi|255578499|ref|XP_002530113.1|PREDICTED: probable anion transporter 5 [Ricinus communis]	GO:0055085, GO:0016020, GO:0016021
GAV57305.1	469	782.326	0.0	gi|726969665|gb|AIY53220.1|phosphate transporter [Manihot esculenta]	GO:0055085, GO:0016020, GO:0016021
GAV57305.1	469	781.171	0.0	gi|802701032|ref|XP_012083871.1|PREDICTED: probable anion transporter 5 [Jatropha curcas]	GO:0055085, GO:0016020, GO:0016021
GAV57305.1	469	779.245	0.0	gi|596298211|ref|XP_007227454.1|hypothetical protein PRUPE_ppa005821mg [Prunus persica]	GO:0055085, GO:0016020, GO:0016021
GAV57307.1	316	211.075	2.65629E-61	gi|593789588|ref|XP_007157833.1|hypothetical protein PHAVU_002G102000g [Phaseolus vulgaris]	GO:0000166, GO:0006810, GO:0005622, GO:0003676
GAV57307.1	316	204.912	6.66227E-59	gi|1044542837|ref|XP_017412149.1|PREDICTED: ras GTPase-activating protein-binding protein 2-like isoform X1 [Vigna angularis]	GO:0000166, GO:0006810, GO:0003676, GO:0005622
GAV57307.1	316	203.371	2.27497E-58	gi|920687760|gb|KOM31743.1|hypothetical protein LR48_Vigan01g129800 [Vigna angularis]	GO:0000166, GO:0006810, GO:0003676, GO:0005622
GAV57307.1	316	199.134	2.38972E-56	gi|223549249|gb|EEF50738.1|RNA binding protein, putative [Ricinus communis]	GO:0000166, GO:0006810, GO:0005622, GO:0003676
GAV57307.1	316	196.052	2.58621E-56	gi|763813518|gb|KJB80370.1|hypothetical protein B456_013G094700 [Gossypium raimondii]	GO:0000166, GO:0006810, GO:0005622, GO:0003676
GAV57309.1	675	848.581	0.0	gi|508716587|gb|EOY08484.1|BEL1-like homeodomain protein 1 isoform 1 [Theobroma cacao]	GO:0003677, GO:0010197, GO:0042803, GO:0005737, GO:0046982, GO:0006355, GO:0010201, GO:0005634
GAV57309.1	675	846.655	0.0	gi|255566131|ref|XP_002524053.1|PREDICTED: BEL1-like homeodomain protein 1 [Ricinus communis]	GO:0003677, GO:0006355, GO:0005634
GAV57309.1	675	837.025	0.0	gi|802611116|ref|XP_012074314.1|PREDICTED: BEL1-like homeodomain protein 1 [Jatropha curcas]	GO:0003677, GO:0006355, GO:0005634
GAV57309.1	675	837.025	0.0	gi|566209132|ref|XP_006373820.1|hypothetical protein POPTR_0016s07040g [Populus trichocarpa]	GO:0003677, GO:0006355, GO:0005634
GAV57309.1	675	832.402	0.0	gi|566177493|ref|XP_006381943.1|hypothetical protein POPTR_0006s21950g [Populus trichocarpa]	GO:0003677, GO:0006355, GO:0005634
GAV57310.1	784	1237.25	0.0	gi|255586525|ref|XP_002533901.1|PREDICTED: digalactosyldiacylglycerol synthase 1, chloroplastic [Ricinus communis]	GO:0016757, GO:0016740
GAV57312.1	260	503.442	7.786E-180	gi|566209145|ref|XP_002323387.2|ribosomal protein S8e [Populus trichocarpa]	GO:0000460, GO:0000470, GO:0030687, GO:0005840, GO:0005730
GAV57313.1	958	1293.49	0.0	gi|595811404|ref|XP_007203232.1|hypothetical protein PRUPE_ppa000956mg [Prunus persica]	GO:0000166, GO:0016020, GO:0016021, GO:0016310, GO:0004672, GO:0016740, GO:0016301, GO:0004674, GO:0005524, GO:0006468
GAV57313.1	958	1293.1	0.0	gi|823136683|ref|XP_012468108.1|PREDICTED: probable receptor protein kinase TMK1 [Gossypium raimondii]	GO:0000166, GO:0016020, GO:0016021, GO:0016310, GO:0016740, GO:0004672, GO:0016301, GO:0004674, GO:0005524, GO:0006468
GAV57313.1	958	1289.63	0.0	gi|802611134|ref|XP_012074324.1|PREDICTED: probable receptor protein kinase TMK1 [Jatropha curcas]	GO:0000166, GO:0016020, GO:0016021, GO:0016310, GO:0004672, GO:0016740, GO:0016301, GO:0004674, GO:0005524, GO:0006468
GAV57313.1	958	1285.01	0.0	gi|224091435|ref|XP_002309250.1|hypothetical protein POPTR_0006s22000g [Populus trichocarpa]	GO:0000166, GO:0016020, GO:0016021, GO:0016310, GO:0004672, GO:0016740, GO:0016301, GO:0004674, GO:0005524, GO:0006468
GAV57314.1	419	585.104	0.0	gi|508716573|gb|EOY08470.1|Serine/threonine-protein kinase irlC isoform 1 [Theobroma cacao]	GO:0016592, GO:0016310, GO:0016301
GAV57316.1	357	417.927	1.01112E-142	gi|566209153|ref|XP_002322789.2|hypothetical protein POPTR_0016s07150g [Populus trichocarpa]	GO:0048364, GO:0051301, GO:0045132, GO:0048653, GO:0000070, GO:0007062, GO:0006281, GO:0060772, GO:0009790, GO:0016407, GO:0009553, GO:0009793, GO:0034089, GO:0000724, GO:0005634
GAV57316.1	357	415.616	5.58662E-142	gi|823174313|ref|XP_012485740.1|PREDICTED: protein CHROMOSOME TRANSMISSION FIDELITY 7 [Gossypium raimondii]	GO:0007062, GO:0006281, GO:0051301, GO:0016407, GO:0045132, GO:0000070
GAV57316.1	357	414.846	1.35106E-141	gi|802611144|ref|XP_012074329.1|PREDICTED: protein CHROMOSOME TRANSMISSION FIDELITY 7 [Jatropha curcas]	GO:0007062, GO:0006281, GO:0016407, GO:0051301, GO:0045132, GO:0000070
GAV57317.1	216	332.028	1.12957E-112	gi|508716566|gb|EOY08463.1|Nudix hydrolase [Theobroma cacao]	GO:0009507, GO:0034432, GO:0016787
GAV57317.1	216	325.865	2.6748E-110	gi|1050591255|ref|XP_017616971.1|PREDICTED: nudix hydrolase 27, chloroplastic-like [Gossypium arboreum]	GO:0016787
GAV57317.1	216	325.479	3.32942E-110	gi|823136718|ref|XP_012468127.1|PREDICTED: nudix hydrolase 27, chloroplastic-like [Gossypium raimondii]	GO:0016787
GAV57317.1	216	324.324	1.01684E-109	gi|728839193|gb|KHG18636.1|Nudix hydrolase 27, chloroplastic -like protein [Gossypium arboreum]	GO:0016787
GAV57319.1	289	137.502	4.9662E-35	gi|508716562|gb|EOY08459.1|Embryo sac development arrest 12, putative [Theobroma cacao]	GO:0009561
GAV57320.1	638	1082.78	0.0	gi|508716559|gb|EOY08456.1|Exocyst subunit exo70 family protein A2 isoform 1 [Theobroma cacao]	GO:0000145, GO:0006887
GAV57320.1	638	1065.45	0.0	gi|566209157|ref|XP_002322790.2|hypothetical protein POPTR_0016s07170g [Populus trichocarpa]	GO:0000145, GO:0006887
GAV57320.1	638	1062.75	0.0	gi|595820084|ref|XP_007204602.1|hypothetical protein PRUPE_ppa002792mg [Prunus persica]	GO:0000145, GO:0006887
GAV57320.1	638	1055.05	0.0	gi|567874973|ref|XP_006430076.1|hypothetical protein CICLE_v10011277mg [Citrus clementina]	GO:0000145, GO:0006887
GAV57321.1	212	171.014	4.55018E-50	gi|508716558|gb|EOY08455.1|Hydroxyproline-rich glycoprotein family protein, putative [Theobroma cacao]	GO:0016020, GO:0016021
GAV57321.1	212	164.466	4.96613E-47	gi|224138346|ref|XP_002322791.1|hypothetical protein POPTR_0016s07180g [Populus trichocarpa]	GO:0016020, GO:0016021
GAV57321.1	212	162.155	9.22257E-47	gi|763749092|gb|KJB16531.1|hypothetical protein B456_002G235700 [Gossypium raimondii]	GO:0016020, GO:0016021
GAV57322.1	448	729.554	0.0	gi|823263912|ref|XP_012464713.1|PREDICTED: cysteine desulfurase 1, chloroplastic isoform X2 [Gossypium raimondii]	GO:0031071, GO:0030170, GO:0003824, GO:0006534
GAV57322.1	448	728.783	0.0	gi|643725520|gb|KDP34559.1|hypothetical protein JCGZ_11109 [Jatropha curcas]	GO:0030170, GO:0031071, GO:0003824, GO:0006534
GAV57322.1	448	728.013	0.0	gi|590585006|ref|XP_007015333.1|PREDICTED: cysteine desulfurase 1, chloroplastic [Theobroma cacao]	GO:0018283, GO:0030170, GO:0009507, GO:0031071, GO:0001887, GO:0003824, GO:0009000, GO:0006790, GO:0010269, GO:0006534
GAV57322.1	448	725.702	0.0	gi|823263910|ref|XP_012464712.1|PREDICTED: cysteine desulfurase 1, chloroplastic isoform X1 [Gossypium raimondii]	GO:0031071, GO:0030170, GO:0003824, GO:0006534
GAV57322.1	448	725.317	0.0	gi|1050565175|ref|XP_017603101.1|PREDICTED: cysteine desulfurase 1, chloroplastic [Gossypium arboreum]	GO:0030170, GO:0031071, GO:0003824, GO:0006534
GAV57323.1	277	223.402	1.52335E-68	gi|508716556|gb|EOY08453.1|Hydroxyproline-rich glycoprotein family protein, putative [Theobroma cacao]	GO:0016020, GO:0016021
GAV57323.1	277	208.764	9.14145E-63	gi|255583572|ref|XP_002532542.1|PREDICTED: protein YLS9 [Ricinus communis]	GO:0016020, GO:0016021
GAV57323.1	277	200.29	2.29034E-59	gi|703147854|ref|XP_010109196.1|hypothetical protein L484_002234 [Morus notabilis]	GO:0016020, GO:0016021	EXC21224.1, XP_010109196.1
GAV57323.1	277	196.823	2.80278E-58	gi|566177524|ref|XP_002309246.2|hydroxyproline-rich glycoprotein [Populus trichocarpa]	GO:0016020, GO:0016021
GAV57324.1	251	166.392	3.08986E-47	gi|802611156|ref|XP_012074336.1|PREDICTED: protein YLS9-like [Jatropha curcas]	GO:0016020, GO:0016021
GAV57324.1	251	156.762	9.10199E-44	gi|567874979|ref|XP_006430079.1|hypothetical protein CICLE_v10012623mg [Citrus clementina]	GO:0016020, GO:0016021
GAV57324.1	251	156.762	1.12926E-43	gi|641851727|gb|KDO70597.1|hypothetical protein CISIN_1g026507mg [Citrus sinensis]	GO:0016020, GO:0016021
GAV57325.1	213	265.774	1.44923E-87	gi|802611158|ref|XP_012074337.1|PREDICTED: protein YLS9-like [Jatropha curcas]	GO:0016020, GO:0016021
GAV57325.1	213	261.922	5.91478E-86	gi|255583570|ref|XP_002532541.1|PREDICTED: protein YLS9 [Ricinus communis]	GO:0016020, GO:0016021
GAV57325.1	213	251.136	1.15197E-81	gi|641851726|gb|KDO70596.1|hypothetical protein CISIN_1g028399mg [Citrus sinensis]	GO:0016020, GO:0016021
GAV57325.1	213	249.98	2.88648E-81	gi|567874981|ref|XP_006430080.1|hypothetical protein CICLE_v10012768mg [Citrus clementina]	GO:0016020, GO:0016021
GAV57326.1	235	268.47	6.16913E-88	gi|823136724|ref|XP_012468130.1|PREDICTED: protein YLS9-like [Gossypium raimondii]	GO:0016020, GO:0016021
GAV57326.1	235	266.929	2.26541E-87	gi|508716547|gb|EOY08444.1|Late embryogenesis abundant (LEA) hydroxyproline-rich glycoprotein family, putative [Theobroma cacao]	GO:0016020, GO:0016021
GAV57326.1	235	241.121	3.28991E-77	gi|802611160|ref|XP_012074338.1|PREDICTED: protein YLS9-like [Jatropha curcas]	GO:0016020, GO:0016021
GAV57327.1	220	116.316	9.57808E-29	gi|568856008|ref|XP_006481583.1|PREDICTED: uncharacterized protein LOC102621581 [Citrus sinensis]	GO:0016020, GO:0016021
GAV57327.1	220	115.931	1.27877E-28	gi|567874985|ref|XP_006430082.1|hypothetical protein CICLE_v10012763mg [Citrus clementina]	GO:0016020, GO:0016021
GAV57327.1	220	112.079	7.51586E-27	gi|508716545|gb|EOY08442.1|Uncharacterized protein TCM_022876 [Theobroma cacao]	GO:0016020, GO:0016021
GAV57327.1	220	109.768	4.78711E-26	gi|802611162|ref|XP_012074339.1|PREDICTED: uncharacterized protein LOC105635827 [Jatropha curcas]	GO:0016020, GO:0016021
GAV57327.1	220	103.605	9.53121E-24	gi|823174337|ref|XP_012485749.1|PREDICTED: uncharacterized protein LOC105799628 [Gossypium raimondii]	GO:0016020, GO:0016021
GAV57328.1	914	1219.91	0.0	gi|508716543|gb|EOY08440.1|Double Clp-N motif-containing P-loop nucleoside triphosphate hydrolases superfamily protein [Theobroma cacao]	GO:0019538, GO:0016787
GAV57328.1	914	1183.7	0.0	gi|567874987|ref|XP_006430083.1|hypothetical protein CICLE_v10011051mg [Citrus clementina]	GO:0019538
GAV57328.1	914	1182.55	0.0	gi|641851723|gb|KDO70593.1|hypothetical protein CISIN_1g003038mg [Citrus sinensis]	GO:0019538
GAV57328.1	914	1123.23	0.0	gi|566177537|ref|XP_002309392.2|heat shock family protein [Populus trichocarpa]	GO:0019538
GAV57333.1	230	320.472	3.34203E-109	gi|566209172|ref|XP_006373825.1|hypothetical protein POPTR_0016s07270g, partial [Populus trichocarpa]	GO:0009691, GO:0005829, GO:0016787, GO:0005634, GO:0016799
GAV57333.1	230	320.087	1.32329E-108	gi|590632760|ref|XP_007027931.1|PREDICTED: cytokinin riboside 5'-monophosphate phosphoribohydrolase LOG7 [Theobroma cacao]	GO:0009691, GO:0016787, GO:0016799
GAV57333.1	230	319.316	3.2133E-108	gi|224088402|ref|XP_002308442.1|hypothetical protein POPTR_0006s22120g [Populus trichocarpa]	GO:0009691, GO:0005829, GO:0005634, GO:0016787, GO:0016799
GAV57337.1	580	793.882	0.0	gi|508701338|gb|EOX93234.1|AAA-type ATPase family protein [Theobroma cacao]	GO:0003677, GO:0006260, GO:0005524
GAV57337.1	580	761.14	0.0	gi|823147464|ref|XP_012473644.1|PREDICTED: ATPase WRNIP1 [Gossypium raimondii]	GO:0003677, GO:0006260, GO:0005524
GAV57337.1	580	751.125	0.0	gi|567874425|ref|XP_006429802.1|hypothetical protein CICLE_v10011398mg [Citrus clementina]	GO:0003677, GO:0006260, GO:0005524
GAV57338.1	1853	3187.9	0.0	gi|731406146|ref|XP_010656059.1|PREDICTED: guanine nucleotide exchange factor SPIKE 1 isoform X1 [Vitis vinifera]	GO:0010928, GO:0016192, GO:0009958, GO:0070971, GO:0005829, GO:0019898, GO:0008064, GO:0008360, GO:0005085, GO:0007264, GO:0005089, GO:0051493, GO:0005634, GO:0005886, GO:0043547
GAV57338.1	1853	3182.5	0.0	gi|567874445|ref|XP_006429812.1|hypothetical protein CICLE_v10010893mg [Citrus clementina]	GO:0005085, GO:0007264, GO:0043547, GO:0005622
GAV57338.1	1853	3168.25	0.0	gi|823211839|ref|XP_012438685.1|PREDICTED: guanine nucleotide exchange factor SPIKE 1 [Gossypium raimondii]	GO:0007264, GO:0005085, GO:0043547, GO:0005622
GAV57339.1	87	141.739	2.90838E-37	gi|508773465|gb|EOY20721.1|DNA-directed RNA polymerase [Theobroma cacao]	GO:0003677, GO:0016779, GO:0003899, GO:0006351, GO:0016740
GAV57339.1	87	141.354	3.21955E-37	gi|604303803|gb|EYU23204.1|hypothetical protein MIMGU_mgv1a000506mg [Erythranthe guttata]	GO:0003677, GO:0016779, GO:0003899, GO:0006351, GO:0016740
GAV57339.1	87	141.354	3.2361E-37	gi|604335065|gb|EYU39043.1|hypothetical protein MIMGU_mgv1a000232mg [Erythranthe guttata]	GO:0003677, GO:0016779, GO:0003899, GO:0006351, GO:0016740
GAV57343.1	350	377.867	4.51384E-127	gi|802786715|ref|XP_012091740.1|PREDICTED: GDSL esterase/lipase At5g45910 [Jatropha curcas]	GO:0016788
GAV57343.1	350	368.237	3.9797E-123	gi|566165060|ref|XP_002305752.2|GDSL-motif lipase/hydrolase family protein [Populus trichocarpa]	GO:0016787, GO:0016788
GAV57345.1	112	211.846	4.59828E-64	gi|508780799|gb|EOY28055.1|Uncharacterized protein TCM_029736 [Theobroma cacao]	GO:0016020, GO:0016021
GAV57345.1	112	207.223	3.45418E-62	gi|731404618|ref|XP_010655495.1|PREDICTED: uncharacterized protein LOC100253275 [Vitis vinifera]	GO:0016020, GO:0016021
GAV57345.1	112	206.838	4.00856E-62	gi|147779645|emb|CAN64952.1|hypothetical protein VITISV_042281 [Vitis vinifera]	GO:0016020, GO:0016021
GAV57345.1	112	202.986	1.13698E-60	gi|802786719|ref|XP_012091741.1|PREDICTED: uncharacterized protein LOC105649642 [Jatropha curcas]	GO:0016020, GO:0016021
GAV57346.1	83	141.739	2.07481E-40	gi|12697496|emb|CAC28224.1|p-type H+-ATPase, partial [Sesbania rostrata]	GO:0000166, GO:0016021
GAV57346.1	83	141.354	4.35472E-40	gi|7378773|emb|CAB85497.1|H+-ATPase, partial [Medicago truncatula]	GO:0000166, GO:0016021, GO:0016787
GAV57350.1	99	179.874	5.58841E-52	gi|508780799|gb|EOY28055.1|Uncharacterized protein TCM_029736 [Theobroma cacao]	GO:0016020, GO:0016021
GAV57350.1	99	171.785	4.84415E-49	gi|802786719|ref|XP_012091741.1|PREDICTED: uncharacterized protein LOC105649642 [Jatropha curcas]	GO:0016020, GO:0016021
GAV57350.1	99	172.17	4.91335E-49	gi|731404618|ref|XP_010655495.1|PREDICTED: uncharacterized protein LOC100253275 [Vitis vinifera]	GO:0016020, GO:0016021
GAV57350.1	99	171.785	5.27001E-49	gi|224114712|ref|XP_002316836.1|hypothetical protein POPTR_0011s07590g [Populus trichocarpa]	GO:0016020, GO:0016021
GAV57352.1	163	239.965	5.72547E-76	gi|802786715|ref|XP_012091740.1|PREDICTED: GDSL esterase/lipase At5g45910 [Jatropha curcas]	GO:0016788
GAV57355.1	355	557.755	0.0	gi|223538245|gb|EEF39854.1|triacylglycerol lipase, putative [Ricinus communis]	GO:0006629, GO:0016787
GAV57355.1	355	545.043	0.0	gi|643704009|gb|KDP21073.1|hypothetical protein JCGZ_21544 [Jatropha curcas]	GO:0006629, GO:0016787
GAV57357.1	104	52.373	1.40285E-6	gi|641844428|gb|KDO63321.1|hypothetical protein CISIN_1g0475242mg, partial [Citrus sinensis]	GO:0006629, GO:0016787
GAV57357.1	104	47.7506	2.90918E-4	gi|595848761|ref|XP_007209593.1|hypothetical protein PRUPE_ppa011396mg [Prunus persica]	GO:0006629, GO:0016787
GAV57357.1	104	47.3654	5.8363E-4	gi|823224809|ref|XP_012445184.1|PREDICTED: phospholipase A1-IIgamma-like [Gossypium raimondii]	GO:0006629, GO:0016787
GAV57359.1	374	602.053	0.0	gi|802786715|ref|XP_012091740.1|PREDICTED: GDSL esterase/lipase At5g45910 [Jatropha curcas]	GO:0016788
GAV57359.1	374	575.859	0.0	gi|566165060|ref|XP_002305752.2|GDSL-motif lipase/hydrolase family protein [Populus trichocarpa]	GO:0016787, GO:0016788
GAV57359.1	374	570.852	0.0	gi|508780800|gb|EOY28056.1|GDSL-like Lipase/Acylhydrolase superfamily protein [Theobroma cacao]	GO:0016787, GO:0016788
GAV57366.1	196	258.84	2.78893E-85	gi|566194319|ref|XP_006377553.1|hypothetical protein POPTR_0011s07560g [Populus trichocarpa]	GO:0009507, GO:0005773
GAV57366.1	196	255.373	5.80223E-84	gi|508780785|gb|EOY28041.1|3R-hydroxymyristoyl- dehydratase-hydroxymyristoyl ACP dehydrase isoform 1 [Theobroma cacao]	GO:0009507, GO:0005773
GAV57374.1	160	106.686	2.16529E-26	gi|568826615|ref|XP_006467667.1|PREDICTED: 50S ribosomal protein L34, chloroplastic [Citrus sinensis]	GO:0003735, GO:0005840, GO:0006412, GO:0005622
GAV57374.1	160	105.145	7.67867E-26	gi|567914337|ref|XP_006449482.1|hypothetical protein CICLE_v10017015mg [Citrus clementina]	GO:0003735, GO:0005840, GO:0006412, GO:0005622
GAV57374.1	160	92.8189	1.26403E-21	gi|297740487|emb|CBI30669.3|unnamed protein product, partial [Vitis vinifera]	GO:0003735, GO:0005840, GO:0006412, GO:0005622
GAV57376.1	494	711.064	0.0	gi|508780779|gb|EOY28035.1|Maternal effect embryo arrest 18 [Theobroma cacao]	GO:0008233, GO:0006508, GO:0009793, GO:0048868, GO:0008234, GO:0016787
GAV57378.1	389	294.278	1.80868E-93	gi|920687888|gb|KOM31871.1|hypothetical protein LR48_Vigan01g142700 [Vigna angularis]	GO:0000166, GO:0003676
GAV57382.1	145	301.212	1.12123E-103	gi|255586760|ref|XP_002533999.1|PREDICTED: protein BUD31 homolog 2 [Ricinus communis]	GO:0005634
GAV57382.1	145	298.516	1.60791E-101	gi|629124800|gb|KCW89225.1|hypothetical protein EUGRSUZ_A01529 [Eucalyptus grandis]	GO:0005634
GAV57382.1	145	294.664	4.20597E-101	gi|351727539|ref|NP_001237676.1|uncharacterized protein LOC100305597 [Glycine max]	GO:0000398, GO:0005681, GO:0005634
GAV57383.1	1015	1612.43	0.0	gi|802565620|ref|XP_012067513.1|PREDICTED: U-box domain-containing protein 43 [Jatropha curcas]	GO:0016567, GO:0004842
GAV57383.1	1015	1602.8	0.0	gi|224107933|ref|XP_002314659.1|hypothetical protein POPTR_0010s08980g [Populus trichocarpa]	GO:0004842, GO:0016567
GAV57383.1	1015	1565.82	0.0	gi|508713957|gb|EOY05854.1|ARM repeat superfamily protein isoform 2 [Theobroma cacao]	GO:0016567, GO:0004842
GAV57383.1	1015	1553.88	0.0	gi|596285012|ref|XP_007225389.1|hypothetical protein PRUPE_ppa000746mg [Prunus persica]	GO:0016567, GO:0004842
GAV57384.1	712	1105.51	0.0	gi|641859147|gb|KDO77837.1|hypothetical protein CISIN_1g005071mg [Citrus sinensis]	GO:0006914, GO:0005737, GO:0008641
GAV57384.1	712	1103.97	0.0	gi|508780769|gb|EOY28025.1|ThiF family protein isoform 1 [Theobroma cacao]	GO:0006914, GO:0005737, GO:0005829, GO:0010150, GO:0008641
GAV57384.1	712	1101.27	0.0	gi|823228240|ref|XP_012446885.1|PREDICTED: ubiquitin-like modifier-activating enzyme atg7 [Gossypium raimondii]	GO:0006914, GO:0005737, GO:0008641
GAV57385.1	263	303.138	1.36483E-100	gi|567914355|ref|XP_006449491.1|hypothetical protein CICLE_v10016289mg [Citrus clementina]	GO:0046983
GAV57385.1	263	302.753	1.99856E-100	gi|950804816|gb|ALN42136.1|bHLH transcription factor [Prunus pseudocerasus]	GO:0046983
GAV57385.1	263	301.982	3.23912E-100	gi|595884005|ref|XP_007212891.1|hypothetical protein PRUPE_ppa021837mg [Prunus persica]	GO:0046983
GAV57387.1	465	627.091	0.0	gi|508780755|gb|EOY28011.1|Hydrolase-like protein family isoform 1 [Theobroma cacao]	GO:0016787
GAV57387.1	465	613.224	0.0	gi|508780757|gb|EOY28013.1|Hydrolase-like protein family isoform 3 [Theobroma cacao]	GO:0016787
GAV57398.1	368	694.501	0.0	gi|947115842|gb|KRH64144.1|hypothetical protein GLYMA_04G219100 [Glycine max]	GO:0005525
GAV57398.1	368	694.115	0.0	gi|356516297|ref|XP_003526832.1|PREDICTED: developmentally-regulated G-protein 3 [Glycine max]	GO:0005525
GAV57398.1	368	691.419	0.0	gi|508700386|gb|EOX92282.1|GTP-binding protein-related isoform 1 [Theobroma cacao]	GO:0005525
GAV57398.1	368	690.649	0.0	gi|225438553|ref|XP_002279867.1|PREDICTED: developmentally-regulated G-protein 3 isoform X2 [Vitis vinifera]	GO:0005525
GAV57398.1	368	687.952	0.0	gi|802615533|ref|XP_012075233.1|PREDICTED: developmentally-regulated G-protein 3 [Jatropha curcas]	GO:0005525
GAV57398.1	368	686.411	0.0	gi|695066565|ref|XP_009380178.1|PREDICTED: developmentally-regulated G-protein 3 [Musa acuminata subsp. malaccensis]	GO:0005525
GAV57401.1	240	327.405	5.22876E-111	gi|508714081|gb|EOY05978.1|Indole-3-butyric acid response 10 [Theobroma cacao]	GO:0008152, GO:0003824
GAV57401.1	240	314.694	6.80337E-106	gi|225433001|ref|XP_002284547.1|PREDICTED: enoyl-CoA delta isomerase 2, peroxisomal [Vitis vinifera]	GO:0008152, GO:0003824
GAV57401.1	240	313.923	1.38791E-105	gi|449432584|ref|XP_004134079.1|PREDICTED: 3-hydroxybutyryl-CoA dehydratase-like protein, mitochondrial [Cucumis sativus]	GO:0008152, GO:0003824
GAV57401.1	240	313.538	1.56545E-105	gi|449432586|ref|XP_004134080.1|PREDICTED: 3-hydroxybutyryl-CoA dehydratase-like protein, mitochondrial [Cucumis sativus]	GO:0008152, GO:0003824
GAV57405.1	298	358.607	2.38675E-121	gi|76782196|gb|ABA54868.1|putative shikimate kinase [Fagus sylvatica]	GO:0016310, GO:0016301
GAV57409.1	93	97.0561	9.47464E-24	gi|763790394|gb|KJB57390.1|hypothetical protein B456_009G161300 [Gossypium raimondii]	GO:0003735, GO:0005840, GO:0006412, GO:0005622
GAV57418.1	534	872.848	0.0	gi|508700377|gb|EOX92273.1|Cytochrome P450, family 78, subfamily A, polypeptide 7 [Theobroma cacao]	GO:0005506, GO:0016705, GO:0016491, GO:0046872, GO:0016020, GO:0016021, GO:0020037, GO:0055114, GO:0004497
GAV57418.1	534	865.144	0.0	gi|823140114|ref|XP_012469919.1|PREDICTED: cytochrome P450 78A7-like [Gossypium raimondii]	GO:0005506, GO:0016705, GO:0046872, GO:0016491, GO:0016020, GO:0016021, GO:0020037, GO:0055114, GO:0004497
GAV57419.1	157	93.2041	3.64398E-19	gi|508721787|gb|EOY13684.1|Cationic amino acid transporter 8 [Theobroma cacao]	GO:0016020, GO:0016021, GO:0015171, GO:0003333
GAV57419.1	157	90.8929	1.77432E-18	gi|823260385|ref|XP_012462914.1|PREDICTED: cationic amino acid transporter 8, vacuolar [Gossypium raimondii]	GO:0016020, GO:0016021, GO:0015171, GO:0003333
GAV57429.1	113	80.1073	2.93639E-15	gi|147778437|emb|CAN67366.1|hypothetical protein VITISV_007976 [Vitis vinifera]	GO:0015074, GO:0003676
GAV57430.1	355	492.656	8.03071E-173	gi|596218639|ref|XP_007224008.1|hypothetical protein PRUPE_ppa014966mg [Prunus persica]	GO:0003824
GAV57430.1	355	492.271	1.0641E-172	gi|224108884|ref|XP_002315003.1|hydrolase family protein [Populus trichocarpa]	GO:0003824, GO:0016787
GAV57434.1	198	140.198	1.48128E-38	gi|255542050|ref|XP_002512089.1|PREDICTED: PLASMODESMATA CALLOSE-BINDING PROTEIN 3 [Ricinus communis]	GO:0016787
GAV57434.1	198	140.198	2.92087E-38	gi|224112122|ref|XP_002316090.1|glycosyl hydrolase family protein [Populus trichocarpa]	GO:0016020, GO:0016021, GO:0030247, GO:0004553, GO:0016787, GO:0046658
GAV57434.1	198	135.576	6.48927E-37	gi|224098966|ref|XP_002311337.1|glycosyl hydrolase family protein [Populus trichocarpa]	GO:0030247, GO:0004553, GO:0046658, GO:0016787
GAV57436.1	261	355.91	1.64659E-119	gi|596162320|ref|XP_007222943.1|hypothetical protein PRUPE_ppa006751mg [Prunus persica]	GO:0004659, GO:0008299, GO:0002094, GO:0016020, GO:0016021, GO:0006744, GO:0031305
GAV57436.1	261	355.14	4.95198E-119	gi|508707257|gb|EOX99153.1|4-hydroxybenzoate polyprenyltransferase [Theobroma cacao]	GO:0004659, GO:0008299, GO:0016020, GO:0002094, GO:0016021, GO:0016740, GO:0006744, GO:0031305
GAV57436.1	261	351.288	1.1463E-117	gi|823209990|ref|XP_012438122.1|PREDICTED: 4-hydroxybenzoate polyprenyltransferase, mitochondrial-like [Gossypium raimondii]	GO:0004659, GO:0008299, GO:0002094, GO:0016020, GO:0016021, GO:0006744, GO:0031305
GAV57436.1	261	349.362	5.40071E-117	gi|593342364|ref|XP_007140050.1|hypothetical protein PHAVU_008G080300g [Phaseolus vulgaris]	GO:0004659, GO:0008299, GO:0016020, GO:0002094, GO:0016021, GO:0006744, GO:0031305
GAV57442.1	288	484.952	4.28764E-172	gi|802567988|ref|XP_012067762.1|PREDICTED: 14-3-3-like protein GF14 iota [Jatropha curcas]	GO:0019904
GAV57442.1	288	484.952	4.89057E-172	gi|641818732|gb|KDO39380.1|hypothetical protein CISIN_1g044502mg [Citrus sinensis]	GO:0019904
GAV57442.1	288	482.256	4.83678E-171	gi|596296462|ref|XP_007227176.1|hypothetical protein PRUPE_ppa020788mg, partial [Prunus persica]	GO:0019904
GAV57442.1	288	482.641	2.62782E-170	gi|567890857|ref|XP_006437949.1|hypothetical protein CICLE_v10033402mg [Citrus clementina]	GO:0019904
GAV57442.1	288	477.248	5.6992E-169	gi|255542058|ref|XP_002512093.1|PREDICTED: 14-3-3-like protein GF14 iota [Ricinus communis]	GO:0019904
GAV57443.1	131	159.844	3.14538E-48	gi|255542056|ref|XP_002512092.1|PREDICTED: uncharacterized protein LOC8264728 [Ricinus communis]	GO:0006355, GO:0043189, GO:0005634
GAV57443.1	131	161.384	3.22696E-48	gi|643734623|gb|KDP41293.1|hypothetical protein JCGZ_15700 [Jatropha curcas]	GO:0006355, GO:0043189, GO:0005634
GAV57443.1	131	159.458	5.43813E-48	gi|566191192|ref|XP_006378573.1|hypothetical protein POPTR_0010s16670g [Populus trichocarpa]	GO:0035267, GO:0006355, GO:0016573, GO:0043189, GO:0005634, GO:0006357
GAV57443.1	131	155.992	8.93051E-47	gi|823265794|ref|XP_012465619.1|PREDICTED: uncharacterized protein LOC105784317 isoform X1 [Gossypium raimondii]	GO:0006355, GO:0043189, GO:0005634
GAV57444.1	219	414.075	3.19119E-145	gi|596296462|ref|XP_007227176.1|hypothetical protein PRUPE_ppa020788mg, partial [Prunus persica]	GO:0019904
GAV57444.1	219	413.69	4.38569E-145	gi|802567988|ref|XP_012067762.1|PREDICTED: 14-3-3-like protein GF14 iota [Jatropha curcas]	GO:0019904
GAV57444.1	219	412.92	9.55585E-145	gi|823258176|ref|XP_012461792.1|PREDICTED: 14-3-3-like protein GF14 iota [Gossypium raimondii]	GO:0019904
GAV57444.1	219	412.535	1.37162E-144	gi|255542058|ref|XP_002512093.1|PREDICTED: 14-3-3-like protein GF14 iota [Ricinus communis]	GO:0019904
GAV57445.1	622	1078.54	0.0	gi|508709832|gb|EOY01729.1|Quasimodo2 like 2 isoform 2 [Theobroma cacao]	GO:0008168, GO:0032259
GAV57445.1	622	1076.23	0.0	gi|508709831|gb|EOY01728.1|Quasimodo2 like 2 isoform 1 [Theobroma cacao]	GO:0008168, GO:0032259
GAV57445.1	622	1075.85	0.0	gi|508709836|gb|EOY01733.1|Quasimodo2 like 2 isoform 6 [Theobroma cacao]	GO:0008168, GO:0032259
GAV57445.1	622	1070.84	0.0	gi|255542060|ref|XP_002512094.1|PREDICTED: probable methyltransferase PMT5 [Ricinus communis]	GO:0008168, GO:0032259
GAV57450.1	500	865.914	0.0	gi|567890881|ref|XP_006437961.1|hypothetical protein CICLE_v10031299mg [Citrus clementina]	GO:0004553, GO:0005975
GAV57450.1	500	850.507	0.0	gi|564815618|gb|AHC04401.1|beta-glucosidase 1 [Fragaria x ananassa]	GO:0004553, GO:0005975
GAV57450.1	500	850.121	0.0	gi|557357620|dbj|BAO04176.1|hypothetical protein [Delphinium grandiflorum]	GO:0004553, GO:0005975
GAV57450.1	500	848.581	0.0	gi|508709842|gb|EOY01739.1|Beta glucosidase 40 isoform 1 [Theobroma cacao]	GO:0004553, GO:0005975
GAV57451.1	588	520.776	4.29612E-177	gi|567892579|ref|XP_006438810.1|hypothetical protein CICLE_v10031172mg [Citrus clementina]	GO:0003677
GAV57451.1	588	516.153	2.85893E-175	gi|641864416|gb|KDO83102.1|hypothetical protein CISIN_1g009163mg [Citrus sinensis]	GO:0003677
GAV57456.1	494	543.117	0.0	gi|1063470504|ref|XP_017971048.1|PREDICTED: uncharacterized protein LOC18610284 [Theobroma cacao]	GO:0046872
GAV57456.1	494	521.161	8.43368E-179	gi|567892577|ref|XP_006438809.1|hypothetical protein CICLE_v10031223mg [Citrus clementina]	GO:0046872
GAV57456.1	494	515.768	1.00869E-176	gi|641864415|gb|KDO83101.1|hypothetical protein CISIN_1g041528mg [Citrus sinensis]	GO:0046872
GAV57456.1	494	466.463	4.33142E-157	gi|596299688|ref|XP_007227675.1|hypothetical protein PRUPE_ppa025764mg [Prunus persica]	GO:0046872, GO:0003676
GAV57459.1	486	681.019	0.0	gi|225439162|ref|XP_002267923.1|PREDICTED: protein DETOXIFICATION 24 [Vitis vinifera]	GO:0055085, GO:0016020, GO:0015297, GO:0016021, GO:0006855, GO:0015238
GAV57459.1	486	674.47	0.0	gi|508718509|gb|EOY10406.1|MATE efflux family protein [Theobroma cacao]	GO:0055085, GO:0016020, GO:0015297, GO:0016021, GO:0006855, GO:0015238
GAV57459.1	486	671.774	0.0	gi|359480947|ref|XP_002268350.2|PREDICTED: protein DETOXIFICATION 24 [Vitis vinifera]	GO:0055085, GO:0016020, GO:0015297, GO:0016021, GO:0006855, GO:0015238
GAV57459.1	486	668.307	0.0	gi|566199828|ref|XP_002319743.2|hypothetical protein POPTR_0013s06640g [Populus trichocarpa]	GO:0055085, GO:0016020, GO:0015297, GO:0016021, GO:0006855, GO:0015238
GAV57459.1	486	667.922	0.0	gi|255580252|ref|XP_002530956.1|PREDICTED: protein DETOXIFICATION 24 [Ricinus communis]	GO:0055085, GO:0016020, GO:0015297, GO:0016021, GO:0006855, GO:0015238
GAV57463.1	574	422.935	2.76376E-138	gi|661877649|emb|CDP18552.1|unnamed protein product [Coffea canephora]	GO:0003950
GAV57464.1	488	687.567	0.0	gi|225439162|ref|XP_002267923.1|PREDICTED: protein DETOXIFICATION 24 [Vitis vinifera]	GO:0055085, GO:0016020, GO:0015297, GO:0016021, GO:0006855, GO:0015238
GAV57464.1	488	657.522	0.0	gi|359480947|ref|XP_002268350.2|PREDICTED: protein DETOXIFICATION 24 [Vitis vinifera]	GO:0055085, GO:0016020, GO:0015297, GO:0016021, GO:0006855, GO:0015238
GAV57464.1	488	654.825	0.0	gi|823194621|ref|XP_012492379.1|PREDICTED: protein TRANSPARENT TESTA 12 isoform X1 [Gossypium raimondii]	GO:0055085, GO:0016020, GO:0015297, GO:0016021, GO:0006855, GO:0015238
GAV57464.1	488	652.899	0.0	gi|508718442|gb|EOY10339.1|MATE efflux family protein [Theobroma cacao]	GO:0055085, GO:0016020, GO:0015297, GO:0016021, GO:0006855, GO:0015238
GAV57469.1	466	601.282	0.0	gi|508718508|gb|EOY10405.1|Multidrug resistance pump, putative [Theobroma cacao]	GO:0055085, GO:0016020, GO:0015297, GO:0016021, GO:0006855, GO:0015238
GAV57469.1	466	590.882	0.0	gi|702246584|ref|XP_010055152.1|PREDICTED: protein DETOXIFICATION 24 isoform X2 [Eucalyptus grandis]	GO:0055085, GO:0016020, GO:0015297, GO:0016021, GO:0006855, GO:0015238
GAV57469.1	466	581.637	0.0	gi|823194799|ref|XP_012492423.1|PREDICTED: protein TRANSPARENT TESTA 12-like [Gossypium raimondii]	GO:0055085, GO:0016020, GO:0015297, GO:0016021, GO:0006855, GO:0015238
GAV57472.1	469	653.67	0.0	gi|508718508|gb|EOY10405.1|Multidrug resistance pump, putative [Theobroma cacao]	GO:0055085, GO:0016020, GO:0015297, GO:0016021, GO:0006855, GO:0015238
GAV57472.1	469	627.091	0.0	gi|702246584|ref|XP_010055152.1|PREDICTED: protein DETOXIFICATION 24 isoform X2 [Eucalyptus grandis]	GO:0055085, GO:0016020, GO:0015297, GO:0016021, GO:0006855, GO:0015238
GAV57472.1	469	625.55	0.0	gi|702246574|ref|XP_010055130.1|PREDICTED: protein DETOXIFICATION 24 isoform X2 [Eucalyptus grandis]	GO:0055085, GO:0016020, GO:0015297, GO:0016021, GO:0006855, GO:0015238
GAV57476.1	192	251.136	2.92573E-82	gi|590582645|ref|XP_007014680.1|PREDICTED: transcription initiation factor TFIID subunit 7 [Theobroma cacao]	GO:0005669, GO:0006367
GAV57476.1	192	247.284	1.50825E-80	gi|567131287|ref|XP_006392654.1|hypothetical protein EUTSA_v10011786mg [Eutrema salsugineum]	GO:0005669, GO:0006367
GAV57479.1	508	952.584	0.0	gi|166209291|gb|ABY85195.1|p-coumaryl-CoA 3'-hydroxylase [Populus alba x Populus grandidentata]	GO:0005506, GO:0016705, GO:0016491, GO:0046872, GO:0020037, GO:0055114, GO:0004497
GAV57479.1	508	949.888	0.0	gi|429326400|gb|AFZ78540.1|p-coumarate 3-hydroxylase [Populus tomentosa]	GO:0005506, GO:0016491, GO:0046872, GO:0016705, GO:0020037, GO:0055114, GO:0004497
GAV57479.1	508	944.495	0.0	gi|255570490|ref|XP_002526203.1|PREDICTED: cytochrome P450 98A2 [Ricinus communis]	GO:0005506, GO:0016705, GO:0046872, GO:0016491, GO:0016020, GO:0016021, GO:0020037, GO:0055114, GO:0004497, GO:0016711
GAV57479.1	508	943.725	0.0	gi|643727253|gb|KDP35769.1|hypothetical protein JCGZ_10726 [Jatropha curcas]	GO:0005506, GO:0046872, GO:0016491, GO:0016705, GO:0020037, GO:0055114, GO:0004497
GAV57479.1	508	942.954	0.0	gi|224089905|ref|XP_002308860.1|Cytochrome P450 98A3 family protein [Populus trichocarpa]	GO:0005506, GO:0016491, GO:0016705, GO:0046872, GO:0009809, GO:0016020, GO:0020037, GO:0016709, GO:0055114, GO:0004497
GAV57479.1	508	937.176	0.0	gi|596176865|ref|XP_007223235.1|hypothetical protein PRUPE_ppa004404mg [Prunus persica]	GO:0005506, GO:0016491, GO:0046872, GO:0016705, GO:0016020, GO:0016021, GO:0020037, GO:0055114, GO:0004497
GAV57482.1	229	409.068	1.28855E-143	gi|596298903|ref|XP_007227569.1|hypothetical protein PRUPE_ppa010913mg [Prunus persica]	GO:0005739, GO:0016020, GO:0006744, GO:0005743, GO:0031314
GAV57482.1	229	401.749	1.09084E-140	gi|566183166|ref|XP_002312287.2|Ubiquinone biosynthesis protein COQ4 [Populus trichocarpa]	GO:0005739, GO:0016020, GO:0006744, GO:0031314, GO:0005743
GAV57483.1	2049	3141.67	0.0	gi|508718492|gb|EOY10389.1|DNA binding,ATP binding,nucleic acid bindin isoform 1 [Theobroma cacao]	GO:0005524
GAV57483.1	2049	3081.97	0.0	gi|823260171|ref|XP_012462806.1|PREDICTED: TATA-binding protein-associated factor BTAF1 [Gossypium raimondii]	GO:0005524
GAV57484.1	320	508.449	1.477E-176	gi|223544033|gb|EEF45559.1|3-hydroxyacyl-CoA dehyrogenase, putative [Ricinus communis]	GO:0008152, GO:0003824, GO:0003857, GO:0016491, GO:0008692, GO:0055114, GO:0006631, GO:0016853
GAV57484.1	320	514.227	3.11938E-176	gi|674781086|gb|AIL29217.1|fatty acid beta-oxidation multifunctional protein [Camellia oleifera]	GO:0008152, GO:0016491, GO:0003857, GO:0003824, GO:0006631, GO:0055114
GAV57484.1	320	511.146	5.56552E-175	gi|508714660|gb|EOY06557.1|Multifunctional protein 2 [Theobroma cacao]	GO:0008152, GO:0016491, GO:0003824, GO:0003857, GO:0055114, GO:0006631
GAV57487.1	1379	871.692	0.0	gi|508718500|gb|EOY10397.1|Uncharacterized protein TCM_025760 [Theobroma cacao]	GO:0016020, GO:0016021
GAV57487.1	1379	773.852	0.0	gi|703155979|ref|XP_010111345.1|hypothetical protein L484_028002 [Morus notabilis]	GO:0016020, GO:0016021	EXC30823.1, XP_010111345.1
GAV57487.1	1379	697.197	0.0	gi|351721762|ref|NP_001237988.1|uncharacterized protein LOC100101840 [Glycine max]	GO:0016020, GO:0016021
GAV57487.1	1379	697.197	0.0	gi|734423256|gb|KHN42160.1|hypothetical protein glysoja_021650 [Glycine soja]	GO:0016020, GO:0016021
GAV57487.1	1379	691.034	0.0	gi|734408223|gb|KHN34605.1|hypothetical protein glysoja_011158 [Glycine soja]	GO:0016020, GO:0016021
GAV57488.1	341	353.599	2.61679E-118	gi|596290698|ref|XP_007226221.1|hypothetical protein PRUPE_ppa017014mg [Prunus persica]	GO:0008168, GO:0032259
GAV57488.1	341	320.857	5.19639E-105	gi|702420128|ref|XP_010066562.1|PREDICTED: probable S-adenosylmethionine-dependent methyltransferase At5g38780 [Eucalyptus grandis]	GO:0008168, GO:0032259
GAV57493.1	517	709.523	0.0	gi|508718491|gb|EOY10388.1|Seven transmembrane MLO family protein [Theobroma cacao]	GO:0009607, GO:0005516, GO:0016020, GO:0016021, GO:0006952, GO:0005886
GAV57493.1	517	709.523	0.0	gi|661902941|ref|NP_001284374.1|MLO-like protein 1 [Cucumis melo]	GO:0009607, GO:0005516, GO:0016020, GO:0016021, GO:0006952
GAV57493.1	517	700.279	0.0	gi|567889611|ref|XP_006437326.1|hypothetical protein CICLE_v10031281mg [Citrus clementina]	GO:0009607, GO:0005516, GO:0016020, GO:0016021, GO:0006952
GAV57494.1	587	719.539	0.0	gi|641826300|gb|KDO45528.1|hypothetical protein CISIN_1g006541mg [Citrus sinensis]	GO:0008152, GO:0003735, GO:0030529, GO:0005840, GO:0070569, GO:0006412, GO:0005622
GAV57494.1	587	719.539	0.0	gi|567897782|ref|XP_006441379.1|hypothetical protein CICLE_v10023278mg [Citrus clementina]	GO:0008152, GO:0003735, GO:0030529, GO:0005840, GO:0006412, GO:0070569, GO:0005622
GAV57494.1	587	674.085	0.0	gi|223536693|gb|EEF38334.1|utp-glucose-1-phosphate uridylyltransferase, putative [Ricinus communis]	GO:0008152, GO:0016779, GO:0003735, GO:0016740, GO:0005840, GO:0003983, GO:0006412, GO:0070569, GO:0005622
GAV57495.1	306	315.849	1.2797E-104	gi|643732516|gb|KDP39612.1|hypothetical protein JCGZ_02632 [Jatropha curcas]	GO:0003735, GO:0030529, GO:0005840, GO:0006412, GO:0005622
GAV57495.1	306	312.768	1.95503E-102	gi|566199843|ref|XP_002319213.2|hypothetical protein POPTR_0013s06710g [Populus trichocarpa]	GO:0003735, GO:0030529, GO:0005840, GO:0006412, GO:0005622
GAV57495.1	306	309.301	3.48243E-102	gi|823263001|ref|XP_012464262.1|PREDICTED: 50S ribosomal protein L3, chloroplastic [Gossypium raimondii]	GO:0003735, GO:0030529, GO:0005840, GO:0006412, GO:0005622
GAV57495.1	306	309.301	5.26633E-102	gi|255565958|ref|XP_002523967.1|PREDICTED: 50S ribosomal protein L3, chloroplastic [Ricinus communis]	GO:0003735, GO:0030529, GO:0005840, GO:0006412, GO:0005622
GAV57495.1	306	308.916	6.96797E-102	gi|225436243|ref|XP_002271466.1|PREDICTED: 50S ribosomal protein L3, chloroplastic [Vitis vinifera]	GO:0003735, GO:0030529, GO:0005840, GO:0006412, GO:0005622
GAV57497.1	1167	1293.1	0.0	gi|508718480|gb|EOY10377.1|Leucine-rich repeat containing protein, putative isoform 1 [Theobroma cacao]	GO:0043531, GO:0006952
GAV57497.1	1167	1261.9	0.0	gi|567889619|ref|XP_006437330.1|hypothetical protein CICLE_v10030540mg [Citrus clementina]	GO:0043531, GO:0006952
GAV57497.1	1167	1261.13	0.0	gi|567889617|ref|XP_006437329.1|hypothetical protein CICLE_v10030540mg [Citrus clementina]	GO:0043531, GO:0006952
GAV57497.1	1167	1260.74	0.0	gi|802585223|ref|XP_012070310.1|PREDICTED: disease resistance protein RGA2-like [Jatropha curcas]	GO:0043531, GO:0006952
GAV57497.1	1167	1255.74	0.0	gi|641830332|gb|KDO49422.1|hypothetical protein CISIN_1g000962mg [Citrus sinensis]	GO:0043531, GO:0006952
GAV57497.1	1167	1255.35	0.0	gi|641830333|gb|KDO49423.1|hypothetical protein CISIN_1g000962mg [Citrus sinensis]	GO:0043531, GO:0006952
GAV57501.1	455	812.372	0.0	gi|1063473728|ref|XP_017971947.1|PREDICTED: lipase isoform X2 [Theobroma cacao]	GO:0016787
GAV57501.1	455	806.979	0.0	gi|225468648|ref|XP_002268069.1|PREDICTED: uncharacterized protein LOC100260858 isoform X1 [Vitis vinifera]	GO:0016020, GO:0016021
GAV57502.1	180	191.045	4.69063E-60	gi|823212198|ref|XP_012438853.1|PREDICTED: protein Asterix [Gossypium raimondii]	GO:0016020, GO:0016021
GAV57502.1	180	186.037	4.50911E-58	gi|508774779|gb|EOY22035.1|UPF0139 membrane protein [Theobroma cacao]	GO:0016020, GO:0016021
GAV57502.1	180	184.496	1.6272E-57	gi|702496368|ref|XP_010037224.1|PREDICTED: protein Asterix [Eucalyptus grandis]	GO:0016020, GO:0016021
GAV57502.1	180	182.956	9.0633E-57	gi|703119542|ref|XP_010101895.1|hypothetical protein L484_015485 [Morus notabilis]	GO:0016020, GO:0016021	EXB90191.1, XP_010101895.1
GAV57502.1	180	180.644	6.0642E-56	gi|449440838|ref|XP_004138191.1|PREDICTED: protein Asterix [Cucumis sativus]	GO:0016020, GO:0016021
GAV57503.1	468	548.51	0.0	gi|567896458|ref|XP_006440717.1|hypothetical protein CICLE_v10024412mg [Citrus clementina]	GO:0008152, GO:0016758
GAV57503.1	468	545.043	0.0	gi|568847816|ref|XP_006477727.1|PREDICTED: UDP-glycosyltransferase 83A1 [Citrus sinensis]	GO:0008152, GO:0016758
GAV57503.1	468	507.294	1.09015E-174	gi|566189965|ref|XP_002314683.2|hypothetical protein POPTR_0010s09500g [Populus trichocarpa]	GO:0008152, GO:0016757, GO:0016758, GO:0080043, GO:0080044, GO:0052696, GO:0043231, GO:0016740, GO:0009813
GAV57503.1	468	495.352	3.89482E-170	gi|595846007|ref|XP_007209049.1|hypothetical protein PRUPE_ppa022508mg [Prunus persica]	GO:0008152, GO:0016758
GAV57503.1	468	485.337	6.60184E-166	gi|566198982|ref|XP_006375759.1|hypothetical protein POPTR_0013s02370g [Populus trichocarpa]	GO:0008152, GO:0016757, GO:0016758, GO:0080043, GO:0080044, GO:0052696, GO:0043231, GO:0016740, GO:0009813
GAV57505.1	129	95.5153	3.43028E-22	gi|223546287|gb|EEF47789.1|transcription factor, putative [Ricinus communis]	GO:0003677, GO:0006351, GO:0006355, GO:0005634
GAV57505.1	129	92.4337	2.4144E-21	gi|925170213|gb|ALC79023.1|NAC transcription factors 46 [Manihot esculenta]	GO:0003677, GO:0006351, GO:0006355, GO:0005634
GAV57506.1	729	1204.89	0.0	gi|641835630|gb|KDO54604.1|hypothetical protein CISIN_1g004762mg [Citrus sinensis]	GO:0000166, GO:0016020, GO:0016021, GO:0004143, GO:0016310, GO:0016740, GO:0016301, GO:0035556, GO:0005524, GO:0007205, GO:0005622
GAV57506.1	729	1201.81	0.0	gi|508774758|gb|EOY22014.1|Diacylglycerol kinase1 isoform 1 [Theobroma cacao]	GO:0000166, GO:0016020, GO:0016021, GO:0004143, GO:0016310, GO:0016740, GO:0016301, GO:0035556, GO:0005524, GO:0007205, GO:0005622
GAV57506.1	729	1197.19	0.0	gi|567896440|ref|XP_006440708.1|hypothetical protein CICLE_v10019025mg [Citrus clementina]	GO:0000166, GO:0016020, GO:0016021, GO:0004143, GO:0016310, GO:0016740, GO:0016301, GO:0035556, GO:0005524, GO:0005622, GO:0007205
GAV57506.1	729	1196.8	0.0	gi|255547253|ref|XP_002514684.1|PREDICTED: diacylglycerol kinase 1 [Ricinus communis]	GO:0000166, GO:0016020, GO:0016021, GO:0004143, GO:0016310, GO:0016740, GO:0016301, GO:0035556, GO:0005524, GO:0007205, GO:0005622
GAV57506.1	729	1190.64	0.0	gi|595852554|ref|XP_007210336.1|hypothetical protein PRUPE_ppa002021mg [Prunus persica]	GO:0000166, GO:0016020, GO:0016021, GO:0004143, GO:0016310, GO:0016740, GO:0016301, GO:0035556, GO:0005524, GO:0005622, GO:0007205
GAV57506.1	729	1190.25	0.0	gi|224121474|ref|XP_002318591.1|Diacylglycerol kinase 1 family protein [Populus trichocarpa]	GO:0000166, GO:0016020, GO:0016021, GO:0004143, GO:0016310, GO:0016740, GO:0016301, GO:0035556, GO:0005524, GO:0005622, GO:0007205
GAV57507.1	113	96.2857	3.46646E-23	gi|508774757|gb|EOY22013.1|ATP-binding cassette sub-family D member 4, putative [Theobroma cacao]	GO:0005524
GAV57513.1	495	912.138	0.0	gi|802653353|ref|XP_012080355.1|PREDICTED: UDP-glucose 6-dehydrogenase 1-like [Jatropha curcas]	GO:0016616, GO:0016491, GO:0051287, GO:0003979, GO:0055114
GAV57513.1	495	908.672	0.0	gi|823122339|ref|XP_012470496.1|PREDICTED: UDP-glucose 6-dehydrogenase 5-like [Gossypium raimondii]	GO:0016616, GO:0016491, GO:0051287, GO:0003979, GO:0055114
GAV57513.1	495	906.746	0.0	gi|508774754|gb|EOY22010.1|UDP-glucose 6-dehydrogenase family protein isoform 1 [Theobroma cacao]	GO:0016616, GO:0016491, GO:0051287, GO:0003979, GO:0055114
GAV57513.1	495	904.434	0.0	gi|985801699|ref|NP_001306900.1|UDP-glucose 6-dehydrogenase 1 [Eucalyptus grandis]	GO:0016616, GO:0016491, GO:0051287, GO:0003979, GO:0055114
GAV57514.1	202	313.538	4.11287E-103	gi|297733678|emb|CBI14925.3|unnamed protein product, partial [Vitis vinifera]	GO:0005506, GO:0046872, GO:0016491, GO:0016705, GO:0044550, GO:0016020, GO:0016709, GO:0020037, GO:0055114, GO:0004497
GAV57514.1	202	315.464	5.16518E-103	gi|508775026|gb|EOY22282.1|Cytochrome P450, family 71, subfamily A, polypeptide 25, putative [Theobroma cacao]	GO:0005506, GO:0046872, GO:0016705, GO:0016491, GO:0016020, GO:0016021, GO:0020037, GO:0055114, GO:0004497
GAV57514.1	202	311.997	9.07339E-102	gi|147767047|emb|CAN67678.1|hypothetical protein VITISV_035274 [Vitis vinifera]	GO:0005506, GO:0016705, GO:0016491, GO:0046872, GO:0016020, GO:0016021, GO:0020037, GO:0055114, GO:0004497
GAV57514.1	202	308.916	1.33498E-100	gi|255540465|ref|XP_002511297.1|PREDICTED: cytochrome P450 71A26 [Ricinus communis]	GO:0005506, GO:0016491, GO:0046872, GO:0016705, GO:0016020, GO:0050592, GO:0016021, GO:0020037, GO:0055114, GO:0004497, GO:0047085
GAV57515.1	615	674.855	0.0	gi|508775026|gb|EOY22282.1|Cytochrome P450, family 71, subfamily A, polypeptide 25, putative [Theobroma cacao]	GO:0005506, GO:0046872, GO:0016705, GO:0016491, GO:0016020, GO:0016021, GO:0020037, GO:0055114, GO:0004497
GAV57515.1	615	660.218	0.0	gi|147767047|emb|CAN67678.1|hypothetical protein VITISV_035274 [Vitis vinifera]	GO:0005506, GO:0016705, GO:0016491, GO:0046872, GO:0016020, GO:0016021, GO:0020037, GO:0055114, GO:0004497
GAV57515.1	615	648.277	0.0	gi|255540465|ref|XP_002511297.1|PREDICTED: cytochrome P450 71A26 [Ricinus communis]	GO:0005506, GO:0016491, GO:0046872, GO:0016705, GO:0016020, GO:0050592, GO:0016021, GO:0020037, GO:0055114, GO:0004497, GO:0047085
GAV57518.1	1044	1736.85	0.0	gi|802612514|ref|XP_012074662.1|PREDICTED: putative pre-mRNA-splicing factor ATP-dependent RNA helicase DHX16 [Jatropha curcas]	GO:0000166, GO:0008026, GO:0004386, GO:0016787, GO:0005524, GO:0003676
GAV57518.1	1044	1721.83	0.0	gi|595843231|ref|XP_007208575.1|hypothetical protein PRUPE_ppa023487mg [Prunus persica]	GO:0000166, GO:0008026, GO:0004386, GO:0005524, GO:0016787, GO:0003676
GAV57522.1	261	425.631	4.18215E-149	gi|590668478|ref|XP_007037504.1|PREDICTED: plant intracellular Ras-group-related LRR protein 7 [Theobroma cacao]	GO:0005886
GAV57530.1	585	1019.99	0.0	gi|802581474|ref|XP_012069735.1|PREDICTED: pyruvate kinase isozyme A, chloroplastic [Jatropha curcas]	GO:0030955, GO:0000287, GO:0003824, GO:0006096, GO:0016310, GO:0016740, GO:0016301, GO:0004743
GAV57530.1	585	1012.68	0.0	gi|566184227|ref|XP_002311649.2|pyruvate phosphotransferase family protein [Populus trichocarpa]	GO:0030955, GO:0000287, GO:0003824, GO:0006096, GO:0016310, GO:0016740, GO:0016301, GO:0004743
GAV57530.1	585	1011.91	0.0	gi|590658658|ref|XP_007034916.1|PREDICTED: pyruvate kinase isozyme A, chloroplastic [Theobroma cacao]	GO:0030955, GO:0000287, GO:0003824, GO:0006096, GO:0016310, GO:0016740, GO:0016301, GO:0004743
GAV57530.1	585	1010.36	0.0	gi|225432854|ref|XP_002279975.1|PREDICTED: pyruvate kinase isozyme A, chloroplastic [Vitis vinifera]	GO:0030955, GO:0000287, GO:0003824, GO:0006096, GO:0016310, GO:0016740, GO:0016301, GO:0004743
GAV57530.1	585	1007.28	0.0	gi|255551999|ref|XP_002517044.1|PREDICTED: pyruvate kinase isozyme A, chloroplastic [Ricinus communis]	GO:0030955, GO:0000287, GO:0000166, GO:0009507, GO:0003824, GO:0046872, GO:0016310, GO:0016740, GO:0016301, GO:0006096, GO:0005524, GO:0004743, GO:0009536
GAV57530.1	585	1003.05	0.0	gi|567853890|ref|XP_006420065.1|hypothetical protein CICLE_v10004616mg [Citrus clementina]	GO:0030955, GO:0000287, GO:0003824, GO:0006096, GO:0016310, GO:0016740, GO:0016301, GO:0004743
GAV57531.1	187	368.622	4.56279E-129	gi|590658651|ref|XP_007034914.1|PREDICTED: ADP-ribosylation factor-like protein 5 [Theobroma cacao]	GO:0000166, GO:0005525, GO:0007264, GO:0005622, GO:0005886
GAV57531.1	187	366.311	3.96318E-128	gi|1000971067|ref|XP_015573533.1|PREDICTED: ADP-ribosylation factor-like protein 5 [Ricinus communis]	GO:0005525, GO:0000166, GO:0007264, GO:0005622
GAV57531.1	187	364.385	2.05524E-127	gi|703142366|ref|XP_010107737.1|ADP-ribosylation factor-like protein 5 [Morus notabilis]	GO:0000166, GO:0005525, GO:0007264, GO:0005622	XP_010107737.1, EXC16772.1
GAV57532.1	105	132.88	2.99044E-38	gi|224134793|ref|XP_002321907.1|G-protein GAMMA SUBUNIT 2 [Populus trichocarpa]	GO:0005834, GO:0007186, GO:0004871
GAV57532.1	105	126.716	8.41443E-36	gi|255552003|ref|XP_002517046.1|PREDICTED: guanine nucleotide-binding protein subunit gamma 2 [Ricinus communis]	GO:0005834, GO:0007186, GO:0004871
GAV57532.1	105	124.79	3.77362E-35	gi|590658647|ref|XP_007034913.1|PREDICTED: guanine nucleotide-binding protein subunit gamma 2 [Theobroma cacao]	GO:0005834, GO:0010540, GO:0018342, GO:0007186, GO:0048527, GO:0004871, GO:0018345, GO:0009845, GO:0005886
GAV57532.1	105	124.79	4.22352E-35	gi|596288507|ref|XP_007225948.1|hypothetical protein PRUPE_ppa013749mg [Prunus persica]	GO:0005834, GO:0007186, GO:0004871
GAV57533.1	155	138.272	6.07643E-38	gi|449432586|ref|XP_004134080.1|PREDICTED: 3-hydroxybutyryl-CoA dehydratase-like protein, mitochondrial [Cucumis sativus]	GO:0008152, GO:0003824
GAV57533.1	155	133.65	3.4503E-36	gi|802581582|ref|XP_012069795.1|PREDICTED: peroxisomal bifunctional enzyme-like [Jatropha curcas]	GO:0008152, GO:0003824
GAV57535.1	562	639.802	0.0	gi|508713940|gb|EOY05837.1|Uncharacterized protein TCM_020734 [Theobroma cacao]	GO:0009570, GO:0009507
GAV57535.1	562	627.091	0.0	gi|731389420|ref|XP_010649976.1|PREDICTED: uncharacterized protein LOC100256346 isoform X1 [Vitis vinifera]	GO:0009570, GO:0009507
GAV57536.1	215	306.605	1.7822E-103	gi|802632277|ref|XP_012077313.1|PREDICTED: NADH dehydrogenase [ubiquinone] iron-sulfur protein 7, mitochondrial [Jatropha curcas]	GO:0016491, GO:0046872, GO:0048038, GO:0008137, GO:0055114, GO:0051539, GO:0051536
GAV57536.1	215	305.834	3.59843E-103	gi|255550832|ref|XP_002516464.1|PREDICTED: NADH dehydrogenase [ubiquinone] iron-sulfur protein 7, mitochondrial [Ricinus communis]	GO:0003954, GO:0016491, GO:0046872, GO:0048038, GO:0008137, GO:0055114, GO:0051539, GO:0051536
GAV57537.1	336	529.635	0.0	gi|508713939|gb|EOY05836.1|S-adenosyl-L-methionine-dependent methyltransferases superfamily protein [Theobroma cacao]	GO:0008152, GO:0016020, GO:0016021, GO:0016740, GO:0008168, GO:0032259
GAV57537.1	336	525.013	0.0	gi|255552017|ref|XP_002517053.1|PREDICTED: 2-methyl-6-phytyl-1,4-hydroquinone methyltransferase, chloroplastic [Ricinus communis]	GO:0008152, GO:0019031, GO:0016020, GO:0016021, GO:0008168, GO:0032259
GAV57537.1	336	524.628	0.0	gi|641834981|gb|KDO53965.1|hypothetical protein CISIN_1g019479mg [Citrus sinensis]	GO:0008152, GO:0016020, GO:0016021, GO:0008168, GO:0032259
GAV57537.1	336	524.242	0.0	gi|567853876|ref|XP_006420058.1|hypothetical protein CICLE_v10005361mg [Citrus clementina]	GO:0008152, GO:0016020, GO:0016021, GO:0008168, GO:0032259
GAV57537.1	336	519.235	0.0	gi|823163957|ref|XP_012481925.1|PREDICTED: 2-methyl-6-phytyl-1,4-hydroquinone methyltransferase, chloroplastic-like isoform X1 [Gossypium raimondii]	GO:0008152, GO:0016020, GO:0016021, GO:0008168, GO:0032259
GAV57537.1	336	519.235	0.0	gi|728831947|gb|KHG11390.1|37 kDa inner envelope membrane, chloroplastic [Gossypium arboreum]	GO:0008152, GO:0016020, GO:0016021, GO:0008168, GO:0032259
GAV57538.1	150	266.544	9.78451E-90	gi|225432844|ref|XP_002283755.1|PREDICTED: calmodulin-like protein 11 [Vitis vinifera]	GO:0005509
GAV57538.1	150	265.774	1.77488E-89	gi|590658627|ref|XP_007034907.1|PREDICTED: calmodulin-like protein 8 [Theobroma cacao]	GO:0005509
GAV57538.1	150	265.388	2.33012E-89	gi|802581459|ref|XP_012069727.1|PREDICTED: calmodulin-like protein 11 [Jatropha curcas]	GO:0005509
GAV57539.1	1019	1613.2	0.0	gi|508713931|gb|EOY05828.1|Autoinhibited calcium ATPase [Theobroma cacao]	GO:0000166, GO:0046872, GO:0016020, GO:0006816, GO:0016021, GO:0005388, GO:0070588, GO:0006810, GO:0006811, GO:0005524, GO:0016787
GAV57539.1	1019	1611.28	0.0	gi|508713930|gb|EOY05827.1|Autoinhibited calcium ATPase [Theobroma cacao]	GO:0000166, GO:0046872, GO:0006816, GO:0016020, GO:0016021, GO:0005388, GO:0070588, GO:0006810, GO:0006811, GO:0005524, GO:0016787
GAV57539.1	1019	1597.79	0.0	gi|255552023|ref|XP_002517056.1|PREDICTED: putative calcium-transporting ATPase 13, plasma membrane-type [Ricinus communis]	GO:0000166, GO:0046872, GO:0016020, GO:0006816, GO:0016021, GO:0005388, GO:0070588, GO:0006810, GO:0006811, GO:0005524, GO:0016787
GAV57540.1	1183	1766.9	0.0	gi|255555150|ref|XP_002518612.1|PREDICTED: phosphoglucan, water dikinase, chloroplastic [Ricinus communis]	GO:0051752, GO:0003824, GO:0016310, GO:2001070, GO:0016740, GO:0016301, GO:0030246, GO:0005524
GAV57540.1	1183	1748.02	0.0	gi|643722861|gb|KDP32558.1|hypothetical protein JCGZ_13108 [Jatropha curcas]	GO:0003824, GO:0016310, GO:2001070, GO:0016301, GO:0030246, GO:0005524
GAV57540.1	1183	1730.3	0.0	gi|823244519|ref|XP_012454921.1|PREDICTED: phosphoglucan, water dikinase, chloroplastic [Gossypium raimondii]	GO:0003824, GO:0016310, GO:2001070, GO:0016301, GO:0030246, GO:0005524
GAV57541.1	466	815.068	0.0	gi|567853856|ref|XP_006420048.1|hypothetical protein CICLE_v10004927mg [Citrus clementina]	GO:0004781, GO:0000103
GAV57541.1	466	811.216	0.0	gi|225432812|ref|XP_002283572.1|PREDICTED: ATP sulfurylase 1, chloroplastic [Vitis vinifera]	GO:0009570, GO:0009507, GO:0005739, GO:0004020, GO:0004781, GO:0016310, GO:0000103
GAV57541.1	466	810.061	0.0	gi|596164686|ref|XP_007222977.1|hypothetical protein PRUPE_ppa005353mg [Prunus persica]	GO:0004781, GO:0000103
GAV57541.1	466	806.594	0.0	gi|704355445|gb|AIW52604.1|sulfate adenylyltransferase [Hevea brasiliensis]	GO:0016779, GO:0004781, GO:0016740, GO:0000103
GAV57543.1	947	1715.28	0.0	gi|802581447|ref|XP_012069721.1|PREDICTED: protein argonaute 10 [Jatropha curcas]	GO:0003676
GAV57543.1	947	1714.89	0.0	gi|567853854|ref|XP_006420047.1|hypothetical protein CICLE_v10004245mg [Citrus clementina]	GO:0003676
GAV57543.1	947	1705.65	0.0	gi|508713916|gb|EOY05813.1|Stabilizer of iron transporter SufD / Polynucleotidyl transferase isoform 1 [Theobroma cacao]	GO:0016740, GO:0003676
GAV57543.1	947	1702.57	0.0	gi|255552031|ref|XP_002517060.1|PREDICTED: protein argonaute 10 [Ricinus communis]	GO:0003743, GO:0006413, GO:0003676
GAV57543.1	947	1697.95	0.0	gi|224102121|ref|XP_002312555.1|argonaute family protein [Populus trichocarpa]	GO:0003676
GAV57544.1	1110	1415.98	0.0	gi|1001909840|gb|AMM42875.1|LRR-RLK [Vernicia fordii]	GO:0004672, GO:0005524, GO:0006468
GAV57544.1	1110	1415.21	0.0	gi|1001910221|gb|AMM43061.1|LRR-RLK, partial [Vernicia montana]	GO:0004672, GO:0005524, GO:0006468
GAV57544.1	1110	1410.2	0.0	gi|508713910|gb|EOY05807.1|Leucine-rich repeat protein kinase family protein isoform 1 [Theobroma cacao]	GO:0016310, GO:0004672, GO:0016301, GO:0005524, GO:0006468
GAV57544.1	1110	1401.73	0.0	gi|568872632|ref|XP_006489471.1|PREDICTED: uncharacterized protein LOC102627898 isoform X2 [Citrus sinensis]	GO:0004672, GO:0005524, GO:0006468
GAV57544.1	1110	1395.18	0.0	gi|567853852|ref|XP_006420046.1|hypothetical protein CICLE_v10004189mg [Citrus clementina]	GO:0004672, GO:0005524, GO:0006468
GAV57546.1	381	636.721	0.0	gi|802581435|ref|XP_012069715.1|PREDICTED: meiotic recombination protein DMC1 homolog [Jatropha curcas]	GO:0003677, GO:0006281, GO:0000166, GO:0008094, GO:0007131, GO:0005634, GO:0005524, GO:0006259
GAV57546.1	381	627.091	0.0	gi|223543697|gb|EEF45225.1|meiotic recombination protein dmc1, putative [Ricinus communis]	GO:0006281, GO:0003677, GO:0000166, GO:0008094, GO:0007131, GO:0005634, GO:0005524, GO:0006259
GAV57546.1	381	620.542	0.0	gi|297737116|emb|CBI26317.3|unnamed protein product, partial [Vitis vinifera]	GO:0000794, GO:0003677, GO:0000166, GO:0000150, GO:0010212, GO:0006281, GO:0008094, GO:0003690, GO:0007131, GO:0006312, GO:0042148, GO:0005654, GO:0070192, GO:0004520, GO:0003697, GO:0000730, GO:0000400, GO:0005524, GO:0005634, GO:0006259
GAV57546.1	381	609.757	0.0	gi|508713908|gb|EOY05805.1|DNA repair family protein [Theobroma cacao]	GO:0006281, GO:0003677, GO:0000166, GO:0008094, GO:0007131, GO:0005524, GO:0005634, GO:0006259
GAV57548.1	216	363.229	6.35131E-126	gi|802581431|ref|XP_012069712.1|PREDICTED: transmembrane emp24 domain-containing protein p24beta3 [Jatropha curcas]	GO:0016020, GO:0016021, GO:0006810
GAV57548.1	216	363.229	8.11718E-126	gi|641855659|gb|KDO74439.1|hypothetical protein CISIN_1g028009mg [Citrus sinensis]	GO:0005789, GO:0016020, GO:0016021, GO:0006810
GAV57548.1	216	362.844	4.29119E-125	gi|567853846|ref|XP_006420043.1|hypothetical protein CICLE_v10005664mg [Citrus clementina]	GO:0005789, GO:0016020, GO:0016021, GO:0006810
GAV57548.1	216	358.607	3.97328E-124	gi|255552039|ref|XP_002517064.1|PREDICTED: transmembrane emp24 domain-containing protein p24beta3 [Ricinus communis]	GO:0016020, GO:0016021, GO:0006810
GAV57548.1	216	357.066	1.6728E-123	gi|225432800|ref|XP_002283487.1|PREDICTED: transmembrane emp24 domain-containing protein p24beta3 [Vitis vinifera]	GO:0005789, GO:0016020, GO:0016021, GO:0005773, GO:0005794, GO:0005783, GO:0006810
GAV57549.1	778	949.888	0.0	gi|508725493|gb|EOY17390.1|CRINKLY4 related 4, putative [Theobroma cacao]	GO:0016020, GO:0016021, GO:0004672, GO:0004674, GO:0005524, GO:0006468
GAV57549.1	778	946.806	0.0	gi|641826601|gb|KDO45816.1|hypothetical protein CISIN_1g046311mg [Citrus sinensis]	GO:0016020, GO:0016021, GO:0004672, GO:0004674, GO:0005524, GO:0006468
GAV57550.1	183	219.55	4.26825E-70	gi|255552047|ref|XP_002517068.1|PREDICTED: early light-induced protein, chloroplastic [Ricinus communis]	GO:0016020, GO:0016021
GAV57551.1	724	1070.46	0.0	gi|359477563|ref|XP_002283373.2|PREDICTED: dymeclin [Vitis vinifera]	GO:0007030, GO:0005794
GAV57552.1	337	408.683	9.68247E-140	gi|914292016|gb|AKV56394.1|heat shock transcription factor A6b2 [Populus simonii]	GO:0003677, GO:0003700, GO:0006355, GO:0043565, GO:0005634
GAV57552.1	337	406.371	1.01475E-138	gi|566189912|ref|XP_002315751.2|hypothetical protein POPTR_0010s09210g [Populus trichocarpa]	GO:0003677, GO:0003700, GO:0006355, GO:0043565, GO:0005634
GAV57552.1	337	405.986	1.08767E-138	gi|224099843|ref|XP_002311642.1|Heat Stress Transcription Factor family protein [Populus trichocarpa]	GO:0003677, GO:0003700, GO:0006355, GO:0043565, GO:0005634
GAV57552.1	337	402.134	4.71105E-137	gi|641855672|gb|KDO74452.1|hypothetical protein CISIN_1g018107mg [Citrus sinensis]	GO:0003677, GO:0003700, GO:0006355, GO:0043565, GO:0005634
GAV57552.1	337	400.979	1.2709E-136	gi|255552051|ref|XP_002517070.1|PREDICTED: heat stress transcription factor A-6b isoform X2 [Ricinus communis]	GO:0003677, GO:0003700, GO:0006355, GO:0043565, GO:0005634
GAV57552.1	337	400.979	1.34225E-136	gi|914292014|gb|AKV56393.1|heat shock transcription factor A6b1 [Populus simonii]	GO:0003677, GO:0003700, GO:0006355, GO:0043565, GO:0005634
GAV57554.1	199	374.015	1.18857E-130	gi|255552053|ref|XP_002517071.1|PREDICTED: 1,2-dihydroxy-3-keto-5-methylthiopentene dioxygenase 2 [Ricinus communis]	GO:0009086, GO:0005506, GO:0005737, GO:0019509, GO:0051213, GO:0016491, GO:0010309, GO:0055114, GO:0008652, GO:0005634
GAV57554.1	199	374.785	1.68718E-130	gi|596214992|ref|XP_007223907.1|hypothetical protein PRUPE_ppa010941mg [Prunus persica]	GO:0009086, GO:0005506, GO:0019509, GO:0005737, GO:0051213, GO:0016491, GO:0010309, GO:0055114, GO:0008652, GO:0005634
GAV57554.1	199	372.474	1.02307E-129	gi|508713892|gb|EOY05789.1|RmlC-like cupins superfamily protein [Theobroma cacao]	GO:0009086, GO:0005737, GO:0005506, GO:0019509, GO:0051213, GO:0016491, GO:0010309, GO:0055114, GO:0008652, GO:0005634
GAV57555.1	662	337.421	2.38477E-104	gi|508705712|gb|EOX97608.1|Translation initiation factor 3 family protein, putative isoform 1 [Theobroma cacao]	GO:0003743, GO:0006413
GAV57555.1	662	331.643	1.93798E-102	gi|567859758|ref|XP_006422533.1|hypothetical protein CICLE_v10028168mg [Citrus clementina]	GO:0003743, GO:0006413
GAV57555.1	662	330.102	6.966E-102	gi|641849303|gb|KDO68178.1|hypothetical protein CISIN_1g009379mg [Citrus sinensis]	GO:0003743, GO:0006413
GAV57555.1	662	330.487	2.12651E-100	gi|731382840|ref|XP_010646714.1|PREDICTED: uncharacterized protein LOC100248653 [Vitis vinifera]	GO:0003743, GO:0006413
GAV57559.1	116	141.739	4.45601E-41	gi|731389357|ref|XP_010649957.1|PREDICTED: EPIDERMAL PATTERNING FACTOR-like protein 5 [Vitis vinifera]	GO:0010052
GAV57559.1	116	138.272	3.49307E-40	gi|508713888|gb|EOY05785.1|Uncharacterized protein TCM_020696 [Theobroma cacao]	GO:0016020, GO:0016021
GAV57559.1	116	133.65	2.68483E-38	gi|1050570039|ref|XP_017605775.1|PREDICTED: EPIDERMAL PATTERNING FACTOR-like protein 5 [Gossypium arboreum]	GO:0016020, GO:0016021
GAV57560.1	221	188.734	1.54667E-56	gi|508713887|gb|EOY05784.1|DNA-directed RNA polymerase III subunit RPC9 [Theobroma cacao]	GO:0000166, GO:0003899, GO:0003824, GO:0006351, GO:0044237
GAV57560.1	221	183.341	2.16914E-55	gi|728819260|gb|KHG03116.1|DNA-directed RNA polymerase III subunit RPC9 [Gossypium arboreum]	GO:0000166, GO:0003899, GO:0006351, GO:0003824, GO:0044237
GAV57560.1	221	181.415	8.25785E-55	gi|568872596|ref|XP_006489453.1|PREDICTED: DNA-directed RNA polymerase III subunit RPC9 [Citrus sinensis]	GO:0000166, GO:0003899, GO:0003824, GO:0006351, GO:0044237
GAV57560.1	221	178.718	1.07163E-53	gi|567853812|ref|XP_006420026.1|hypothetical protein CICLE_v10006087mg [Citrus clementina]	GO:0000166, GO:0003899, GO:0003824, GO:0006351, GO:0044237
GAV57561.1	311	470.315	6.12313E-165	gi|225432778|ref|XP_002279285.1|PREDICTED: chlorophyllase-2, chloroplastic [Vitis vinifera]	GO:0015996, GO:0047746
GAV57561.1	311	455.292	8.35943E-159	gi|566189917|ref|XP_002315752.2|Chlorophyllase 1 family protein [Populus trichocarpa]	GO:0015996, GO:0047746
GAV57561.1	311	450.284	2.86372E-157	gi|823249849|ref|XP_012457535.1|PREDICTED: chlorophyllase-2, chloroplastic [Gossypium raimondii]	GO:0015996, GO:0047746
GAV57562.1	237	311.612	1.00274E-104	gi|702499800|ref|XP_010038064.1|PREDICTED: BI1-like protein [Eucalyptus grandis]	GO:0016020, GO:0016021
GAV57562.1	237	306.99	7.6507E-103	gi|848865020|ref|XP_012833227.1|PREDICTED: BI1-like protein [Erythranthe guttata]	GO:0016020, GO:0016021
GAV57562.1	237	305.834	1.71922E-102	gi|972779161|ref|NP_001305585.1|BI1-like protein [Solanum tuberosum]	GO:0016020, GO:0016021
GAV57562.1	237	304.679	6.59288E-102	gi|357115930|ref|XP_003559738.1|PREDICTED: BI1-like protein [Brachypodium distachyon]	GO:0016020, GO:0016021
GAV57571.1	185	233.802	7.50585E-68	gi|147789988|emb|CAN71759.1|hypothetical protein VITISV_020777 [Vitis vinifera]	GO:0015074, GO:0003676
GAV57571.1	185	229.565	1.97418E-66	gi|147811646|emb|CAN72676.1|hypothetical protein VITISV_020406 [Vitis vinifera]	GO:0015074, GO:0003676
GAV57571.1	185	227.639	1.31258E-65	gi|147771031|emb|CAN60238.1|hypothetical protein VITISV_032906 [Vitis vinifera]	GO:0008270, GO:0015074, GO:0003676
GAV57571.1	185	219.164	2.78936E-64	gi|508712645|gb|EOY04542.1|Uncharacterized protein TCM_019778 [Theobroma cacao]	GO:0008270, GO:0003676
GAV57572.1	650	1096.65	0.0	gi|802581390|ref|XP_012069690.1|PREDICTED: sulfate transporter 3.1-like [Jatropha curcas]	GO:0015116, GO:0008272, GO:0008271, GO:0055085, GO:0016020, GO:0016021, GO:1902358, GO:0006810
GAV57572.1	650	1075.85	0.0	gi|596272820|ref|XP_007225118.1|hypothetical protein PRUPE_ppa002648mg [Prunus persica]	GO:0015116, GO:0008272, GO:0055085, GO:0008271, GO:0016020, GO:0016021, GO:1902358, GO:0006810
GAV57572.1	650	1061.98	0.0	gi|224107955|ref|XP_002314667.1|hypothetical protein POPTR_0010s09280g [Populus trichocarpa]	GO:0015116, GO:0008272, GO:0055085, GO:0008271, GO:0016020, GO:0016021, GO:1902358, GO:0006810, GO:0005887
GAV57572.1	650	1061.21	0.0	gi|641855690|gb|KDO74470.1|hypothetical protein CISIN_1g006373mg [Citrus sinensis]	GO:0015116, GO:0008272, GO:0055085, GO:0008271, GO:0016020, GO:0016021, GO:1902358, GO:0006810
GAV57574.1	351	520.005	0.0	gi|596286679|ref|XP_007225656.1|hypothetical protein PRUPE_ppa008502mg [Prunus persica]	GO:0005829
GAV57576.1	396	511.916	1.83259E-179	gi|223543717|gb|EEF45245.1|serine-threonine protein kinase, plant-type, putative [Ricinus communis]	GO:0016310, GO:0016301
GAV57577.1	184	150.599	3.95824E-40	gi|595960399|ref|XP_007216885.1|hypothetical protein PRUPE_ppa020867mg [Prunus persica]	GO:0008152, GO:0016758
GAV57578.1	261	437.573	8.04007E-154	gi|1028943916|ref|XP_016715222.1|PREDICTED: 40S ribosomal protein S3a-like [Gossypium hirsutum]	GO:0005737, GO:0003735, GO:0022627, GO:0030529, GO:0005840, GO:0006412, GO:0005622
GAV57578.1	261	435.261	4.04451E-153	gi|508713865|gb|EOY05762.1|Ribosomal protein S3Ae isoform 2 [Theobroma cacao]	GO:0005737, GO:0003735, GO:0022627, GO:0030529, GO:0005840, GO:0006412, GO:0005622
GAV57578.1	261	436.032	4.25473E-153	gi|590658373|ref|XP_007034835.1|PREDICTED: 40S ribosomal protein S3a [Theobroma cacao]	GO:0005737, GO:0003735, GO:0022627, GO:0030529, GO:0005840, GO:0006412, GO:0005622
GAV57578.1	261	435.647	4.54397E-153	gi|728831778|gb|KHG11221.1|40S ribosomal S3a [Gossypium arboreum]	GO:0005737, GO:0003735, GO:0022627, GO:0030529, GO:0005840, GO:0006412, GO:0005622
GAV57578.1	261	435.647	6.0424E-153	gi|823248801|ref|XP_012457052.1|PREDICTED: 40S ribosomal protein S3a-like [Gossypium raimondii]	GO:0005737, GO:0003735, GO:0022627, GO:0030529, GO:0005840, GO:0006412, GO:0005622
GAV57578.1	261	435.261	8.39508E-153	gi|823163921|ref|XP_012481905.1|PREDICTED: 40S ribosomal protein S3a-like [Gossypium raimondii]	GO:0005737, GO:0003735, GO:0022627, GO:0030529, GO:0005840, GO:0006412, GO:0005622
GAV57579.1	139	125.946	2.79855E-32	gi|590602837|ref|XP_007019853.1|PREDICTED: NAC transcription factor 25 [Theobroma cacao]	GO:0003677, GO:0006351, GO:0006355, GO:0005634
GAV57579.1	139	124.405	1.59732E-31	gi|508725139|gb|EOY17036.1|Uncharacterized protein TCM_036197 [Theobroma cacao]	GO:0003677, GO:0006351, GO:0006355, GO:0005634
GAV57580.1	143	171.785	5.9507E-49	gi|595960399|ref|XP_007216885.1|hypothetical protein PRUPE_ppa020867mg [Prunus persica]	GO:0008152, GO:0016758
GAV57580.1	143	167.162	4.30973E-47	gi|595950637|ref|XP_007216366.1|hypothetical protein PRUPE_ppa019116mg [Prunus persica]	GO:0008152, GO:0016758
GAV57581.1	184	171.014	6.6392E-48	gi|595960399|ref|XP_007216885.1|hypothetical protein PRUPE_ppa020867mg [Prunus persica]	GO:0008152, GO:0016758
GAV57581.1	184	166.777	2.19783E-46	gi|595950637|ref|XP_007216366.1|hypothetical protein PRUPE_ppa019116mg [Prunus persica]	GO:0008152, GO:0016758
GAV57582.1	180	289.656	1.08581E-96	gi|1028943916|ref|XP_016715222.1|PREDICTED: 40S ribosomal protein S3a-like [Gossypium hirsutum]	GO:0005737, GO:0003735, GO:0022627, GO:0030529, GO:0005840, GO:0006412, GO:0005622
GAV57582.1	180	289.271	1.27949E-96	gi|823163921|ref|XP_012481905.1|PREDICTED: 40S ribosomal protein S3a-like [Gossypium raimondii]	GO:0005737, GO:0003735, GO:0022627, GO:0030529, GO:0005840, GO:0006412, GO:0005622
GAV57582.1	180	288.886	1.29057E-96	gi|508713865|gb|EOY05762.1|Ribosomal protein S3Ae isoform 2 [Theobroma cacao]	GO:0005737, GO:0003735, GO:0022627, GO:0030529, GO:0005840, GO:0006412, GO:0005622
GAV57582.1	180	289.271	1.33674E-96	gi|590658373|ref|XP_007034835.1|PREDICTED: 40S ribosomal protein S3a [Theobroma cacao]	GO:0005737, GO:0003735, GO:0022627, GO:0030529, GO:0005840, GO:0006412, GO:0005622
GAV57582.1	180	289.271	1.44316E-96	gi|728831778|gb|KHG11221.1|40S ribosomal S3a [Gossypium arboreum]	GO:0005737, GO:0003735, GO:0022627, GO:0030529, GO:0005840, GO:0006412, GO:0005622
GAV57584.1	1818	2048.48	0.0	gi|567853766|ref|XP_006420003.1|hypothetical protein CICLE_v10004130mg [Citrus clementina]	GO:0003779
GAV57584.1	1818	2036.54	0.0	gi|508713863|gb|EOY05760.1|Kinase interacting family protein, putative [Theobroma cacao]	GO:0003779, GO:0016310, GO:0016301
GAV57584.1	1818	2031.91	0.0	gi|802581382|ref|XP_012069686.1|PREDICTED: protein NETWORKED 1A [Jatropha curcas]	GO:0003779
GAV57584.1	1818	1932.53	0.0	gi|641855709|gb|KDO74489.1|hypothetical protein CISIN_1g045448mg [Citrus sinensis]	GO:0003779
GAV57584.1	1818	1932.15	0.0	gi|223543722|gb|EEF45250.1|protein binding protein, putative [Ricinus communis]	GO:0003779
GAV57586.1	389	694.886	0.0	gi|1001909724|gb|AMM42818.1|LRR-RLK [Vernicia fordii]	GO:0004672, GO:0005524, GO:0006468
GAV57586.1	389	691.034	0.0	gi|508713859|gb|EOY05756.1|Kinase superfamily protein [Theobroma cacao]	GO:0016310, GO:0004672, GO:0016301, GO:0005524, GO:0006468
GAV57586.1	389	685.256	0.0	gi|566184162|ref|XP_002312543.2|hypothetical protein POPTR_0008s15580g [Populus trichocarpa]	GO:0004672, GO:0005524, GO:0006468
GAV57586.1	389	681.404	0.0	gi|255552091|ref|XP_002517090.1|PREDICTED: serine/threonine-protein kinase HT1 [Ricinus communis]	GO:0004715, GO:0016310, GO:0004672, GO:0016740, GO:0016301, GO:0005524, GO:0018108, GO:0006468
GAV57588.1	380	756.133	0.0	gi|568826541|ref|XP_006467630.1|PREDICTED: shaggy-related protein kinase eta [Citrus sinensis]	GO:0000166, GO:0004672, GO:0004674, GO:0005524, GO:0006468
GAV57588.1	380	753.821	0.0	gi|567914427|ref|XP_006449527.1|hypothetical protein CICLE_v10015608mg [Citrus clementina]	GO:0000166, GO:0004672, GO:0004674, GO:0005524, GO:0006468
GAV57588.1	380	750.355	0.0	gi|359483773|ref|XP_003633016.1|PREDICTED: shaggy-related protein kinase eta isoform X1 [Vitis vinifera]	GO:0009729, GO:0000166, GO:0048765, GO:0046827, GO:0046777, GO:0009733, GO:0009742, GO:0004672, GO:0009825, GO:0004674, GO:0005524, GO:0009965, GO:0006468, GO:0005886
GAV57588.1	380	747.658	0.0	gi|823234405|ref|XP_012449839.1|PREDICTED: shaggy-related protein kinase eta [Gossypium raimondii]	GO:0000166, GO:0004672, GO:0004674, GO:0005524, GO:0006468
GAV57588.1	380	744.577	0.0	gi|823171261|ref|XP_012484746.1|PREDICTED: shaggy-related protein kinase eta-like isoform X2 [Gossypium raimondii]	GO:0000166, GO:0004672, GO:0004674, GO:0005524, GO:0006468
GAV57589.1	652	952.97	0.0	gi|224116824|ref|XP_002317403.1|leucine-rich repeat transmembrane protein kinase [Populus trichocarpa]	GO:0000166, GO:0016020, GO:0016021, GO:0016310, GO:0004672, GO:0016740, GO:0016301, GO:0004674, GO:0005524, GO:0006468
GAV57589.1	652	952.584	0.0	gi|224079061|ref|XP_002305735.1|leucine-rich repeat transmembrane protein kinase [Populus trichocarpa]	GO:0000166, GO:0016020, GO:0016021, GO:0016310, GO:0016740, GO:0004672, GO:0016301, GO:0004674, GO:0005524, GO:0006468
GAV57589.1	652	949.888	0.0	gi|508780706|gb|EOY27962.1|Leucine-rich repeat protein kinase family protein isoform 1 [Theobroma cacao]	GO:0000166, GO:0016020, GO:0016021, GO:0016310, GO:0016740, GO:0004672, GO:0016301, GO:0004674, GO:0005524, GO:0006468
GAV57589.1	652	949.503	0.0	gi|508780707|gb|EOY27963.1|Leucine-rich repeat protein kinase family protein isoform 2 [Theobroma cacao]	GO:0000166, GO:0016020, GO:0016021, GO:0016310, GO:0016740, GO:0004672, GO:0016301, GO:0004674, GO:0005524, GO:0006468
GAV57591.1	309	258.07	9.76737E-81	gi|641859204|gb|KDO77894.1|hypothetical protein CISIN_1g017863mg [Citrus sinensis]	GO:0008270, GO:0046872, GO:0016020, GO:0016021
GAV57592.1	182	324.324	1.46524E-111	gi|802786982|ref|XP_012091808.1|PREDICTED: 60S ribosomal protein L11 [Jatropha curcas]	GO:0003735, GO:0030529, GO:0005840, GO:0006412, GO:0005622
GAV57592.1	182	322.398	8.64433E-111	gi|1044574384|ref|XP_017423844.1|PREDICTED: 60S ribosomal protein L11-like [Vigna angularis]	GO:0003735, GO:0030529, GO:0005840, GO:0006412, GO:0005622
GAV57592.1	182	322.398	8.75719E-111	gi|567909013|ref|XP_006446820.1|hypothetical protein CICLE_v10016875mg [Citrus clementina]	GO:0003735, GO:0030529, GO:0005840, GO:0006412, GO:0005622
GAV57593.1	322	184.496	2.99239E-53	gi|225443758|ref|XP_002270114.1|PREDICTED: SAP-like protein BP-73 isoform X1 [Vitis vinifera]	GO:0005829, GO:0006353
GAV57593.1	322	142.51	1.31687E-36	gi|566194240|ref|XP_002316817.2|hypothetical protein POPTR_0011s07070g [Populus trichocarpa]	GO:0006353
GAV57593.1	322	132.494	2.43179E-33	gi|590623490|ref|XP_007025336.1|PREDICTED: uncharacterized protein LOC18596657 isoform X2 [Theobroma cacao]	GO:0006353
GAV57594.1	875	1303.5	0.0	gi|508780700|gb|EOY27956.1|Pentatricopeptide, putative [Theobroma cacao]	GO:0010087, GO:0009507, GO:0008270, GO:0048366, GO:0010305, GO:1900865, GO:0010588
GAV57594.1	875	1272.3	0.0	gi|823248252|ref|XP_012456795.1|PREDICTED: pentatricopeptide repeat-containing protein DOT4, chloroplastic [Gossypium raimondii]	GO:0008270
GAV57594.1	875	1269.22	0.0	gi|731404751|ref|XP_010655542.1|PREDICTED: pentatricopeptide repeat-containing protein DOT4, chloroplastic [Vitis vinifera]	GO:0010087, GO:0008270, GO:0009507, GO:0048366, GO:0010305, GO:1900865, GO:0010588
GAV57594.1	875	1267.29	0.0	gi|1031986309|ref|NP_001313949.1|pentatricopeptide repeat-containing protein DOT4, chloroplastic-like [Gossypium hirsutum]	GO:0008270
GAV57596.1	403	495.738	1.29907E-171	gi|223538490|gb|EEF40095.1|serine-threonine protein kinase, plant-type, putative [Ricinus communis]	GO:0016020, GO:0016021, GO:0016310, GO:0016301
GAV57596.1	403	494.582	3.20314E-171	gi|1050652944|ref|XP_017649876.1|PREDICTED: receptor-like protein 51 [Gossypium arboreum]	GO:0016020, GO:0016021
GAV57596.1	403	493.041	1.41515E-170	gi|49333375|gb|AAT64015.1|putative leucine-rich repeat family protein [Gossypium hirsutum]	GO:0016020, GO:0016021
GAV57596.1	403	489.96	2.19384E-169	gi|188509963|gb|ACD56647.1|putative leucine-rich repeat family protein [Gossypioides kirkii]	GO:0016020, GO:0016021
GAV57597.1	1432	2098.55	0.0	gi|223538491|gb|EEF40096.1|wd40 protein, putative [Ricinus communis]	GO:0016757, GO:0016020, GO:0016021, GO:0016760, GO:0071555, GO:0016740, GO:0030244
GAV57597.1	1432	1524.99	0.0	gi|345104031|gb|AEN70837.1|cellulose synthase [Gossypium davidsonii]	GO:0016757, GO:0046872, GO:0016020, GO:0016021, GO:0016760, GO:0071555, GO:0030244, GO:0016740, GO:0005886
GAV57597.1	1432	1523.06	0.0	gi|188509978|gb|ACD56660.1|cellulose synthase [Gossypium arboreum]	GO:0016757, GO:0046872, GO:0016020, GO:0016021, GO:0016760, GO:0071555, GO:0030244, GO:0016740, GO:0005886
GAV57597.1	1432	1523.06	0.0	gi|1050651932|ref|XP_017649363.1|PREDICTED: cellulose synthase A catalytic subunit 8 [UDP-forming]-like [Gossypium arboreum]	GO:0016757, GO:0046872, GO:0016020, GO:0016021, GO:0016760, GO:0071555, GO:0016740, GO:0030244, GO:0005886
GAV57597.1	1432	1521.91	0.0	gi|324984035|gb|ADY68800.1|cellulose synthase A1 [Gossypium hirsutum]	GO:0016757, GO:0046872, GO:0016020, GO:0016021, GO:0016760, GO:0071555, GO:0016740, GO:0030244, GO:0005886
GAV57597.1	1432	1520.75	0.0	gi|345104011|gb|AEN70827.1|cellulose synthase [Gossypium tomentosum]	GO:0016757, GO:0046872, GO:0016020, GO:0016021, GO:0016760, GO:0071555, GO:0016740, GO:0030244, GO:0005886
GAV57597.1	1432	1520.37	0.0	gi|345104037|gb|AEN70840.1|cellulose synthase [Gossypium gossypioides]	GO:0016757, GO:0046872, GO:0016020, GO:0016021, GO:0016760, GO:0071555, GO:0030244, GO:0016740, GO:0005886
GAV57597.1	1432	1520.37	0.0	gi|345104035|gb|AEN70839.1|cellulose synthase [Gossypium aridum]	GO:0016757, GO:0046872, GO:0016020, GO:0016021, GO:0016760, GO:0071555, GO:0030244, GO:0016740, GO:0005886
GAV57597.1	1432	1519.6	0.0	gi|345103995|gb|AEN70819.1|cellulose synthase [Gossypium thurberi]	GO:0016757, GO:0046872, GO:0016020, GO:0016021, GO:0016760, GO:0071555, GO:0030244, GO:0016740, GO:0005886
GAV57601.1	495	461.455	5.8882E-145	gi|920691981|gb|KOM35206.1|hypothetical protein LR48_Vigan02g135600 [Vigna angularis]	GO:0015074, GO:0003676
GAV57609.1	259	297.36	2.35485E-98	gi|422940476|gb|AFX83945.1|WRKY super family protein [Hevea brasiliensis]	GO:0003700, GO:0006355, GO:0043565
GAV57609.1	259	285.419	1.14649E-93	gi|568826509|ref|XP_006467614.1|PREDICTED: probable WRKY transcription factor 65 [Citrus sinensis]	GO:0003700, GO:0006355, GO:0043565
GAV57609.1	259	283.493	1.0091E-92	gi|567914457|ref|XP_006449542.1|hypothetical protein CICLE_v10016229mg [Citrus clementina]	GO:0003700, GO:0006355, GO:0043565
GAV57609.1	259	281.182	6.43495E-92	gi|255562482|ref|XP_002522247.1|PREDICTED: probable WRKY transcription factor 65 [Ricinus communis]	GO:0003700, GO:0006355, GO:0043565
GAV57609.1	259	280.411	3.58774E-91	gi|641859216|gb|KDO77906.1|hypothetical protein CISIN_1g022353mg [Citrus sinensis]	GO:0003700, GO:0006355, GO:0043565
GAV57611.1	218	429.098	7.39344E-152	gi|590623434|ref|XP_007025321.1|PREDICTED: ras-related protein RABA1c [Theobroma cacao]	GO:0005525, GO:0007264, GO:0005622
GAV57611.1	218	427.943	2.00653E-151	gi|224116798|ref|XP_002317396.1|GTP-binding family protein [Populus trichocarpa]	GO:0005525, GO:0007264, GO:0005622
GAV57611.1	218	427.943	2.28888E-151	gi|255562484|ref|XP_002522248.1|PREDICTED: ras-related protein RABA1d [Ricinus communis]	GO:0005525, GO:0007264, GO:0016787, GO:0005622
GAV57611.1	218	427.172	3.54988E-151	gi|802787018|ref|XP_012091817.1|PREDICTED: ras-related protein RABA1d [Jatropha curcas]	GO:0005525, GO:0007264, GO:0005622
GAV57611.1	218	427.172	4.23107E-151	gi|567914459|ref|XP_006449543.1|hypothetical protein CICLE_v10016641mg [Citrus clementina]	GO:0005525, GO:0007264, GO:0005622
GAV57611.1	218	425.246	2.64337E-150	gi|573026034|gb|AHF81485.1|small GTP Rab11 [Mangifera indica]	GO:0005525, GO:0007264, GO:0005622
GAV57612.1	230	328.176	1.86852E-108	gi|567884341|ref|XP_006434729.1|hypothetical protein CICLE_v10003138mg [Citrus clementina]	GO:0016747
GAV57612.1	230	326.635	1.03013E-107	gi|641865426|gb|KDO84111.1|hypothetical protein CISIN_1g044173mg [Citrus sinensis]	GO:0016747
GAV57612.1	230	323.939	9.5359E-107	gi|508722508|gb|EOY14405.1|HXXXD-type acyl-transferase family protein [Theobroma cacao]	GO:0016747, GO:0016740
GAV57612.1	230	313.923	7.80226E-103	gi|359492019|ref|XP_002284916.2|PREDICTED: uncharacterized acetyltransferase At3g50280-like [Vitis vinifera]	GO:0016747
GAV57619.1	856	1568.52	0.0	gi|823222180|ref|XP_012443796.1|PREDICTED: probable alpha,alpha-trehalose-phosphate synthase [UDP-forming] 7 [Gossypium raimondii]	GO:0003824, GO:0005992
GAV57619.1	856	1563.51	0.0	gi|758375781|gb|AJO70168.1|alpha,alpha-trehalose-phosphate synthase 7 [Camellia sinensis]	GO:0003824, GO:0005992
GAV57619.1	856	1558.89	0.0	gi|949801630|gb|ALN13344.1|trehalose-6-phosphate synthase-11 [Hevea brasiliensis]	GO:0003824, GO:0005992
GAV57620.1	509	95.9005	3.41127E-17	gi|731321476|ref|XP_010671374.1|PREDICTED: nuclear pore complex protein NUP98A [Beta vulgaris subsp. vulgaris]	GO:0005643, GO:0006810
GAV57620.1	509	95.5153	4.31761E-17	gi|582014423|dbj|BAO49734.1|nuclear pore complex protein Nup98a [Nicotiana benthamiana]	GO:0005643, GO:0006810
GAV57620.1	509	92.0485	5.33776E-16	gi|165905462|dbj|BAF98996.1|nucleoporin 98 [Daucus carota]	GO:0005643, GO:0006810
GAV57620.1	509	91.2781	9.74418E-16	gi|548842136|gb|ERN02093.1|hypothetical protein AMTR_s00045p00157300, partial [Amborella trichopoda]	GO:0006810, GO:0005643
GAV57621.1	447	526.939	0.0	gi|508780672|gb|EOY27928.1|Intracellular protein transport protein USO1, putative [Theobroma cacao]	GO:0009567
GAV57622.1	195	245.358	1.78151E-78	gi|508780466|gb|EOY27722.1|Translation initiation factor eIF-2B subunit delta, putative isoform 6 [Theobroma cacao]	GO:0003743, GO:0000166, GO:0006413, GO:0003676
GAV57622.1	195	246.128	1.24623E-77	gi|508780461|gb|EOY27717.1|Translation initiation factor eIF-2B subunit delta, putative isoform 1 [Theobroma cacao]	GO:0003743, GO:0000166, GO:0003723, GO:0030529, GO:0006396, GO:0005634, GO:0003676, GO:0006413
GAV57622.1	195	237.269	4.83432E-74	gi|802596176|ref|XP_012072101.1|PREDICTED: la-related protein 6A [Jatropha curcas]	GO:0000166, GO:0003723, GO:0006396, GO:0030529, GO:0005634, GO:0003676
GAV57624.1	534	798.119	0.0	gi|225440787|ref|XP_002281618.1|PREDICTED: lysosomal Pro-X carboxypeptidase [Vitis vinifera]	GO:0004185, GO:0006508, GO:0008236, GO:0008239
GAV57624.1	534	785.023	0.0	gi|508716472|gb|EOY08369.1|Alpha/beta-Hydrolases superfamily protein isoform 1 [Theobroma cacao]	GO:0006508, GO:0008236, GO:0016787
GAV57624.1	534	775.778	0.0	gi|566177586|ref|XP_002308456.2|hypothetical protein POPTR_0006s22440g [Populus trichocarpa]	GO:0006508, GO:0004185, GO:0008236, GO:0008239
GAV57630.1	672	733.021	0.0	gi|566209210|ref|XP_006373831.1|hypothetical protein POPTR_0016s07520g [Populus trichocarpa]	GO:0000902
GAV57630.1	672	731.095	0.0	gi|224091941|ref|XP_002309409.1|hypothetical protein POPTR_0006s22430g [Populus trichocarpa]	GO:0000902
GAV57631.1	433	639.417	0.0	gi|508716503|gb|EOY08400.1|Iaa-amino acid hydrolase 4, putative [Theobroma cacao]	GO:0008152, GO:0016787
GAV57631.1	433	619.772	0.0	gi|566177578|ref|XP_002308453.2|IAA-amino acid hydrolase 1 family protein [Populus trichocarpa]	GO:0008152, GO:0016787
GAV57632.1	398	609.372	0.0	gi|224088438|ref|XP_002308452.1|IAA-amino acid hydrolase 1 family protein [Populus trichocarpa]	GO:0008152, GO:0016787
GAV57632.1	398	608.601	0.0	gi|566177578|ref|XP_002308453.2|IAA-amino acid hydrolase 1 family protein [Populus trichocarpa]	GO:0008152, GO:0016787
GAV57632.1	398	602.053	0.0	gi|508716503|gb|EOY08400.1|Iaa-amino acid hydrolase 4, putative [Theobroma cacao]	GO:0008152, GO:0016787
GAV57633.1	403	694.501	0.0	gi|508716427|gb|EOY08324.1|Sorting nexin 1 isoform 1 [Theobroma cacao]	GO:0005768, GO:0048364, GO:0009958, GO:0030904, GO:0016020, GO:0005829, GO:0043231, GO:0010252, GO:0007034, GO:0005771, GO:0006623, GO:0006896, GO:0035091
GAV57633.1	403	692.575	0.0	gi|595820125|ref|XP_007204609.1|hypothetical protein PRUPE_ppa002552mg [Prunus persica]	GO:0010252, GO:0048364, GO:0030904, GO:0007034, GO:0005622, GO:0035091
GAV57636.1	188	255.373	3.83489E-84	gi|225440821|ref|XP_002282019.1|PREDICTED: uncharacterized protein LOC100266598 [Vitis vinifera]	GO:0009570, GO:0009507, GO:0009535
GAV57646.1	498	635.565	0.0	gi|674955378|emb|CDX78106.1|BnaA09g33010D [Brassica napus]	GO:0003735, GO:0030529, GO:0005840, GO:0006412
GAV57646.1	498	485.723	7.28322E-168	gi|225440825|ref|XP_002282116.1|PREDICTED: protein ABHD11 [Vitis vinifera]	GO:0005739, GO:0016787, GO:0005524
GAV57647.1	386	553.518	0.0	gi|255578973|ref|XP_002530339.1|PREDICTED: 1-aminocyclopropane-1-carboxylate oxidase homolog 4 [Ricinus communis]	GO:0016491, GO:0046872, GO:0050590, GO:0055114
GAV57647.1	386	547.354	0.0	gi|508716415|gb|EOY08312.1|2-oxoglutarate and Fe(II)-dependent oxygenase superfamily protein [Theobroma cacao]	GO:0016491, GO:0046872, GO:0055114
GAV57650.1	291	298.13	3.87933E-96	gi|567912605|ref|XP_006448616.1|hypothetical protein CICLE_v10015448mg [Citrus clementina]	GO:0003677, GO:0046872
GAV57655.1	516	866.3	0.0	gi|404435527|gb|AFR69123.1|cell wall invertase [Manihot esculenta]	GO:0008152, GO:0004553, GO:0016787, GO:0005975, GO:0016798
GAV57655.1	516	863.603	0.0	gi|641851609|gb|KDO70479.1|hypothetical protein CISIN_1g008189mg [Citrus sinensis]	GO:0008152, GO:0004553, GO:0005975, GO:0016798, GO:0016787
GAV57655.1	516	857.44	0.0	gi|508716406|gb|EOY08303.1|Cell wall invertase 2 isoform 1 [Theobroma cacao]	GO:0008152, GO:0004553, GO:0016787, GO:0016798, GO:0005975
GAV57655.1	516	855.514	0.0	gi|562786473|gb|AHB33920.1|cell wall invertase [Rhus chinensis]	GO:0008152, GO:0004553, GO:0004575, GO:0004564, GO:0016798, GO:0016787, GO:0005975
GAV57664.1	508	810.831	0.0	gi|566181340|ref|XP_002310325.2|hypothetical protein POPTR_0007s14600g [Populus trichocarpa]	GO:0006508, GO:0004185, GO:0008236, GO:0008239
GAV57664.1	508	810.446	0.0	gi|508699893|gb|EOX91789.1|Serine carboxypeptidase S28 family protein isoform 1 [Theobroma cacao]	GO:0009507, GO:0004180, GO:0006508, GO:0008236, GO:0005773
GAV57664.1	508	804.668	0.0	gi|802646151|ref|XP_012079471.1|PREDICTED: lysosomal Pro-X carboxypeptidase [Jatropha curcas]	GO:0006508, GO:0008236
GAV57669.1	417	635.18	0.0	gi|508699889|gb|EOX91785.1|Branched-chain amino acid aminotransferase 5 / branched-chain amino acid transaminase 5 (BCAT5) [Theobroma cacao]	GO:0008152, GO:0052655, GO:0009570, GO:0052656, GO:0052654, GO:0009507, GO:0003824, GO:0004084, GO:0008483, GO:0016740, GO:0009081
GAV57669.1	417	626.32	0.0	gi|567867063|ref|XP_006426154.1|hypothetical protein CICLE_v10025674mg [Citrus clementina]	GO:0008152, GO:0052655, GO:0052656, GO:0052654, GO:0003824, GO:0004084, GO:0008483, GO:0016740, GO:0009081
GAV57669.1	417	624.009	0.0	gi|802646140|ref|XP_012079468.1|PREDICTED: branched-chain-amino-acid aminotransferase 3, chloroplastic isoform X1 [Jatropha curcas]	GO:0052655, GO:0008152, GO:0052656, GO:0052654, GO:0004084, GO:0003824, GO:0008483, GO:0016740, GO:0009081
GAV57670.1	335	392.889	1.3988E-133	gi|508699887|gb|EOX91783.1|Myb domain protein 84, putative [Theobroma cacao]	GO:0003677
GAV57670.1	335	385.185	1.35576E-130	gi|224095011|ref|XP_002310327.1|hypothetical protein POPTR_0007s14630g [Populus trichocarpa]	GO:0003677
GAV57670.1	335	382.104	1.79305E-129	gi|731441139|ref|XP_010647487.1|PREDICTED: transcription factor RAX3 [Vitis vinifera]	GO:0003677
GAV57675.1	468	826.239	0.0	gi|641860144|gb|KDO78833.1|hypothetical protein CISIN_1g043923mg [Citrus sinensis]	GO:0030170, GO:0003824, GO:0009058
GAV57675.1	468	822.387	0.0	gi|567867057|ref|XP_006426151.1|hypothetical protein CICLE_v10027248mg [Citrus clementina]	GO:0030170, GO:0003824, GO:0009058
GAV57675.1	468	820.461	0.0	gi|224127212|ref|XP_002320015.1|1-aminocyclopropane-1-carboxylic acid synthase family protein [Populus trichocarpa]	GO:0030170, GO:0003824, GO:0009058
GAV57675.1	468	815.068	0.0	gi|766944442|gb|AJT35547.1|1-aminocyclopropane-1-carboxylic acid synthase [Hevea brasiliensis]	GO:0030170, GO:0009058, GO:0003824
GAV57678.1	521	874.389	0.0	gi|595841122|ref|XP_007208151.1|hypothetical protein PRUPE_ppa022107mg [Prunus persica]	GO:0008270
GAV57678.1	521	861.292	0.0	gi|147801369|emb|CAN74731.1|hypothetical protein VITISV_037837 [Vitis vinifera]	GO:0008270
GAV57678.1	521	861.292	0.0	gi|359497290|ref|XP_002268807.2|PREDICTED: pentatricopeptide repeat-containing protein At3g49710 [Vitis vinifera]	GO:0008270
GAV57679.1	262	418.698	2.86848E-146	gi|802646122|ref|XP_012079462.1|PREDICTED: uncharacterized protein At3g49720 [Jatropha curcas]	GO:0008152, GO:0016020, GO:0016021, GO:0008168, GO:0032259
GAV57679.1	262	416.387	2.3779E-145	gi|641860146|gb|KDO78835.1|hypothetical protein CISIN_1g024173mg [Citrus sinensis]	GO:0016020, GO:0016021
GAV57679.1	262	416.001	3.48952E-145	gi|567867053|ref|XP_006426149.1|hypothetical protein CICLE_v10026305mg [Citrus clementina]	GO:0016020, GO:0016021
GAV57679.1	262	411.764	1.47187E-143	gi|590706069|ref|XP_007047619.1|PREDICTED: uncharacterized protein At3g49720 [Theobroma cacao]	GO:0016020, GO:0016021
GAV57682.1	602	599.356	0.0	gi|508699879|gb|EOX91775.1|GTP-binding protein hflx, putative [Theobroma cacao]	GO:0005525
GAV57682.1	602	582.793	0.0	gi|802646119|ref|XP_012079461.1|PREDICTED: GTP-binding protein At3g49725, chloroplastic [Jatropha curcas]	GO:0005525
GAV57682.1	602	563.148	0.0	gi|567867049|ref|XP_006426147.1|hypothetical protein CICLE_v10025205mg [Citrus clementina]	GO:0005525
GAV57682.1	602	556.599	0.0	gi|823193264|ref|XP_012492020.1|PREDICTED: GTP-binding protein At3g49725, chloroplastic [Gossypium raimondii]	GO:0005525
GAV57684.1	278	163.31	3.48938E-45	gi|641838724|gb|KDO57663.1|hypothetical protein CISIN_1g0220081mg [Citrus sinensis]	GO:0008440, GO:0016310
GAV57684.1	278	162.925	6.63241E-45	gi|567888962|ref|XP_006437003.1|hypothetical protein CICLE_v10032104mg [Citrus clementina]	GO:0008440, GO:0016310
GAV57684.1	278	162.54	1.47589E-44	gi|567888964|ref|XP_006437004.1|hypothetical protein CICLE_v10032104mg [Citrus clementina]	GO:0008440, GO:0016310
GAV57687.1	526	840.491	0.0	gi|443299073|gb|AGC82087.1|squalene epoxidase 1 protein [Azadirachta indica]	GO:0016491, GO:0050660, GO:0004506, GO:0016020, GO:0016021, GO:0055114
GAV57687.1	526	839.721	0.0	gi|255579535|ref|XP_002530610.1|PREDICTED: squalene epoxidase 3 isoform X1 [Ricinus communis]	GO:0016491, GO:0050660, GO:0004506, GO:0016020, GO:0016021, GO:0055114, GO:0004497
GAV57688.1	118	96.2857	7.99045E-21	gi|661876917|emb|CDP19152.1|unnamed protein product [Coffea canephora]	GO:0006470, GO:0004721, GO:0016787
GAV57689.1	603	832.787	0.0	gi|508699869|gb|EOX91765.1|P-loop containing nucleoside triphosphate hydrolases superfamily protein [Theobroma cacao]	GO:0004386, GO:0016787, GO:0005524, GO:0003676
GAV57689.1	603	807.364	0.0	gi|702439444|ref|XP_010023338.1|PREDICTED: DEAD-box ATP-dependent RNA helicase 16 [Eucalyptus grandis]	GO:0004386, GO:0005524, GO:0016787, GO:0003676
GAV57689.1	603	807.364	0.0	gi|567867037|ref|XP_006426141.1|hypothetical protein CICLE_v10025201mg [Citrus clementina]	GO:0004386, GO:0005524, GO:0016787, GO:0003676
GAV57712.1	463	651.358	0.0	gi|823139575|ref|XP_012469651.1|PREDICTED: putative glycosyltransferase 7 [Gossypium raimondii]	GO:0016757, GO:0016020, GO:0016021
GAV57712.1	463	650.973	0.0	gi|1050552621|ref|XP_017620886.1|PREDICTED: putative glycosyltransferase 7 [Gossypium arboreum]	GO:0016757, GO:0016020, GO:0016021, GO:0016740
GAV57712.1	463	649.818	0.0	gi|823206723|ref|XP_012437157.1|PREDICTED: putative glycosyltransferase 7 [Gossypium raimondii]	GO:0016757, GO:0016020, GO:0016021
GAV57712.1	463	649.818	0.0	gi|567866951|ref|XP_006426098.1|hypothetical protein CICLE_v10025585mg [Citrus clementina]	GO:0016757, GO:0016020, GO:0016021
GAV57712.1	463	647.506	0.0	gi|508699830|gb|EOX91726.1|Galactosyl transferase GMA12/MNN10 family protein isoform 1 [Theobroma cacao]	GO:0016757, GO:0016020, GO:0016021, GO:0016740
GAV57713.1	467	793.112	0.0	gi|590705901|ref|XP_007047571.1|PREDICTED: ruvB-like 2 [Theobroma cacao]	GO:0000166, GO:0032508, GO:0003678, GO:0006351, GO:0043141, GO:0006355, GO:0004386, GO:0005524, GO:0005634, GO:0016787
GAV57713.1	467	790.801	0.0	gi|702460902|ref|XP_010028079.1|PREDICTED: ruvB-like 2 [Eucalyptus grandis]	GO:0032508, GO:0000166, GO:0003678, GO:0006351, GO:0043141, GO:0006355, GO:0004386, GO:0005524, GO:0016787, GO:0005634
GAV57713.1	467	789.26	0.0	gi|147858961|emb|CAN80826.1|hypothetical protein VITISV_015453 [Vitis vinifera]	GO:0003678, GO:0000166, GO:0032508, GO:0006351, GO:0043141, GO:0006355, GO:0004386, GO:0016787, GO:0005524, GO:0005634
GAV57713.1	467	785.408	0.0	gi|802646011|ref|XP_012079431.1|PREDICTED: ruvB-like 2 [Jatropha curcas]	GO:0032508, GO:0003678, GO:0000166, GO:0006351, GO:0043141, GO:0006355, GO:0004386, GO:0016787, GO:0005634, GO:0005524
GAV57713.1	467	781.941	0.0	gi|823193184|ref|XP_012491995.1|PREDICTED: ruvB-like 2 [Gossypium raimondii]	GO:0032508, GO:0003678, GO:0000166, GO:0006351, GO:0043141, GO:0006355, GO:0004386, GO:0016787, GO:0005634, GO:0005524
GAV57714.1	247	334.724	6.74763E-109	gi|223535451|gb|EEF37121.1|serine carboxypeptidase, putative [Ricinus communis]	GO:0004180, GO:0016020, GO:0006508, GO:0004185, GO:0016021, GO:0016787
GAV57714.1	247	316.62	2.8728E-103	gi|508699834|gb|EOX91730.1|Serine carboxypeptidase-like 2, putative isoform 1 [Theobroma cacao]	GO:0004180, GO:0004185, GO:0006508, GO:0016020, GO:0016021
GAV57714.1	247	315.464	6.85183E-103	gi|802646019|ref|XP_012079434.1|PREDICTED: serine carboxypeptidase-like 7 [Jatropha curcas]	GO:0006508, GO:0004185
GAV57717.1	117	88.5817	2.19503E-18	gi|595810808|ref|XP_007203137.1|hypothetical protein PRUPE_ppa024147mg, partial [Prunus persica]	GO:0008270, GO:0046872, GO:0003676
GAV57717.1	117	82.8037	4.15131E-16	gi|508704828|gb|EOX96724.1|Gag-pol polyprotein, putative [Theobroma cacao]	GO:0008270, GO:0046872, GO:0003676
GAV57718.1	477	597.816	0.0	gi|823131946|ref|XP_012460497.1|PREDICTED: cytochrome P450 716B1-like [Gossypium raimondii]	GO:0005506, GO:0046872, GO:0016491, GO:0016705, GO:0020037, GO:0055114, GO:0004497
GAV57718.1	477	594.734	0.0	gi|508720532|gb|EOY12429.1|Cytochrome P450 [Theobroma cacao]	GO:0005506, GO:0016491, GO:0046872, GO:0016705, GO:0020037, GO:0055114, GO:0004497
GAV57721.1	453	740.339	0.0	gi|590705927|ref|XP_007047579.1|PREDICTED: U-box domain-containing protein 30 [Theobroma cacao]	GO:0004842, GO:0016567
GAV57721.1	453	739.569	0.0	gi|763781681|gb|KJB48752.1|hypothetical protein B456_008G084500 [Gossypium raimondii]	GO:0004842, GO:0016567
GAV57721.1	453	729.554	0.0	gi|359496878|ref|XP_002267145.2|PREDICTED: U-box domain-containing protein 30 [Vitis vinifera]	GO:0016567, GO:0004842
GAV57726.1	302	484.182	7.61467E-171	gi|802646026|ref|XP_012079436.1|PREDICTED: GTP-binding protein At2g22870 [Jatropha curcas]	GO:0005525, GO:0000917
GAV57726.1	302	472.241	3.01594E-166	gi|255568647|ref|XP_002525297.1|PREDICTED: GTP-binding protein At2g22870 [Ricinus communis]	GO:0005525, GO:0000917
GAV57726.1	302	471.855	4.92653E-166	gi|566181371|ref|XP_002310331.2|hypothetical protein POPTR_0007s14800g [Populus trichocarpa]	GO:0005525, GO:0000917
GAV57727.1	150	170.244	1.52128E-49	gi|567886982|ref|XP_006436013.1|hypothetical protein CICLE_v10032119mg [Citrus clementina]	GO:0016020, GO:0016021
GAV57727.1	150	162.155	2.58404E-46	gi|225449549|ref|XP_002283778.1|PREDICTED: uncharacterized protein LOC100253074 [Vitis vinifera]	GO:0016020, GO:0016021
GAV57727.1	150	160.614	9.41962E-46	gi|359485591|ref|XP_003633292.1|PREDICTED: uncharacterized protein LOC100249867 [Vitis vinifera]	GO:0016020, GO:0016021
GAV57727.1	150	159.844	1.64234E-45	gi|449449992|ref|XP_004142748.1|PREDICTED: uncharacterized protein LOC101211670 [Cucumis sativus]	GO:0016020, GO:0016021
GAV57728.1	108	179.489	1.35976E-53	gi|595805494|ref|XP_007202305.1|hypothetical protein PRUPE_ppa007961mg [Prunus persica]	GO:0006979, GO:0004601, GO:0046872, GO:0016491, GO:0020037, GO:0055114, GO:0098869, GO:0005576, GO:0042744
GAV57730.1	161	151.754	7.0447E-43	gi|567892797|ref|XP_006438919.1|hypothetical protein CICLE_v10032519mg [Citrus clementina]	GO:0003677, GO:0003700, GO:0006351, GO:0046983, GO:0006355, GO:0005634
GAV57730.1	161	151.754	7.6821E-43	gi|641864610|gb|KDO83296.1|hypothetical protein CISIN_1g025240mg [Citrus sinensis]	GO:0003677, GO:0003700, GO:0006351, GO:0046983, GO:0006355, GO:0005634
GAV57730.1	161	148.288	1.60804E-41	gi|802556094|ref|XP_012065634.1|PREDICTED: agamous-like MADS-box protein AGL15 [Jatropha curcas]	GO:0003677, GO:0003700, GO:0006351, GO:0046983, GO:0006355, GO:0005634
GAV57730.1	161	141.739	1.90868E-39	gi|291170380|gb|ADD82424.1|MADS-box protein AGL15, partial [Dimocarpus longan]	GO:0003677, GO:0003700, GO:0046983, GO:0006355, GO:0005634
GAV57733.1	1209	1105.89	0.0	gi|566167627|ref|XP_006384740.1|hypothetical protein POPTR_0004s20690g [Populus trichocarpa]	GO:0043531, GO:0006952
GAV57733.1	1209	1071.61	0.0	gi|284026888|gb|ADB66335.1|CC-NBS-LRR protein [Quercus suber]	GO:0043531, GO:0006952
GAV57734.1	111	114.775	1.90179E-30	gi|629098042|gb|KCW63807.1|hypothetical protein EUGRSUZ_G014731, partial [Eucalyptus grandis]	GO:0008152, GO:0016787
GAV57734.1	111	117.857	6.75742E-30	gi|823160819|ref|XP_012480261.1|PREDICTED: probable carboxylesterase 12 [Gossypium raimondii]	GO:0008152, GO:0016787
GAV57735.1	478	480.33	1.57657E-163	gi|1050608036|ref|XP_017626606.1|PREDICTED: uncharacterized protein LOC108469975 [Gossypium arboreum]	GO:0016829
GAV57736.1	474	736.102	0.0	gi|255568655|ref|XP_002525301.1|PREDICTED: ACT domain-containing protein ACR1 [Ricinus communis]	GO:0008152, GO:0016597
GAV57736.1	474	734.947	0.0	gi|508699848|gb|EOX91744.1|ACT domain repeat 1, putative isoform 1 [Theobroma cacao]	GO:0008152, GO:0016597
GAV57736.1	474	724.546	0.0	gi|802646040|ref|XP_012079440.1|PREDICTED: ACT domain-containing protein ACR1 [Jatropha curcas]	GO:0008152, GO:0016597
GAV57736.1	474	719.924	0.0	gi|566181365|ref|XP_002310330.2|hypothetical protein POPTR_0007s14780g [Populus trichocarpa]	GO:0008152, GO:0016597
GAV57737.1	250	404.831	6.41502E-140	gi|641845049|gb|KDO63939.1|hypothetical protein CISIN_1g019552mg [Citrus sinensis]	GO:0008233, GO:0006508, GO:0008237, GO:0004222, GO:0016787
GAV57737.1	250	404.831	7.47724E-140	gi|567909511|ref|XP_006447069.1|hypothetical protein CICLE_v10015840mg [Citrus clementina]	GO:0008233, GO:0006508, GO:0008237, GO:0004222, GO:0016787
GAV57737.1	250	399.053	3.43975E-139	gi|641845054|gb|KDO63944.1|hypothetical protein CISIN_1g019552mg [Citrus sinensis]	GO:0008233, GO:0006508, GO:0008237, GO:0004222, GO:0016787
GAV57737.1	250	402.134	8.6612E-139	gi|255536903|ref|XP_002509518.1|PREDICTED: protease HtpX homolog isoform X1 [Ricinus communis]	GO:0008233, GO:0006508, GO:0008237, GO:0004222, GO:0016787
GAV57739.1	406	456.833	2.71394E-156	gi|255568657|ref|XP_002525302.1|PREDICTED: protein PHLOEM PROTEIN 2-LIKE A10 [Ricinus communis]	GO:0016020, GO:0016021
GAV57739.1	406	451.825	1.48564E-154	gi|224097234|ref|XP_002310887.1|hypothetical protein POPTR_0007s14770g [Populus trichocarpa]	GO:0016020, GO:0016021
GAV57739.1	406	450.284	1.46145E-153	gi|643722223|gb|KDP32102.1|hypothetical protein JCGZ_12563 [Jatropha curcas]	GO:0016020, GO:0016021
GAV57739.1	406	438.728	2.25528E-149	gi|567867015|ref|XP_006426130.1|hypothetical protein CICLE_v10027588mg [Citrus clementina]	GO:0016020, GO:0016021
GAV57739.1	406	436.802	1.1009E-148	gi|508699850|gb|EOX91746.1|Phloem protein 2-like a10, putative [Theobroma cacao]	GO:0016020, GO:0016021
GAV57740.1	76	79.337	7.49325E-18	gi|225467412|ref|XP_002271337.1|PREDICTED: phytosulfokines 3 [Vitis vinifera]	GO:0008283, GO:0008083, GO:0005576
GAV57740.1	76	74.3294	6.24357E-16	gi|255568659|ref|XP_002525303.1|PREDICTED: phytosulfokines 3 [Ricinus communis]	GO:0008283, GO:0008083, GO:0005576
GAV57740.1	76	71.633	7.33493E-15	gi|224129772|ref|XP_002320667.1|Phytosulfokines 3 precursor family protein [Populus trichocarpa]	GO:0008283, GO:0008083, GO:0005576
GAV57740.1	76	70.4774	2.40655E-14	gi|224095017|ref|XP_002310329.1|Phytosulfokines 3 precursor family protein [Populus trichocarpa]	GO:0008283, GO:0008083, GO:0005576
GAV57743.1	201	184.496	4.68228E-56	gi|590705982|ref|XP_007047594.1|PREDICTED: bZIP transcription factor 11 [Theobroma cacao]	GO:0003700, GO:0006355, GO:0043565
GAV57743.1	201	167.933	1.87837E-49	gi|823206770|ref|XP_012437168.1|PREDICTED: basic leucine zipper 43-like [Gossypium raimondii]	GO:0003700, GO:0006355, GO:0043565
GAV57743.1	201	166.777	5.922E-49	gi|823139607|ref|XP_012469668.1|PREDICTED: basic leucine zipper 43-like [Gossypium raimondii]	GO:0003700, GO:0006355, GO:0043565
GAV57749.1	152	279.256	1.01219E-94	gi|802607700|ref|XP_012073942.1|PREDICTED: 40S ribosomal protein S18 [Jatropha curcas]	GO:0003723, GO:0003735, GO:0030529, GO:0005840, GO:0006412, GO:0003676, GO:0005622
GAV57749.1	152	278.87	1.34633E-94	gi|225432662|ref|XP_002282412.1|PREDICTED: 40S ribosomal protein S18 [Vitis vinifera]	GO:0003723, GO:0003735, GO:0030529, GO:0005829, GO:0042254, GO:0015935, GO:0005840, GO:0006412, GO:0003676, GO:0005622
GAV57749.1	152	278.87	1.39138E-94	gi|674233050|gb|KFK25815.1|hypothetical protein AALP_AA8G165100 [Arabis alpina]	GO:0003723, GO:0003735, GO:0030529, GO:0005840, GO:0006412, GO:0003676, GO:0005622
GAV57749.1	152	278.1	2.43478E-94	gi|702382263|ref|XP_010063827.1|PREDICTED: 40S ribosomal protein S18 [Eucalyptus grandis]	GO:0003723, GO:0003735, GO:0030529, GO:0005840, GO:0006412, GO:0003676, GO:0005622
GAV57749.1	152	277.715	3.90258E-94	gi|255566712|ref|XP_002524340.1|PREDICTED: 40S ribosomal protein S18 [Ricinus communis]	GO:0003723, GO:0003735, GO:0030529, GO:0005840, GO:0006412, GO:0005622, GO:0003676
GAV57749.1	152	277.33	5.0228E-94	gi|702347555|ref|XP_010057300.1|PREDICTED: 40S ribosomal protein S18 [Eucalyptus grandis]	GO:0003723, GO:0003735, GO:0030529, GO:0005840, GO:0006412, GO:0005622, GO:0003676
GAV57750.1	1606	960.674	0.0	gi|508702834|gb|EOX94730.1|Acyl-CoA N-acyltransferase with RING/FYVE/PHD-type zinc finger protein, putative isoform 2 [Theobroma cacao]	GO:0003677, GO:0016746, GO:0008270, GO:0046872, GO:0016740, GO:0008080
GAV57750.1	1606	957.977	0.0	gi|508702833|gb|EOX94729.1|Acyl-CoA N-acyltransferase with RING/FYVE/PHD-type zinc finger protein, putative isoform 1 [Theobroma cacao]	GO:0003677, GO:0016746, GO:0008270, GO:0046872, GO:0016020, GO:0016021, GO:0016740, GO:0008080
GAV57750.1	1606	919.457	0.0	gi|823147991|ref|XP_012473906.1|PREDICTED: uncharacterized protein LOC105790710 [Gossypium raimondii]	GO:0003677, GO:0008270, GO:0046872, GO:0008080
GAV57750.1	1606	907.901	0.0	gi|763755731|gb|KJB23062.1|hypothetical protein B456_004G079000 [Gossypium raimondii]	GO:0003677, GO:0008270, GO:0046872, GO:0008080
GAV57750.1	1606	899.042	0.0	gi|763755730|gb|KJB23061.1|hypothetical protein B456_004G079000 [Gossypium raimondii]	GO:0003677, GO:0008270, GO:0046872, GO:0008080
GAV57753.1	92	137.117	1.02219E-39	gi|703076770|ref|XP_010090419.1|40S ribosomal protein S24-2 [Morus notabilis]	GO:0000166, GO:0003735, GO:0030529, GO:0005840, GO:0006412, GO:0005622	EXB39389.1, XP_010090419.1
GAV57753.1	92	134.806	7.17024E-39	gi|449442901|ref|XP_004139219.1|PREDICTED: 40S ribosomal protein S24-1 [Cucumis sativus]	GO:0000166, GO:0003735, GO:0030529, GO:0005840, GO:0006412, GO:0005622
GAV57753.1	92	133.265	2.52505E-38	gi|460393476|ref|XP_004242335.1|PREDICTED: 40S ribosomal protein S24-1 [Solanum lycopersicum]	GO:0000166, GO:0000462, GO:0003735, GO:0022627, GO:0030529, GO:0005840, GO:0006412, GO:0005622
GAV57753.1	92	133.265	2.65983E-38	gi|1029056089|ref|XP_016668455.1|PREDICTED: 40S ribosomal protein S24-1 [Gossypium hirsutum]	GO:0000166, GO:0003735, GO:0030529, GO:0005840, GO:0006412, GO:0005622
GAV57753.1	92	133.265	2.87167E-38	gi|823196294|ref|XP_012492880.1|PREDICTED: 40S ribosomal protein S24-1 [Gossypium raimondii]	GO:0000166, GO:0003735, GO:0030529, GO:0005840, GO:0006412, GO:0005622
GAV57753.1	92	133.265	3.00809E-38	gi|659070580|ref|XP_008455742.1|PREDICTED: 40S ribosomal protein S24-1 [Cucumis melo]	GO:0000166, GO:0003735, GO:0030529, GO:0005840, GO:0006412, GO:0005622
GAV57753.1	92	133.265	3.03324E-38	gi|823263209|ref|XP_012464365.1|PREDICTED: 40S ribosomal protein S24-1-like [Gossypium raimondii]	GO:0000166, GO:0003735, GO:0030529, GO:0005840, GO:0006412, GO:0005622
GAV57753.1	92	132.494	3.43871E-38	gi|763814067|gb|KJB80919.1|hypothetical protein B456_013G121400 [Gossypium raimondii]	GO:0000166, GO:0003735, GO:0030529, GO:0005840, GO:0006412, GO:0005622
GAV57755.1	209	225.328	4.08032E-72	gi|255559410|ref|XP_002520725.1|PREDICTED: uncharacterized protein LOC8259591 [Ricinus communis]	GO:0016020, GO:0016021
GAV57755.1	209	212.616	3.49747E-67	gi|225437034|ref|XP_002272980.1|PREDICTED: uncharacterized protein LOC100244184 [Vitis vinifera]	GO:0009507, GO:0016020, GO:0016021
GAV57755.1	209	211.846	7.03962E-67	gi|802791073|ref|XP_012092224.1|PREDICTED: uncharacterized protein LOC105649982 [Jatropha curcas]	GO:0016020, GO:0016021
GAV57755.1	209	211.846	8.66372E-67	gi|224085479|ref|XP_002307589.1|hypothetical protein POPTR_0005s23230g [Populus trichocarpa]	GO:0016020, GO:0016021
GAV57755.1	209	202.986	2.83863E-63	gi|567903122|ref|XP_006444049.1|hypothetical protein CICLE_v10022514mg [Citrus clementina]	GO:0016020, GO:0016021
GAV57766.1	417	616.305	0.0	gi|702499911|ref|XP_010038093.1|PREDICTED: pre-mRNA-splicing factor 18 [Eucalyptus grandis]	GO:0008380, GO:0005681
GAV57766.1	417	612.838	0.0	gi|567903132|ref|XP_006444054.1|hypothetical protein CICLE_v10020348mg [Citrus clementina]	GO:0008380, GO:0005681
GAV57766.1	417	610.527	0.0	gi|255559412|ref|XP_002520726.1|PREDICTED: pre-mRNA-splicing factor 18 [Ricinus communis]	GO:0008380, GO:0005681
GAV57766.1	417	605.52	0.0	gi|802791077|ref|XP_012092225.1|PREDICTED: pre-mRNA-splicing factor 18 [Jatropha curcas]	GO:0008380, GO:0005681
GAV57766.1	417	604.364	0.0	gi|356504933|ref|XP_003521247.1|PREDICTED: pre-mRNA-splicing factor 18-like [Glycine max]	GO:0071021, GO:0000386, GO:0008380, GO:0000350, GO:0071048, GO:0005681, GO:0046540, GO:0005682
GAV57767.1	195	360.147	5.97887E-125	gi|641849835|gb|KDO68709.1|hypothetical protein CISIN_1g027933mg [Citrus sinensis]	GO:0008080
GAV57767.1	195	359.762	7.04789E-125	gi|567903134|ref|XP_006444055.1|hypothetical protein CICLE_v10022184mg [Citrus clementina]	GO:0008080
GAV57767.1	195	356.681	2.89017E-124	gi|823148011|ref|XP_012473915.1|PREDICTED: N-alpha-acetyltransferase 20 [Gossypium raimondii]	GO:0016740, GO:0008080
GAV57767.1	195	355.14	1.25729E-123	gi|84468430|dbj|BAE71298.1|hypothetical protein [Trifolium pratense]	GO:0008080
GAV57768.1	782	1106.66	0.0	gi|508702850|gb|EOX94746.1|Copalyl diphosphate synthase [Theobroma cacao]	GO:0008152, GO:0000287, GO:0009905, GO:0009507, GO:0046872, GO:0016829, GO:0009686, GO:0010333
GAV57768.1	782	1069.3	0.0	gi|567903138|ref|XP_006444057.1|hypothetical protein CICLE_v10018875mg [Citrus clementina]	GO:0008152, GO:0000287, GO:0046872, GO:0016829, GO:0010333
GAV57768.1	782	1068.53	0.0	gi|641849837|gb|KDO68711.1|hypothetical protein CISIN_1g003417mg [Citrus sinensis]	GO:0008152, GO:0000287, GO:0046872, GO:0016829, GO:0010333
GAV57768.1	782	1068.53	0.0	gi|224066499|ref|XP_002302110.1|ent-kaurene synthase A family protein [Populus trichocarpa]	GO:0008152, GO:0000287, GO:0046872, GO:0016829, GO:0010333
GAV57768.1	782	1056.97	0.0	gi|946577428|gb|ALM22924.1|terpene synthase [Populus trichocarpa]	GO:0008152, GO:0000287, GO:0046872, GO:0016829, GO:0010333
GAV57771.1	282	372.089	3.23957E-127	gi|567903140|ref|XP_006444058.1|hypothetical protein CICLE_v10021543mg [Citrus clementina]	GO:0016872
GAV57771.1	282	357.836	1.6534E-121	gi|802791516|ref|XP_012092235.1|PREDICTED: fatty-acid-binding protein 1 [Jatropha curcas]	GO:0016872
GAV57771.1	282	350.903	1.02407E-118	gi|224062494|ref|XP_002300842.1|hypothetical protein POPTR_0002s05310g [Populus trichocarpa]	GO:0005504, GO:0009570, GO:0009507, GO:0005739, GO:0009941, GO:0006631, GO:0016872, GO:0009536
GAV57772.1	265	347.051	8.39486E-118	gi|567903152|ref|XP_006444064.1|hypothetical protein CICLE_v10021605mg [Citrus clementina]	GO:0006412
GAV57772.1	265	345.51	4.58323E-117	gi|1063465287|ref|XP_017969561.1|PREDICTED: ribosome-recycling factor, chloroplastic isoform X3 [Theobroma cacao]	GO:0006412
GAV57772.1	265	342.428	5.69651E-116	gi|802791707|ref|XP_012092237.1|PREDICTED: ribosome-recycling factor, chloroplastic isoform X2 [Jatropha curcas]	GO:0006412
GAV57772.1	265	338.961	1.27493E-114	gi|731394805|ref|XP_010651961.1|PREDICTED: ribosome-recycling factor, chloroplastic [Vitis vinifera]	GO:0009817, GO:0009570, GO:0009507, GO:0005507, GO:0043023, GO:0005829, GO:0009793, GO:0002184, GO:0009579, GO:0032544, GO:0009658, GO:0006412
GAV57772.1	265	335.88	3.72857E-113	gi|118489544|gb|ABK96574.1|unknown [Populus trichocarpa x Populus deltoides]	GO:0006412
GAV57773.1	96	114.775	3.22575E-30	gi|567911515|ref|XP_006448071.1|hypothetical protein CICLE_v10018221mg [Citrus clementina]	GO:0016020, GO:0016021, GO:0009055
GAV57773.1	96	111.694	2.63122E-29	gi|596251880|ref|XP_007224668.1|hypothetical protein PRUPE_ppa025978mg [Prunus persica]	GO:0016020, GO:0009055, GO:0016021
GAV57773.1	96	112.079	3.26328E-29	gi|567911517|ref|XP_006448072.1|hypothetical protein CICLE_v10018211mg [Citrus clementina]	GO:0016020, GO:0016021, GO:0009055
GAV57773.1	96	111.309	6.26119E-29	gi|567911519|ref|XP_006448073.1|hypothetical protein CICLE_v10017505mg [Citrus clementina]	GO:0016020, GO:0009055, GO:0016021
GAV57774.1	388	658.292	0.0	gi|567903158|ref|XP_006444067.1|hypothetical protein CICLE_v10020528mg [Citrus clementina]	GO:0008152, GO:0016042, GO:0006629, GO:0016787
GAV57774.1	388	654.44	0.0	gi|508702870|gb|EOX94766.1|PATATIN-like protein 9, IIIB isoform 1 [Theobroma cacao]	GO:0008152, GO:0016042, GO:0006629, GO:0016787
GAV57774.1	388	646.736	0.0	gi|1050602416|ref|XP_017623631.1|PREDICTED: probable inactive patatin-like protein 9 [Gossypium arboreum]	GO:0008152, GO:0006629, GO:0016042, GO:0016787
GAV57774.1	388	643.654	0.0	gi|823152739|ref|XP_012476200.1|PREDICTED: probable inactive patatin-like protein 9 [Gossypium raimondii]	GO:0008152, GO:0016042, GO:0006629, GO:0016787
GAV57774.1	388	639.802	0.0	gi|823188632|ref|XP_012490568.1|PREDICTED: probable inactive patatin-like protein 9 [Gossypium raimondii]	GO:0008152, GO:0016042, GO:0006629, GO:0016787
GAV57775.1	1347	1613.59	0.0	gi|567884059|ref|XP_006434588.1|hypothetical protein CICLE_v10000033mg [Citrus clementina]	GO:0003677, GO:0005524, GO:0016787
GAV57775.1	1347	1546.56	0.0	gi|508725352|gb|EOY17249.1|DEAD/DEAH box RNA helicase family protein, putative isoform 1 [Theobroma cacao]	GO:0003677, GO:0004386, GO:0005524, GO:0016787
GAV57777.1	404	519.62	0.0	gi|508702876|gb|EOX94772.1|GTP-binding family protein [Theobroma cacao]	GO:0005525
GAV57777.1	404	518.464	0.0	gi|802791725|ref|XP_012092241.1|PREDICTED: mitochondrial ribosome-associated GTPase 1 isoform X2 [Jatropha curcas]	GO:0005525
GAV57777.1	404	513.457	1.22318E-179	gi|296086696|emb|CBI32331.3|unnamed protein product, partial [Vitis vinifera]	GO:0005525, GO:0003924, GO:0042254
GAV57777.1	404	506.908	4.92886E-177	gi|567903162|ref|XP_006444069.1|hypothetical protein CICLE_v10020657mg [Citrus clementina]	GO:0005525
GAV57778.1	218	325.865	5.21332E-111	gi|508702877|gb|EOX94773.1|Cyclin p1,1 isoform 1 [Theobroma cacao]	GO:0000079, GO:0019901
GAV57778.1	218	322.398	1.08207E-109	gi|567903168|ref|XP_006444072.1|hypothetical protein CICLE_v10021982mg [Citrus clementina]	GO:0000079, GO:0019901
GAV57778.1	218	322.398	2.05445E-109	gi|567903166|ref|XP_006444071.1|hypothetical protein CICLE_v10021982mg [Citrus clementina]	GO:0000079, GO:0019901
GAV57778.1	218	321.627	2.72629E-109	gi|802791921|ref|XP_012092244.1|PREDICTED: cyclin-P3-1 isoform X2 [Jatropha curcas]	GO:0000079, GO:0019901
GAV57778.1	218	317.775	8.22528E-108	gi|255559444|ref|XP_002520742.1|PREDICTED: cyclin-U3-1 [Ricinus communis]	GO:0000079, GO:0016310, GO:0016301, GO:0019901
GAV57781.1	565	806.979	0.0	gi|508702879|gb|EOX94775.1|RAN GTPase activating protein 1 isoform 1 [Theobroma cacao]	GO:0005635, GO:0009507, GO:0032153, GO:0000911, GO:0009504, GO:0005886
GAV57781.1	565	805.823	0.0	gi|225436922|ref|XP_002274973.1|PREDICTED: RAN GTPase-activating protein 1 [Vitis vinifera]	GO:0005635, GO:0009507, GO:0032153, GO:0000911, GO:0009504, GO:0005886
GAV57782.1	424	634.024	0.0	gi|566172819|ref|XP_002306773.2|hypothetical protein POPTR_0005s23110g [Populus trichocarpa]	GO:0050662, GO:0003824
GAV57782.1	424	633.639	0.0	gi|224066507|ref|XP_002302114.1|mRNA-binding family protein [Populus trichocarpa]	GO:0050662, GO:0003824
GAV57782.1	424	627.476	0.0	gi|823148033|ref|XP_012473925.1|PREDICTED: chloroplast stem-loop binding protein of 41 kDa a, chloroplastic [Gossypium raimondii]	GO:0050662, GO:0003824
GAV57782.1	424	625.935	0.0	gi|508702881|gb|EOX94777.1|Chloroplast stem-loop binding protein of 41 kDa isoform 1 [Theobroma cacao]	GO:0050662, GO:0003824
GAV57786.1	905	1154.81	0.0	gi|508702886|gb|EOX94782.1|FZO-like [Theobroma cacao]	GO:0004789, GO:0031969, GO:0005525, GO:0009507, GO:0003824, GO:0010228, GO:0010027, GO:0009228
GAV57786.1	905	1152.5	0.0	gi|225436930|ref|XP_002275196.1|PREDICTED: probable transmembrane GTPase FZO-like, chloroplastic isoform X1 [Vitis vinifera]	GO:0004789, GO:0005525, GO:0031969, GO:0009507, GO:0003824, GO:0010228, GO:0010027, GO:0009228
GAV57786.1	905	1150.58	0.0	gi|595796918|ref|XP_007201215.1|hypothetical protein PRUPE_ppa001060mg [Prunus persica]	GO:0004789, GO:0031969, GO:0005525, GO:0009507, GO:0003824, GO:0010228, GO:0010027, GO:0009228
GAV57786.1	905	1127.85	0.0	gi|641849871|gb|KDO68745.1|hypothetical protein CISIN_1g002437mg [Citrus sinensis]	GO:0004789, GO:0005525, GO:0003824, GO:0009228
GAV57786.1	905	1126.69	0.0	gi|567903182|ref|XP_006444079.1|hypothetical protein CICLE_v10023868mg [Citrus clementina]	GO:0004789, GO:0005525, GO:0003824, GO:0009228
GAV57786.1	905	1124.77	0.0	gi|566172813|ref|XP_002307580.2|hypothetical protein POPTR_0005s23080g [Populus trichocarpa]	GO:0005525
GAV57800.1	230	328.561	2.11173E-111	gi|823187223|ref|XP_012490119.1|PREDICTED: cyclic pyranopterin monophosphate synthase accessory protein, mitochondrial isoform X2 [Gossypium raimondii]	GO:0006777
GAV57800.1	230	325.094	2.50452E-110	gi|567904682|ref|XP_006444829.1|hypothetical protein CICLE_v10022060mg [Citrus clementina]	GO:0006777
GAV57800.1	230	327.405	6.24655E-110	gi|763774390|gb|KJB41513.1|hypothetical protein B456_007G109000, partial [Gossypium raimondii]	GO:0006777
GAV57801.1	1258	1224.15	0.0	gi|508703794|gb|EOX95690.1|Transcription factor jumonji domain-containing protein, putative isoform 2, partial [Theobroma cacao]	GO:0008270
GAV57801.1	1258	1207.2	0.0	gi|508703793|gb|EOX95689.1|Transcription factor jumonji domain-containing protein, putative isoform 1 [Theobroma cacao]	GO:0008270
GAV57801.1	1258	1145.57	0.0	gi|763774407|gb|KJB41530.1|hypothetical protein B456_007G109100 [Gossypium raimondii]	GO:0008270
GAV57802.1	517	893.264	0.0	gi|641867813|gb|KDO86497.1|hypothetical protein CISIN_1g045756mg [Citrus sinensis]	GO:0005506, GO:0046872, GO:0016705, GO:0016491, GO:0020037, GO:0055114, GO:0004497
GAV57802.1	517	889.797	0.0	gi|508703792|gb|EOX95688.1|Cytochrome P450, family 703, subfamily A, polypeptide 2 [Theobroma cacao]	GO:0005506, GO:0016491, GO:0046872, GO:0010208, GO:0051791, GO:0016020, GO:0016021, GO:0051792, GO:0055114, GO:0010584, GO:0016705, GO:0080110, GO:0020037, GO:0016709, GO:0004497
GAV57803.1	372	459.914	2.04337E-157	gi|508703791|gb|EOX95687.1|Zinc knuckle family protein, putative isoform 2 [Theobroma cacao]	GO:0003677, GO:0003713, GO:0008270, GO:0006355, GO:0003676
GAV57803.1	372	451.44	3.29461E-152	gi|508703790|gb|EOX95686.1|Zinc knuckle family protein, putative isoform 1 [Theobroma cacao]	GO:0003677, GO:0003713, GO:0008270, GO:0006355, GO:0003676
GAV57803.1	372	429.483	1.5417E-145	gi|823187249|ref|XP_012490128.1|PREDICTED: copia protein [Gossypium raimondii]	GO:0003677, GO:0003713, GO:0008270, GO:0006355, GO:0003676
GAV57803.1	372	421.779	1.75765E-142	gi|728821749|gb|KHG04478.1|RNA polymerase II transcriptional coactivator KELP -like protein [Gossypium arboreum]	GO:0003677, GO:0003713, GO:0008270, GO:0006355, GO:0003676
GAV57807.1	612	942.184	0.0	gi|590721153|ref|XP_007051528.1|PREDICTED: transcription factor bHLH13 [Theobroma cacao]	GO:0003700, GO:0046983, GO:0006355, GO:0009737, GO:0005634
GAV57807.1	612	939.873	0.0	gi|566203409|ref|XP_002320871.2|hypothetical protein POPTR_0014s09520g [Populus trichocarpa]	GO:0046983
GAV57807.1	612	938.717	0.0	gi|567904676|ref|XP_006444826.1|hypothetical protein CICLE_v10019339mg [Citrus clementina]	GO:0046983
GAV57807.1	612	938.332	0.0	gi|568876453|ref|XP_006491293.1|PREDICTED: transcription factor bHLH13 [Citrus sinensis]	GO:0046983
GAV57807.1	612	936.406	0.0	gi|802694529|ref|XP_012083197.1|PREDICTED: transcription factor bHLH13-like [Jatropha curcas]	GO:0046983
GAV57807.1	612	928.317	0.0	gi|823187254|ref|XP_012490129.1|PREDICTED: transcription factor bHLH13 [Gossypium raimondii]	GO:0046983
GAV57817.1	387	387.497	8.3553E-130	gi|508774556|gb|EOY21812.1|TCP domain-like protein I [Theobroma cacao]	GO:0008283, GO:0009739, GO:0010229, GO:0009737, GO:0009735, GO:0005634, GO:0031347
GAV57821.1	105	68.5514	3.72355E-12	gi|596058813|ref|XP_007221027.1|hypothetical protein PRUPE_ppa014857mg, partial [Prunus persica]	GO:0003676
GAV57821.1	105	69.707	7.33389E-12	gi|508710608|gb|EOY02505.1|RNA-binding (RRM/RBD/RNP motifs) family protein isoform 1 [Theobroma cacao]	GO:0000166, GO:0090502, GO:0004523, GO:0003676
GAV57821.1	105	67.781	4.19729E-11	gi|673576653|gb|AIK35195.1|LINE-type retrotransposon LIb DNA [Ipomoea batatas]	GO:0090502, GO:0008270, GO:0004523, GO:0003676
GAV57822.1	507	764.992	0.0	gi|225440169|ref|XP_002283338.1|PREDICTED: cytochrome P450 98A2 [Vitis vinifera]	GO:0005506, GO:0009805, GO:0046872, GO:0016491, GO:0005739, GO:0016020, GO:0009809, GO:0043231, GO:0055114, GO:0042802, GO:0046409, GO:0016705, GO:0020037, GO:0016709, GO:0009699, GO:0004497, GO:0005783, GO:0009813, GO:0005886
GAV57822.1	507	759.599	0.0	gi|224089905|ref|XP_002308860.1|Cytochrome P450 98A3 family protein [Populus trichocarpa]	GO:0005506, GO:0016491, GO:0016705, GO:0046872, GO:0009809, GO:0016020, GO:0020037, GO:0016709, GO:0055114, GO:0004497
GAV57822.1	507	758.444	0.0	gi|567875811|ref|XP_006430495.1|hypothetical protein CICLE_v10011520mg [Citrus clementina]	GO:0005506, GO:0016705, GO:0046872, GO:0016491, GO:0020037, GO:0055114, GO:0004497
GAV57822.1	507	758.444	0.0	gi|166209291|gb|ABY85195.1|p-coumaryl-CoA 3'-hydroxylase [Populus alba x Populus grandidentata]	GO:0005506, GO:0016705, GO:0016491, GO:0046872, GO:0020037, GO:0055114, GO:0004497
GAV57822.1	507	757.673	0.0	gi|508716862|gb|EOY08759.1|Cytochrome P450, family 98, subfamily A, polypeptide 3 [Theobroma cacao]	GO:0009805, GO:0005506, GO:0005739, GO:0016491, GO:0046872, GO:0009809, GO:0016020, GO:0016021, GO:0043231, GO:0055114, GO:0042802, GO:0046409, GO:0016705, GO:0020037, GO:0009699, GO:0004497, GO:0005783, GO:0009813, GO:0005886
GAV57823.1	148	242.276	1.0761E-71	gi|147808077|emb|CAN64172.1|hypothetical protein VITISV_041386 [Vitis vinifera]	GO:0005506, GO:0016705, GO:0020037, GO:0015074, GO:0055114, GO:0003676
GAV57823.1	148	231.491	2.8275E-71	gi|147835217|emb|CAN67797.1|hypothetical protein VITISV_038915 [Vitis vinifera]	GO:0015074, GO:0003676
GAV57823.1	148	237.269	1.82052E-70	gi|147765311|emb|CAN69241.1|hypothetical protein VITISV_009386 [Vitis vinifera]	GO:0003676
GAV57823.1	148	216.083	5.55685E-63	gi|147767961|emb|CAN77916.1|hypothetical protein VITISV_031396 [Vitis vinifera]	GO:0015074, GO:0003676
GAV57823.1	148	215.312	4.99732E-62	gi|147811749|emb|CAN59755.1|hypothetical protein VITISV_034567 [Vitis vinifera]	GO:0015074, GO:0003676
GAV57825.1	274	350.517	1.60105E-119	gi|641857371|gb|KDO76116.1|hypothetical protein CISIN_1g024913mg [Citrus sinensis]	GO:0006334, GO:0005634
GAV57825.1	274	350.132	2.96857E-119	gi|641857372|gb|KDO76117.1|hypothetical protein CISIN_1g024913mg [Citrus sinensis]	GO:0006334, GO:0005634
GAV57825.1	274	350.517	3.66601E-119	gi|567894230|ref|XP_006439603.1|hypothetical protein CICLE_v10021771mg [Citrus clementina]	GO:0006334, GO:0005634
GAV57825.1	274	348.977	6.82147E-119	gi|641857373|gb|KDO76118.1|hypothetical protein CISIN_1g024913mg [Citrus sinensis]	GO:0006334, GO:0005634
GAV57825.1	274	350.132	7.6564E-119	gi|508774560|gb|EOY21816.1|NAP1-related protein 2 [Theobroma cacao]	GO:0006334, GO:0005634
GAV57826.1	357	313.153	2.65927E-100	gi|508774562|gb|EOY21818.1|Phytochrome kinase substrate 1, putative [Theobroma cacao]	GO:0016310, GO:0009506, GO:0016301
GAV57826.1	357	298.13	1.61508E-94	gi|566206425|ref|XP_006374469.1|phytochrome kinase substrate-related family protein [Populus trichocarpa]	GO:0016310, GO:0009506, GO:0016301
GAV57827.1	615	1044.26	0.0	gi|508774563|gb|EOY21819.1|S-adenosyl-L-methionine-dependent methyltransferases superfamily protein [Theobroma cacao]	GO:0016020, GO:0016021, GO:0008168, GO:0016740, GO:0032259
GAV57827.1	615	1043.11	0.0	gi|595859088|ref|XP_007210881.1|hypothetical protein PRUPE_ppa003018mg [Prunus persica]	GO:0016020, GO:0016021, GO:0008168, GO:0032259
GAV57827.1	615	1041.57	0.0	gi|567894224|ref|XP_006439600.1|hypothetical protein CICLE_v10019341mg [Citrus clementina]	GO:0016020, GO:0016021, GO:0008168, GO:0032259
GAV57827.1	615	1040.41	0.0	gi|225456747|ref|XP_002275852.1|PREDICTED: probable methyltransferase PMT2 [Vitis vinifera]	GO:0005768, GO:0005802, GO:0016020, GO:0016021, GO:0008168, GO:0008757, GO:0005774, GO:0032259
GAV57827.1	615	1038.1	0.0	gi|255541011|ref|XP_002511570.1|PREDICTED: probable methyltransferase PMT2 [Ricinus communis]	GO:0016020, GO:0016021, GO:0008168, GO:0032259
GAV57831.1	398	520.39	0.0	gi|802653020|ref|XP_012080260.1|PREDICTED: activating signal cointegrator 1 [Jatropha curcas]	GO:0008270, GO:0006355, GO:0005634
GAV57831.1	398	508.064	4.01473E-177	gi|823141887|ref|XP_012470761.1|PREDICTED: activating signal cointegrator 1 [Gossypium raimondii]	GO:0008270, GO:0006355, GO:0005634
GAV57831.1	398	502.286	8.6507E-175	gi|641857380|gb|KDO76125.1|hypothetical protein CISIN_1g015323mg [Citrus sinensis]	GO:0008270, GO:0006355, GO:0005634
GAV57831.1	398	501.516	1.98548E-174	gi|567894222|ref|XP_006439599.1|hypothetical protein CICLE_v10020397mg [Citrus clementina]	GO:0008270, GO:0006355, GO:0005634
GAV57831.1	398	499.59	1.01881E-173	gi|1050632436|ref|XP_017639163.1|PREDICTED: activating signal cointegrator 1 [Gossypium arboreum]	GO:0008270, GO:0006355, GO:0005634
GAV57832.1	276	334.339	1.15372E-111	gi|566253285|ref|XP_006387191.1|hypothetical protein POPTR_1567s00200g, partial [Populus trichocarpa]	GO:0016884
GAV57832.1	276	322.013	4.00122E-106	gi|641840588|gb|KDO59507.1|hypothetical protein CISIN_1g0442941mg, partial [Citrus sinensis]	GO:0016884
GAV57832.1	276	323.553	4.60818E-106	gi|508719470|gb|EOY11367.1|Amidase 1 [Theobroma cacao]	GO:0016884
GAV57839.1	892	1233.78	0.0	gi|508774569|gb|EOY21825.1|Pentatricopeptide repeat-containing protein, putative isoform 1 [Theobroma cacao]	GO:0009507, GO:0005739, GO:0080156
GAV57850.1	110	97.8265	1.13591E-21	gi|565448949|ref|XP_006285258.1|hypothetical protein CARUB_v10006629mg [Capsella rubella]	GO:0005536, GO:0000166, GO:0001678, GO:0016020, GO:0016021, GO:0016310, GO:0016773, GO:0016740, GO:0016301, GO:0006096, GO:0004396, GO:0005524, GO:0005623, GO:0005975, GO:0046835
GAV57850.1	110	92.4337	1.75022E-21	gi|109659935|gb|ABG36926.1|hexokinase 2, partial [Fragaria x ananassa]	GO:0005536, GO:0000166, GO:0001678, GO:0016310, GO:0016740, GO:0016773, GO:0016301, GO:0006096, GO:0004396, GO:0005975, GO:0005623, GO:0005524, GO:0046835
GAV57850.1	110	97.4413	1.75275E-21	gi|802627906|ref|XP_012076877.1|PREDICTED: hexokinase-1-like [Jatropha curcas]	GO:0005536, GO:0000166, GO:0001678, GO:0016310, GO:0016740, GO:0016773, GO:0016301, GO:0006096, GO:0004396, GO:0005975, GO:0005623, GO:0005524, GO:0046835
GAV57850.1	110	97.0561	2.39897E-21	gi|728842588|gb|KHG22031.1|Hexokinase-1 [Gossypium arboreum]	GO:0005536, GO:0000166, GO:0001678, GO:0016310, GO:0016740, GO:0016773, GO:0016301, GO:0006096, GO:0004396, GO:0005524, GO:0005623, GO:0005975, GO:0046835
GAV57850.1	110	96.6709	2.6321E-21	gi|823259371|ref|XP_012462393.1|PREDICTED: hexokinase-1-like [Gossypium raimondii]	GO:0005536, GO:0000166, GO:0001678, GO:0016310, GO:0016773, GO:0016740, GO:0016301, GO:0006096, GO:0004396, GO:0005623, GO:0005975, GO:0005524, GO:0046835
GAV57854.1	1883	2970.26	0.0	gi|566174499|ref|XP_002308937.2|ABC transporter family protein [Populus trichocarpa]	GO:0006869, GO:0042626, GO:0000166, GO:0055085, GO:0016020, GO:0016021, GO:0043231, GO:0006810, GO:0005524, GO:0005215, GO:0016887
GAV57854.1	1883	2948.69	0.0	gi|699262766|gb|AIU41625.1|ABC transporter family protein [Hevea brasiliensis]	GO:0000166, GO:0016020, GO:0016021, GO:0006810, GO:0005524, GO:0016887, GO:0005215
GAV57854.1	1883	2938.29	0.0	gi|823134027|ref|XP_012466848.1|PREDICTED: ABC transporter A family member 1 isoform X3 [Gossypium raimondii]	GO:0000166, GO:0016020, GO:0016021, GO:0006810, GO:0005524, GO:0016887, GO:0005215
GAV57854.1	1883	2932.9	0.0	gi|567857278|ref|XP_006421322.1|hypothetical protein CICLE_v10004128mg [Citrus clementina]	GO:0000166, GO:0016020, GO:0016021, GO:0006810, GO:0005524, GO:0005215, GO:0016887
GAV57854.1	1883	2931.74	0.0	gi|823134023|ref|XP_012466846.1|PREDICTED: ABC transporter A family member 1 isoform X1 [Gossypium raimondii]	GO:0000166, GO:0016020, GO:0016021, GO:0006810, GO:0005524, GO:0016887, GO:0005215
GAV57860.1	459	577.4	0.0	gi|802729168|ref|XP_012086183.1|PREDICTED: AP2-like ethylene-responsive transcription factor At2g41710 isoform X1 [Jatropha curcas]	GO:0003677, GO:0003700, GO:0006351, GO:0007275, GO:0006355, GO:0005634
GAV57860.1	459	570.081	0.0	gi|567857284|ref|XP_006421325.1|hypothetical protein CICLE_v10005012mg [Citrus clementina]	GO:0003677, GO:0003700, GO:0006351, GO:0007275, GO:0006355, GO:0005634
GAV57860.1	459	560.066	0.0	gi|823141701|ref|XP_012470674.1|PREDICTED: AP2-like ethylene-responsive transcription factor At2g41710 [Gossypium raimondii]	GO:0003677, GO:0003700, GO:0007275, GO:0006351, GO:0006355, GO:0005634
GAV57860.1	459	560.066	0.0	gi|595804322|ref|XP_007202137.1|hypothetical protein PRUPE_ppa006202mg [Prunus persica]	GO:0003677, GO:0003700, GO:0006351, GO:0007275, GO:0006355, GO:0005634
GAV57861.1	463	601.282	0.0	gi|595818640|ref|XP_007204390.1|hypothetical protein PRUPE_ppa005956mg [Prunus persica]	GO:0046872, GO:0016020, GO:0016021, GO:0016311, GO:0003993, GO:0016787
GAV57861.1	463	600.897	0.0	gi|702243230|ref|XP_010049550.1|PREDICTED: probable purple acid phosphatase 20 [Eucalyptus grandis]	GO:0046872, GO:0016311, GO:0003993, GO:0016787
GAV57861.1	463	600.127	0.0	gi|567875289|ref|XP_006430234.1|hypothetical protein CICLE_v10013402mg [Citrus clementina]	GO:0046872, GO:0016020, GO:0016021, GO:0016311, GO:0003993, GO:0016787
GAV57864.1	152	115.931	3.65141E-30	gi|641844535|gb|KDO63428.1|hypothetical protein CISIN_1g0355781mg, partial [Citrus sinensis]	GO:0006979, GO:0004601, GO:0046872, GO:0016491, GO:0020037, GO:0055114, GO:0098869
GAV57868.1	356	605.905	0.0	gi|255580564|ref|XP_002531106.1|PREDICTED: glutelin type-A 1 [Ricinus communis]	GO:0045735
GAV57868.1	356	602.438	0.0	gi|703105985|ref|XP_010098386.1|Glutelin type-A 1 [Morus notabilis]	GO:0045735	EXB74910.1, XP_010098386.1
GAV57868.1	356	600.897	0.0	gi|255584704|ref|XP_002533073.1|PREDICTED: glutelin type-B 5 [Ricinus communis]	GO:0045735
GAV57868.1	356	599.356	0.0	gi|255580562|ref|XP_002531105.1|PREDICTED: 12S seed storage globulin 1 [Ricinus communis]	GO:0045735
GAV57868.1	356	598.201	0.0	gi|643738194|gb|KDP44182.1|hypothetical protein JCGZ_05649 [Jatropha curcas]	GO:0045735
GAV57869.1	114	183.726	1.07491E-56	gi|223538515|gb|EEF40120.1|DNA binding protein, putative [Ricinus communis]	GO:0043130, GO:0016020, GO:0016021
GAV57869.1	114	179.104	2.90277E-56	gi|802787064|ref|XP_012091829.1|PREDICTED: ubiquitin domain-containing protein 1-like isoform X1 [Jatropha curcas]	GO:0043130
GAV57869.1	114	178.333	4.60687E-56	gi|703137829|ref|XP_010106574.1|hypothetical protein L484_002639 [Morus notabilis]	GO:0043130	EXC10785.1, XP_010106574.1
GAV57869.1	114	176.407	3.14081E-55	gi|357452077|ref|XP_003596315.1|ubiquitin domain protein [Medicago truncatula]	GO:0043130	AFK45238.1, XP_003596315.1, AES66566.1
GAV57870.1	215	406.371	5.81281E-143	gi|567914477|ref|XP_006449552.1|hypothetical protein CICLE_v10016666mg [Citrus clementina]	GO:0005789, GO:0016020, GO:0016021, GO:0015031, GO:0005783, GO:0006810, GO:0006621, GO:0046923
GAV57870.1	215	403.675	5.94796E-142	gi|590623371|ref|XP_007025304.1|PREDICTED: ER lumen protein-retaining receptor A [Theobroma cacao]	GO:0005801, GO:0005789, GO:0016020, GO:0016021, GO:0015031, GO:0005783, GO:0005794, GO:0006810, GO:0006621, GO:0046923
GAV57870.1	215	399.438	3.05216E-140	gi|225443728|ref|XP_002267990.1|PREDICTED: ER lumen protein-retaining receptor A isoform X1 [Vitis vinifera]	GO:0005801, GO:0005789, GO:0016020, GO:0016021, GO:0015031, GO:0005783, GO:0005794, GO:0006810, GO:0006621, GO:0046923
GAV57870.1	215	393.66	6.10164E-138	gi|449433672|ref|XP_004134621.1|PREDICTED: ER lumen protein-retaining receptor A [Cucumis sativus]	GO:0005789, GO:0016020, GO:0016021, GO:0015031, GO:0005783, GO:0006810, GO:0006621, GO:0046923
GAV57871.1	1190	2132.45	0.0	gi|255544367|ref|XP_002513245.1|PREDICTED: probable manganese-transporting ATPase PDR2 [Ricinus communis]	GO:0000166, GO:0006812, GO:0046872, GO:0016020, GO:0016021, GO:0005524, GO:0016787, GO:0016887
GAV57871.1	1190	2109.34	0.0	gi|731397840|ref|XP_010653032.1|PREDICTED: probable manganese-transporting ATPase PDR2 [Vitis vinifera]	GO:0000166, GO:0006812, GO:0046872, GO:0098655, GO:0016020, GO:0043231, GO:0016021, GO:0016036, GO:0016787, GO:0016887, GO:0010152, GO:0019829, GO:0010073, GO:0048867, GO:0005783, GO:0009846, GO:0006874, GO:0005524, GO:0005887, GO:0006875, GO:0005886
GAV57871.1	1190	2108.95	0.0	gi|508717879|gb|EOY09776.1|P-type ATPase transporter [Theobroma cacao]	GO:0000166, GO:0006812, GO:0046872, GO:0016020, GO:0016021, GO:0016036, GO:0016787, GO:0016887, GO:0010152, GO:0010073, GO:0048867, GO:0005783, GO:0009846, GO:0005524, GO:0006875, GO:0005886
GAV57871.1	1190	2103.18	0.0	gi|802592129|ref|XP_012071413.1|PREDICTED: probable manganese-transporting ATPase PDR2 isoform X1 [Jatropha curcas]	GO:0000166, GO:0006812, GO:0046872, GO:0016020, GO:0016021, GO:0005524, GO:0016787, GO:0016887
GAV57872.1	346	605.134	0.0	gi|255580568|ref|XP_002531108.1|PREDICTED: UDP-galactose/UDP-glucose transporter 5B [Ricinus communis]	GO:0055085, GO:0016020, GO:0016021, GO:0006810
GAV57872.1	346	595.504	0.0	gi|802552502|ref|XP_012064965.1|PREDICTED: UDP-galactose/UDP-glucose transporter 5B isoform X1 [Jatropha curcas]	GO:0055085, GO:0016020, GO:0016021, GO:0006810
GAV57872.1	346	590.882	0.0	gi|823143232|ref|XP_012471415.1|PREDICTED: UDP-galactose/UDP-glucose transporter 5B [Gossypium raimondii]	GO:0055085, GO:0016020, GO:0016021, GO:0006810
GAV57872.1	346	590.112	0.0	gi|566150710|ref|XP_002298378.2|UDP-galactose/UDP-glucose transporter-related family protein [Populus trichocarpa]	GO:0055085, GO:0030173, GO:0016020, GO:0016021, GO:0046964, GO:0030176, GO:0008643, GO:0006810, GO:1902559
GAV57873.1	701	898.271	0.0	gi|508786900|gb|EOY34156.1|DHBP synthase RibB-like alpha/beta domain,GTP cyclohydrolase II [Theobroma cacao]	GO:0003935, GO:0009231, GO:0008686, GO:0016787
GAV57873.1	701	889.026	0.0	gi|566150712|ref|XP_002299894.2|hypothetical protein POPTR_0001s24160g [Populus trichocarpa]	GO:0003935, GO:0009231, GO:0008686
GAV57873.1	701	888.641	0.0	gi|703161920|ref|XP_010112919.1|Riboflavin biosynthesis protein ribBA [Morus notabilis]	GO:0003935, GO:0009231, GO:0008686	XP_010112919.1, EXC35068.1
GAV57873.1	701	887.1	0.0	gi|802552506|ref|XP_012064967.1|PREDICTED: monofunctional riboflavin biosynthesis protein RIBA 3, chloroplastic isoform X1 [Jatropha curcas]	GO:0003935, GO:0009231, GO:0008686
GAV57873.1	701	886.33	0.0	gi|641854170|gb|KDO72978.1|hypothetical protein CISIN_1g009309mg [Citrus sinensis]	GO:0003935, GO:0009231, GO:0008686
GAV57874.1	545	800.045	0.0	gi|567870351|ref|XP_006427797.1|hypothetical protein CICLE_v10025271mg [Citrus clementina]	GO:0004857, GO:0005618, GO:0043086, GO:0016020, GO:0045330, GO:0016021, GO:0030599, GO:0045490, GO:0042545, GO:0016787
GAV57874.1	545	792.727	0.0	gi|641839413|gb|KDO58343.1|hypothetical protein CISIN_1g009085mg [Citrus sinensis]	GO:0004857, GO:0005618, GO:0043086, GO:0045330, GO:0030599, GO:0042545, GO:0045490, GO:0016787
GAV57874.1	545	780.015	0.0	gi|508700589|gb|EOX92485.1|Plant invertase/pectin methylesterase inhibitor superfamily [Theobroma cacao]	GO:0004857, GO:0005618, GO:0043086, GO:0045330, GO:0030599, GO:0045490, GO:0042545, GO:0016787
GAV57875.1	184	233.802	2.35228E-73	gi|508786896|gb|EOY34152.1|TOX high mobility group box family member 4-A, putative isoform 4, partial [Theobroma cacao]	GO:0016020, GO:0016021
GAV57876.1	587	846.269	0.0	gi|802562409|ref|XP_012066353.1|PREDICTED: large subunit GTPase 1 homolog [Jatropha curcas]	GO:0005525
GAV57876.1	587	830.476	0.0	gi|508786018|gb|EOY33274.1|P-loop containing nucleoside triphosphate hydrolases superfamily protein [Theobroma cacao]	GO:0005525, GO:0016787
GAV57876.1	587	827.78	0.0	gi|567862854|ref|XP_006424081.1|hypothetical protein CICLE_v10028074mg [Citrus clementina]	GO:0005525
GAV57876.1	587	805.823	0.0	gi|823172623|ref|XP_012485183.1|PREDICTED: GTPase LSG1-2 [Gossypium raimondii]	GO:0005525
GAV57877.1	252	411.764	7.60143E-144	gi|444300800|gb|AGD98709.1|aquaporin protein 6 [Camellia sinensis]	GO:0016020, GO:0016021, GO:0006810, GO:0005215
GAV57877.1	252	401.749	5.81975E-140	gi|702271789|ref|XP_010043596.1|PREDICTED: aquaporin TIP1-3 [Eucalyptus grandis]	GO:0016020, GO:0016021, GO:0006810, GO:0005215
GAV57877.1	252	392.889	1.65529E-136	gi|702480958|ref|XP_010033163.1|PREDICTED: aquaporin TIP1-3 [Eucalyptus grandis]	GO:0016020, GO:0016021, GO:0006810, GO:0005215
GAV57877.1	252	390.963	1.34575E-135	gi|802552786|ref|XP_012064971.1|PREDICTED: aquaporin TIP1-1-like [Jatropha curcas]	GO:0016020, GO:0016021, GO:0006810, GO:0005215
GAV57877.1	252	388.267	1.20413E-134	gi|255580588|ref|XP_002531118.1|PREDICTED: aquaporin TIP1-3 [Ricinus communis]	GO:0016020, GO:0016021, GO:0006810, GO:0005215
GAV57877.1	252	387.497	2.53656E-134	gi|734397445|gb|KHN30200.1|Aquaporin TIP1-3 [Glycine soja]	GO:0009705, GO:0016020, GO:0016021, GO:0009992, GO:0015793, GO:0015254, GO:0042807, GO:0034220, GO:0015250, GO:0006810, GO:0006833, GO:0005887, GO:0005215
GAV57878.1	181	120.939	1.20416E-30	gi|976906730|gb|KVH94138.1|AP2/ERF domain-containing protein [Cynara cardunculus var. scolymus]	GO:0003677, GO:0003700, GO:0006351, GO:0006355, GO:0005634
GAV57879.1	219	335.495	9.25485E-115	gi|1031986945|ref|NP_001314497.1|very-long-chain (3R)-3-hydroxyacyl-CoA dehydratase 2-like [Gossypium hirsutum]	GO:0016020, GO:0016021
GAV57879.1	219	335.109	1.05554E-114	gi|224054853|ref|XP_002298376.1|hypothetical protein POPTR_0001s24210g [Populus trichocarpa]	GO:0016020, GO:0016021
GAV57879.1	219	334.339	1.94563E-114	gi|508786888|gb|EOY34144.1|Tyrosine phosphatase-like member B isoform 1 [Theobroma cacao]	GO:0016020, GO:0016021
GAV57879.1	219	332.028	2.03396E-113	gi|823143224|ref|XP_012471409.1|PREDICTED: very-long-chain (3R)-3-hydroxyacyl-CoA dehydratase 2 [Gossypium raimondii]	GO:0016020, GO:0016021
GAV57879.1	219	331.257	3.5178E-113	gi|1050590229|ref|XP_017616440.1|PREDICTED: very-long-chain (3R)-3-hydroxyacyl-CoA dehydratase 2 [Gossypium arboreum]	GO:0016020, GO:0016021
GAV57879.1	219	325.479	6.47465E-111	gi|836713359|gb|AKM76689.1|protein-tyrosine phosphatase-like protein [Pelargonium nanum]	GO:0016020, GO:0016021
GAV57879.1	219	325.479	7.46569E-111	gi|836713349|gb|AKM76684.1|protein-tyrosine phosphatase-like protein [Pelargonium echinatum]	GO:0016020, GO:0016021
GAV57880.1	243	341.273	2.7898E-116	gi|508786887|gb|EOY34143.1|Myb domain protein 59 isoform 2 [Theobroma cacao]	GO:0003677
GAV57880.1	243	337.421	9.01795E-115	gi|255580592|ref|XP_002531120.1|PREDICTED: transcription factor MYB59 isoform X1 [Ricinus communis]	GO:0003677
GAV57880.1	243	336.265	2.06437E-114	gi|802552790|ref|XP_012064973.1|PREDICTED: transcription factor MYB59 isoform X1 [Jatropha curcas]	GO:0003677
GAV57880.1	243	332.413	1.19895E-112	gi|508786886|gb|EOY34142.1|Myb domain protein 48 isoform 1 [Theobroma cacao]	GO:0003677
GAV57880.1	243	327.791	4.5834E-111	gi|224054846|ref|XP_002298375.1|myb family transcription factor family protein [Populus trichocarpa]	GO:0003677
GAV57880.1	243	325.865	3.15816E-110	gi|566186066|ref|XP_002313452.2|myb family transcription factor family protein [Populus trichocarpa]	GO:0003677
GAV57882.1	455	459.529	1.98879E-156	gi|1050624385|ref|XP_017635050.1|PREDICTED: protein UPSTREAM OF FLC-like [Gossypium arboreum]	GO:0016874
GAV57883.1	281	234.958	6.14995E-73	gi|641854152|gb|KDO72960.1|hypothetical protein CISIN_1g020861mg [Citrus sinensis]	GO:0003677, GO:0005634
GAV57883.1	281	234.187	1.55007E-72	gi|567864206|ref|XP_006424752.1|hypothetical protein CICLE_v10028859mg [Citrus clementina]	GO:0003677, GO:0005634
GAV57883.1	281	227.254	9.27895E-70	gi|641854151|gb|KDO72959.1|hypothetical protein CISIN_1g020861mg [Citrus sinensis]	GO:0003677, GO:0005634
GAV57884.1	145	186.422	5.44454E-58	gi|255584784|ref|XP_002533110.1|PREDICTED: zinc finger protein ZAT12 [Ricinus communis]	GO:0046872
GAV57884.1	145	181.8	3.62708E-56	gi|1063490891|ref|XP_017982131.1|PREDICTED: zinc finger protein ZAT12 [Theobroma cacao]	GO:0046872
GAV57886.1	216	339.732	1.40029E-116	gi|225435058|ref|XP_002284365.1|PREDICTED: ras-related protein RABE1c [Vitis vinifera]	GO:0005525, GO:0007264, GO:0006904, GO:0009306, GO:0005622
GAV57886.1	216	339.347	2.03259E-116	gi|147783308|emb|CAN64127.1|hypothetical protein VITISV_022421 [Vitis vinifera]	GO:0005525, GO:0007264, GO:0005622
GAV57886.1	216	338.961	2.55861E-116	gi|5669640|gb|AAD46405.1|AF096249_1ethylene-responsive small GTP-binding protein [Solanum lycopersicum]	GO:0005525, GO:0007264, GO:0005622	AAD46405.1
GAV57886.1	216	338.961	3.04902E-116	gi|909618039|ref|NP_001298123.1|ethylene-responsive small GTP-binding protein [Solanum lycopersicum]	GO:0005525, GO:0007264, GO:0006904, GO:0009306, GO:0005622	NP_001298123.1, NP_001234140.2
GAV57886.1	216	337.806	7.91134E-116	gi|802552806|ref|XP_012064981.1|PREDICTED: ras-related protein RABE1c [Jatropha curcas]	GO:0005525, GO:0007264, GO:0005622
GAV57887.1	130	261.536	7.98753E-88	gi|728820359|gb|KHG03722.1|40S ribosomal S15a-1 -like protein [Gossypium arboreum]	GO:0003735, GO:0030529, GO:0005840, GO:0006412
GAV57887.1	130	259.996	8.9317E-88	gi|763752780|gb|KJB20168.1|hypothetical protein B456_003G136100 [Gossypium raimondii]	GO:0003735, GO:0030529, GO:0005840, GO:0006412
GAV57887.1	130	259.61	1.08389E-87	gi|502139897|ref|XP_004503959.1|PREDICTED: 40S ribosomal protein S15a-1-like [Cicer arietinum]	GO:0003735, GO:0030529, GO:0005840, GO:0006412
GAV57887.1	130	258.84	2.16425E-87	gi|449453772|ref|XP_004144630.1|PREDICTED: 40S ribosomal protein S15a-1 [Cucumis sativus]	GO:0003735, GO:0030529, GO:0005840, GO:0006412
GAV57888.1	150	159.844	1.36071E-47	gi|593699727|ref|XP_007150302.1|hypothetical protein PHAVU_005G142000g [Phaseolus vulgaris]	GO:0003677, GO:0046982, GO:0005694, GO:0000786, GO:0005634
GAV57888.1	150	159.458	2.48457E-47	gi|388517407|gb|AFK46765.1|unknown [Lotus japonicus]	GO:0003677, GO:0046982, GO:0005694, GO:0000786, GO:0005634
GAV57888.1	150	159.073	3.14674E-47	gi|802542718|ref|XP_012081587.1|PREDICTED: histone H2A-like [Jatropha curcas]	GO:0003677, GO:0046982, GO:0005694, GO:0000786, GO:0005634
GAV57888.1	150	159.073	3.80483E-47	gi|388506518|gb|AFK41325.1|unknown [Lotus japonicus]	GO:0003677, GO:0046982, GO:0005694, GO:0000786, GO:0005634
GAV57888.1	150	158.688	3.96522E-47	gi|595830486|ref|XP_007206082.1|hypothetical protein PRUPE_ppa012888mg [Prunus persica]	GO:0003677, GO:0046982, GO:0005694, GO:0000786, GO:0005634
GAV57889.1	108	155.992	2.22048E-47	gi|802553457|ref|XP_012064991.1|PREDICTED: glycine-rich RNA-binding protein 4, mitochondrial-like [Jatropha curcas]	GO:0000166, GO:0003676
GAV57889.1	108	147.517	4.80581E-44	gi|565367007|ref|XP_006350171.1|PREDICTED: glycine-rich RNA-binding protein 4, mitochondrial-like isoform X2 [Solanum tuberosum]	GO:0000166, GO:0003676
GAV57891.1	63	100.138	3.2736E-26	gi|703161866|ref|XP_010112904.1|Cold-inducible RNA-binding protein [Morus notabilis]	GO:0000166, GO:0003676	XP_010112904.1, EXC35053.1
GAV57891.1	63	96.6709	7.18217E-25	gi|224059524|ref|XP_002299889.1|RNA recognition motif-containing family protein [Populus trichocarpa]	GO:0000166, GO:0003676
GAV57891.1	63	96.2857	1.05792E-24	gi|255584774|ref|XP_002533105.1|PREDICTED: cold-inducible RNA-binding protein [Ricinus communis]	GO:0000166, GO:0003676
GAV57891.1	63	95.9005	1.83474E-24	gi|674234761|gb|KFK27526.1|hypothetical protein AALP_AA8G394900 [Arabis alpina]	GO:0000166, GO:0003676
GAV57892.1	153	238.81	6.98269E-79	gi|590589598|ref|XP_007016496.1|PREDICTED: actin-depolymerizing factor 2 [Theobroma cacao]	GO:0003779, GO:0030042, GO:0015629, GO:0005622
GAV57894.1	237	261.536	6.21878E-85	gi|802553469|ref|XP_012064998.1|PREDICTED: THO complex subunit 4A [Jatropha curcas]	GO:0000166, GO:0003676
GAV57894.1	237	251.521	4.3021E-81	gi|728833613|gb|KHG13056.1|THO complex subunit 4 [Gossypium arboreum]	GO:0000166, GO:0003676
GAV57894.1	237	251.521	5.35504E-81	gi|1028963629|ref|XP_016725317.1|PREDICTED: THO complex subunit 4A-like [Gossypium hirsutum]	GO:0000166, GO:0003676
GAV57894.1	237	251.521	5.97461E-81	gi|567864254|ref|XP_006424776.1|hypothetical protein CICLE_v10029160mg [Citrus clementina]	GO:0000166, GO:0003676
GAV57894.1	237	251.136	8.02004E-81	gi|823123199|ref|XP_012474521.1|PREDICTED: THO complex subunit 4A-like [Gossypium raimondii]	GO:0000166, GO:0003676
GAV57894.1	237	250.751	1.12497E-80	gi|1050608808|ref|XP_017627002.1|PREDICTED: THO complex subunit 4A-like [Gossypium arboreum]	GO:0000166, GO:0003676
GAV57895.1	358	599.356	0.0	gi|508786849|gb|EOY34105.1|Uncharacterized protein TCM_041882 isoform 1 [Theobroma cacao]	GO:0005783, GO:0005634
GAV57896.1	452	696.041	0.0	gi|641854109|gb|KDO72917.1|hypothetical protein CISIN_1g014754mg [Citrus sinensis]	GO:0008152, GO:0016597
GAV57896.1	452	692.575	0.0	gi|567864266|ref|XP_006424782.1|hypothetical protein CICLE_v10028516mg [Citrus clementina]	GO:0008152, GO:0016597
GAV57896.1	452	685.256	0.0	gi|590589554|ref|XP_007016485.1|PREDICTED: ACT domain-containing protein ACR9 [Theobroma cacao]	GO:0008152, GO:0016597
GAV57896.1	452	684.485	0.0	gi|703085588|ref|XP_010092779.1|hypothetical protein L484_001846 [Morus notabilis]	GO:0008152, GO:0016597	XP_010092779.1, EXB52244.1
GAV57896.1	452	682.945	0.0	gi|1050631936|ref|XP_017638913.1|PREDICTED: ACT domain-containing protein ACR9-like [Gossypium arboreum]	GO:0008152, GO:0016779, GO:0016740, GO:0016597
GAV57896.1	452	681.404	0.0	gi|823143172|ref|XP_012471385.1|PREDICTED: ACT domain-containing protein ACR9-like [Gossypium raimondii]	GO:0008152, GO:0016597
GAV57897.1	104	164.851	1.07499E-50	gi|944261369|gb|KQL25626.1|hypothetical protein SETIT_032292mg, partial [Setaria italica]	GO:0003677, GO:0046982, GO:0005694, GO:0006334, GO:0000786, GO:0005634
[truncated: 51,605 more rows]
