# Supplementary material for: Evaluating the adaptive evolutionary convergence of carnivorous plant taxa through functional genomics
Source: PeerJ. 2018 Jan 31;6:e4322. doi: 10.7717/peerj.4322 (PMC5797450; doi:10.7717/peerj.4322)
Supplement: Supplemental Information 9 — Archive containing the gene ontology codes assigned to each putative gene of the taxa sampled in this study. Files containing “ORF-450F” are lists of genes identified using ORFFinder; files containing “Protein” were produced by annotation of the taxon’s protein database, available on GenBank. GO code assignment was performed via BLAST-P against the non-redundant protein database (nr) followed by the “Mapping” function of Blast2GO. [file peerj-06-4322-s016.zip › Taxon_Annotations/DCapensis_ORF-450F_Annotation.txt]

SeqName	length	bit-score	eValue	hitName	GOs	ACC
lcl|ORF1_LIEC01000001.1_2964_3875	303	129.413	2.70823E-30	gi|902198763|gb|KNA13791.1|hypothetical protein SOVF_113610 [Spinacia oleracea]	GO:0042393, GO:0006355
lcl|ORF2_LIEC01000001.1_25593_26450	285	56.6102	2.2701E-5	gi|731377867|ref|XP_010658435.1|PREDICTED: E4 SUMO-protein ligase PIAL1 isoform X1 [Vitis vinifera]	GO:0008270, GO:0019789
lcl|ORF2_LIEC01000001.1_25593_26450	285	55.8398	3.68268E-5	gi|147845493|emb|CAN82727.1|hypothetical protein VITISV_040324 [Vitis vinifera]	GO:0008270, GO:0019789
lcl|ORF4_LIEC01000001.1_33801_34622	273	350.132	1.45722E-107	gi|595859272|ref|XP_007210916.1|hypothetical protein PRUPE_ppa000184mg [Prunus persica]	GO:0005829
lcl|ORF5_LIEC01000001.1_8878_9648	256	81.6481	4.73963E-14	gi|802787581|ref|XP_012091964.1|PREDICTED: probable AMP deaminase [Jatropha curcas]	GO:0003876, GO:0009168, GO:0032264, GO:0016020, GO:0016021, GO:0019239
lcl|ORF5_LIEC01000001.1_8878_9648	256	80.1073	1.74289E-13	gi|976908927|gb|KVH96121.1|Adenosine/AMP deaminase active site-containing protein [Cynara cardunculus var. scolymus]	GO:0003876, GO:0032264, GO:0009168, GO:0016020, GO:0016021, GO:0019239
lcl|ORF5_LIEC01000001.1_8878_9648	256	80.1073	1.81689E-13	gi|870855419|gb|KMT07152.1|hypothetical protein BVRB_6g154780 [Beta vulgaris subsp. vulgaris]	GO:0003876, GO:0009168, GO:0032264, GO:0019239
lcl|ORF5_LIEC01000001.1_8878_9648	256	78.5666	5.22579E-13	gi|661895695|emb|CDP00273.1|unnamed protein product [Coffea canephora]	GO:0003876, GO:0032264, GO:0009168, GO:0019239
lcl|ORF6_LIEC01000001.1_26593_27345	250	78.9518	3.67424E-13	gi|728846861|gb|KHG26304.1|E3 SUMO-protein ligase pli1 [Gossypium arboreum]	GO:0008270, GO:0019789, GO:0016874
lcl|ORF8_LIEC01000001.1_41412_40891	173	81.2629	3.71502E-16	gi|823181394|ref|XP_012488211.1|PREDICTED: probable WRKY transcription factor 43 [Gossypium raimondii]	GO:0003700, GO:0006355, GO:0043565
lcl|ORF8_LIEC01000001.1_41412_40891	173	81.2629	3.75458E-16	gi|662036278|gb|AIE43870.1|WRKY transcription factor 49 [Gossypium hirsutum]	GO:0003700, GO:0006355, GO:0043565
lcl|ORF8_LIEC01000001.1_41412_40891	173	80.4925	8.6647E-16	gi|1029100027|ref|XP_016709363.1|PREDICTED: probable WRKY transcription factor 43 [Gossypium hirsutum]	GO:0003700, GO:0006355, GO:0043565
lcl|ORF8_LIEC01000001.1_41412_40891	173	77.7962	7.88735E-15	gi|661884162|emb|CDP12079.1|unnamed protein product [Coffea canephora]	GO:0003700, GO:0006355, GO:0043565
lcl|ORF8_LIEC01000001.1_41412_40891	173	77.411	1.83383E-14	gi|702323821|ref|XP_010053205.1|PREDICTED: probable WRKY transcription factor 24 [Eucalyptus grandis]	GO:0003700, GO:0006355, GO:0043565
lcl|ORF8_LIEC01000001.1_41412_40891	173	74.3294	3.46181E-14	gi|920718055|gb|KOM57252.1|hypothetical protein LR48_Vigan11g028400 [Vigna angularis]	GO:0003700, GO:0006355, GO:0043565
lcl|ORF1_LIEC01000002.1_9864_10319	151	302.753	2.32259E-100	gi|475603420|gb|EMT25419.1|Putative histone deacetylase 19 [Aegilops tauschii]	GO:0004407, GO:0016575, GO:0016787
lcl|ORF1_LIEC01000002.1_9864_10319	151	302.753	3.63994E-99	gi|902239496|gb|KNA25628.1|hypothetical protein SOVF_005010 [Spinacia oleracea]	GO:0032041, GO:0006351, GO:0004407, GO:0006355, GO:0016575, GO:0016787, GO:0005634, GO:0070932
lcl|ORF1_LIEC01000002.1_9864_10319	151	295.049	1.94386E-97	gi|168062190|ref|XP_001783065.1|class I RPD3 type histone deacetylase protein [Physcomitrella patens]	GO:0032041, GO:0006351, GO:0004407, GO:0006355, GO:0016575, GO:0005634, GO:0070932, GO:0016787	XP_001783065.1, EDQ52134.1
lcl|ORF3_LIEC01000002.1_9178_9777	199	366.311	3.36704E-123	gi|902239496|gb|KNA25628.1|hypothetical protein SOVF_005010 [Spinacia oleracea]	GO:0032041, GO:0006351, GO:0004407, GO:0006355, GO:0016575, GO:0016787, GO:0005634, GO:0070932
lcl|ORF3_LIEC01000002.1_9178_9777	199	364.77	1.05239E-122	gi|731358818|ref|XP_010690952.1|PREDICTED: histone deacetylase 19 [Beta vulgaris subsp. vulgaris]	GO:0032041, GO:0006351, GO:0004407, GO:0006355, GO:0016575, GO:0005634, GO:0070932, GO:0016787
lcl|ORF3_LIEC01000002.1_9178_9777	199	359.762	1.28308E-120	gi|702464405|ref|XP_010028889.1|PREDICTED: histone deacetylase 19 isoform X1 [Eucalyptus grandis]	GO:0032041, GO:0006351, GO:0004407, GO:0006355, GO:0016575, GO:0005634, GO:0016787, GO:0070932
lcl|ORF3_LIEC01000002.1_9178_9777	199	358.607	3.49307E-120	gi|802536652|ref|XP_012077112.1|PREDICTED: histone deacetylase 19 [Jatropha curcas]	GO:0032041, GO:0006351, GO:0004407, GO:0006355, GO:0016575, GO:0005634, GO:0070932, GO:0016787
lcl|ORF3_LIEC01000002.1_9178_9777	199	358.221	4.19486E-120	gi|9022439|gb|AAF82385.1|histone deacetylase [Mesembryanthemum crystallinum]	GO:0032041, GO:0006351, GO:0004407, GO:0006355, GO:0016575, GO:0016787, GO:0005634, GO:0070932
lcl|ORF7_LIEC01000002.1_17624_16674	316	421.394	6.17243E-142	gi|595903423|ref|XP_007213945.1|hypothetical protein PRUPE_ppa003542mg [Prunus persica]	GO:0000166, GO:0005509, GO:0004672, GO:0004674, GO:0005524, GO:0006468
lcl|ORF7_LIEC01000002.1_17624_16674	316	421.009	1.9181E-141	gi|731365185|ref|XP_010694387.1|PREDICTED: calcium-dependent protein kinase 1 [Beta vulgaris subsp. vulgaris]	GO:0000166, GO:0005509, GO:0004672, GO:0004674, GO:0005524, GO:0006468
lcl|ORF7_LIEC01000002.1_17624_16674	316	417.542	2.61981E-140	gi|508727417|gb|EOY19314.1|Calcium dependent protein kinase 1 [Theobroma cacao]	GO:0000166, GO:0005509, GO:0016310, GO:0004672, GO:0016301, GO:0004674, GO:0005524, GO:0006468
lcl|ORF7_LIEC01000002.1_17624_16674	316	417.542	3.01058E-140	gi|255546755|ref|XP_002514436.1|PREDICTED: calcium-dependent protein kinase 1 [Ricinus communis]	GO:0000166, GO:0005509, GO:0016310, GO:0016740, GO:0004683, GO:0004672, GO:0016301, GO:0004674, GO:0005524, GO:0006468
lcl|ORF1_LIEC01000003.1_841_2	280	317.775	1.00613E-100	gi|50878384|gb|AAT85159.1|unknown protein [Oryza sativa Japonica Group]	GO:0015074, GO:0003676
lcl|ORF1_LIEC01000003.1_841_2	280	313.923	3.35336E-99	gi|113631773|dbj|BAF25454.1|Os09g0491900 [Oryza sativa Japonica Group]	GO:0015074, GO:0003676
lcl|ORF1_LIEC01000003.1_841_2	280	318.931	2.80457E-96	gi|310753565|gb|ADP20179.1|gag-pol polyprotein [Silene latifolia]	GO:0008270, GO:0046872, GO:0015074, GO:0003676
lcl|ORF1_LIEC01000003.1_841_2	280	310.071	6.65165E-96	gi|108709232|gb|ABF97027.1|retrotransposon protein, putative, Ty3-gypsy subclass [Oryza sativa Japonica Group]	GO:0015074, GO:0003676
lcl|ORF1_LIEC01000003.1_841_2	280	317.775	1.62645E-95	gi|91795223|gb|ABE60891.1|putative polyprotein [Oryza sativa Japonica Group]	GO:0008270, GO:0046872, GO:0015074, GO:0003676
lcl|ORF1_LIEC01000003.1_841_2	280	313.538	5.05248E-94	gi|13992688|gb|AAK51582.1|AC022352_18Putative retroelement [Oryza sativa Japonica Group]	GO:0003677, GO:0003964, GO:0003723, GO:0008270, GO:0006278, GO:0015074, GO:0006310, GO:0003676
lcl|ORF1_LIEC01000003.1_841_2	280	309.301	1.04029E-92	gi|34015193|gb|AAQ56388.1|putative gag-pol polyprotein [Oryza sativa Japonica Group]	GO:0008270, GO:0015074, GO:0003676
lcl|ORF2_LIEC01000003.1_2124_1009	371	537.724	3.57645E-176	gi|310753565|gb|ADP20179.1|gag-pol polyprotein [Silene latifolia]	GO:0008270, GO:0046872, GO:0015074, GO:0003676
lcl|ORF2_LIEC01000003.1_2124_1009	371	537.724	7.35896E-176	gi|310753563|gb|ADP20178.1|gag-pol polyprotein [Silene latifolia]	GO:0008270, GO:0015074, GO:0003676
lcl|ORF7_LIEC01000004.1_77513_77995	160	195.667	2.29416E-57	gi|595790839|ref|XP_007199168.1|hypothetical protein PRUPE_ppa021363mg, partial [Prunus persica]	GO:0004553, GO:0005975, GO:0016798
lcl|ORF7_LIEC01000004.1_77513_77995	160	186.037	3.34288E-53	gi|508706587|gb|EOX98483.1|Glycosyl hydrolase family 10 protein [Theobroma cacao]	GO:0004553, GO:0016787, GO:0016798, GO:0005975
lcl|ORF8_LIEC01000004.1_66033_65143	296	246.899	1.94594E-78	gi|225450435|ref|XP_002279507.1|PREDICTED: agamous-like MADS-box protein AGL80 [Vitis vinifera]	GO:0003677, GO:0006351, GO:0046983, GO:0006355, GO:0005634
lcl|ORF8_LIEC01000004.1_66033_65143	296	247.284	3.31211E-78	gi|566168551|ref|XP_006382260.1|hypothetical protein POPTR_0005s00420g [Populus trichocarpa]	GO:0003677, GO:0006351, GO:0046983, GO:0006355, GO:0005634
lcl|ORF8_LIEC01000004.1_66033_65143	296	242.276	2.60607E-76	gi|255558128|ref|XP_002520092.1|PREDICTED: agamous-like MADS-box protein AGL80 [Ricinus communis]	GO:0003677, GO:0006351, GO:0046983, GO:0006355, GO:0005634
lcl|ORF8_LIEC01000004.1_66033_65143	296	237.269	1.12867E-74	gi|596296864|ref|XP_007227240.1|hypothetical protein PRUPE_ppa018168mg [Prunus persica]	GO:0003677, GO:0006351, GO:0046983, GO:0006355, GO:0005634
lcl|ORF8_LIEC01000004.1_66033_65143	296	231.876	4.01819E-73	gi|147780254|emb|CAN65747.1|hypothetical protein VITISV_037765 [Vitis vinifera]	GO:0003677, GO:0006351, GO:0046983, GO:0006355, GO:0005634
lcl|ORF12_LIEC01000004.1_12489_11971	172	114.005	2.34415E-27	gi|508723192|gb|EOY15089.1|SBP family protein, putative [Theobroma cacao]	GO:0008270
lcl|ORF12_LIEC01000004.1_12489_11971	172	112.079	4.20744E-27	gi|802607352|ref|XP_012073756.1|PREDICTED: probable BOI-related E3 ubiquitin-protein ligase 2 [Jatropha curcas]	GO:0016567, GO:0005634, GO:0004842, GO:0031347
lcl|ORF14_LIEC01000004.1_59408_58590	272	96.2857	2.11383E-19	gi|508706567|gb|EOX98463.1|Basic helix-loop-helix DNA-binding superfamily protein, putative [Theobroma cacao]	GO:0003677, GO:0046983
lcl|ORF14_LIEC01000004.1_59408_58590	272	84.3445	3.36752E-15	gi|731352090|ref|XP_010687357.1|PREDICTED: transcription factor bHLH84 [Beta vulgaris subsp. vulgaris]	GO:0046983
lcl|ORF15_LIEC01000004.1_31691_30951	246	71.633	9.70742E-11	gi|566157710|ref|XP_002302437.2|hypothetical protein POPTR_0002s12820g [Populus trichocarpa]	GO:0009904, GO:0009903, GO:0005829
lcl|ORF15_LIEC01000004.1_31691_30951	246	66.6254	5.13676E-9	gi|566202141|ref|XP_006374945.1|hypothetical protein POPTR_0014s02970g [Populus trichocarpa]	GO:0009904, GO:0009903, GO:0005829
lcl|ORF18_LIEC01000004.1_41968_41453	171	133.265	5.49246E-34	gi|731376283|ref|XP_010667515.1|PREDICTED: probable protein phosphatase 2C 12 [Beta vulgaris subsp. vulgaris]	GO:0004722, GO:0003824, GO:0006470
lcl|ORF18_LIEC01000004.1_41968_41453	171	132.494	1.09384E-33	gi|902208589|gb|KNA15988.1|hypothetical protein SOVF_093290 [Spinacia oleracea]	GO:0004722, GO:0003824, GO:0006470
lcl|ORF18_LIEC01000004.1_41968_41453	171	126.716	1.3563E-31	gi|604331441|gb|EYU36299.1|hypothetical protein MIMGU_mgv1a006731mg [Erythranthe guttata]	GO:0004722, GO:0003824, GO:0006470
lcl|ORF18_LIEC01000004.1_41968_41453	171	125.946	3.16332E-31	gi|508722614|gb|EOY14511.1|Phosphatase 2C family protein isoform 2 [Theobroma cacao]	GO:0004722, GO:0003824, GO:0006470, GO:0005829
lcl|ORF18_LIEC01000004.1_41968_41453	171	124.79	6.7523E-31	gi|596138638|ref|XP_007222388.1|hypothetical protein PRUPE_ppa006058mg [Prunus persica]	GO:0004722, GO:0003824, GO:0005829, GO:0006470
lcl|ORF1_LIEC01000005.1_6972_7895	307	190.274	4.7715E-51	gi|604301939|gb|EYU21525.1|hypothetical protein MIMGU_mgv1a022089mg [Erythranthe guttata]	GO:0003677, GO:0000166, GO:0032508, GO:0016818, GO:0008026, GO:0004386, GO:0006139, GO:0004003, GO:0005634, GO:0005524, GO:0016787, GO:0003676
lcl|ORF1_LIEC01000005.1_6972_7895	307	178.333	8.82566E-47	gi|661898071|emb|CDO98038.1|unnamed protein product [Coffea canephora]	GO:0003677, GO:0032508, GO:0000166, GO:0016818, GO:0008026, GO:0004386, GO:0006139, GO:0004003, GO:0016787, GO:0005634, GO:0005524, GO:0003676
lcl|ORF2_LIEC01000005.1_157_1422	421	274.248	6.92117E-79	gi|731402429|ref|XP_010654660.1|PREDICTED: uncharacterized protein LOC100243006 [Vitis vinifera]	GO:0016020, GO:0016021, GO:0035091
lcl|ORF2_LIEC01000005.1_157_1422	421	271.937	1.92056E-77	gi|147837894|emb|CAN62820.1|hypothetical protein VITISV_013243 [Vitis vinifera]	GO:0035091
lcl|ORF2_LIEC01000005.1_157_1422	421	235.728	2.27474E-66	gi|508779534|gb|EOY26790.1|Phox-associated domain,Phox-like,Sorting nexin isoform 3 [Theobroma cacao]	GO:0016020, GO:0016021, GO:0035091
lcl|ORF2_LIEC01000005.1_157_1422	421	236.113	3.11195E-66	gi|508779535|gb|EOY26791.1|Phox-associated domain,Phox-like,Sorting nexin isoform 4 [Theobroma cacao]	GO:0016020, GO:0016021, GO:0035091
lcl|ORF2_LIEC01000005.1_157_1422	421	238.039	5.09454E-66	gi|595966096|ref|XP_007217141.1|hypothetical protein PRUPE_ppa000505mg [Prunus persica]	GO:0016020, GO:0016021, GO:0035091
lcl|ORF3_LIEC01000005.1_10036_10686	216	289.271	7.43896E-89	gi|731359510|ref|XP_010691323.1|PREDICTED: ATP-dependent DNA helicase DDX11 [Beta vulgaris subsp. vulgaris]	GO:0003677, GO:0032508, GO:0000166, GO:0016818, GO:0008026, GO:0004386, GO:0006139, GO:0004003, GO:0005634, GO:0016787, GO:0005524, GO:0003676
lcl|ORF3_LIEC01000005.1_10036_10686	216	285.419	3.35909E-88	gi|902213284|gb|KNA17229.1|hypothetical protein SOVF_082090 isoform B [Spinacia oleracea]	GO:0003677, GO:0032508, GO:0000166, GO:0016818, GO:0008026, GO:0004386, GO:0006139, GO:0004003, GO:0005634, GO:0016787, GO:0005524, GO:0003676
lcl|ORF3_LIEC01000005.1_10036_10686	216	285.804	1.27512E-87	gi|902213283|gb|KNA17228.1|hypothetical protein SOVF_082090 isoform A [Spinacia oleracea]	GO:0003677, GO:0032508, GO:0000166, GO:0016818, GO:0008026, GO:0004386, GO:0006139, GO:0004003, GO:0005634, GO:0005524, GO:0016787, GO:0003676
lcl|ORF3_LIEC01000005.1_10036_10686	216	276.174	5.81221E-84	gi|147789151|emb|CAN73493.1|hypothetical protein VITISV_017477 [Vitis vinifera]	GO:0003677, GO:0000166, GO:0032508, GO:0016818, GO:0008026, GO:0004386, GO:0006139, GO:0004003, GO:0005634, GO:0016787, GO:0005524, GO:0003676
lcl|ORF4_LIEC01000005.1_2339_2791	150	48.521	8.99764E-4	gi|590618887|ref|XP_007024166.1|PREDICTED: uncharacterized protein LOC18595932 [Theobroma cacao]	GO:0016020, GO:0016021, GO:0035091
lcl|ORF5_LIEC01000005.1_24209_25150	313	70.4774	5.60529E-10	gi|508779517|gb|EOY26773.1|Regulator of Vps4 activity in the MVB pathway protein, putative [Theobroma cacao]	GO:0015031
lcl|ORF5_LIEC01000005.1_24209_25150	313	68.9366	1.83729E-9	gi|731402451|ref|XP_010654667.1|PREDICTED: uncharacterized protein LOC100251435 [Vitis vinifera]	GO:0015031
lcl|ORF7_LIEC01000005.1_27094_26153	313	429.098	8.03749E-140	gi|147775172|emb|CAN70361.1|hypothetical protein VITISV_033646 [Vitis vinifera]	GO:0015074, GO:0003676
lcl|ORF7_LIEC01000005.1_27094_26153	313	436.417	1.7504E-139	gi|147790768|emb|CAN75041.1|hypothetical protein VITISV_027174 [Vitis vinifera]	GO:0015074, GO:0003676
lcl|ORF8_LIEC01000005.1_12796_11852	314	360.147	1.08952E-122	gi|870848513|gb|KMT00802.1|hypothetical protein BVRB_9g220780 [Beta vulgaris subsp. vulgaris]	GO:0055085, GO:0016020, GO:0016021, GO:0006810
lcl|ORF8_LIEC01000005.1_12796_11852	314	350.132	1.36332E-117	gi|460392250|ref|XP_004241730.1|PREDICTED: mitochondrial arginine transporter BAC2-like [Solanum lycopersicum]	GO:0055085, GO:0003735, GO:0016020, GO:0016021, GO:0006810, GO:0006412
lcl|ORF8_LIEC01000005.1_12796_11852	314	350.132	3.45219E-117	gi|902213279|gb|KNA17224.1|hypothetical protein SOVF_082050 [Spinacia oleracea]	GO:0055085, GO:0016020, GO:0016021, GO:0006810
lcl|ORF4_LIEC01000006.1_22315_21827	162	87.0409	6.3761E-17	gi|38345658|emb|CAE04422.2|OSJNBb0040D15.12 [Oryza sativa Japonica Group]	GO:0008270, GO:0046872, GO:0015074, GO:0003676
lcl|ORF4_LIEC01000006.1_22315_21827	162	86.2705	1.08688E-16	gi|29150404|gb|AAO72413.1|gag-pol polyprotein [Oryza sativa Japonica Group]	GO:0008270, GO:0046872, GO:0015074, GO:0003676
lcl|ORF4_LIEC01000006.1_22315_21827	162	85.8853	1.57464E-16	gi|108706239|gb|ABF94034.1|retrotransposon protein, putative, unclassified [Oryza sativa Japonica Group]	GO:0008270, GO:0046872, GO:0015074, GO:0003676
lcl|ORF4_LIEC01000006.1_22315_21827	162	83.1889	1.18327E-15	gi|54287639|gb|AAV31383.1|putative polyprotein [Oryza sativa Japonica Group]	GO:0003676
lcl|ORF4_LIEC01000006.1_22315_21827	162	83.1889	1.43349E-15	gi|24899448|gb|AAN65018.1|putative polyprotein [Oryza sativa Japonica Group]	GO:0008270, GO:0046872, GO:0015074, GO:0003676
lcl|ORF4_LIEC01000006.1_22315_21827	162	81.6481	4.32444E-15	gi|110289052|gb|ABB47537.2|retrotransposon protein, putative, unclassified [Oryza sativa Japonica Group]	GO:0008270, GO:0046872, GO:0015074, GO:0003676
lcl|ORF4_LIEC01000006.1_22315_21827	162	80.1073	1.61788E-14	gi|38344222|emb|CAE03692.2|OSJNBb0026E15.10 [Oryza sativa Japonica Group]	GO:0008270, GO:0046872, GO:0015074, GO:0003676
lcl|ORF4_LIEC01000006.1_22315_21827	162	78.9518	3.51673E-14	gi|116634828|emb|CAH66352.1|OSIGBa0135C09.3 [Oryza sativa Indica Group]	GO:0008270, GO:0046872, GO:0015074, GO:0003676
lcl|ORF5_LIEC01000006.1_1240_629	203	203.371	7.09542E-57	gi|651219311|gb|AIC77183.1|polyprotein [Gossypium barbadense]	GO:0008270, GO:0046872, GO:0015074, GO:0003676
lcl|ORF1_LIEC01000007.1_24669_26192	507	502.671	2.50315E-171	gi|508706380|gb|EOX98276.1|Endonuclease or glycosyl hydrolase [Theobroma cacao]	GO:0090305, GO:0004519, GO:0010468, GO:0016787, GO:0005777
lcl|ORF1_LIEC01000007.1_24669_26192	507	500.745	1.59845E-170	gi|902234646|gb|KNA23530.1|hypothetical protein SOVF_022110 [Spinacia oleracea]	GO:0010468, GO:0005777
lcl|ORF1_LIEC01000007.1_24669_26192	507	499.975	3.46264E-170	gi|731383305|ref|XP_010647742.1|PREDICTED: uncharacterized protein LOC104878785 [Vitis vinifera]	GO:0010468, GO:0005777
lcl|ORF1_LIEC01000007.1_24669_26192	507	499.204	7.03316E-170	gi|356502501|ref|XP_003520057.1|PREDICTED: uncharacterized protein LOC100818186 [Glycine max]	GO:0010468, GO:0005777
lcl|ORF1_LIEC01000007.1_24669_26192	507	497.278	3.05497E-169	gi|147795296|emb|CAN64994.1|hypothetical protein VITISV_001778 [Vitis vinifera]	GO:0010468, GO:0005777
lcl|ORF1_LIEC01000007.1_24669_26192	507	496.123	1.04432E-168	gi|731328651|ref|XP_010675168.1|PREDICTED: uncharacterized protein LOC104891205 [Beta vulgaris subsp. vulgaris]	GO:0010468, GO:0005777
lcl|ORF1_LIEC01000007.1_24669_26192	507	492.271	2.3941E-167	gi|567860692|ref|XP_006423000.1|hypothetical protein CICLE_v10028188mg [Citrus clementina]	GO:0010468, GO:0005777
lcl|ORF2_LIEC01000007.1_7621_8127	168	180.644	7.49511E-50	gi|702299324|ref|XP_010048653.1|PREDICTED: WD repeat-containing protein 75 [Eucalyptus grandis]	GO:0003824
lcl|ORF2_LIEC01000010.1_25521_26477	318	498.434	1.62484E-169	gi|641860311|gb|KDO79000.1|hypothetical protein CISIN_1g004301mg [Citrus sinensis]	GO:0006508, GO:0004252, GO:0016787
lcl|ORF2_LIEC01000010.1_25521_26477	318	498.434	1.74851E-169	gi|567866841|ref|XP_006426043.1|hypothetical protein CICLE_v10024951mg [Citrus clementina]	GO:0006508, GO:0004252, GO:0016787
lcl|ORF2_LIEC01000010.1_25521_26477	318	494.582	1.78189E-168	gi|870858276|gb|KMT09794.1|hypothetical protein BVRB_6g127740 [Beta vulgaris subsp. vulgaris]	GO:0006508, GO:0004252, GO:0016787
lcl|ORF2_LIEC01000010.1_25521_26477	318	491.5	7.8568E-167	gi|508699720|gb|EOX91616.1|Subtilase family protein [Theobroma cacao]	GO:0006508, GO:0004252, GO:0016787
lcl|ORF2_LIEC01000010.1_25521_26477	318	489.574	5.85831E-166	gi|702439220|ref|XP_010070634.1|PREDICTED: subtilisin-like protease SBT1.7 [Eucalyptus grandis]	GO:0006508, GO:0004252, GO:0016787
lcl|ORF3_LIEC01000010.1_24085_25248	387	489.96	5.03367E-165	gi|641860311|gb|KDO79000.1|hypothetical protein CISIN_1g004301mg [Citrus sinensis]	GO:0006508, GO:0004252, GO:0016787
lcl|ORF3_LIEC01000010.1_24085_25248	387	489.574	6.03521E-165	gi|567866841|ref|XP_006426043.1|hypothetical protein CICLE_v10024951mg [Citrus clementina]	GO:0006508, GO:0004252, GO:0016787
lcl|ORF7_LIEC01000010.1_47025_46492	177	190.274	1.67993E-55	gi|567866787|ref|XP_006426016.1|hypothetical protein CICLE_v10025394mg [Citrus clementina]	GO:0016020, GO:0016021, GO:0006810, GO:0005215
lcl|ORF7_LIEC01000010.1_47025_46492	177	190.274	1.95094E-55	gi|641860351|gb|KDO79040.1|hypothetical protein CISIN_1g010382mg [Citrus sinensis]	GO:0016020, GO:0016021, GO:0006810, GO:0005215
lcl|ORF7_LIEC01000010.1_47025_46492	177	190.274	5.16249E-55	gi|848855801|ref|XP_012853797.1|PREDICTED: metal transporter Nramp3 [Erythranthe guttata]	GO:0016020, GO:0016021, GO:0006810, GO:0005215
lcl|ORF7_LIEC01000010.1_47025_46492	177	190.274	6.57772E-55	gi|567866789|ref|XP_006426017.1|hypothetical protein CICLE_v10025394mg [Citrus clementina]	GO:0016020, GO:0016021, GO:0006810, GO:0005215
lcl|ORF7_LIEC01000010.1_47025_46492	177	190.274	6.93586E-55	gi|641860349|gb|KDO79038.1|hypothetical protein CISIN_1g010382mg [Citrus sinensis]	GO:0016020, GO:0016021, GO:0006810, GO:0005215
lcl|ORF7_LIEC01000010.1_47025_46492	177	179.489	5.27404E-54	gi|217069892|gb|ACJ83306.1|unknown, partial [Medicago truncatula]	GO:0016020, GO:0016021, GO:0006810, GO:0005215
lcl|ORF9_LIEC01000010.1_39591_39052	179	243.817	2.90153E-74	gi|702439151|ref|XP_010070617.1|PREDICTED: aspartic proteinase CDR1 [Eucalyptus grandis]	GO:0004190, GO:0008233, GO:0006508, GO:0016020, GO:0016021, GO:0016787
lcl|ORF9_LIEC01000010.1_39591_39052	179	226.098	2.30186E-71	gi|643722147|gb|KDP32026.1|hypothetical protein JCGZ_12487 [Jatropha curcas]	GO:0004190, GO:0008233, GO:0006508, GO:0016787
lcl|ORF9_LIEC01000010.1_39591_39052	179	236.113	2.38798E-71	gi|508699696|gb|EOX91592.1|Aspartyl protease family protein [Theobroma cacao]	GO:0004190, GO:0008233, GO:0006508, GO:0016020, GO:0016021, GO:0016787
lcl|ORF10_LIEC01000010.1_10617_9625	330	265.388	7.42255E-77	gi|731337142|ref|XP_010679630.1|PREDICTED: uncharacterized protein LOC104894948 [Beta vulgaris subsp. vulgaris]	GO:0005634
lcl|ORF10_LIEC01000010.1_10617_9625	330	260.766	3.39594E-75	gi|902201557|gb|KNA14010.1|hypothetical protein SOVF_111360 [Spinacia oleracea]	GO:0005634
lcl|ORF10_LIEC01000010.1_10617_9625	330	229.95	2.4422E-64	gi|223535425|gb|EEF37095.1|conserved hypothetical protein [Ricinus communis]	GO:0005634
lcl|ORF10_LIEC01000010.1_10617_9625	330	227.639	2.14518E-63	gi|508699774|gb|EOX91670.1|ARM repeat superfamily protein, putative isoform 1 [Theobroma cacao]	GO:0005739, GO:0005634
lcl|ORF11_LIEC01000010.1_30752_28821	643	832.017	0.0	gi|731320312|ref|XP_010670739.1|PREDICTED: U-box domain-containing protein 4 [Beta vulgaris subsp. vulgaris]	GO:0004842, GO:0016567
lcl|ORF11_LIEC01000010.1_30752_28821	643	813.527	0.0	gi|661894118|emb|CDP02559.1|unnamed protein product [Coffea canephora]	GO:0016567, GO:0004842
lcl|ORF11_LIEC01000010.1_30752_28821	643	811.987	0.0	gi|902200918|gb|KNA13863.1|hypothetical protein SOVF_112210 [Spinacia oleracea]	GO:0004842, GO:0016567
lcl|ORF11_LIEC01000010.1_30752_28821	643	801.201	0.0	gi|590705432|ref|XP_007047436.1|PREDICTED: U-box domain-containing protein 4 [Theobroma cacao]	GO:0004842, GO:0016567
lcl|ORF11_LIEC01000010.1_30752_28821	643	788.875	0.0	gi|566180543|ref|XP_006380663.1|hypothetical protein POPTR_0007s10280g [Populus trichocarpa]	GO:0004842, GO:0016567
lcl|ORF11_LIEC01000010.1_30752_28821	643	788.489	0.0	gi|566180549|ref|XP_006380666.1|hypothetical protein POPTR_0007s10280g [Populus trichocarpa]	GO:0016567, GO:0004842
lcl|ORF12_LIEC01000010.1_45106_44405	233	375.17	2.34642E-128	gi|763776730|gb|KJB43853.1|hypothetical protein B456_007G219700 [Gossypium raimondii]	GO:0016020, GO:0016021, GO:0006810, GO:0005215
lcl|ORF12_LIEC01000010.1_45106_44405	233	381.333	2.80384E-128	gi|731337016|ref|XP_010679565.1|PREDICTED: metal transporter Nramp3 [Beta vulgaris subsp. vulgaris]	GO:0016020, GO:0016021, GO:0006810, GO:0005215
lcl|ORF12_LIEC01000010.1_45106_44405	233	379.793	1.09499E-127	gi|225438902|ref|XP_002283902.1|PREDICTED: metal transporter Nramp3 isoform X1 [Vitis vinifera]	GO:0016020, GO:0016021, GO:0006810, GO:0005215
lcl|ORF12_LIEC01000010.1_45106_44405	233	378.252	4.09721E-127	gi|802645008|ref|XP_012079337.1|PREDICTED: metal transporter Nramp3 [Jatropha curcas]	GO:0016020, GO:0016021, GO:0006810, GO:0005215
lcl|ORF12_LIEC01000010.1_45106_44405	233	377.867	4.70564E-127	gi|595823396|ref|XP_007205063.1|hypothetical protein PRUPE_ppa004490mg [Prunus persica]	GO:0016020, GO:0016021, GO:0006810, GO:0005215
lcl|ORF13_LIEC01000010.1_14026_12917	369	401.364	2.74864E-126	gi|731337142|ref|XP_010679630.1|PREDICTED: uncharacterized protein LOC104894948 [Beta vulgaris subsp. vulgaris]	GO:0005634
lcl|ORF13_LIEC01000010.1_14026_12917	369	386.341	3.96815E-123	gi|508699775|gb|EOX91671.1|ARM repeat superfamily protein, putative isoform 2 [Theobroma cacao]	GO:0005634
lcl|ORF13_LIEC01000010.1_14026_12917	369	391.734	1.67709E-122	gi|147780567|emb|CAN75759.1|hypothetical protein VITISV_017339 [Vitis vinifera]	GO:0005634
lcl|ORF13_LIEC01000010.1_14026_12917	369	388.652	1.75203E-121	gi|778718658|ref|XP_011657899.1|PREDICTED: uncharacterized protein LOC101213278 [Cucumis sativus]	GO:0005634
lcl|ORF13_LIEC01000010.1_14026_12917	369	385.956	1.64894E-120	gi|508699774|gb|EOX91670.1|ARM repeat superfamily protein, putative isoform 1 [Theobroma cacao]	GO:0005739, GO:0005634
lcl|ORF14_LIEC01000010.1_12850_12359	163	273.863	8.77046E-84	gi|508699775|gb|EOX91671.1|ARM repeat superfamily protein, putative isoform 2 [Theobroma cacao]	GO:0005634
lcl|ORF14_LIEC01000010.1_12850_12359	163	274.248	9.45408E-83	gi|508699774|gb|EOX91670.1|ARM repeat superfamily protein, putative isoform 1 [Theobroma cacao]	GO:0005739, GO:0005634
lcl|ORF14_LIEC01000010.1_12850_12359	163	273.478	2.08811E-82	gi|566180441|ref|XP_006380612.1|hypothetical protein POPTR_0007s09810g [Populus trichocarpa]	GO:0005739, GO:0005634
lcl|ORF14_LIEC01000010.1_12850_12359	163	261.922	2.72939E-78	gi|802645910|ref|XP_012079401.1|PREDICTED: uncharacterized protein LOC105639843 [Jatropha curcas]	GO:0005634
lcl|ORF15_LIEC01000010.1_12307_11114	397	342.813	5.47891E-104	gi|902201557|gb|KNA14010.1|hypothetical protein SOVF_111360 [Spinacia oleracea]	GO:0005634
lcl|ORF15_LIEC01000010.1_12307_11114	397	339.347	7.06666E-103	gi|566180441|ref|XP_006380612.1|hypothetical protein POPTR_0007s09810g [Populus trichocarpa]	GO:0005739, GO:0005634
lcl|ORF15_LIEC01000010.1_12307_11114	397	338.576	2.20436E-102	gi|567866927|ref|XP_006426086.1|hypothetical protein CICLE_v10024730mg [Citrus clementina]	GO:0005634
lcl|ORF15_LIEC01000010.1_12307_11114	397	338.576	2.26609E-102	gi|731337142|ref|XP_010679630.1|PREDICTED: uncharacterized protein LOC104894948 [Beta vulgaris subsp. vulgaris]	GO:0005634
lcl|ORF1_LIEC01000012.1_678_1490	270	90.1225	2.27932E-17	gi|731363521|ref|XP_010693477.1|PREDICTED: heat stress transcription factor B-2a [Beta vulgaris subsp. vulgaris]	GO:0003677, GO:0003700, GO:0006355, GO:0043565, GO:0005634
lcl|ORF1_LIEC01000012.1_678_1490	270	87.8113	1.50983E-16	gi|902212788|gb|KNA17086.1|hypothetical protein SOVF_083250 [Spinacia oleracea]	GO:0003677, GO:0003700, GO:0006355, GO:0043565, GO:0005634
lcl|ORF1_LIEC01000012.1_678_1490	270	87.4261	1.58837E-16	gi|802769186|ref|XP_012090286.1|PREDICTED: heat stress transcription factor B-2b [Jatropha curcas]	GO:0003677, GO:0003700, GO:0006355, GO:0043565, GO:0005634
lcl|ORF1_LIEC01000012.1_678_1490	270	83.5741	7.17493E-15	gi|475588320|gb|EMT20815.1|Heat stress transcription factor B-2b [Aegilops tauschii]	GO:0003677, GO:0003700, GO:0006355, GO:0043565, GO:0005634
lcl|ORF1_LIEC01000012.1_678_1490	270	82.8037	8.02831E-15	gi|586776832|ref|XP_006857851.1|PREDICTED: heat stress transcription factor B-2b [Amborella trichopoda]	GO:0003677, GO:0003700, GO:0006355, GO:0043565, GO:0005634
lcl|ORF3_LIEC01000012.1_12793_13350	185	129.413	1.95812E-33	gi|602753862|gb|AHO49118.1|alpha amylase, partial [Lilium hybrid cultivar]	GO:0003824, GO:0005509, GO:0004556, GO:0005975
lcl|ORF3_LIEC01000012.1_12793_13350	185	130.568	8.84789E-33	gi|965611074|dbj|BAT97213.1|hypothetical protein VIGAN_09059600 [Vigna angularis var. angularis]	GO:0008152, GO:0003824, GO:0005509, GO:0043169, GO:0016787, GO:0005975, GO:0004556, GO:0016798
lcl|ORF3_LIEC01000012.1_12793_13350	185	129.798	1.55285E-32	gi|113781|sp|P17859.1|AMYA_VIGMURecName: Full=Alpha-amylase; AltName: Full=1,4-alpha-D-glucan glucanohydrolase; Flags: Precursor	GO:0008152, GO:0003824, GO:0046872, GO:0005509, GO:0043169, GO:0005975, GO:0016787, GO:0004556, GO:0016798
lcl|ORF3_LIEC01000012.1_12793_13350	185	129.028	3.25184E-32	gi|1048563080|ref|NP_001316768.1|alpha-amylase precursor [Vigna angularis]	GO:0008152, GO:0003824, GO:0005509, GO:0043169, GO:0016787, GO:0004556, GO:0016798, GO:0005975
lcl|ORF3_LIEC01000012.1_12793_13350	185	127.102	1.5251E-31	gi|593263796|ref|XP_007134076.1|hypothetical protein PHAVU_010G017600g [Phaseolus vulgaris]	GO:0008152, GO:0003824, GO:0005509, GO:0043169, GO:0016798, GO:0005975, GO:0016787, GO:0004556
lcl|ORF3_LIEC01000012.1_12793_13350	185	120.168	3.10972E-31	gi|66276366|gb|AAY44170.1|alpha-amylase, partial [Hordeum vulgare]	GO:0003824, GO:0005509, GO:0004556, GO:0005975
lcl|ORF7_LIEC01000012.1_9841_9242	199	199.134	8.61704E-59	gi|398363551|gb|AFO84070.1|alpha-amylase [Actinidia chinensis]	GO:0008152, GO:0003824, GO:0005509, GO:0043169, GO:0016787, GO:0016798, GO:0004556, GO:0005975
lcl|ORF7_LIEC01000012.1_9841_9242	199	196.823	5.59169E-58	gi|21670851|dbj|BAC02435.1|alpha-amylase [Ipomoea nil]	GO:0008152, GO:0003824, GO:0005509, GO:0043169, GO:0016787, GO:0004556, GO:0016798, GO:0005975
lcl|ORF7_LIEC01000012.1_9841_9242	199	196.823	5.73107E-58	gi|113781|sp|P17859.1|AMYA_VIGMURecName: Full=Alpha-amylase; AltName: Full=1,4-alpha-D-glucan glucanohydrolase; Flags: Precursor	GO:0008152, GO:0003824, GO:0046872, GO:0005509, GO:0043169, GO:0005975, GO:0016787, GO:0004556, GO:0016798
lcl|ORF2_LIEC01000013.1_35847_36317	156	145.976	1.00716E-37	gi|674835077|gb|KFL87509.1|hypothetical protein AmDm5_3101 [Acetobacter malorum]	GO:0004190, GO:0006508
lcl|ORF3_LIEC01000013.1_37152_38279	375	583.178	0.0	gi|147826806|emb|CAN63950.1|hypothetical protein VITISV_032357 [Vitis vinifera]	GO:0004190, GO:0006508, GO:0015074, GO:0005634, GO:0003676
lcl|ORF4_LIEC01000013.1_38286_38804	172	215.312	6.38177E-69	gi|390985890|gb|AFM35691.1|hypothetical protein, partial [Actinidia chinensis]	GO:0015074, GO:0003676
lcl|ORF4_LIEC01000013.1_38286_38804	172	215.312	7.27943E-69	gi|390985894|gb|AFM35693.1|hypothetical protein, partial [Actinidia chinensis]	GO:0015074, GO:0003676
lcl|ORF4_LIEC01000013.1_38286_38804	172	224.942	5.8783E-65	gi|147826806|emb|CAN63950.1|hypothetical protein VITISV_032357 [Vitis vinifera]	GO:0004190, GO:0006508, GO:0015074, GO:0005634, GO:0003676
lcl|ORF4_LIEC01000013.1_38286_38804	172	221.09	8.06833E-64	gi|147810220|emb|CAN78060.1|hypothetical protein VITISV_003931 [Vitis vinifera]	GO:0015074, GO:0005634, GO:0003676
lcl|ORF4_LIEC01000013.1_38286_38804	172	216.853	3.98395E-62	gi|147769722|emb|CAN69702.1|hypothetical protein VITISV_020318 [Vitis vinifera]	GO:0004190, GO:0006508, GO:0015074, GO:0005634, GO:0003676
lcl|ORF5_LIEC01000013.1_66696_68687	663	561.607	0.0	gi|703129180|ref|XP_010104300.1|hypothetical protein L484_023250 [Morus notabilis]	GO:0046983	EXB99720.1, XP_010104300.1
lcl|ORF5_LIEC01000013.1_66696_68687	663	553.132	0.0	gi|508776738|gb|EOY23994.1|Basic helix-loop-helix DNA-binding family protein [Theobroma cacao]	GO:0003677, GO:0046983
lcl|ORF6_LIEC01000013.1_27769_28428	219	238.039	9.50349E-73	gi|595850513|ref|XP_007209932.1|hypothetical protein PRUPE_ppa004606mg [Prunus persica]	GO:0005506, GO:0046872, GO:0016491, GO:0016705, GO:0020037, GO:0055114, GO:0004497
lcl|ORF6_LIEC01000013.1_27769_28428	219	231.876	5.4434E-71	gi|703135018|ref|XP_010105780.1|Cytochrome P450 76C2 [Morus notabilis]	GO:0005506, GO:0016705, GO:0046872, GO:0016491, GO:0020037, GO:0055114, GO:0004497	XP_010105780.1, EXC06133.1
lcl|ORF6_LIEC01000013.1_27769_28428	219	232.261	2.26513E-70	gi|703125038|ref|XP_010103208.1|Cytochrome P450 76C1 [Morus notabilis]	GO:0005506, GO:0046872, GO:0016705, GO:0016491, GO:0020037, GO:0055114, GO:0004497	EXB94994.1, XP_010103208.1
lcl|ORF6_LIEC01000013.1_27769_28428	219	229.95	5.3765E-70	gi|870848701|gb|KMT00990.1|hypothetical protein BVRB_9g222520 isoform A [Beta vulgaris subsp. vulgaris]	GO:0005506, GO:0046872, GO:0016705, GO:0016491, GO:0020037, GO:0055114, GO:0004497
lcl|ORF6_LIEC01000013.1_27769_28428	219	229.95	5.96604E-70	gi|962092913|gb|ALT04750.1|hypothetical protein, partial [Beta vulgaris]	GO:0005506, GO:0016491, GO:0016705, GO:0046872, GO:0020037, GO:0055114, GO:0004497
lcl|ORF6_LIEC01000013.1_27769_28428	219	230.335	1.00074E-69	gi|566147921|ref|XP_002299579.2|hypothetical protein POPTR_0001s08320g [Populus trichocarpa]	GO:0005506, GO:0016491, GO:0046872, GO:0044550, GO:0016705, GO:0016020, GO:0020037, GO:0016709, GO:0055114, GO:0004497
lcl|ORF6_LIEC01000013.1_27769_28428	219	229.95	1.4069E-69	gi|747038973|gb|AJD87473.1|cytochrome P450 CYP76AD5 [Beta vulgaris]	GO:0005506, GO:0016705, GO:0046872, GO:0016491, GO:0020037, GO:0055114, GO:0004497
lcl|ORF9_LIEC01000013.1_27107_27670	187	174.481	9.17294E-50	gi|870860903|gb|KMT12211.1|hypothetical protein BVRB_5g101580 [Beta vulgaris subsp. vulgaris]	GO:0005506, GO:0016705, GO:0016020, GO:0016021, GO:0020037, GO:0055114
lcl|ORF9_LIEC01000013.1_27107_27670	187	181.8	1.28755E-49	gi|902223349|gb|KNA19417.1|hypothetical protein SOVF_061780 [Spinacia oleracea]	GO:0005506, GO:0016705, GO:0016020, GO:0016021, GO:0020037, GO:0055114, GO:0016787
lcl|ORF9_LIEC01000013.1_27107_27670	187	175.252	3.41949E-49	gi|975871038|gb|AMA07823.1|cytochrome P450 76F84 [Mollugo verticillata]	GO:0005506, GO:0046872, GO:0016705, GO:0016491, GO:0020037, GO:0055114, GO:0004497
lcl|ORF9_LIEC01000013.1_27107_27670	187	175.252	4.37956E-49	gi|962092907|gb|ALT04747.1|hypothetical protein [Beta vulgaris]	GO:0005506, GO:0046872, GO:0016705, GO:0016491, GO:0020037, GO:0055114, GO:0004497
lcl|ORF9_LIEC01000013.1_27107_27670	187	174.866	5.06995E-49	gi|550826667|gb|AGX93052.1|geraniol 10-hydroxylase-like protein [Amsonia hubrichtii]	GO:0005506, GO:0016705, GO:0046872, GO:0016491, GO:0020037, GO:0055114, GO:0004497
lcl|ORF9_LIEC01000013.1_27107_27670	187	172.555	2.98579E-48	gi|75161264|sp|Q8VWZ7.1|C76B6_CATRORecName: Full=Geraniol 8-hydroxylase; AltName: Full=Cytochrome P450 76B6; AltName: Full=Geraniol 10-hydroxylase; Short=CrG10H	GO:0005789, GO:0005506, GO:0016491, GO:0046872, GO:0016020, GO:0016021, GO:0016099, GO:0055114, GO:0016705, GO:0020037, GO:0016709, GO:0004497, GO:0005783
lcl|ORF11_LIEC01000013.1_111872_112399	175	130.568	3.56693E-35	gi|703152799|ref|XP_010110515.1|Putative invertase inhibitor [Morus notabilis]	GO:0004857, GO:0043086	XP_010110515.1, EXC26733.1
lcl|ORF11_LIEC01000013.1_111872_112399	175	129.413	6.99575E-35	gi|702353236|ref|XP_010058175.1|PREDICTED: putative invertase inhibitor [Eucalyptus grandis]	GO:0004857, GO:0043086
lcl|ORF14_LIEC01000013.1_135385_134261	374	442.195	1.67581E-151	gi|703152782|ref|XP_010110511.1|hypothetical protein L484_023343 [Morus notabilis]	GO:0016020, GO:0016021, GO:0006810, GO:0005215	EXC26729.1, XP_010110511.1
lcl|ORF14_LIEC01000013.1_135385_134261	374	431.795	5.57597E-148	gi|778662422|ref|XP_004135778.2|PREDICTED: probable purine permease 11 [Cucumis sativus]	GO:0016020, GO:0016021, GO:0006810, GO:0005215
lcl|ORF14_LIEC01000013.1_135385_134261	374	430.254	4.52645E-147	gi|661882814|emb|CDP13405.1|unnamed protein product [Coffea canephora]	GO:0016020, GO:0016021, GO:0006810, GO:0005215
lcl|ORF14_LIEC01000013.1_135385_134261	374	429.869	7.79664E-147	gi|356565414|ref|XP_003550935.1|PREDICTED: probable purine permease 11 [Glycine max]	GO:0016020, GO:0016021, GO:0006810, GO:0005215
lcl|ORF15_LIEC01000013.1_59848_59300	182	194.897	5.83861E-58	gi|629112994|gb|KCW77954.1|hypothetical protein EUGRSUZ_D02202 [Eucalyptus grandis]	GO:0005096, GO:0043547
lcl|ORF15_LIEC01000013.1_59848_59300	182	195.282	7.88004E-58	gi|702326266|ref|XP_010053611.1|PREDICTED: probable ADP-ribosylation factor GTPase-activating protein AGD8 isoform X1 [Eucalyptus grandis]	GO:0005096, GO:0043547
lcl|ORF15_LIEC01000013.1_59848_59300	182	191.815	1.58586E-56	gi|359474555|ref|XP_002278066.2|PREDICTED: probable ADP-ribosylation factor GTPase-activating protein AGD8 [Vitis vinifera]	GO:0005096, GO:0009793, GO:0009555, GO:0043547
lcl|ORF15_LIEC01000013.1_59848_59300	182	191.045	3.98429E-56	gi|661883385|emb|CDP13029.1|unnamed protein product [Coffea canephora]	GO:0005096, GO:0043547
lcl|ORF15_LIEC01000013.1_59848_59300	182	189.889	9.01349E-56	gi|255573503|ref|XP_002527677.1|PREDICTED: probable ADP-ribosylation factor GTPase-activating protein AGD8 [Ricinus communis]	GO:0005096, GO:0043547
lcl|ORF22_LIEC01000013.1_59228_58716	170	81.6481	3.6953E-15	gi|359474555|ref|XP_002278066.2|PREDICTED: probable ADP-ribosylation factor GTPase-activating protein AGD8 [Vitis vinifera]	GO:0005096, GO:0009793, GO:0009555, GO:0043547
lcl|ORF22_LIEC01000013.1_59228_58716	170	80.8777	6.94658E-15	gi|508776736|gb|EOY23992.1|ADP-ribosylation factor GTPase-activating protein AGD8 [Theobroma cacao]	GO:0005096, GO:0009793, GO:0009555, GO:0043547
lcl|ORF22_LIEC01000013.1_59228_58716	170	78.1814	4.73782E-14	gi|763784566|gb|KJB51637.1|hypothetical protein B456_008G226200 [Gossypium raimondii]	GO:0005096, GO:0043547
lcl|ORF22_LIEC01000013.1_59228_58716	170	78.5666	5.18E-14	gi|1050624562|ref|XP_017635135.1|PREDICTED: probable ADP-ribosylation factor GTPase-activating protein AGD8 [Gossypium arboreum]	GO:0005096, GO:0043547
lcl|ORF22_LIEC01000013.1_59228_58716	170	78.1814	6.62132E-14	gi|823213155|ref|XP_012439319.1|PREDICTED: probable ADP-ribosylation factor GTPase-activating protein AGD9 [Gossypium raimondii]	GO:0005096, GO:0043547
lcl|ORF22_LIEC01000013.1_59228_58716	170	77.411	1.0435E-13	gi|703129177|ref|XP_010104299.1|putative ADP-ribosylation factor GTPase-activating protein AGD9 [Morus notabilis]	GO:0005096, GO:0043547	XP_010104299.1, EXB99719.1
lcl|ORF22_LIEC01000013.1_59228_58716	170	75.485	5.19762E-13	gi|255573503|ref|XP_002527677.1|PREDICTED: probable ADP-ribosylation factor GTPase-activating protein AGD8 [Ricinus communis]	GO:0005096, GO:0043547
lcl|ORF3_LIEC01000014.1_12011_12841	276	286.189	2.09972E-93	gi|1063523574|ref|XP_017984091.1|PREDICTED: protein SENSITIVITY TO RED LIGHT REDUCED 1 [Theobroma cacao]	GO:0005737, GO:0009585, GO:0010017, GO:0042752, GO:0005634, GO:0007623
lcl|ORF4_LIEC01000014.1_16338_15769	189	166.007	1.76196E-45	gi|449437244|ref|XP_004136402.1|PREDICTED: high affinity nitrate transporter 2.5 [Cucumis sativus]	GO:0055085, GO:0016020, GO:0016021
lcl|ORF5_LIEC01000014.1_14810_13962	282	376.326	2.79445E-123	gi|508700242|gb|EOX92138.1|Major facilitator superfamily protein [Theobroma cacao]	GO:0055085, GO:0016020, GO:0016021
lcl|ORF5_LIEC01000014.1_14810_13962	282	367.466	4.67406E-122	gi|567871113|ref|XP_006428178.1|hypothetical protein CICLE_v10027550mg [Citrus clementina]	GO:0055085, GO:0016020, GO:0016021
lcl|ORF5_LIEC01000014.1_14810_13962	282	361.303	1.96092E-121	gi|566179756|ref|XP_002310569.2|hypothetical protein POPTR_0007s05580g [Populus trichocarpa]	GO:0055085, GO:0016020, GO:0016021
lcl|ORF5_LIEC01000014.1_14810_13962	282	362.844	3.65429E-120	gi|731338890|ref|XP_010680559.1|PREDICTED: uncharacterized protein LOC104895686 [Beta vulgaris subsp. vulgaris]	GO:0055085, GO:0016020, GO:0016021
lcl|ORF5_LIEC01000014.1_14810_13962	282	360.147	4.25904E-119	gi|703065898|ref|XP_010087571.1|Protein spinster [Morus notabilis]	GO:0055085, GO:0016020, GO:0016021	EXB29426.1, XP_010087571.1
lcl|ORF6_LIEC01000014.1_14005_13463	180	223.787	1.07186E-67	gi|703065898|ref|XP_010087571.1|Protein spinster [Morus notabilis]	GO:0055085, GO:0016020, GO:0016021	EXB29426.1, XP_010087571.1
lcl|ORF6_LIEC01000014.1_14005_13463	180	217.624	1.06384E-66	gi|1091484587|ref|XP_018732140.1|PREDICTED: uncharacterized protein LOC104451433 [Eucalyptus grandis]	GO:0055085, GO:0016020, GO:0016021
lcl|ORF6_LIEC01000014.1_14005_13463	180	213.386	1.72854E-66	gi|641837650|gb|KDO56601.1|hypothetical protein CISIN_1g037387mg [Citrus sinensis]	GO:0016020, GO:0016021
lcl|ORF6_LIEC01000014.1_14005_13463	180	218.009	2.0858E-66	gi|567871111|ref|XP_006428177.1|hypothetical protein CICLE_v10027223mg [Citrus clementina]	GO:0055085, GO:0016020, GO:0016021
lcl|ORF6_LIEC01000014.1_14005_13463	180	220.32	2.54373E-66	gi|1091498174|ref|XP_018717036.1|PREDICTED: uncharacterized protein LOC104415800 isoform X1 [Eucalyptus grandis]	GO:0055085, GO:0016020, GO:0016021
lcl|ORF6_LIEC01000014.1_14005_13463	180	219.164	6.45153E-66	gi|802569145|ref|XP_012067851.1|PREDICTED: uncharacterized protein LOC105630598 [Jatropha curcas]	GO:0055085, GO:0016020, GO:0016021
lcl|ORF6_LIEC01000014.1_14005_13463	180	213.001	1.13387E-65	gi|641822903|gb|KDO42369.1|hypothetical protein CISIN_1g041066mg [Citrus sinensis]	GO:0055085, GO:0016020, GO:0016021
lcl|ORF2_LIEC01000015.1_13179_14834	551	513.842	2.91516E-168	gi|902227033|gb|KNA20555.1|hypothetical protein SOVF_051080 [Spinacia oleracea]	GO:0016020, GO:0016021
lcl|ORF6_LIEC01000015.1_22792_22262	176	230.335	9.90884E-67	gi|108706239|gb|ABF94034.1|retrotransposon protein, putative, unclassified [Oryza sativa Japonica Group]	GO:0008270, GO:0046872, GO:0015074, GO:0003676
lcl|ORF6_LIEC01000015.1_22792_22262	176	214.157	4.3465E-61	gi|218201855|gb|EEC84282.1|hypothetical protein OsI_30754 [Oryza sativa Indica Group]	GO:0008270, GO:0046872, GO:0015074, GO:0003676
lcl|ORF6_LIEC01000015.1_22792_22262	176	213.386	7.54706E-61	gi|113622864|dbj|BAF22809.1|Os08g0125300 [Oryza sativa Japonica Group]	GO:0008270, GO:0046872, GO:0015074, GO:0003676
lcl|ORF6_LIEC01000015.1_22792_22262	176	212.616	1.33333E-60	gi|29150404|gb|AAO72413.1|gag-pol polyprotein [Oryza sativa Japonica Group]	GO:0008270, GO:0046872, GO:0015074, GO:0003676
lcl|ORF6_LIEC01000015.1_22792_22262	176	211.846	2.2869E-60	gi|110289052|gb|ABB47537.2|retrotransposon protein, putative, unclassified [Oryza sativa Japonica Group]	GO:0008270, GO:0046872, GO:0015074, GO:0003676
lcl|ORF1_LIEC01000016.1_24207_23359	282	167.548	2.65345E-43	gi|595856551|ref|XP_007210421.1|hypothetical protein PRUPE_ppa000440mg [Prunus persica]	GO:0003677, GO:0000166, GO:0032508, GO:0016818, GO:0008026, GO:0004386, GO:0006139, GO:0004003, GO:0005524, GO:0016787, GO:0003676
lcl|ORF1_LIEC01000016.1_24207_23359	282	153.295	2.2643E-38	gi|223551394|gb|EEF52880.1|brca1 interacting protein helicase 1 brip1, putative [Ricinus communis]	GO:0003677, GO:0000166, GO:0032508, GO:0016818, GO:0008026, GO:0004386, GO:0006139, GO:0004003, GO:0016787, GO:0005524, GO:0003676
lcl|ORF1_LIEC01000016.1_24207_23359	282	152.525	5.35764E-38	gi|566155600|ref|XP_002300637.2|hypothetical protein POPTR_0002s00970g [Populus trichocarpa]	GO:0003677, GO:0000166, GO:0032508, GO:0016818, GO:0008026, GO:0004386, GO:0006139, GO:0004003, GO:0005524, GO:0016787, GO:0003676
lcl|ORF3_LIEC01000016.1_17146_16658	162	114.775	1.43465E-26	gi|47824970|gb|AAT38744.1|Putative gag-pol polyprotein, identical [Solanum demissum]	GO:0008270, GO:0046872, GO:0015074, GO:0003676
lcl|ORF3_LIEC01000016.1_17146_16658	162	114.39	1.68118E-26	gi|47824950|gb|AAT38724.1|Putative retrotransposon protein, identical [Solanum demissum]	GO:0008270, GO:0046872, GO:0015074, GO:0003676
lcl|ORF3_LIEC01000016.1_17146_16658	162	112.849	6.79877E-26	gi|54261821|gb|AAV31171.1|Putative polyprotein, identical [Solanum tuberosum]	GO:0008270, GO:0046872, GO:0015074, GO:0003676
lcl|ORF1_LIEC01000017.1_99_1034	311	369.007	1.68431E-118	gi|902190515|gb|KNA11641.1|hypothetical protein SOVF_133310 [Spinacia oleracea]	GO:0008026, GO:0006310, GO:0004386, GO:0005524, GO:0016787, GO:0003676
lcl|ORF1_LIEC01000017.1_99_1034	311	358.607	8.69261E-116	gi|604301286|gb|EYU20981.1|hypothetical protein MIMGU_mgv1a002122mg [Erythranthe guttata]	GO:0008026, GO:0006310, GO:0004386, GO:0016787, GO:0005524, GO:0003676
lcl|ORF4_LIEC01000017.1_18763_19356	197	182.956	7.45762E-51	gi|641837312|gb|KDO56267.1|hypothetical protein CISIN_1g002177mg [Citrus sinensis]	GO:0008270
lcl|ORF4_LIEC01000017.1_18763_19356	197	182.956	3.18771E-50	gi|567881661|ref|XP_006433389.1|hypothetical protein CICLE_v10000178mg [Citrus clementina]	GO:0008270
lcl|ORF4_LIEC01000017.1_18763_19356	197	182.956	3.45331E-50	gi|641837310|gb|KDO56265.1|hypothetical protein CISIN_1g002177mg [Citrus sinensis]	GO:0008270
lcl|ORF4_LIEC01000017.1_18763_19356	197	183.341	3.75879E-50	gi|641837307|gb|KDO56262.1|hypothetical protein CISIN_1g002177mg [Citrus sinensis]	GO:0008270
lcl|ORF4_LIEC01000017.1_18763_19356	197	183.341	3.78919E-50	gi|567881657|ref|XP_006433387.1|hypothetical protein CICLE_v10000178mg [Citrus clementina]	GO:0008270
lcl|ORF4_LIEC01000017.1_18763_19356	197	183.341	3.84687E-50	gi|641837301|gb|KDO56256.1|hypothetical protein CISIN_1g002177mg [Citrus sinensis]	GO:0008270
lcl|ORF5_LIEC01000017.1_21499_22104	201	249.21	1.92942E-74	gi|763759091|gb|KJB26422.1|hypothetical protein B456_004G240400 [Gossypium raimondii]	GO:0008270
lcl|ORF5_LIEC01000017.1_21499_22104	201	247.284	2.36608E-74	gi|728842420|gb|KHG21863.1|Lysine-specific demethylase 3B [Gossypium arboreum]	GO:0008168, GO:0032259
lcl|ORF5_LIEC01000017.1_21499_22104	201	249.98	3.0357E-74	gi|823153468|ref|XP_012476575.1|PREDICTED: lysine-specific demethylase JMJ25 isoform X1 [Gossypium raimondii]	GO:0008270
lcl|ORF5_LIEC01000017.1_21499_22104	201	249.595	3.1894E-74	gi|763759090|gb|KJB26421.1|hypothetical protein B456_004G240400 [Gossypium raimondii]	GO:0008270
lcl|ORF5_LIEC01000017.1_21499_22104	201	249.98	3.42271E-74	gi|823153470|ref|XP_012476576.1|PREDICTED: lysine-specific demethylase JMJ25 isoform X2 [Gossypium raimondii]	GO:0008270
lcl|ORF5_LIEC01000017.1_21499_22104	201	249.21	6.63544E-74	gi|359487562|ref|XP_002279731.2|PREDICTED: lysine-specific demethylase JMJ25 isoform X1 [Vitis vinifera]	GO:0008270
lcl|ORF7_LIEC01000017.1_7229_6750	159	212.616	8.24697E-67	gi|217074966|gb|ACJ85843.1|unknown, partial [Medicago truncatula]	GO:0016020, GO:0016021
lcl|ORF7_LIEC01000017.1_7229_6750	159	219.164	1.25031E-66	gi|731310766|ref|XP_010675270.1|PREDICTED: sucrose transport protein SUC2 [Beta vulgaris subsp. vulgaris]	GO:0016020, GO:0015770, GO:0016021, GO:0008515, GO:0005887
lcl|ORF7_LIEC01000017.1_7229_6750	159	216.083	2.6383E-65	gi|356559581|ref|XP_003548077.1|PREDICTED: sucrose transport protein SUC8-like [Glycine max]	GO:0015770, GO:0016020, GO:0016021, GO:0008515, GO:0005887
lcl|ORF7_LIEC01000017.1_7229_6750	159	215.698	2.68892E-65	gi|629105569|gb|KCW71038.1|hypothetical protein EUGRSUZ_F04138 [Eucalyptus grandis]	GO:0016020, GO:0015770, GO:0016021, GO:0008515, GO:0005887
lcl|ORF8_LIEC01000017.1_17641_16403	412	321.627	7.17712E-97	gi|641837291|gb|KDO56246.1|hypothetical protein CISIN_1g001012mg [Citrus sinensis]	GO:0000166
lcl|ORF8_LIEC01000017.1_17641_16403	412	322.783	9.68549E-97	gi|567881671|ref|XP_006433394.1|hypothetical protein CICLE_v10000070mg [Citrus clementina]	GO:0000166
lcl|ORF8_LIEC01000017.1_17641_16403	412	322.398	1.07034E-96	gi|641837292|gb|KDO56247.1|hypothetical protein CISIN_1g001012mg [Citrus sinensis]	GO:0000166
lcl|ORF9_LIEC01000017.1_11305_10385	306	169.088	5.81637E-47	gi|731328000|ref|XP_010674816.1|PREDICTED: protein SRC2 [Beta vulgaris subsp. vulgaris]	GO:0016020, GO:0016021
lcl|ORF9_LIEC01000017.1_11305_10385	306	166.007	1.0058E-45	gi|902205300|gb|KNA15138.1|hypothetical protein SOVF_100950 [Spinacia oleracea]	GO:0016020, GO:0016021
lcl|ORF9_LIEC01000017.1_11305_10385	306	147.517	8.03386E-39	gi|508719578|gb|EOY11475.1|Soybean gene regulated by cold-2, putative [Theobroma cacao]	GO:0005783, GO:0000326, GO:0005886
lcl|ORF10_LIEC01000017.1_6604_5825	259	292.352	2.16417E-93	gi|731310766|ref|XP_010675270.1|PREDICTED: sucrose transport protein SUC2 [Beta vulgaris subsp. vulgaris]	GO:0016020, GO:0015770, GO:0016021, GO:0008515, GO:0005887
lcl|ORF10_LIEC01000017.1_6604_5825	259	300.827	1.52038E-92	gi|902203798|gb|KNA14686.1|hypothetical protein SOVF_104400 [Spinacia oleracea]	GO:0015770, GO:0016020, GO:0016021, GO:0008515, GO:0005887
lcl|ORF10_LIEC01000017.1_6604_5825	259	279.641	1.09405E-90	gi|870869308|gb|KMT20053.1|hypothetical protein BVRB_1g000720 [Beta vulgaris subsp. vulgaris]	GO:0016020, GO:0016021
lcl|ORF10_LIEC01000017.1_6604_5825	259	261.151	4.17016E-81	gi|763761485|gb|KJB28739.1|hypothetical protein B456_005G067000 [Gossypium raimondii]	GO:0015770, GO:0016020, GO:0016021, GO:0008515, GO:0005887
lcl|ORF10_LIEC01000017.1_6604_5825	259	259.225	2.25822E-80	gi|1029024006|ref|XP_016675825.1|PREDICTED: sucrose transport protein SUC8-like [Gossypium hirsutum]	GO:0016020, GO:0015770, GO:0016021, GO:0008515, GO:0005887
lcl|ORF10_LIEC01000017.1_6604_5825	259	254.988	2.03313E-79	gi|763814511|gb|KJB81363.1|hypothetical protein B456_013G140900 [Gossypium raimondii]	GO:0015770, GO:0016020, GO:0016021, GO:0008515, GO:0005887
lcl|ORF10_LIEC01000017.1_6604_5825	259	254.988	3.39516E-79	gi|763814512|gb|KJB81364.1|hypothetical protein B456_013G140900 [Gossypium raimondii]	GO:0016020, GO:0015770, GO:0016021, GO:0008515, GO:0005887
lcl|ORF1_LIEC01000018.1_7861_8811	316	385.956	6.73726E-132	gi|20975280|dbj|BAB92957.1|chitinase [Phytolacca americana]	GO:0008152, GO:0004553, GO:0016787, GO:0016798, GO:0005975
lcl|ORF1_LIEC01000018.1_7861_8811	316	384.415	3.55839E-131	gi|731334916|ref|XP_010678465.1|PREDICTED: basic endochitinase [Beta vulgaris subsp. vulgaris]	GO:0008152, GO:0004553, GO:0005975, GO:0016787, GO:0016798
lcl|ORF1_LIEC01000018.1_7861_8811	316	378.637	2.01996E-129	gi|998516|gb|AAB34670.1|chitinase-B, PLC-B [Phytolacca americana=pokeweed, leaves, Peptide, 274 aa]	GO:0008152, GO:0004553, GO:0005975, GO:0016787, GO:0016798
lcl|ORF1_LIEC01000018.1_7861_8811	316	360.147	9.26052E-122	gi|566203304|ref|XP_002320838.2|chitinase family protein [Populus trichocarpa]	GO:0008152, GO:0004568, GO:0008061, GO:0006032, GO:0004553, GO:0005576, GO:0016798, GO:0016787, GO:0005975
lcl|ORF1_LIEC01000021.1_33769_35211	480	520.005	5.15778E-179	gi|734390795|gb|KHN26949.1|Pentatricopeptide repeat-containing protein [Glycine soja]	GO:0016787, GO:0008568
lcl|ORF3_LIEC01000021.1_3882_1768	704	812.757	0.0	gi|508699987|gb|EOX91883.1|Concanavalin A-like lectin protein kinase family protein [Theobroma cacao]	GO:0000166, GO:0016020, GO:0016021, GO:0016310, GO:0004672, GO:0016301, GO:0004674, GO:0030246, GO:0005524, GO:0006468
lcl|ORF3_LIEC01000021.1_3882_1768	704	811.987	0.0	gi|947096920|gb|KRH45505.1|hypothetical protein GLYMA_08G275400 [Glycine max]	GO:0000166, GO:0016020, GO:0016021, GO:0004672, GO:0030246, GO:0004674, GO:0005524, GO:0006468
lcl|ORF3_LIEC01000021.1_3882_1768	704	811.987	0.0	gi|571473367|ref|XP_003530584.2|PREDICTED: L-type lectin-domain containing receptor kinase IX.1-like [Glycine max]	GO:0000166, GO:0004715, GO:0016020, GO:0016021, GO:0016310, GO:0016740, GO:0016301, GO:0030246, GO:0018108, GO:0004672, GO:0004674, GO:0005524, GO:0006468
lcl|ORF3_LIEC01000021.1_3882_1768	704	806.979	0.0	gi|356566145|ref|XP_003551295.1|PREDICTED: L-type lectin-domain containing receptor kinase IX.1-like [Glycine max]	GO:0000166, GO:0004715, GO:0016020, GO:0016021, GO:0016310, GO:0016740, GO:0016301, GO:0030246, GO:0018108, GO:0004672, GO:0004674, GO:0005524, GO:0006468
lcl|ORF3_LIEC01000021.1_3882_1768	704	798.505	0.0	gi|823139750|ref|XP_012469743.1|PREDICTED: L-type lectin-domain containing receptor kinase IX.1-like [Gossypium raimondii]	GO:0000166, GO:0016020, GO:0016021, GO:0004672, GO:0004674, GO:0030246, GO:0005524, GO:0006468
lcl|ORF1_LIEC01000022.1_7_2025	672	390.578	1.1459E-117	gi|147841490|emb|CAN77617.1|hypothetical protein VITISV_037152 [Vitis vinifera]	GO:0043531, GO:0006952
lcl|ORF1_LIEC01000022.1_7_2025	672	384.8	2.09397E-117	gi|596056806|ref|XP_007220964.1|hypothetical protein PRUPE_ppa026310mg, partial [Prunus persica]	GO:0043531
lcl|ORF3_LIEC01000022.1_11963_11484	159	94.3597	4.10111E-20	gi|284434556|gb|ADB85304.1|putative retrotransposon protein [Phyllostachys edulis]	GO:0015074, GO:0003676
lcl|ORF3_LIEC01000022.1_11963_11484	159	91.2781	1.71938E-18	gi|32488663|emb|CAE03590.1|OSJNBa0087O24.13 [Oryza sativa Japonica Group]	GO:0015074, GO:0003676
lcl|ORF3_LIEC01000022.1_11963_11484	159	89.7373	6.08823E-18	gi|222635621|gb|EEE65753.1|hypothetical protein OsJ_21419 [Oryza sativa Japonica Group]	GO:0015074, GO:0003676
lcl|ORF5_LIEC01000022.1_18505_17813	230	206.453	5.49692E-63	gi|226500000|ref|NP_001150428.1|retrotransposon protein [Zea mays]	GO:0008270, GO:0046872, GO:0003676
lcl|ORF5_LIEC01000022.1_18505_17813	230	203.371	8.96361E-62	gi|113534520|dbj|BAF06903.1|Os01g0879800 [Oryza sativa Japonica Group]	GO:0008270, GO:0046872, GO:0003676
lcl|ORF5_LIEC01000022.1_18505_17813	230	194.897	2.12973E-58	gi|113632099|dbj|BAF25780.1|Os09g0551200 [Oryza sativa Japonica Group]	GO:0008270, GO:0046872, GO:0003676
lcl|ORF5_LIEC01000022.1_18505_17813	230	194.512	2.84075E-58	gi|77553519|gb|ABA96315.1|retrotransposon protein, putative, Ty1-copia subclass [Oryza sativa Japonica Group]	GO:0008270, GO:0046872, GO:0003676
lcl|ORF5_LIEC01000022.1_18505_17813	230	191.045	4.25146E-57	gi|226529173|ref|NP_001150961.1|retrotransposon protein [Zea mays]	GO:0008270, GO:0046872, GO:0003676
lcl|ORF5_LIEC01000022.1_18505_17813	230	202.601	1.54754E-56	gi|77554492|gb|ABA97288.1|retrotransposon protein, putative, Ty1-copia subclass, expressed [Oryza sativa Japonica Group]	GO:0008270, GO:0016491, GO:0046872, GO:0005507, GO:0055114, GO:0003676
lcl|ORF5_LIEC01000022.1_18505_17813	230	202.986	2.47523E-56	gi|108708653|gb|ABF96448.1|retrotransposon protein, putative, Ty1-copia subclass [Oryza sativa Japonica Group]	GO:0008270, GO:0015074, GO:0003676
lcl|ORF5_LIEC01000022.1_18505_17813	230	202.986	2.71405E-56	gi|30017513|gb|AAP12935.1|retrotransposon protein, putative, unclassified [Oryza sativa Japonica Group]	GO:0008270, GO:0015074, GO:0003676
lcl|ORF5_LIEC01000022.1_18505_17813	230	202.601	3.19861E-56	gi|108706239|gb|ABF94034.1|retrotransposon protein, putative, unclassified [Oryza sativa Japonica Group]	GO:0008270, GO:0046872, GO:0015074, GO:0003676
lcl|ORF6_LIEC01000022.1_7711_5174	845	493.041	2.78907E-158	gi|661893724|emb|CDP02165.1|unnamed protein product [Coffea canephora]	GO:0006812, GO:0055085, GO:0098655, GO:0016020, GO:0016021, GO:0008324
lcl|ORF3_LIEC01000025.1_21717_20992	241	159.073	5.23403E-41	gi|566182361|ref|XP_002312052.2|hypothetical protein POPTR_0008s04640g [Populus trichocarpa]	GO:0005096, GO:0090630, GO:0012505, GO:0017137, GO:0031338, GO:0006886, GO:0005622
lcl|ORF3_LIEC01000025.1_21717_20992	241	158.303	8.71661E-41	gi|566192153|ref|XP_002315267.2|RabGAP/TBC domain-containing family protein [Populus trichocarpa]	GO:0005096, GO:0090630, GO:0012505, GO:0017137, GO:0031338, GO:0006886, GO:0005622
lcl|ORF1_LIEC01000027.1_11415_12287	290	150.984	2.02245E-37	gi|870850230|gb|KMT02360.1|hypothetical protein BVRB_9g205840 [Beta vulgaris subsp. vulgaris]	GO:0003677, GO:0006281, GO:0006260, GO:0000166, GO:0003910, GO:0051103, GO:0071897, GO:0006310, GO:0003909, GO:0016874, GO:0005524, GO:0006974
lcl|ORF1_LIEC01000027.1_11415_12287	290	150.214	3.24953E-37	gi|902234638|gb|KNA23525.1|hypothetical protein SOVF_024140 [Spinacia oleracea]	GO:0003677, GO:0006281, GO:0006260, GO:0000166, GO:0003910, GO:0051103, GO:0071897, GO:0006310, GO:0003909, GO:0016874, GO:0005524, GO:0006974
lcl|ORF1_LIEC01000027.1_11415_12287	290	141.354	7.64462E-37	gi|641841358|gb|KDO60271.1|hypothetical protein CISIN_1g0036321mg, partial [Citrus sinensis]	GO:0006281, GO:0003677, GO:0003910, GO:0006310, GO:0006266
lcl|ORF1_LIEC01000027.1_11415_12287	290	134.035	4.72354E-35	gi|661888770|emb|CDP07806.1|unnamed protein product [Coffea canephora]	GO:0003677, GO:0006281, GO:0003910, GO:0006266, GO:0006310
lcl|ORF1_LIEC01000027.1_11415_12287	290	142.51	1.02798E-34	gi|976913943|gb|KVI00182.1|DNA ligase, ATP-dependent [Cynara cardunculus var. scolymus]	GO:0006281, GO:0003677, GO:0006260, GO:0000166, GO:0003910, GO:0051103, GO:0006310, GO:0071897, GO:0003909, GO:0016874, GO:0005524, GO:0006974
lcl|ORF1_LIEC01000027.1_11415_12287	290	137.117	3.3228E-34	gi|566185700|ref|XP_006378941.1|hypothetical protein POPTR_0009s01130g, partial [Populus trichocarpa]	GO:0006281, GO:0003677, GO:0003910, GO:0051103, GO:0005739, GO:0006273, GO:0006310, GO:0005634
lcl|ORF2_LIEC01000027.1_17748_18572	274	120.553	3.13384E-28	gi|731330737|ref|XP_010676294.1|PREDICTED: RING-H2 finger protein ATL22 [Beta vulgaris subsp. vulgaris]	GO:0008270, GO:0046872, GO:0016020, GO:0016021
lcl|ORF2_LIEC01000027.1_17748_18572	274	115.931	2.41645E-27	gi|604303997|gb|EYU23347.1|hypothetical protein MIMGU_mgv1a026003mg, partial [Erythranthe guttata]	GO:0016020, GO:0016021
lcl|ORF2_LIEC01000027.1_17748_18572	274	117.087	5.84759E-27	gi|527188398|gb|EPS60496.1|hypothetical protein M569_14307 [Genlisea aurea]	GO:0008270, GO:0046872, GO:0016020, GO:0016021, GO:0030247
lcl|ORF2_LIEC01000027.1_17748_18572	274	113.235	1.84592E-25	gi|567858992|ref|XP_006422179.1|hypothetical protein CICLE_v10006544mg [Citrus clementina]	GO:0008270, GO:0046872, GO:0016020, GO:0016021, GO:0030247
lcl|ORF2_LIEC01000027.1_17748_18572	274	110.538	1.58261E-24	gi|661891195|emb|CDP05077.1|unnamed protein product [Coffea canephora]	GO:0008270, GO:0046872, GO:0016020, GO:0016021
lcl|ORF3_LIEC01000027.1_18582_19046	154	180.644	8.85806E-53	gi|731330737|ref|XP_010676294.1|PREDICTED: RING-H2 finger protein ATL22 [Beta vulgaris subsp. vulgaris]	GO:0008270, GO:0046872, GO:0016020, GO:0016021
lcl|ORF3_LIEC01000027.1_18582_19046	154	176.407	1.08815E-50	gi|902196820|gb|KNA13224.1|hypothetical protein SOVF_118690 [Spinacia oleracea]	GO:0008270, GO:0046872, GO:0016020, GO:0016021
lcl|ORF3_LIEC01000027.1_18582_19046	154	165.622	8.36061E-50	gi|595861377|ref|XP_007211321.1|hypothetical protein PRUPE_ppa019102m2g, partial [Prunus persica]	GO:0008270, GO:0046872, GO:0016020, GO:0016021
lcl|ORF3_LIEC01000027.1_18582_19046	154	169.859	6.28009E-49	gi|661884239|emb|CDP12156.1|unnamed protein product [Coffea canephora]	GO:0008270, GO:0046872, GO:0016020, GO:0016021, GO:0030247
lcl|ORF3_LIEC01000027.1_18582_19046	154	170.244	1.39637E-48	gi|922338431|ref|XP_013447205.1|RING-H2 finger protein ATL21A, putative [Medicago truncatula]	GO:0008270, GO:0046872, GO:0016020, GO:0016021, GO:0030247	XP_013447205.1, KEH21232.1
lcl|ORF4_LIEC01000027.1_23924_24520	198	125.561	3.57532E-31	gi|641841385|gb|KDO60298.1|hypothetical protein CISIN_1g009165mg [Citrus sinensis]	GO:0016491, GO:0046872, GO:0055114, GO:0051537, GO:0010277, GO:0051536
lcl|ORF4_LIEC01000027.1_23924_24520	198	127.872	3.95479E-31	gi|731355641|ref|XP_010689248.1|PREDICTED: pheophorbide a oxygenase, chloroplastic [Beta vulgaris subsp. vulgaris]	GO:0016491, GO:0046872, GO:0016020, GO:0016021, GO:0055114, GO:0051537, GO:0010277, GO:0051536
lcl|ORF4_LIEC01000027.1_23924_24520	198	127.102	8.17255E-31	gi|567863562|ref|XP_006424435.1|hypothetical protein CICLE_v10028147mg [Citrus clementina]	GO:0016491, GO:0046872, GO:0055114, GO:0051537, GO:0010277, GO:0051536
lcl|ORF4_LIEC01000027.1_23924_24520	198	127.102	9.89677E-31	gi|641841383|gb|KDO60296.1|hypothetical protein CISIN_1g009165mg [Citrus sinensis]	GO:0016491, GO:0046872, GO:0055114, GO:0051537, GO:0010277, GO:0051536
lcl|ORF4_LIEC01000027.1_23924_24520	198	125.946	1.0004E-30	gi|641841384|gb|KDO60297.1|hypothetical protein CISIN_1g009165mg [Citrus sinensis]	GO:0016491, GO:0046872, GO:0055114, GO:0051537, GO:0010277, GO:0051536
lcl|ORF4_LIEC01000027.1_23924_24520	198	124.79	6.13184E-30	gi|802551206|ref|XP_012064674.1|PREDICTED: pheophorbide a oxygenase, chloroplastic [Jatropha curcas]	GO:0046872, GO:0016491, GO:0055114, GO:0051537, GO:0010277, GO:0051536
lcl|ORF4_LIEC01000027.1_23924_24520	198	124.02	8.67172E-30	gi|595841423|ref|XP_007208206.1|hypothetical protein PRUPE_ppa019738mg, partial [Prunus persica]	GO:0009816, GO:0009507, GO:0046872, GO:0016491, GO:0009908, GO:0055114, GO:0051537, GO:0010277, GO:0051536, GO:0015996, GO:0010154, GO:0032441, GO:0009534, GO:0009941, GO:0008219
lcl|ORF5_LIEC01000027.1_28784_27540	414	359.762	1.05146E-118	gi|661889437|emb|CDP07024.1|unnamed protein product [Coffea canephora]	GO:0046872, GO:0003676
lcl|ORF5_LIEC01000027.1_28784_27540	414	359.762	1.7367E-118	gi|763788709|gb|KJB55705.1|hypothetical protein B456_009G090000 [Gossypium raimondii]	GO:0046872, GO:0003676
lcl|ORF5_LIEC01000027.1_28784_27540	414	357.836	5.31086E-118	gi|147772174|emb|CAN64546.1|hypothetical protein VITISV_006074 [Vitis vinifera]	GO:0046872, GO:0003676
lcl|ORF5_LIEC01000027.1_28784_27540	414	357.451	8.56917E-118	gi|731394226|ref|XP_010651763.1|PREDICTED: protein SENSITIVE TO PROTON RHIZOTOXICITY 1 [Vitis vinifera]	GO:0046872, GO:0003676
lcl|ORF5_LIEC01000027.1_28784_27540	414	355.91	4.88787E-117	gi|508786423|gb|EOY33679.1|C2H2 and C2HC zinc fingers superfamily protein, putative [Theobroma cacao]	GO:0046872, GO:0003676
lcl|ORF6_LIEC01000027.1_1184_177	335	207.994	1.38083E-56	gi|596061063|ref|XP_007221092.1|hypothetical protein PRUPE_ppa017126mg [Prunus persica]	GO:0043531, GO:0006952
lcl|ORF6_LIEC01000027.1_1184_177	335	205.682	1.10971E-55	gi|596060886|ref|XP_007221088.1|hypothetical protein PRUPE_ppa017078mg [Prunus persica]	GO:0043531, GO:0006952
lcl|ORF6_LIEC01000027.1_1184_177	335	201.445	2.81056E-54	gi|508785421|gb|EOY32677.1|LRR and NB-ARC domains-containing disease resistance protein, putative [Theobroma cacao]	GO:0016020, GO:0016021, GO:0043531, GO:0006952
lcl|ORF2_LIEC01000028.1_31405_30509	298	462.996	2.53247E-160	gi|661898258|emb|CDO98225.1|unnamed protein product [Coffea canephora]	GO:0000166, GO:0007165, GO:0016310, GO:0016740, GO:0004672, GO:0016301, GO:0004674, GO:0005524, GO:0006468
lcl|ORF2_LIEC01000028.1_31405_30509	298	459.914	3.19552E-159	gi|1040974802|ref|NP_001315784.1|CBL-interacting serine/threonine-protein kinase 5-like [Malus domestica]	GO:0000166, GO:0007165, GO:0016310, GO:0004672, GO:0016740, GO:0016301, GO:0004674, GO:0005524, GO:0006468
lcl|ORF2_LIEC01000028.1_31405_30509	298	457.603	3.07794E-158	gi|508782091|gb|EOY29347.1|CBL-interacting protein kinase 25 [Theobroma cacao]	GO:0000166, GO:0007165, GO:0016310, GO:0004672, GO:0016740, GO:0016301, GO:0004674, GO:0005524, GO:0006468
lcl|ORF2_LIEC01000028.1_31405_30509	298	457.218	3.36449E-158	gi|976921382|gb|KVI06075.1|Calcium/calmodulin-dependent/calcium-dependent protein kinase [Cynara cardunculus var. scolymus]	GO:0000166, GO:0007165, GO:0016310, GO:0016740, GO:0004672, GO:0016301, GO:0004674, GO:0005524, GO:0006468
lcl|ORF2_LIEC01000028.1_31405_30509	298	456.833	7.38685E-158	gi|566178522|ref|XP_002308703.2|CBL-interacting protein kinase 25 [Populus trichocarpa]	GO:0000166, GO:0007165, GO:0016310, GO:0016740, GO:0004672, GO:0016301, GO:0004674, GO:0005524, GO:0006468
lcl|ORF1_LIEC01000030.1_977_396	193	149.058	2.93054E-40	gi|944247645|gb|KQL11939.1|hypothetical protein SETIT_008633mg [Setaria italica]	GO:0006508, GO:0008234
lcl|ORF1_LIEC01000030.1_977_396	193	147.517	6.31243E-40	gi|474167057|gb|EMS57469.1|KDEL-tailed cysteine endopeptidase CEP1 [Triticum urartu]	GO:0008233, GO:0006508, GO:0008234, GO:0016787
lcl|ORF1_LIEC01000030.1_977_396	193	147.517	6.88181E-40	gi|255564908|ref|XP_002523447.1|PREDICTED: senescence-specific cysteine protease SAG39 [Ricinus communis]	GO:0008233, GO:0016491, GO:0032440, GO:0006508, GO:0055114, GO:0008234, GO:0016787
lcl|ORF1_LIEC01000030.1_977_396	193	144.821	1.78127E-39	gi|643714046|gb|KDP26711.1|hypothetical protein JCGZ_17869 [Jatropha curcas]	GO:0008233, GO:0006508, GO:0008234, GO:0016787
lcl|ORF3_LIEC01000030.1_3367_2729	212	301.982	4.73041E-101	gi|731351905|ref|XP_010687268.1|PREDICTED: aquaporin TIP3-1 [Beta vulgaris subsp. vulgaris]	GO:0016020, GO:0016021, GO:0006810, GO:0005215
lcl|ORF3_LIEC01000030.1_3367_2729	212	298.901	7.50641E-101	gi|902213088|gb|KNA17176.1|hypothetical protein SOVF_082480 [Spinacia oleracea]	GO:0016020, GO:0016021, GO:0006810, GO:0005215
lcl|ORF3_LIEC01000030.1_3367_2729	212	287.73	2.01942E-95	gi|848915805|ref|XP_012855582.1|PREDICTED: aquaporin TIP3-1-like [Erythranthe guttata]	GO:0016020, GO:0016021, GO:0006810, GO:0005215
lcl|ORF3_LIEC01000030.1_3367_2729	212	286.189	7.17512E-95	gi|703123312|ref|XP_010102791.1|putative aquaporin TIP3-2 [Morus notabilis]	GO:0016020, GO:0016021, GO:0006810, GO:0005215	EXB94104.1, XP_010102791.1
lcl|ORF3_LIEC01000030.1_3367_2729	212	285.804	8.35612E-95	gi|527182837|gb|EPS57548.1|hypothetical protein M569_17268 [Genlisea aurea]	GO:0016020, GO:0016021, GO:0006810, GO:0005215
lcl|ORF3_LIEC01000030.1_3367_2729	212	285.034	1.79661E-94	gi|802538203|ref|XP_012067315.1|PREDICTED: probable aquaporin TIP3-2 isoform X2 [Jatropha curcas]	GO:0016020, GO:0016021, GO:0006810, GO:0005215
lcl|ORF3_LIEC01000030.1_3367_2729	212	285.034	1.83502E-94	gi|595857359|ref|XP_007210530.1|hypothetical protein PRUPE_ppa010285mg [Prunus persica]	GO:0016020, GO:0016021, GO:0006810, GO:0005215
lcl|ORF4_LIEC01000031.1_17605_18066	153	165.236	9.40813E-50	gi|643733229|gb|KDP40176.1|hypothetical protein JCGZ_02174 [Jatropha curcas]	GO:0046872, GO:0009055, GO:0022900, GO:0051537, GO:0051536
lcl|ORF4_LIEC01000031.1_17605_18066	153	165.622	9.61563E-50	gi|567853549|ref|XP_006419938.1|hypothetical protein CICLE_v10006141mg [Citrus clementina]	GO:0046872, GO:0009055, GO:0022900, GO:0051537, GO:0051536
lcl|ORF4_LIEC01000031.1_17605_18066	153	165.236	1.21143E-49	gi|351629599|gb|AEQ54763.1|ferredoxin 1 [Dimocarpus longan]	GO:0046872, GO:0009055, GO:0022900, GO:0051537, GO:0051536
lcl|ORF4_LIEC01000031.1_17605_18066	153	164.081	2.72829E-49	gi|661897350|emb|CDO99062.1|unnamed protein product [Coffea canephora]	GO:0046872, GO:0009055, GO:0022900, GO:0051537, GO:0051536
lcl|ORF6_LIEC01000031.1_11114_11602	162	188.734	1.66423E-56	gi|1002635124|gb|AMN14864.1|putative peroxidase 27 [Nepenthes mirabilis]	GO:0006979, GO:0004601, GO:0046872, GO:0020037, GO:0055114, GO:0098869
lcl|ORF6_LIEC01000031.1_11114_11602	162	164.081	5.50513E-47	gi|870849903|gb|KMT02088.1|hypothetical protein BVRB_9g208170 [Beta vulgaris subsp. vulgaris]	GO:0006979, GO:0004601, GO:0016491, GO:0046872, GO:0020037, GO:0055114, GO:0098869, GO:0005576, GO:0042744
lcl|ORF6_LIEC01000031.1_11114_11602	162	155.221	2.08016E-43	gi|567910407|ref|XP_006447517.1|hypothetical protein CICLE_v10017908mg [Citrus clementina]	GO:0006979, GO:0004601, GO:0016491, GO:0046872, GO:0020037, GO:0055114, GO:0098869, GO:0005576, GO:0042744
lcl|ORF6_LIEC01000031.1_11114_11602	162	154.451	3.55111E-43	gi|902190187|gb|KNA11554.1|hypothetical protein SOVF_133820 [Spinacia oleracea]	GO:0006979, GO:0004601, GO:0016491, GO:0046872, GO:0020037, GO:0055114, GO:0098869, GO:0005576, GO:0042744
lcl|ORF3_LIEC01000032.1_40159_40713	184	101.679	9.87734E-22	gi|566213280|ref|XP_006373468.1|nuclear matrix constituent protein 1 [Populus trichocarpa]	GO:0097298, GO:0005635, GO:0034399, GO:0005829, GO:0005652, GO:0000789, GO:0006997, GO:0005654, GO:0005634
lcl|ORF4_LIEC01000032.1_41293_43404	703	409.068	6.08859E-125	gi|508712389|gb|EOY04286.1|Nuclear matrix constituent protein 1-like protein, putative isoform 1 [Theobroma cacao]	GO:0097298, GO:0005635, GO:0034399, GO:0005829, GO:0005652, GO:0000789, GO:0006997, GO:0005654, GO:0005634
lcl|ORF8_LIEC01000032.1_20695_19565	376	388.267	2.23036E-124	gi|731315036|ref|XP_010689644.1|PREDICTED: NF-X1-type zinc finger protein NFXL2 [Beta vulgaris subsp. vulgaris]	GO:0003700, GO:0008270, GO:0016020, GO:0016021, GO:0006355, GO:0005634
lcl|ORF8_LIEC01000032.1_20695_19565	376	388.652	2.85856E-124	gi|870867333|gb|KMT18202.1|hypothetical protein BVRB_2g023730 isoform B [Beta vulgaris subsp. vulgaris]	GO:0003700, GO:0008270, GO:0016020, GO:0016021, GO:0006355, GO:0005634
lcl|ORF8_LIEC01000032.1_20695_19565	376	385.185	2.70253E-119	gi|976926060|gb|KVI09937.1|hypothetical protein Ccrd_011649 [Cynara cardunculus var. scolymus]	GO:0003700, GO:0006629, GO:0016020, GO:0016042, GO:0016021, GO:0008081, GO:0035556, GO:0016787, GO:0008270, GO:0007165, GO:0006355, GO:0004871, GO:0005634, GO:0004435
lcl|ORF8_LIEC01000032.1_20695_19565	376	356.681	1.08442E-117	gi|604300168|gb|EYU20011.1|hypothetical protein MIMGU_mgv1a0016061mg, partial [Erythranthe guttata]	GO:0003700, GO:0008270, GO:0006355, GO:0005634
lcl|ORF8_LIEC01000032.1_20695_19565	376	369.007	4.64333E-117	gi|965671830|dbj|BAT86437.1|hypothetical protein VIGAN_04408900 [Vigna angularis var. angularis]	GO:0003700, GO:0008270, GO:0016020, GO:0016021, GO:0006355, GO:0005634
lcl|ORF8_LIEC01000032.1_20695_19565	376	368.237	5.02128E-117	gi|947048201|gb|KRG97729.1|hypothetical protein GLYMA_18G027000 [Glycine max]	GO:0003700, GO:0008270, GO:0006355, GO:0005634
lcl|ORF8_LIEC01000032.1_20695_19565	376	368.237	5.08933E-117	gi|955385018|ref|XP_014626512.1|PREDICTED: NF-X1-type zinc finger protein NFXL2-like isoform X2 [Glycine max]	GO:0003700, GO:0008270, GO:0006355, GO:0005634
lcl|ORF8_LIEC01000032.1_20695_19565	376	367.851	6.41074E-117	gi|955385020|ref|XP_014626513.1|PREDICTED: NF-X1-type zinc finger protein NFXL2-like isoform X3 [Glycine max]	GO:0003700, GO:0008270, GO:0006355, GO:0005634
lcl|ORF10_LIEC01000032.1_58676_57816	286	239.195	5.0417E-68	gi|87240724|gb|ABD32582.1|Integrase, catalytic region; Zinc finger, CCHC-type; Peptidase aspartic, catalytic [Medicago truncatula]	GO:0008270, GO:0046872, GO:0015074, GO:0003676
lcl|ORF1_LIEC01000033.1_23404_23880	158	145.206	4.23197E-39	gi|1050639613|ref|XP_017642942.1|PREDICTED: uncharacterized protein At2g24330-like [Gossypium arboreum]	GO:0016020, GO:0016021
lcl|ORF1_LIEC01000033.1_23404_23880	158	144.821	6.89238E-39	gi|823237098|ref|XP_012451208.1|PREDICTED: uncharacterized protein At2g24330-like isoform X1 [Gossypium raimondii]	GO:0016020, GO:0016021
lcl|ORF1_LIEC01000033.1_23404_23880	158	144.436	7.28343E-39	gi|590571124|ref|XP_007011505.1|PREDICTED: uncharacterized protein At2g24330 isoform X2 [Theobroma cacao]	GO:0016020, GO:0016021
lcl|ORF1_LIEC01000033.1_23404_23880	158	144.821	8.42962E-39	gi|590571115|ref|XP_007011502.1|PREDICTED: uncharacterized protein At2g24330 isoform X1 [Theobroma cacao]	GO:0016020, GO:0016021
lcl|ORF1_LIEC01000033.1_23404_23880	158	140.198	4.79945E-37	gi|567874195|ref|XP_006429687.1|hypothetical protein CICLE_v10011920mg [Citrus clementina]	GO:0016020, GO:0016021
lcl|ORF1_LIEC01000033.1_23404_23880	158	140.198	6.11016E-37	gi|902205858|gb|KNA15296.1|hypothetical protein SOVF_099490 [Spinacia oleracea]	GO:0016020, GO:0016021
lcl|ORF1_LIEC01000033.1_23404_23880	158	138.658	1.15064E-36	gi|641845353|gb|KDO64241.1|hypothetical protein CISIN_1g014545mg [Citrus sinensis]	GO:0016020, GO:0016021
lcl|ORF4_LIEC01000033.1_9196_7646	516	508.064	1.26248E-166	gi|902227033|gb|KNA20555.1|hypothetical protein SOVF_051080 [Spinacia oleracea]	GO:0016020, GO:0016021
lcl|ORF6_LIEC01000033.1_516_1	172	75.0998	6.32669E-14	gi|1091520941|ref|XP_010040377.2|PREDICTED: uncharacterized protein LOC104429177 [Eucalyptus grandis]	GO:0016020, GO:0016021
lcl|ORF6_LIEC01000033.1_516_1	172	73.9442	1.58702E-13	gi|629120861|gb|KCW85351.1|hypothetical protein EUGRSUZ_B02182 [Eucalyptus grandis]	GO:0016020, GO:0016021
lcl|ORF3_LIEC01000035.1_7524_4786	912	942.954	0.0	gi|947090550|gb|KRH39215.1|hypothetical protein GLYMA_09G185800 [Glycine max]	GO:0003677, GO:0016491, GO:0055114, GO:0016575, GO:0005634, GO:0051568
lcl|ORF3_LIEC01000035.1_7524_4786	912	940.258	0.0	gi|1044544885|ref|XP_017438534.1|PREDICTED: lysine-specific histone demethylase 1 homolog 1 [Vigna angularis]	GO:0003677, GO:0016491, GO:0055114, GO:0016575, GO:0051568, GO:0005634
lcl|ORF3_LIEC01000035.1_7524_4786	912	929.472	0.0	gi|593704813|ref|XP_007152780.1|hypothetical protein PHAVU_004G159100g [Phaseolus vulgaris]	GO:0003677, GO:0016491, GO:0055114, GO:0016575, GO:0051568, GO:0005634
lcl|ORF3_LIEC01000035.1_7524_4786	912	928.317	0.0	gi|596280235|ref|XP_007225269.1|hypothetical protein PRUPE_ppa001504mg [Prunus persica]	GO:0003677, GO:0016491, GO:0055114, GO:0016575, GO:0051568, GO:0005634
lcl|ORF3_LIEC01000035.1_7524_4786	912	924.08	0.0	gi|703117119|ref|XP_010101307.1|Lysine-specific histone demethylase 1-1-like protein [Morus notabilis]	GO:0003677, GO:0016491, GO:0055114, GO:0008168, GO:0016575, GO:0032259, GO:0051568, GO:0005634	EXB88242.1, XP_010101307.1
lcl|ORF1_LIEC01000037.1_12675_14081	468	785.793	0.0	gi|225433491|ref|XP_002265088.1|PREDICTED: UDP-glucuronate 4-epimerase 6 [Vitis vinifera]	GO:0005768, GO:0016857, GO:0050662, GO:0005802, GO:0003824, GO:0016020, GO:0016021, GO:0005794, GO:0005975
lcl|ORF1_LIEC01000037.1_12675_14081	468	780.4	0.0	gi|147854365|emb|CAN83418.1|hypothetical protein VITISV_041351 [Vitis vinifera]	GO:0016857, GO:0050662, GO:0003824, GO:0016020, GO:0016021, GO:0005975
lcl|ORF1_LIEC01000037.1_12675_14081	468	778.859	0.0	gi|596171100|ref|XP_007223132.1|hypothetical protein PRUPE_ppa005434mg [Prunus persica]	GO:0005768, GO:0050662, GO:0016857, GO:0005802, GO:0003824, GO:0016020, GO:0016021, GO:0005794, GO:0005975
lcl|ORF1_LIEC01000037.1_12675_14081	468	768.844	0.0	gi|703087710|ref|XP_010093344.1|UDP-glucuronate 4-epimerase 6 [Morus notabilis]	GO:0016857, GO:0050662, GO:0003824, GO:0016020, GO:0016021, GO:0005975	XP_010093344.1, EXB53916.1
lcl|ORF1_LIEC01000038.1_1921_2535	204	120.168	6.43891E-29	gi|508786213|gb|EOY33469.1|WIP domain protein 3 [Theobroma cacao]	GO:0046872, GO:0005634, GO:0003676
lcl|ORF1_LIEC01000038.1_1921_2535	204	119.398	6.67831E-29	gi|225464978|ref|XP_002277045.1|PREDICTED: zinc finger protein WIP3 [Vitis vinifera]	GO:0046872, GO:0005634, GO:0003676
lcl|ORF1_LIEC01000038.1_1921_2535	204	117.087	4.99007E-28	gi|567863210|ref|XP_006424259.1|hypothetical protein CICLE_v10028757mg [Citrus clementina]	GO:0046872, GO:0003676
lcl|ORF1_LIEC01000038.1_1921_2535	204	115.546	1.45841E-27	gi|641839127|gb|KDO58061.1|hypothetical protein CISIN_1g039549mg, partial [Citrus sinensis]	GO:0046872, GO:0003676
lcl|ORF2_LIEC01000038.1_16927_18027	366	336.65	1.22339E-106	gi|641839119|gb|KDO58053.1|hypothetical protein CISIN_1g040062mg [Citrus sinensis]	GO:0006351, GO:0005634
lcl|ORF2_LIEC01000038.1_16927_18027	366	337.035	6.99693E-105	gi|508786224|gb|EOY33480.1|Histone chaperone HIRA isoform 3 [Theobroma cacao]	GO:0006351, GO:0006355, GO:0005634
lcl|ORF2_LIEC01000038.1_16927_18027	366	341.273	1.05694E-104	gi|567863230|ref|XP_006424269.1|hypothetical protein CICLE_v10027719mg [Citrus clementina]	GO:0006351, GO:0006355, GO:0005634
lcl|ORF2_LIEC01000038.1_16927_18027	366	336.65	2.6694E-104	gi|508786223|gb|EOY33479.1|Histone chaperone HIRA isoform 2 [Theobroma cacao]	GO:0006351, GO:0006355, GO:0005634
lcl|ORF2_LIEC01000038.1_16927_18027	366	336.65	1.97885E-103	gi|508786222|gb|EOY33478.1|Histone chaperone HIRA isoform 1 [Theobroma cacao]	GO:0006351, GO:0006355, GO:0005634
lcl|ORF3_LIEC01000038.1_2795_3256	153	282.722	1.33255E-93	gi|641839127|gb|KDO58061.1|hypothetical protein CISIN_1g039549mg, partial [Citrus sinensis]	GO:0046872, GO:0003676
lcl|ORF3_LIEC01000038.1_2795_3256	153	283.108	1.75698E-93	gi|567863210|ref|XP_006424259.1|hypothetical protein CICLE_v10028757mg [Citrus clementina]	GO:0046872, GO:0003676
lcl|ORF3_LIEC01000038.1_2795_3256	153	281.182	1.69662E-92	gi|702280166|ref|XP_010045228.1|PREDICTED: zinc finger protein WIP3 [Eucalyptus grandis]	GO:0046872, GO:0003676
lcl|ORF3_LIEC01000038.1_2795_3256	153	280.411	4.16032E-92	gi|731349507|ref|XP_010686027.1|PREDICTED: zinc finger protein WIP3 [Beta vulgaris subsp. vulgaris]	GO:0046872, GO:0003676
lcl|ORF3_LIEC01000038.1_2795_3256	153	279.256	7.41998E-92	gi|661873629|emb|CDP20881.1|unnamed protein product [Coffea canephora]	GO:0046872, GO:0003676
lcl|ORF3_LIEC01000038.1_2795_3256	153	277.33	2.74876E-91	gi|566188002|ref|XP_002313674.2|hypothetical protein POPTR_0009s14590g [Populus trichocarpa]	GO:0046872, GO:0003676
lcl|ORF3_LIEC01000038.1_2795_3256	153	277.33	3.37034E-91	gi|802638897|ref|XP_012078386.1|PREDICTED: zinc finger protein WIP3 [Jatropha curcas]	GO:0046872, GO:0003676
lcl|ORF4_LIEC01000038.1_7013_5676	445	513.072	6.91409E-178	gi|731349520|ref|XP_010686034.1|PREDICTED: beta-1,6-galactosyltransferase GALT29A [Beta vulgaris subsp. vulgaris]	GO:0016757, GO:0016020, GO:0097503, GO:0008373, GO:0016021, GO:0016740, GO:0006486, GO:0005794
lcl|ORF4_LIEC01000038.1_7013_5676	445	506.908	4.37652E-176	gi|870853620|gb|KMT05501.1|hypothetical protein BVRB_7g176250 isoform B [Beta vulgaris subsp. vulgaris]	GO:0016757, GO:0097503, GO:0016020, GO:0008373, GO:0016021, GO:0005794, GO:0016740, GO:0006486
lcl|ORF4_LIEC01000038.1_7013_5676	445	495.352	7.47983E-171	gi|255565593|ref|XP_002523786.1|PREDICTED: beta-1,6-galactosyltransferase GALT29A [Ricinus communis]	GO:0016757, GO:0003836, GO:0016020, GO:0097503, GO:0008373, GO:0016021, GO:0006486, GO:0005794, GO:0016740
lcl|ORF4_LIEC01000038.1_7013_5676	445	491.886	3.11969E-170	gi|595824952|ref|XP_007205325.1|hypothetical protein PRUPE_ppa006961mg [Prunus persica]	GO:0016757, GO:0016020, GO:0097503, GO:0016021, GO:0008373, GO:0005794, GO:0006486, GO:0016740
lcl|ORF4_LIEC01000038.1_7013_5676	445	491.886	4.11037E-170	gi|147767984|emb|CAN64919.1|hypothetical protein VITISV_027339 [Vitis vinifera]	GO:0016757, GO:0016020, GO:0097503, GO:0008373, GO:0016021, GO:0006486, GO:0005794, GO:0016740
lcl|ORF4_LIEC01000038.1_7013_5676	445	492.656	1.09353E-169	gi|902194726|gb|KNA12641.1|hypothetical protein SOVF_124220 [Spinacia oleracea]	GO:0016757, GO:0097503, GO:0016020, GO:0008373, GO:0016021, GO:0016740, GO:0006486, GO:0005794
lcl|ORF4_LIEC01000039.1_12790_12329	153	107.457	4.53914E-26	gi|763747346|gb|KJB14785.1|hypothetical protein B456_002G142800 [Gossypium raimondii]	GO:0006470, GO:0016787, GO:0004721
lcl|ORF4_LIEC01000039.1_12790_12329	153	102.064	2.26559E-25	gi|218190322|gb|EEC72749.1|hypothetical protein OsI_06379 [Oryza sativa Indica Group]	GO:0006470, GO:0016787, GO:0004721
lcl|ORF4_LIEC01000039.1_12790_12329	153	100.908	5.6591E-25	gi|1143513|emb|CAA87386.1|Ser/Thr protein phosphatase homologous to PP2A, partial [Malus domestica]	GO:0006470, GO:0004721, GO:0016787
lcl|ORF4_LIEC01000039.1_12790_12329	153	103.605	6.71079E-25	gi|512391075|gb|AGO01106.1|serine/threonine protein phosphatase PP2A, partial [Carthamus tinctorius var. inermis]	GO:0006470, GO:0004721, GO:0016787
lcl|ORF4_LIEC01000039.1_12790_12329	153	102.449	1.51721E-24	gi|641850979|gb|KDO69851.1|hypothetical protein CISIN_1g021898mg [Citrus sinensis]	GO:0006470, GO:0004721, GO:0016787
lcl|ORF4_LIEC01000039.1_12790_12329	153	102.834	4.22869E-24	gi|641850978|gb|KDO69850.1|hypothetical protein CISIN_1g021898mg [Citrus sinensis]	GO:0006470, GO:0004721, GO:0016787
lcl|ORF4_LIEC01000039.1_12790_12329	153	102.449	5.34498E-24	gi|763747347|gb|KJB14786.1|hypothetical protein B456_002G142800 [Gossypium raimondii]	GO:0006470, GO:0016787, GO:0004721
lcl|ORF5_LIEC01000039.1_8799_7027	590	612.068	0.0	gi|731374288|ref|XP_002271877.2|PREDICTED: glycosyltransferase family 92 protein RCOM_0530710 [Vitis vinifera]	GO:0005794
lcl|ORF5_LIEC01000039.1_8799_7027	590	607.446	0.0	gi|460386098|ref|XP_004238737.1|PREDICTED: glycosyltransferase family 92 protein RCOM_0530710 [Solanum lycopersicum]	GO:0016020, GO:0016021, GO:0005794
lcl|ORF5_LIEC01000039.1_8799_7027	590	606.675	0.0	gi|565381743|ref|XP_006357222.1|PREDICTED: UPF0392 protein RCOM_0530710 [Solanum tuberosum]	GO:0016020, GO:0016021, GO:0005794
lcl|ORF6_LIEC01000039.1_12623_12129	164	148.673	1.12165E-41	gi|763747347|gb|KJB14786.1|hypothetical protein B456_002G142800 [Gossypium raimondii]	GO:0006470, GO:0016787, GO:0004721
lcl|ORF6_LIEC01000039.1_12623_12129	164	145.206	1.57379E-41	gi|223540678|gb|EEF42241.1|protein phsophatase-2a, putative [Ricinus communis]	GO:0016787
lcl|ORF6_LIEC01000039.1_12623_12129	164	149.058	1.89331E-41	gi|823216396|ref|XP_012440915.1|PREDICTED: serine/threonine-protein phosphatase PP2A catalytic subunit isoform X2 [Gossypium raimondii]	GO:0006470, GO:0004721, GO:0016787
lcl|ORF5_LIEC01000040.1_16806_17552	249	384.415	2.37125E-122	gi|147765719|emb|CAN77900.1|hypothetical protein VITISV_037350 [Vitis vinifera]	GO:0015074, GO:0003676
lcl|ORF5_LIEC01000040.1_16806_17552	249	360.147	2.5267E-122	gi|32396104|gb|AAP43919.1|integrase, partial [Gossypium hirsutum]	GO:0015074, GO:0003676
lcl|ORF5_LIEC01000040.1_16806_17552	249	359.377	5.52787E-122	gi|32396094|gb|AAP43914.1|integrase, partial [Gossypium raimondii]	GO:0015074, GO:0003676
lcl|ORF5_LIEC01000040.1_16806_17552	249	360.147	7.92043E-122	gi|147864582|emb|CAN84067.1|hypothetical protein VITISV_041979 [Vitis vinifera]	GO:0015074, GO:0003676
lcl|ORF8_LIEC01000040.1_15937_16644	235	357.451	9.17623E-114	gi|310753567|gb|ADP20180.1|mutant gag-pol polyprotein [Pisum sativum]	GO:0008270, GO:0046872, GO:0003676
lcl|ORF10_LIEC01000040.1_1520_2686	388	339.347	6.27652E-109	gi|147834417|emb|CAN74302.1|hypothetical protein VITISV_031363 [Vitis vinifera]	GO:0015074, GO:0003676
lcl|ORF10_LIEC01000040.1_1520_2686	388	351.288	1.84693E-106	gi|147789763|emb|CAN76317.1|hypothetical protein VITISV_012360 [Vitis vinifera]	GO:0008270, GO:0046872, GO:0015074, GO:0003676
lcl|ORF10_LIEC01000040.1_1520_2686	388	340.117	6.62186E-106	gi|147799348|emb|CAN74718.1|hypothetical protein VITISV_006955 [Vitis vinifera]	GO:0015074, GO:0003676
lcl|ORF10_LIEC01000040.1_1520_2686	388	342.428	1.56051E-105	gi|147775386|emb|CAN60490.1|hypothetical protein VITISV_030841 [Vitis vinifera]	GO:0008270, GO:0046872, GO:0015074, GO:0003676
lcl|ORF1_LIEC01000041.1_8519_7368	383	570.081	0.0	gi|571446381|ref|XP_006577077.1|PREDICTED: F-box/kelch-repeat protein At1g57790-like [Glycine max]	GO:0031146, GO:0019005, GO:0004842, GO:0016567
lcl|ORF1_LIEC01000042.1_5075_4602	157	75.0998	7.93099E-13	gi|596055817|ref|XP_007220917.1|hypothetical protein PRUPE_ppa000213mg [Prunus persica]	GO:0003723, GO:0005737, GO:0048312, GO:0007005
lcl|ORF1_LIEC01000042.1_5075_4602	157	71.633	1.09107E-11	gi|922374842|ref|XP_003599087.2|eukaryotic translation initiation factor 3 subunit, putative [Medicago truncatula]	GO:0003743, GO:0003723, GO:0005737, GO:0048312, GO:0007005, GO:0006413	XP_003599087.2, AES69338.2
lcl|ORF1_LIEC01000042.1_5075_4602	157	70.0922	4.41198E-11	gi|965605833|dbj|BAT93009.1|hypothetical protein VIGAN_07189300 [Vigna angularis var. angularis]	GO:0005737, GO:0003723, GO:0048312, GO:0007005
lcl|ORF1_LIEC01000043.1_19050_19706	218	237.654	4.55655E-71	gi|147844783|emb|CAN79045.1|hypothetical protein VITISV_043758 [Vitis vinifera]	GO:0008270, GO:0042393, GO:0016571, GO:0018024, GO:0016740, GO:0008168, GO:0034968, GO:0032259, GO:0005634
lcl|ORF1_LIEC01000043.1_19050_19706	218	237.269	1.994E-70	gi|225440250|ref|XP_002278728.1|PREDICTED: histone-lysine N-methyltransferase, H3 lysine-9 specific SUVH1 [Vitis vinifera]	GO:0008270, GO:0042393, GO:0016571, GO:0005694, GO:0018024, GO:0008168, GO:0016740, GO:0034968, GO:0005634, GO:0032259
lcl|ORF1_LIEC01000043.1_19050_19706	218	228.794	1.45281E-68	gi|641838436|gb|KDO57379.1|hypothetical protein CISIN_1g008407mg [Citrus sinensis]	GO:0008270, GO:0042393, GO:0016571, GO:0005694, GO:0018024, GO:0016740, GO:0008168, GO:0034968, GO:0032259, GO:0005634
lcl|ORF1_LIEC01000043.1_19050_19706	218	228.794	2.44224E-67	gi|567875723|ref|XP_006430451.1|hypothetical protein CICLE_v10013410mg [Citrus clementina]	GO:0008270, GO:0042393, GO:0016571, GO:0005694, GO:0018024, GO:0016740, GO:0008168, GO:0034968, GO:0032259, GO:0005634
lcl|ORF1_LIEC01000043.1_19050_19706	218	225.328	3.59771E-66	gi|823199260|ref|XP_012434854.1|PREDICTED: histone-lysine N-methyltransferase, H3 lysine-9 specific SUVH1-like [Gossypium raimondii]	GO:0008270, GO:0042393, GO:0016571, GO:0005694, GO:0018024, GO:0008168, GO:0016740, GO:0034968, GO:0005634, GO:0032259
lcl|ORF2_LIEC01000043.1_21939_22439	166	186.808	3.76929E-55	gi|976929341|gb|KVI12192.1|Zinc finger, DHHC-type, palmitoyltransferase, partial [Cynara cardunculus var. scolymus]	GO:0016746, GO:0019706, GO:0008270, GO:0046872, GO:0016020, GO:0016021, GO:0016740
lcl|ORF3_LIEC01000043.1_22636_23127	163	136.732	1.36923E-35	gi|731324872|ref|XP_010673206.1|PREDICTED: probable protein S-acyltransferase 1 [Beta vulgaris subsp. vulgaris]	GO:0016746, GO:0008270, GO:0019706, GO:0046872, GO:0016020, GO:0016021, GO:0016740
lcl|ORF3_LIEC01000043.1_22636_23127	163	128.257	2.03696E-32	gi|595821930|ref|XP_007204900.1|hypothetical protein PRUPE_ppa006532mg [Prunus persica]	GO:0016746, GO:0008270, GO:0019706, GO:0046872, GO:0016020, GO:0016021, GO:0016740
lcl|ORF3_LIEC01000043.1_22636_23127	163	117.857	1.40999E-28	gi|566174161|ref|XP_002308848.2|hypothetical protein POPTR_0006s02830g [Populus trichocarpa]	GO:0016746, GO:0008270, GO:0019706, GO:0046872, GO:0016020, GO:0016021, GO:0016740
lcl|ORF3_LIEC01000043.1_22636_23127	163	115.931	3.01689E-28	gi|641838431|gb|KDO57374.1|hypothetical protein CISIN_1g019856mg [Citrus sinensis]	GO:0016746, GO:0008270, GO:0019706, GO:0046872, GO:0016020, GO:0016021, GO:0016740
lcl|ORF3_LIEC01000043.1_22636_23127	163	116.316	5.03541E-28	gi|567875713|ref|XP_006430446.1|hypothetical protein CICLE_v10013374mg [Citrus clementina]	GO:0016746, GO:0008270, GO:0019706, GO:0046872, GO:0016020, GO:0016021, GO:0016740
lcl|ORF3_LIEC01000043.1_22636_23127	163	114.39	6.85281E-28	gi|920695456|gb|KOM38681.1|hypothetical protein LR48_Vigan03g206300 [Vigna angularis]	GO:0016746, GO:0008270, GO:0019706, GO:0046872, GO:0016020, GO:0016021, GO:0016740
lcl|ORF4_LIEC01000043.1_25152_24022	376	418.698	4.9104E-141	gi|566212535|ref|XP_006373250.1|hypothetical protein POPTR_0017s10070g [Populus trichocarpa]	GO:0005739, GO:0009651, GO:0003690, GO:0006355, GO:0006970, GO:0009737, GO:0009658
lcl|ORF4_LIEC01000043.1_25152_24022	376	419.083	7.38647E-141	gi|731374302|ref|XP_010666923.1|PREDICTED: transcription termination factor MTERF5, chloroplastic [Beta vulgaris subsp. vulgaris]	GO:0005739, GO:0003690, GO:0006355
lcl|ORF4_LIEC01000043.1_25152_24022	376	410.609	1.28882E-139	gi|508724962|gb|EOY16859.1|Mitochondrial transcription termination factor family protein isoform 2 [Theobroma cacao]	GO:0005739, GO:0003690, GO:0006355
lcl|ORF4_LIEC01000043.1_25152_24022	376	412.149	5.57386E-139	gi|641845462|gb|KDO64350.1|hypothetical protein CISIN_1g011168mg [Citrus sinensis]	GO:0005739, GO:0003690, GO:0006355
lcl|ORF4_LIEC01000043.1_25152_24022	376	412.535	1.64307E-138	gi|567874345|ref|XP_006429762.1|hypothetical protein CICLE_v10011572mg [Citrus clementina]	GO:0005739, GO:0003690, GO:0006355
lcl|ORF4_LIEC01000043.1_25152_24022	376	410.609	1.7839E-138	gi|595944236|ref|XP_007216006.1|hypothetical protein PRUPE_ppa014677mg, partial [Prunus persica]	GO:0005739, GO:0009651, GO:0003690, GO:0006355, GO:0006970, GO:0009737, GO:0009658
lcl|ORF5_LIEC01000045.1_30307_30864	185	124.405	1.09217E-29	gi|848869355|ref|XP_012835304.1|PREDICTED: YTH domain-containing family protein 1-like isoform X2 [Erythranthe guttata]	GO:0003723
lcl|ORF5_LIEC01000045.1_30307_30864	185	119.013	9.30361E-28	gi|460366135|ref|XP_004228948.1|PREDICTED: uncharacterized protein LOC101253713 [Solanum lycopersicum]	GO:0003723
lcl|ORF5_LIEC01000045.1_30307_30864	185	118.627	1.09109E-27	gi|508784986|gb|EOY32242.1|Evolutionarily conserved C-terminal region 2 isoform 2 [Theobroma cacao]	GO:0003723
lcl|ORF7_LIEC01000045.1_533_1105	190	211.46	6.53981E-60	gi|976902953|gb|KVH90881.1|Mediator complex, subunit Med13, partial [Cynara cardunculus var. scolymus]	GO:0016020, GO:0016592, GO:0016021, GO:0006357, GO:0001104
lcl|ORF7_LIEC01000045.1_533_1105	190	210.305	1.8605E-59	gi|731325342|ref|XP_010673466.1|PREDICTED: mediator of RNA polymerase II transcription subunit 13 [Beta vulgaris subsp. vulgaris]	GO:0016592, GO:0006357, GO:0001104
lcl|ORF7_LIEC01000045.1_533_1105	190	209.534	2.96219E-59	gi|703160937|ref|XP_010112661.1|Mediator of RNA polymerase II transcription subunit 13-like protein [Morus notabilis]	GO:0016020, GO:0016592, GO:0016021, GO:0006357, GO:0001104	EXC34516.1, XP_010112661.1
lcl|ORF8_LIEC01000045.1_30947_31702	251	230.335	9.43132E-68	gi|848869355|ref|XP_012835304.1|PREDICTED: YTH domain-containing family protein 1-like isoform X2 [Erythranthe guttata]	GO:0003723
lcl|ORF8_LIEC01000045.1_30947_31702	251	226.483	3.13942E-66	gi|947110795|gb|KRH59121.1|hypothetical protein GLYMA_05G166600 [Glycine max]	GO:0003723
lcl|ORF8_LIEC01000045.1_30947_31702	251	226.098	4.5734E-66	gi|571455877|ref|XP_006580216.1|PREDICTED: YTH domain-containing family protein 1 isoform X2 [Glycine max]	GO:0003723
lcl|ORF8_LIEC01000045.1_30947_31702	251	226.483	6.06564E-66	gi|955321174|ref|XP_014631212.1|PREDICTED: uncharacterized protein LOC100807919 isoform X1 [Glycine max]	GO:0003723
lcl|ORF8_LIEC01000045.1_30947_31702	251	222.631	1.45025E-64	gi|734329822|gb|KHN06477.1|YTH domain family protein 2 [Glycine soja]	GO:0003723
lcl|ORF8_LIEC01000045.1_30947_31702	251	221.09	4.0031E-64	gi|593793024|ref|XP_007159551.1|hypothetical protein PHAVU_002G247000g [Phaseolus vulgaris]	GO:0003723
lcl|ORF10_LIEC01000045.1_52129_51545	194	214.542	6.83698E-68	gi|641821214|gb|KDO40956.1|hypothetical protein CISIN_1g0398002mg, partial [Citrus sinensis]	GO:0016020, GO:0016021, GO:0015171, GO:0003333
lcl|ORF10_LIEC01000045.1_52129_51545	194	221.861	4.49376E-66	gi|1050653036|ref|XP_017649925.1|PREDICTED: cationic amino acid transporter 7, chloroplastic-like [Gossypium arboreum]	GO:0016020, GO:0016021, GO:0015171, GO:0003333
lcl|ORF10_LIEC01000045.1_52129_51545	194	221.861	1.40922E-65	gi|823247474|ref|XP_012456405.1|PREDICTED: cationic amino acid transporter 7, chloroplastic-like [Gossypium raimondii]	GO:0016020, GO:0016021, GO:0015171, GO:0003333
lcl|ORF10_LIEC01000045.1_52129_51545	194	218.779	1.99289E-65	gi|661896734|emb|CDO99923.1|unnamed protein product [Coffea canephora]	GO:0016020, GO:0016021, GO:0015171, GO:0003333
lcl|ORF10_LIEC01000045.1_52129_51545	194	209.534	2.20109E-65	gi|947087279|gb|KRH36000.1|hypothetical protein GLYMA_10G277700 [Glycine max]	GO:0016020, GO:0016021, GO:0015171, GO:0003333
lcl|ORF10_LIEC01000045.1_52129_51545	194	221.476	3.00587E-65	gi|703070569|ref|XP_010088818.1|Cationic amino acid transporter 6 [Morus notabilis]	GO:0016020, GO:0016021, GO:0015171, GO:0003333	EXB37001.1, XP_010088818.1
lcl|ORF11_LIEC01000045.1_38080_37247	277	520.39	0.0	gi|508784396|gb|EOY31652.1|Pyruvate kinase family protein isoform 1 [Theobroma cacao]	GO:0030955, GO:0000287, GO:0003824, GO:0006096, GO:0016310, GO:0016740, GO:0016301, GO:0004743
lcl|ORF11_LIEC01000045.1_38080_37247	277	516.924	0.0	gi|255564804|ref|XP_002523396.1|PREDICTED: pyruvate kinase, cytosolic isozyme [Ricinus communis]	GO:0030955, GO:0000287, GO:0003824, GO:0006096, GO:0016310, GO:0016740, GO:0016301, GO:0004743
lcl|ORF11_LIEC01000045.1_38080_37247	277	515.768	0.0	gi|763753169|gb|KJB20557.1|hypothetical protein B456_003G154200 [Gossypium raimondii]	GO:0030955, GO:0000287, GO:0003824, GO:0006096, GO:0016310, GO:0016740, GO:0016301, GO:0004743
lcl|ORF11_LIEC01000045.1_38080_37247	277	515.768	0.0	gi|449463834|ref|XP_004149636.1|PREDICTED: pyruvate kinase, cytosolic isozyme [Cucumis sativus]	GO:0030955, GO:0000287, GO:0003824, GO:0006096, GO:0016310, GO:0016740, GO:0016301, GO:0004743
lcl|ORF11_LIEC01000045.1_38080_37247	277	514.998	0.0	gi|763753170|gb|KJB20558.1|hypothetical protein B456_003G154200 [Gossypium raimondii]	GO:0030955, GO:0000287, GO:0003824, GO:0006096, GO:0016310, GO:0016740, GO:0016301, GO:0004743
lcl|ORF11_LIEC01000045.1_38080_37247	277	514.612	0.0	gi|763753168|gb|KJB20556.1|hypothetical protein B456_003G154200 [Gossypium raimondii]	GO:0030955, GO:0000287, GO:0003824, GO:0006096, GO:0016310, GO:0016740, GO:0016301, GO:0004743
lcl|ORF11_LIEC01000045.1_38080_37247	277	514.998	1.52024E-180	gi|470117592|ref|XP_004294938.1|PREDICTED: pyruvate kinase, cytosolic isozyme [Fragaria vesca subsp. vesca]	GO:0030955, GO:0000287, GO:0003824, GO:0006096, GO:0016310, GO:0016740, GO:0016301, GO:0004743
lcl|ORF11_LIEC01000045.1_38080_37247	277	515.383	1.6152E-180	gi|823143885|ref|XP_012471757.1|PREDICTED: pyruvate kinase, cytosolic isozyme-like [Gossypium raimondii]	GO:0030955, GO:0000287, GO:0003824, GO:0006096, GO:0016310, GO:0016740, GO:0016301, GO:0004743
lcl|ORF12_LIEC01000045.1_56310_55804	168	161.77	3.00436E-45	gi|641821215|gb|KDO40957.1|hypothetical protein CISIN_1g0398001mg, partial [Citrus sinensis]	GO:0016020, GO:0016021, GO:0015171, GO:0003333
lcl|ORF12_LIEC01000045.1_56310_55804	168	159.844	3.33593E-45	gi|567906887|ref|XP_006445757.1|hypothetical protein CICLE_v10014713mg [Citrus clementina]	GO:0016020, GO:0016021, GO:0015171, GO:0003333
lcl|ORF12_LIEC01000045.1_56310_55804	168	159.458	7.52945E-44	gi|567906891|ref|XP_006445759.1|hypothetical protein CICLE_v10014713mg [Citrus clementina]	GO:0016020, GO:0016021, GO:0015171, GO:0003333
lcl|ORF12_LIEC01000045.1_56310_55804	168	159.458	5.26602E-43	gi|567906889|ref|XP_006445758.1|hypothetical protein CICLE_v10014713mg [Citrus clementina]	GO:0016020, GO:0016021, GO:0015171, GO:0003333
lcl|ORF12_LIEC01000045.1_56310_55804	168	159.073	7.70931E-43	gi|566192607|ref|XP_006378822.1|hypothetical protein POPTR_0010s24730g [Populus trichocarpa]	GO:0016020, GO:0016021, GO:0015171, GO:0003333
lcl|ORF12_LIEC01000045.1_56310_55804	168	159.073	8.49558E-43	gi|224113419|ref|XP_002316491.1|cationic amino acid transporter 6 family protein [Populus trichocarpa]	GO:0015179, GO:0016020, GO:0015297, GO:0016021, GO:1902475, GO:0015807, GO:0015171, GO:0003333, GO:0005887
lcl|ORF12_LIEC01000045.1_56310_55804	168	156.762	8.86968E-43	gi|763806440|gb|KJB73378.1|hypothetical protein B456_011G229700 [Gossypium raimondii]	GO:0016020, GO:0016021, GO:0015171, GO:0003333
lcl|ORF12_LIEC01000045.1_56310_55804	168	156.762	1.08405E-41	gi|823247474|ref|XP_012456405.1|PREDICTED: cationic amino acid transporter 7, chloroplastic-like [Gossypium raimondii]	GO:0016020, GO:0016021, GO:0015171, GO:0003333
lcl|ORF13_LIEC01000045.1_35382_33409	657	770.0	0.0	gi|567904794|ref|XP_006444885.1|hypothetical protein CICLE_v10023409mg [Citrus clementina]	GO:0004672, GO:0005524, GO:0006468
lcl|ORF13_LIEC01000045.1_35382_33409	657	766.148	0.0	gi|508703881|gb|EOX95777.1|F22L4.1 protein, putative isoform 1 [Theobroma cacao]	GO:0004672, GO:0005524, GO:0006468
lcl|ORF16_LIEC01000045.1_38771_38214	185	281.952	2.8091E-90	gi|566163811|ref|XP_002304847.2|pyruvate kinase family protein [Populus trichocarpa]	GO:0030955, GO:0000287, GO:0003824, GO:0006096, GO:0016310, GO:0016740, GO:0016301, GO:0004743
lcl|ORF16_LIEC01000045.1_38771_38214	185	280.411	1.01723E-89	gi|566147088|ref|XP_002299092.2|pyruvate kinase family protein [Populus trichocarpa]	GO:0030955, GO:0000287, GO:0003824, GO:0006096, GO:0016310, GO:0016740, GO:0016301, GO:0004743
lcl|ORF16_LIEC01000045.1_38771_38214	185	278.485	1.58964E-89	gi|661877585|emb|CDP18574.1|unnamed protein product [Coffea canephora]	GO:0030955, GO:0000287, GO:0003824, GO:0006096, GO:0016310, GO:0016740, GO:0016301, GO:0004743
lcl|ORF16_LIEC01000045.1_38771_38214	185	278.485	4.21692E-89	gi|802786627|ref|XP_012091717.1|PREDICTED: pyruvate kinase, cytosolic isozyme [Jatropha curcas]	GO:0030955, GO:0000287, GO:0003824, GO:0006096, GO:0016310, GO:0016740, GO:0016301, GO:0004743
lcl|ORF2_LIEC01000046.1_40814_38841	657	779.63	0.0	gi|508782209|gb|EOY29465.1|Epsin N-terminal domain-containing protein / clathrin assembly protein-related isoform 2 [Theobroma cacao]	GO:0048268, GO:0030276, GO:0005543, GO:0030136, GO:0005545
lcl|ORF2_LIEC01000046.1_40814_38841	657	779.63	0.0	gi|508782208|gb|EOY29464.1|Epsin N-terminal domain-containing protein / clathrin assembly protein-related isoform 1 [Theobroma cacao]	GO:0048268, GO:0030276, GO:0005543, GO:0030136, GO:0005545
lcl|ORF2_LIEC01000046.1_40814_38841	657	778.859	0.0	gi|571449439|ref|XP_006578140.1|PREDICTED: putative clathrin assembly protein At2g25430 [Glycine max]	GO:0048268, GO:0030276, GO:0030136, GO:0005543, GO:0005545
lcl|ORF2_LIEC01000046.1_40814_38841	657	778.089	0.0	gi|1044571132|ref|XP_017422069.1|PREDICTED: putative clathrin assembly protein At2g25430 [Vigna angularis]	GO:0048268, GO:0030276, GO:0005543, GO:0030136, GO:0005545
lcl|ORF2_LIEC01000046.1_40814_38841	657	777.704	0.0	gi|593274541|ref|XP_007137013.1|hypothetical protein PHAVU_009G092600g [Phaseolus vulgaris]	GO:0048268, GO:0030276, GO:0030136, GO:0005543, GO:0005545
lcl|ORF3_LIEC01000046.1_22078_21503	191	140.969	1.21909E-38	gi|731316632|ref|XP_010696316.1|PREDICTED: ethylene-responsive transcription factor WIN1 [Beta vulgaris subsp. vulgaris]	GO:0003677, GO:0003700, GO:0006351, GO:0006355, GO:0005634
lcl|ORF3_LIEC01000046.1_22078_21503	191	131.339	1.01814E-34	gi|902124200|gb|KNA04034.1|hypothetical protein SOVF_203440, partial [Spinacia oleracea]	GO:0003677, GO:0003700, GO:0006351, GO:0006355, GO:0005634
lcl|ORF3_LIEC01000046.1_22078_21503	191	127.487	9.93307E-34	gi|449437136|ref|XP_004136348.1|PREDICTED: ethylene-responsive transcription factor SHINE 2 [Cucumis sativus]	GO:0003677, GO:0003700, GO:0006351, GO:0006355, GO:0005634
lcl|ORF3_LIEC01000046.1_22078_21503	191	124.79	1.63271E-32	gi|567916864|ref|XP_006450438.1|hypothetical protein CICLE_v10009526mg [Citrus clementina]	GO:0003677, GO:0003700, GO:0006351, GO:0006355, GO:0005634
lcl|ORF3_LIEC01000046.1_22078_21503	191	124.79	1.91752E-32	gi|388517559|gb|AFK46841.1|unknown [Lotus japonicus]	GO:0003677, GO:0003700, GO:0006351, GO:0006355, GO:0005634
lcl|ORF3_LIEC01000046.1_22078_21503	191	122.479	6.43799E-32	gi|734331482|gb|KHN07081.1|Ethylene-responsive transcription factor SHINE 3 [Glycine soja]	GO:0003677, GO:0003700, GO:0006351, GO:0006355, GO:0005634
lcl|ORF3_LIEC01000046.1_22078_21503	191	122.479	8.41546E-32	gi|225430283|ref|XP_002285107.1|PREDICTED: ethylene-responsive transcription factor SHINE 2 [Vitis vinifera]	GO:0003677, GO:0003700, GO:0006351, GO:0006355, GO:0005634
lcl|ORF2_LIEC01000047.1_1153_1815	220	166.007	6.12749E-46	gi|641839217|gb|KDO58150.1|hypothetical protein CISIN_1g0401421mg, partial [Citrus sinensis]	GO:0006418, GO:0000166, GO:0005737, GO:0004812, GO:0006426, GO:0005524, GO:0004820
lcl|ORF2_LIEC01000047.1_1153_1815	220	169.088	4.631E-45	gi|976918963|gb|KVI04113.1|hypothetical protein Ccrd_017587 [Cynara cardunculus var. scolymus]	GO:0006418, GO:0000166, GO:0005737, GO:0004812, GO:0006426, GO:0005524, GO:0004820
lcl|ORF2_LIEC01000047.1_1153_1815	220	166.777	6.50365E-45	gi|567855353|ref|XP_006420796.1|hypothetical protein CICLE_v10004524mg [Citrus clementina]	GO:0006418, GO:0000166, GO:0005737, GO:0004812, GO:0006426, GO:0004820, GO:0005524
lcl|ORF2_LIEC01000047.1_1153_1815	220	166.777	1.43451E-44	gi|567855351|ref|XP_006420795.1|hypothetical protein CICLE_v10004524mg [Citrus clementina]	GO:0006418, GO:0000166, GO:0005737, GO:0004812, GO:0006426, GO:0005524, GO:0004820
lcl|ORF2_LIEC01000047.1_1153_1815	220	166.007	3.87165E-44	gi|731427020|ref|XP_010663810.1|PREDICTED: glycine--tRNA ligase, mitochondrial 1 [Vitis vinifera]	GO:0006418, GO:0000166, GO:0005737, GO:0004812, GO:0006426, GO:0005524, GO:0004820
lcl|ORF3_LIEC01000047.1_5170_5661	163	256.914	1.03645E-78	gi|508707712|gb|EOX99608.1|Glycyl-tRNA synthetase / glycine--tRNA ligase [Theobroma cacao]	GO:0006418, GO:0000166, GO:0005737, GO:0004812, GO:0016874, GO:0006426, GO:0004820, GO:0005524
lcl|ORF3_LIEC01000047.1_5170_5661	163	255.373	1.24587E-78	gi|923711544|ref|XP_013662596.1|PREDICTED: glycine--tRNA ligase 1, mitochondrial [Brassica napus]	GO:0006418, GO:0000166, GO:0005737, GO:0004812, GO:0006426, GO:0005524, GO:0004820
lcl|ORF3_LIEC01000047.1_5170_5661	163	254.603	2.19972E-78	gi|223548633|gb|EEF50124.1|glycyl-tRNA synthetase, putative [Ricinus communis]	GO:0006418, GO:0000166, GO:0005737, GO:0004812, GO:0016874, GO:0006426, GO:0004820, GO:0005524
lcl|ORF5_LIEC01000047.1_3689_4333	214	258.07	9.35093E-80	gi|567855353|ref|XP_006420796.1|hypothetical protein CICLE_v10004524mg [Citrus clementina]	GO:0006418, GO:0000166, GO:0005737, GO:0004812, GO:0006426, GO:0004820, GO:0005524
lcl|ORF5_LIEC01000047.1_3689_4333	214	258.84	1.77204E-79	gi|567855351|ref|XP_006420795.1|hypothetical protein CICLE_v10004524mg [Citrus clementina]	GO:0006418, GO:0000166, GO:0005737, GO:0004812, GO:0006426, GO:0005524, GO:0004820
lcl|ORF5_LIEC01000047.1_3689_4333	214	260.766	1.93883E-79	gi|449470277|ref|XP_004152844.1|PREDICTED: glycine--tRNA ligase 1, mitochondrial [Cucumis sativus]	GO:0006418, GO:0000166, GO:0005737, GO:0004812, GO:0006426, GO:0004820, GO:0005524
lcl|ORF5_LIEC01000047.1_3689_4333	214	257.684	1.18189E-78	gi|870842185|gb|KMS95668.1|hypothetical protein BVRB_006030 [Beta vulgaris subsp. vulgaris]	GO:0006418, GO:0000166, GO:0005737, GO:0004812, GO:0006426, GO:0005524, GO:0004820
lcl|ORF8_LIEC01000047.1_51489_50449	346	124.79	1.79135E-29	gi|734351365|gb|KHN12775.1|BRI1 kinase inhibitor 1 [Glycine soja]	GO:0016310, GO:0016301
lcl|ORF8_LIEC01000047.1_51489_50449	346	121.324	2.85451E-28	gi|225458591|ref|XP_002284646.1|PREDICTED: BRI1 kinase inhibitor 1 [Vitis vinifera]	GO:0046982, GO:0005829, GO:0010423, GO:0005886
lcl|ORF9_LIEC01000047.1_40146_39394	250	211.075	3.76657E-61	gi|870847146|gb|KMS99568.1|hypothetical protein BVRB_1g022640 isoform A [Beta vulgaris subsp. vulgaris]	GO:0016757, GO:0045492, GO:0016020, GO:0016021, GO:0015020, GO:0016740, GO:0005794, GO:0009834
lcl|ORF9_LIEC01000047.1_40146_39394	250	210.305	1.0426E-60	gi|902229379|gb|KNA21485.1|hypothetical protein SOVF_042770 [Spinacia oleracea]	GO:0016757, GO:0045492, GO:0016020, GO:0016021, GO:0015020, GO:0005794, GO:0016740, GO:0009834
lcl|ORF10_LIEC01000047.1_57905_57450	151	115.161	4.22384E-29	gi|902143273|gb|KNA04832.1|hypothetical protein SOVF_196040 [Spinacia oleracea]	GO:0003677, GO:0006351, GO:0006355, GO:0005634
lcl|ORF10_LIEC01000047.1_57905_57450	151	113.62	2.25941E-28	gi|641865533|gb|KDO84218.1|hypothetical protein CISIN_1g026276mg [Citrus sinensis]	GO:0003677, GO:0006351, GO:0006355, GO:0005634
lcl|ORF10_LIEC01000047.1_57905_57450	151	113.62	2.30842E-28	gi|567884481|ref|XP_006434799.1|hypothetical protein CICLE_v10002314mg [Citrus clementina]	GO:0003677, GO:0006351, GO:0006355, GO:0005634
lcl|ORF10_LIEC01000047.1_57905_57450	151	113.235	2.34292E-28	gi|356510383|ref|XP_003523918.1|PREDICTED: B3 domain-containing protein At5g42700-like [Glycine max]	GO:0003677, GO:0006351, GO:0006355, GO:0005634
lcl|ORF11_LIEC01000047.1_45251_44577	224	208.764	7.67893E-59	gi|508722607|gb|EOY14504.1|Phosphatidic acid phosphohydrolase 2 isoform 10 [Theobroma cacao]	GO:0016787
lcl|ORF11_LIEC01000047.1_45251_44577	224	206.838	4.49706E-58	gi|508722609|gb|EOY14506.1|Phosphatidic acid phosphohydrolase 2 isoform 12 [Theobroma cacao]	GO:0016787
lcl|ORF11_LIEC01000047.1_45251_44577	224	207.223	5.18271E-58	gi|508722606|gb|EOY14503.1|Phosphatidic acid phosphohydrolase 2 isoform 9 [Theobroma cacao]	GO:0016787
lcl|ORF12_LIEC01000047.1_38810_38022	262	438.343	3.11102E-150	gi|731362239|ref|XP_010692787.1|PREDICTED: UDP-glucuronate:xylan alpha-glucuronosyltransferase 2 isoform X2 [Beta vulgaris subsp. vulgaris]	GO:0016757, GO:0045492, GO:0015020, GO:0016740, GO:0005794, GO:0009834
lcl|ORF12_LIEC01000047.1_38810_38022	262	439.113	1.14959E-149	gi|870847146|gb|KMS99568.1|hypothetical protein BVRB_1g022640 isoform A [Beta vulgaris subsp. vulgaris]	GO:0016757, GO:0045492, GO:0016020, GO:0016021, GO:0015020, GO:0016740, GO:0005794, GO:0009834
lcl|ORF12_LIEC01000047.1_38810_38022	262	430.639	4.66886E-146	gi|902229379|gb|KNA21485.1|hypothetical protein SOVF_042770 [Spinacia oleracea]	GO:0016757, GO:0045492, GO:0016020, GO:0016021, GO:0015020, GO:0005794, GO:0016740, GO:0009834
lcl|ORF12_LIEC01000047.1_38810_38022	262	429.483	6.45201E-146	gi|460384929|ref|XP_004238159.1|PREDICTED: UDP-glucuronate:xylan alpha-glucuronosyltransferase 2-like isoform X1 [Solanum lycopersicum]	GO:0016757, GO:0045492, GO:0016020, GO:0016021, GO:0015020, GO:0016740, GO:0005794, GO:0009834
lcl|ORF13_LIEC01000047.1_47905_45509	798	275.404	2.82972E-76	gi|508722607|gb|EOY14504.1|Phosphatidic acid phosphohydrolase 2 isoform 10 [Theobroma cacao]	GO:0016787
lcl|ORF13_LIEC01000047.1_47905_45509	798	275.404	3.11361E-76	gi|508722609|gb|EOY14506.1|Phosphatidic acid phosphohydrolase 2 isoform 12 [Theobroma cacao]	GO:0016787
lcl|ORF13_LIEC01000047.1_47905_45509	798	274.633	2.05874E-75	gi|508722599|gb|EOY14496.1|Phosphatidic acid phosphohydrolase 2 isoform 2 [Theobroma cacao]	GO:0016787
lcl|ORF13_LIEC01000047.1_47905_45509	798	274.633	2.08387E-75	gi|508722600|gb|EOY14497.1|Phosphatidic acid phosphohydrolase 2 isoform 3 [Theobroma cacao]	GO:0016787
lcl|ORF13_LIEC01000047.1_47905_45509	798	274.633	2.76271E-75	gi|508722604|gb|EOY14501.1|Phosphatidic acid phosphohydrolase 2 isoform 7 [Theobroma cacao]	GO:0016787
lcl|ORF13_LIEC01000047.1_47905_45509	798	274.248	3.29819E-75	gi|508722606|gb|EOY14503.1|Phosphatidic acid phosphohydrolase 2 isoform 9 [Theobroma cacao]	GO:0016787
lcl|ORF14_LIEC01000047.1_13849_13295	184	76.2554	2.53855E-13	gi|604331941|gb|EYU36799.1|hypothetical protein MIMGU_mgv1a010490mg [Erythranthe guttata]	GO:0015035, GO:0045454, GO:0009055, GO:0055114, GO:0005623
lcl|ORF14_LIEC01000047.1_13849_13295	184	73.1738	1.21425E-12	gi|763791075|gb|KJB58071.1|hypothetical protein B456_009G193000 [Gossypium raimondii]	GO:0015035, GO:0045454, GO:0009055, GO:0055114, GO:0005623
lcl|ORF14_LIEC01000047.1_13849_13295	184	73.1738	2.25165E-12	gi|763791074|gb|KJB58070.1|hypothetical protein B456_009G193000 [Gossypium raimondii]	GO:0015035, GO:0045454, GO:0009055, GO:0055114, GO:0005623
lcl|ORF14_LIEC01000047.1_13849_13295	184	73.1738	2.3878E-12	gi|763791076|gb|KJB58072.1|hypothetical protein B456_009G193000 [Gossypium raimondii]	GO:0015035, GO:0045454, GO:0009055, GO:0055114, GO:0005623
lcl|ORF14_LIEC01000047.1_13849_13295	184	73.1738	3.70912E-12	gi|823229510|ref|XP_012447493.1|PREDICTED: prostaglandin E synthase 2 isoform X2 [Gossypium raimondii]	GO:0015035, GO:0045454, GO:0009055, GO:0055114, GO:0005623
lcl|ORF14_LIEC01000047.1_13849_13295	184	73.1738	3.73593E-12	gi|823229508|ref|XP_012447492.1|PREDICTED: prostaglandin E synthase 2 isoform X1 [Gossypium raimondii]	GO:0015035, GO:0045454, GO:0009055, GO:0055114, GO:0005623
lcl|ORF15_LIEC01000047.1_8452_7934	172	122.094	6.87567E-31	gi|641866235|gb|KDO84920.1|hypothetical protein CISIN_1g022683mg [Citrus sinensis]	GO:0008270, GO:0005634, GO:0004842, GO:0016567, GO:0031347
lcl|ORF1_LIEC01000049.1_72165_72998	277	255.758	1.1165E-80	gi|508780385|gb|EOY27641.1|Pak inhibitor skb15, putative [Theobroma cacao]	GO:0080008, GO:0005730
lcl|ORF3_LIEC01000049.1_33630_32566	354	64.3142	1.1581E-7	gi|731329144|ref|XP_010675438.1|PREDICTED: TPR repeat-containing thioredoxin TTL1 [Beta vulgaris subsp. vulgaris]	GO:0045454, GO:0005623
lcl|ORF3_LIEC01000049.1_33630_32566	354	63.5438	2.08496E-7	gi|902087270|gb|KNA03251.1|hypothetical protein SOVF_210950 [Spinacia oleracea]	GO:0045454, GO:0005623
lcl|ORF3_LIEC01000049.1_33630_32566	354	59.6918	3.59439E-6	gi|224117056|ref|XP_002317465.1|tetratricopeptide repeat-containing family protein [Populus trichocarpa]	GO:0045454, GO:0005623
lcl|ORF4_LIEC01000049.1_13341_12844	165	97.0561	1.6594E-20	gi|870845398|gb|KMS98131.1|hypothetical protein BVRB_4g095190 [Beta vulgaris subsp. vulgaris]	GO:0003700, GO:0007165, GO:0006355, GO:0004871, GO:0005634
lcl|ORF4_LIEC01000049.1_13341_12844	165	94.3597	1.83444E-19	gi|703138434|ref|XP_010106738.1|hypothetical protein L484_020755 [Morus notabilis]	GO:0003700, GO:0007165, GO:0006355, GO:0004871, GO:0005634	EXC11705.1, XP_010106738.1
lcl|ORF4_LIEC01000049.1_13341_12844	165	93.9745	2.64468E-19	gi|661890572|emb|CDP06069.1|unnamed protein product [Coffea canephora]	GO:0003700, GO:0007165, GO:0006355, GO:0004871, GO:0005634
lcl|ORF4_LIEC01000049.1_13341_12844	165	90.8929	2.94581E-18	gi|902213248|gb|KNA17209.1|hypothetical protein SOVF_082150 isoform B [Spinacia oleracea]	GO:0003700, GO:0007165, GO:0006355, GO:0004871, GO:0005634
lcl|ORF5_LIEC01000049.1_2718_2089	209	109.768	2.43236E-26	gi|976905485|gb|KVH93119.1|Mitochondrial inner membrane protease subunit 1 [Cynara cardunculus var. scolymus]	GO:0008233, GO:0016020, GO:0006508, GO:0016021, GO:0008236
lcl|ORF5_LIEC01000049.1_2718_2089	209	107.457	1.06607E-25	gi|703138454|ref|XP_010106744.1|Mitochondrial inner membrane protease subunit 1 [Morus notabilis]	GO:0008233, GO:0006508, GO:0016020, GO:0016021, GO:0008236	XP_010106744.1, EXC11711.1
lcl|ORF5_LIEC01000049.1_2718_2089	209	103.605	3.06873E-24	gi|700198395|gb|KGN53553.1|hypothetical protein Csa_4G082300 [Cucumis sativus]	GO:0006508, GO:0016020, GO:0016021, GO:0008236
lcl|ORF5_LIEC01000049.1_2718_2089	209	99.7525	4.99435E-23	gi|731365474|ref|XP_010694546.1|PREDICTED: mitochondrial inner membrane protease subunit 1 isoform X1 [Beta vulgaris subsp. vulgaris]	GO:0006508, GO:0016020, GO:0008236
lcl|ORF5_LIEC01000049.1_2718_2089	209	98.5969	4.99955E-23	gi|508721722|gb|EOY13619.1|Peptidase S24/S26A/S26B/S26C family protein isoform 3 [Theobroma cacao]	GO:0016020, GO:0006508, GO:0008236
lcl|ORF6_LIEC01000049.1_84962_83964	332	111.309	2.5414E-23	gi|731329091|ref|XP_010675407.1|PREDICTED: increased DNA methylation 1 [Beta vulgaris subsp. vulgaris]	GO:0008270, GO:0046872, GO:0008080
lcl|ORF6_LIEC01000049.1_84962_83964	332	103.605	9.03893E-21	gi|567900102|ref|XP_006442539.1|hypothetical protein CICLE_v10018500mg [Citrus clementina]	GO:0008270, GO:0046872, GO:0008080
lcl|ORF6_LIEC01000049.1_84962_83964	332	103.219	1.27542E-20	gi|902196668|gb|KNA13167.1|hypothetical protein SOVF_119160 [Spinacia oleracea]	GO:0008270, GO:0046872, GO:0008080
lcl|ORF9_LIEC01000049.1_61319_60549	256	125.176	1.09502E-31	gi|508705349|gb|EOX97245.1|Mads box protein, putative [Theobroma cacao]	GO:0003677, GO:0006351, GO:0046983, GO:0006355, GO:0005634
lcl|ORF9_LIEC01000049.1_61319_60549	256	116.316	1.91198E-28	gi|902179387|gb|KNA09352.1|hypothetical protein SOVF_154490 [Spinacia oleracea]	GO:0003677, GO:0006351, GO:0046983, GO:0006355, GO:0005634
lcl|ORF9_LIEC01000049.1_61319_60549	256	116.316	2.25251E-28	gi|590665037|ref|XP_007036631.1|PREDICTED: agamous-like MADS-box protein AGL62 [Theobroma cacao]	GO:0003677, GO:0006351, GO:0046983, GO:0006355, GO:0005634
lcl|ORF9_LIEC01000049.1_61319_60549	256	116.701	2.43989E-28	gi|629097788|gb|KCW63553.1|hypothetical protein EUGRSUZ_G01185 [Eucalyptus grandis]	GO:0003677, GO:0006351, GO:0046983, GO:0006355, GO:0005634
lcl|ORF9_LIEC01000049.1_61319_60549	256	115.546	2.65617E-28	gi|902095626|gb|KNA03419.1|hypothetical protein SOVF_209410 [Spinacia oleracea]	GO:0003677, GO:0006351, GO:0046983, GO:0006355, GO:0005634
lcl|ORF9_LIEC01000049.1_61319_60549	256	116.701	3.11079E-28	gi|763810762|gb|KJB77664.1|hypothetical protein B456_012G163200 [Gossypium raimondii]	GO:0003677, GO:0006351, GO:0046983, GO:0006355, GO:0005634
lcl|ORF10_LIEC01000049.1_94390_91280	1036	278.485	9.84756E-74	gi|731329091|ref|XP_010675407.1|PREDICTED: increased DNA methylation 1 [Beta vulgaris subsp. vulgaris]	GO:0008270, GO:0046872, GO:0008080
lcl|ORF10_LIEC01000049.1_94390_91280	1036	259.61	7.06722E-69	gi|566153832|ref|XP_006370171.1|hypothetical protein POPTR_0001s40340g [Populus trichocarpa]	GO:0008270, GO:0044030, GO:0010385, GO:0044154, GO:0046872, GO:0042393, GO:0080188, GO:0043971, GO:0043972, GO:0009506, GO:0004402
lcl|ORF10_LIEC01000049.1_94390_91280	1036	259.61	9.58598E-68	gi|147783856|emb|CAN65752.1|hypothetical protein VITISV_026339 [Vitis vinifera]	GO:0008270, GO:0046872, GO:0008080
lcl|ORF10_LIEC01000049.1_94390_91280	1036	259.61	1.23565E-67	gi|595895980|ref|XP_007213733.1|hypothetical protein PRUPE_ppa000177mg [Prunus persica]	GO:0008270, GO:0044030, GO:0010385, GO:0046872, GO:0044154, GO:0042393, GO:0080188, GO:0043971, GO:0043972, GO:0009506, GO:0008080, GO:0004402
lcl|ORF10_LIEC01000049.1_94390_91280	1036	258.07	3.99157E-67	gi|703144282|ref|XP_010108250.1|Chromodomain-helicase-DNA-binding protein 4 [Morus notabilis]	GO:0003677, GO:0008270, GO:0046872, GO:0004386, GO:0008080	XP_010108250.1, EXC18490.1
lcl|ORF12_LIEC01000049.1_60310_58295	671	804.668	0.0	gi|902230682|gb|KNA21951.1|hypothetical protein SOVF_038210 [Spinacia oleracea]	GO:0008270
lcl|ORF12_LIEC01000049.1_60310_58295	671	802.742	0.0	gi|870844966|gb|KMS97808.1|hypothetical protein BVRB_5g123700 [Beta vulgaris subsp. vulgaris]	GO:0008270
lcl|ORF1_LIEC01000050.1_5418_5948	176	160.229	2.91878E-45	gi|566152726|ref|XP_006369883.1|hypothetical protein POPTR_0001s34420g [Populus trichocarpa]	GO:0030247, GO:0004553, GO:0046658
lcl|ORF3_LIEC01000050.1_32665_33192	175	118.627	7.61966E-28	gi|870842507|gb|KMS95904.1|hypothetical protein BVRB_003880 [Beta vulgaris subsp. vulgaris]	GO:0006396
lcl|ORF3_LIEC01000050.1_32665_33192	175	113.235	6.50172E-26	gi|567914611|ref|XP_006449619.1|hypothetical protein CICLE_v10014087mg [Citrus clementina]	GO:0006396
lcl|ORF3_LIEC01000050.1_32665_33192	175	105.531	7.44075E-26	gi|870842509|gb|KMS95906.1|hypothetical protein BVRB_003900 [Beta vulgaris subsp. vulgaris]	GO:0006396
lcl|ORF3_LIEC01000050.1_32665_33192	175	112.849	8.57826E-26	gi|567914613|ref|XP_006449620.1|hypothetical protein CICLE_v10014087mg [Citrus clementina]	GO:0006396
lcl|ORF6_LIEC01000050.1_9075_8101	324	311.612	3.09908E-97	gi|952025446|gb|ALN97016.1|myb family transcription factor [Populus tomentosa]	GO:0003677
lcl|ORF6_LIEC01000050.1_9075_8101	324	305.449	7.53859E-97	gi|566206957|ref|XP_002322249.2|myb family transcription factor family protein [Populus trichocarpa]	GO:0003677
lcl|ORF6_LIEC01000050.1_9075_8101	324	300.056	2.91265E-96	gi|641858847|gb|KDO77569.1|hypothetical protein CISIN_1g014781mg [Citrus sinensis]	GO:0003677
lcl|ORF6_LIEC01000050.1_9075_8101	324	305.834	6.67533E-96	gi|567863730|ref|XP_006424519.1|hypothetical protein CICLE_v100302841mg, partial [Citrus clementina]	GO:0003677
lcl|ORF6_LIEC01000050.1_9075_8101	324	303.138	8.38456E-95	gi|567912999|ref|XP_006448813.1|hypothetical protein CICLE_v10014556mg [Citrus clementina]	GO:0003677
lcl|ORF6_LIEC01000050.1_9075_8101	324	302.753	4.05417E-94	gi|566163059|ref|XP_002303776.2|myb family transcription factor family protein [Populus trichocarpa]	GO:0003677
lcl|ORF7_LIEC01000050.1_43739_43215	174	184.111	6.81433E-51	gi|802787263|ref|XP_012091883.1|PREDICTED: protein MEI2-like 5 [Jatropha curcas]	GO:0000166, GO:0003676
lcl|ORF7_LIEC01000050.1_43739_43215	174	182.57	8.53144E-51	gi|508780557|gb|EOY27813.1|MEI2-like protein 5 isoform 2 [Theobroma cacao]	GO:0000166, GO:0003676
lcl|ORF7_LIEC01000050.1_43739_43215	174	182.57	2.27693E-50	gi|508780556|gb|EOY27812.1|RNA-binding protein, putative isoform 1 [Theobroma cacao]	GO:0000166, GO:0003676
lcl|ORF8_LIEC01000050.1_42026_41097	309	268.855	5.17268E-80	gi|731373593|ref|XP_010666690.1|PREDICTED: protein MEI2-like 5 [Beta vulgaris subsp. vulgaris]	GO:0000166, GO:0003676
lcl|ORF8_LIEC01000050.1_42026_41097	309	265.774	6.42951E-79	gi|902239043|gb|KNA25418.1|hypothetical protein SOVF_006750 isoform A [Spinacia oleracea]	GO:0000166, GO:0003676
lcl|ORF8_LIEC01000050.1_42026_41097	309	265.774	7.3244E-79	gi|902239044|gb|KNA25419.1|hypothetical protein SOVF_006750 isoform B [Spinacia oleracea]	GO:0000166, GO:0003676
lcl|ORF8_LIEC01000050.1_42026_41097	309	232.261	2.81186E-68	gi|508780558|gb|EOY27814.1|MEI2-like protein 5 isoform 3 [Theobroma cacao]	GO:0000166, GO:0003676
lcl|ORF1_LIEC01000051.1_14364_13897	155	65.855	8.74591E-11	gi|108706623|gb|ABF94418.1|Protease inhibitor/seed storage/LTP family protein, expressed [Oryza sativa Japonica Group]	GO:0006869, GO:0008233, GO:0006508, GO:0008289
lcl|ORF1_LIEC01000051.1_14364_13897	155	65.855	1.26351E-10	gi|1091510269|ref|XP_018719761.1|PREDICTED: xylogen-like protein 11 [Eucalyptus grandis]	GO:0016020, GO:0016021
lcl|ORF1_LIEC01000051.1_14364_13897	155	65.855	1.60823E-10	gi|1044536868|ref|XP_017422915.1|PREDICTED: non-specific lipid-transfer protein-like protein At5g64080 [Vigna angularis]	GO:0006869, GO:0008289
lcl|ORF1_LIEC01000051.1_14364_13897	155	65.4698	3.46095E-10	gi|218192244|gb|EEC74671.1|hypothetical protein OsI_10349 [Oryza sativa Indica Group]	GO:0006869, GO:0008289
lcl|ORF2_LIEC01000051.1_18104_16764	446	360.918	5.13148E-119	gi|595841644|ref|XP_007208251.1|hypothetical protein PRUPE_ppa016693mg, partial [Prunus persica]	GO:0000166, GO:0004672, GO:0004674, GO:0005524, GO:0006468
lcl|ORF2_LIEC01000051.1_18104_16764	446	356.681	2.4185E-116	gi|147778640|emb|CAN71722.1|hypothetical protein VITISV_012221 [Vitis vinifera]	GO:0004672, GO:0005524, GO:0006468
lcl|ORF2_LIEC01000051.1_18104_16764	446	356.681	1.77543E-115	gi|731393344|ref|XP_010651429.1|PREDICTED: mitogen-activated protein kinase kinase kinase NPK1 [Vitis vinifera]	GO:0005737, GO:0023014, GO:0004702, GO:0004672, GO:0005524, GO:0006468
lcl|ORF2_LIEC01000051.1_18104_16764	446	357.066	3.42471E-115	gi|567864900|ref|XP_006425099.1|hypothetical protein CICLE_v10028185mg [Citrus clementina]	GO:0000166, GO:0004672, GO:0004674, GO:0005524, GO:0006468
lcl|ORF2_LIEC01000051.1_18104_16764	446	343.969	2.42995E-110	gi|703123293|ref|XP_010102787.1|Protein kinase byr2 [Morus notabilis]	GO:0000166, GO:0016020, GO:0016021, GO:0016310, GO:0004672, GO:0016301, GO:0004674, GO:0005524, GO:0006468	XP_010102787.1, EXB94100.1
lcl|ORF1_LIEC01000052.1_3319_4896	525	630.943	0.0	gi|508708291|gb|EOY00188.1|3-ketoacyl-CoA synthase 6 [Theobroma cacao]	GO:0008152, GO:0016746, GO:0016747, GO:0003824, GO:0016020, GO:0016021, GO:0016740, GO:0006633
lcl|ORF1_LIEC01000052.1_3319_4896	525	627.861	0.0	gi|1050622245|ref|XP_017633952.1|PREDICTED: 3-ketoacyl-CoA synthase 6-like [Gossypium arboreum]	GO:0008152, GO:0016746, GO:0016747, GO:0003824, GO:0016020, GO:0016021, GO:0016740, GO:0006633
lcl|ORF1_LIEC01000052.1_3319_4896	525	627.861	0.0	gi|1029004507|ref|XP_016666163.1|PREDICTED: 3-ketoacyl-CoA synthase 6-like [Gossypium hirsutum]	GO:0008152, GO:0016746, GO:0016747, GO:0003824, GO:0016020, GO:0016021, GO:0016740, GO:0006633
lcl|ORF1_LIEC01000052.1_3319_4896	525	627.861	0.0	gi|802681245|ref|XP_012082087.1|PREDICTED: 3-ketoacyl-CoA synthase 6 [Jatropha curcas]	GO:0008152, GO:0016746, GO:0016747, GO:0003824, GO:0016020, GO:0016021, GO:0016740, GO:0006633
lcl|ORF1_LIEC01000052.1_3319_4896	525	627.476	0.0	gi|823159330|ref|XP_012479495.1|PREDICTED: 3-ketoacyl-CoA synthase 6-like [Gossypium raimondii]	GO:0008152, GO:0016746, GO:0016747, GO:0003824, GO:0016020, GO:0016021, GO:0016740, GO:0006633
lcl|ORF1_LIEC01000052.1_3319_4896	525	627.091	0.0	gi|823136254|ref|XP_012467884.1|PREDICTED: 3-ketoacyl-CoA synthase 6 [Gossypium raimondii]	GO:0008152, GO:0016746, GO:0016747, GO:0003824, GO:0016020, GO:0016021, GO:0016740, GO:0006633
lcl|ORF2_LIEC01000053.1_23241_23807	188	302.753	7.18899E-103	gi|685291535|ref|XP_009136713.1|PREDICTED: 60S ribosome subunit biogenesis protein NIP7 homolog [Brassica rapa]	GO:0003723, GO:0042254, GO:0042255, GO:0005634
lcl|ORF2_LIEC01000053.1_23241_23807	188	301.982	1.23017E-102	gi|567852875|ref|XP_006419601.1|hypothetical protein CICLE_v10005994mg [Citrus clementina]	GO:0003723, GO:0042254, GO:0042255, GO:0005634
lcl|ORF2_LIEC01000053.1_23241_23807	188	301.982	1.31381E-102	gi|565362175|ref|XP_006347826.1|PREDICTED: 60S ribosome subunit biogenesis protein NIP7 homolog [Solanum tuberosum]	GO:0003723, GO:0005829, GO:0042254, GO:0042255, GO:0005634
lcl|ORF7_LIEC01000053.1_3516_2866	216	232.261	4.29853E-67	gi|147774375|emb|CAN72400.1|hypothetical protein VITISV_041204 [Vitis vinifera]	GO:0008270, GO:0046872, GO:0015074, GO:0003676
lcl|ORF7_LIEC01000053.1_3516_2866	216	218.779	1.99883E-66	gi|147843789|emb|CAN79459.1|hypothetical protein VITISV_004379 [Vitis vinifera]	GO:0004097, GO:0055114
lcl|ORF7_LIEC01000053.1_3516_2866	216	228.794	1.36238E-65	gi|147773917|emb|CAN60796.1|hypothetical protein VITISV_015834 [Vitis vinifera]	GO:0015074, GO:0003676
lcl|ORF7_LIEC01000053.1_3516_2866	216	228.409	1.96028E-65	gi|147841754|emb|CAN71029.1|hypothetical protein VITISV_001707 [Vitis vinifera]	GO:0008270, GO:0046872, GO:0015074, GO:0003676
lcl|ORF7_LIEC01000053.1_3516_2866	216	226.868	4.90339E-65	gi|147821418|emb|CAN76896.1|hypothetical protein VITISV_010605 [Vitis vinifera]	GO:0008270, GO:0046872, GO:0015074, GO:0003676
lcl|ORF7_LIEC01000053.1_3516_2866	216	226.483	8.54162E-65	gi|147773621|emb|CAN74198.1|hypothetical protein VITISV_005765 [Vitis vinifera]	GO:0015074, GO:0003676
lcl|ORF7_LIEC01000053.1_3516_2866	216	226.098	1.4078E-64	gi|147827119|emb|CAN62181.1|hypothetical protein VITISV_044399 [Vitis vinifera]	GO:0008270, GO:0046872, GO:0015074, GO:0003676
lcl|ORF1_LIEC01000057.1_9979_10845	289	316.235	9.57458E-102	gi|902228883|gb|KNA21309.1|hypothetical protein SOVF_043950 [Spinacia oleracea]	GO:0005506, GO:0046872, GO:0016491, GO:0016705, GO:0016020, GO:0016021, GO:0020037, GO:0055114, GO:0004497
lcl|ORF1_LIEC01000057.1_9979_10845	289	311.612	5.61402E-100	gi|731336331|ref|XP_010679200.1|PREDICTED: cytochrome P450 94A1 [Beta vulgaris subsp. vulgaris]	GO:0005506, GO:0046872, GO:0016705, GO:0016491, GO:0016020, GO:0016021, GO:0020037, GO:0055114, GO:0004497
lcl|ORF1_LIEC01000057.1_9979_10845	289	308.145	1.26935E-98	gi|731336333|ref|XP_010679201.1|PREDICTED: cytochrome P450 94A1 [Beta vulgaris subsp. vulgaris]	GO:0005506, GO:0046872, GO:0016705, GO:0016491, GO:0016020, GO:0016021, GO:0020037, GO:0055114, GO:0004497
lcl|ORF1_LIEC01000057.1_9979_10845	289	304.294	2.31511E-97	gi|661892556|emb|CDP03714.1|unnamed protein product [Coffea canephora]	GO:0005506, GO:0016705, GO:0046872, GO:0016491, GO:0016020, GO:0016021, GO:0020037, GO:0055114, GO:0004497
lcl|ORF1_LIEC01000057.1_9979_10845	289	304.294	2.3408E-97	gi|745791019|gb|AJD25218.1|cytochrome P450 CYP94A48 [Salvia miltiorrhiza]	GO:0005506, GO:0016705, GO:0046872, GO:0016491, GO:0020037, GO:0055114, GO:0004497
lcl|ORF1_LIEC01000057.1_9979_10845	289	304.294	2.88766E-97	gi|702504159|ref|XP_010039240.1|PREDICTED: cytochrome P450 94A1 [Eucalyptus grandis]	GO:0005506, GO:0016705, GO:0016491, GO:0046872, GO:0016020, GO:0016021, GO:0020037, GO:0055114, GO:0004497
lcl|ORF1_LIEC01000057.1_9979_10845	289	303.138	8.00996E-97	gi|661892555|emb|CDP03713.1|unnamed protein product [Coffea canephora]	GO:0005506, GO:0016491, GO:0016705, GO:0046872, GO:0016020, GO:0016021, GO:0020037, GO:0055114, GO:0004497
lcl|ORF1_LIEC01000059.1_21835_21152	227	210.305	3.02275E-64	gi|728833675|gb|KHG13118.1|1-acyl-sn-glycerol-3-phosphate acyltransferase 1, chloroplastic [Gossypium arboreum]	GO:0008152, GO:0016746, GO:0006629, GO:0016020, GO:0016021, GO:0008654, GO:0016740, GO:0003841
lcl|ORF1_LIEC01000059.1_21835_21152	227	208.379	4.51456E-64	gi|567923198|ref|XP_006453605.1|hypothetical protein CICLE_v10008803mg [Citrus clementina]	GO:0008152, GO:0016746, GO:0016020, GO:0016021
lcl|ORF1_LIEC01000059.1_21835_21152	227	207.223	8.4427E-64	gi|527183126|gb|EPS57682.1|hypothetical protein M569_17135, partial [Genlisea aurea]	GO:0008152, GO:0016746, GO:0016020, GO:0006629, GO:0016021, GO:0008654, GO:0016740, GO:0003841
lcl|ORF1_LIEC01000059.1_21835_21152	227	207.608	1.18146E-63	gi|567923200|ref|XP_006453606.1|hypothetical protein CICLE_v10008803mg [Citrus clementina]	GO:0008152, GO:0016746, GO:0016020, GO:0016021
lcl|ORF1_LIEC01000059.1_21835_21152	227	206.838	2.07953E-63	gi|641840551|gb|KDO59471.1|hypothetical protein CISIN_1g018977mg [Citrus sinensis]	GO:0008152, GO:0016746, GO:0016020, GO:0016021
lcl|ORF1_LIEC01000059.1_21835_21152	227	207.994	4.07257E-63	gi|763787978|gb|KJB54974.1|hypothetical protein B456_009G056600 [Gossypium raimondii]	GO:0008152, GO:0016746, GO:0006629, GO:0016020, GO:0016021, GO:0008654, GO:0016740, GO:0003841
lcl|ORF3_LIEC01000060.1_19864_20622	252	169.088	1.04916E-46	gi|147784780|emb|CAN66525.1|hypothetical protein VITISV_043977 [Vitis vinifera]	GO:0016020, GO:0016021, GO:0055114
lcl|ORF3_LIEC01000060.1_19864_20622	252	168.318	2.02809E-46	gi|225433650|ref|XP_002264734.1|PREDICTED: cytochrome b561 and DOMON domain-containing protein At3g25290 [Vitis vinifera]	GO:0016020, GO:0016021, GO:0055114
lcl|ORF4_LIEC01000060.1_5903_6487	194	188.348	8.76577E-58	gi|870842260|gb|KMS95721.1|hypothetical protein BVRB_005630 isoform C [Beta vulgaris subsp. vulgaris]	GO:0016020, GO:0016021, GO:0055114
lcl|ORF4_LIEC01000060.1_5903_6487	194	194.897	1.5159E-57	gi|590713371|ref|XP_007049625.1|PREDICTED: cytochrome b561 and DOMON domain-containing protein At3g25290 [Theobroma cacao]	GO:0016020, GO:0016021, GO:0055114
lcl|ORF4_LIEC01000060.1_5903_6487	194	192.586	1.11632E-56	gi|1050562505|ref|XP_017607891.1|PREDICTED: cytochrome b561 and DOMON domain-containing protein At3g25290-like [Gossypium arboreum]	GO:0016020, GO:0016021, GO:0055114
lcl|ORF4_LIEC01000060.1_5903_6487	194	190.66	5.7178E-56	gi|823127029|ref|XP_012492254.1|PREDICTED: cytochrome b561 and DOMON domain-containing protein At3g25290-like [Gossypium raimondii]	GO:0016020, GO:0016021, GO:0055114
lcl|ORF4_LIEC01000060.1_5903_6487	194	189.889	1.19058E-55	gi|1050609480|ref|XP_017627354.1|PREDICTED: cytochrome b561 and DOMON domain-containing protein At3g25290-like [Gossypium arboreum]	GO:0016020, GO:0016021, GO:0055114
lcl|ORF4_LIEC01000060.1_5903_6487	194	189.119	1.88305E-55	gi|731374373|ref|XP_010666945.1|PREDICTED: cytochrome b561 and DOMON domain-containing protein At4g12980 [Beta vulgaris subsp. vulgaris]	GO:0016020, GO:0016021, GO:0055114
lcl|ORF4_LIEC01000060.1_5903_6487	194	189.119	2.2988E-55	gi|255584675|ref|XP_002533060.1|PREDICTED: cytochrome b561 and DOMON domain-containing protein At3g25290 [Ricinus communis]	GO:0016020, GO:0016021, GO:0055114, GO:0004497
lcl|ORF4_LIEC01000060.1_5903_6487	194	188.348	4.70714E-55	gi|823189679|ref|XP_012490910.1|PREDICTED: cytochrome b561 and DOMON domain-containing protein At3g25290-like [Gossypium raimondii]	GO:0016020, GO:0016021, GO:0055114
lcl|ORF5_LIEC01000060.1_16913_16332	193	183.341	1.43295E-52	gi|255585624|ref|XP_002533499.1|PREDICTED: U-box domain-containing protein 9 [Ricinus communis]	GO:0016567, GO:0004842
lcl|ORF5_LIEC01000060.1_16913_16332	193	182.185	3.58226E-52	gi|460403099|ref|XP_004247038.1|PREDICTED: U-box domain-containing protein 9 [Solanum lycopersicum]	GO:0005737, GO:0005634, GO:0016567, GO:0004842
lcl|ORF5_LIEC01000060.1_16913_16332	193	181.8	4.57686E-52	gi|565391221|ref|XP_006361322.1|PREDICTED: U-box domain-containing protein 9 [Solanum tuberosum]	GO:0004842, GO:0016567
lcl|ORF5_LIEC01000060.1_16913_16332	193	181.8	5.95209E-52	gi|508701899|gb|EOX93795.1|U-box domain-containing protein 9 [Theobroma cacao]	GO:0004842, GO:0016567
lcl|ORF7_LIEC01000060.1_946_299	215	210.69	1.20467E-61	gi|147790746|emb|CAN63577.1|hypothetical protein VITISV_020839 [Vitis vinifera]	GO:0006629, GO:0016787
lcl|ORF7_LIEC01000060.1_946_299	215	202.986	2.09746E-60	gi|920719239|gb|KOM58436.1|hypothetical protein LR48_Vigan11g147000 [Vigna angularis]	GO:0006629, GO:0016787
lcl|ORF7_LIEC01000060.1_946_299	215	211.46	6.01983E-60	gi|734404898|gb|KHN33186.1|hypothetical protein glysoja_037264 [Glycine soja]	GO:0016020, GO:0006629, GO:0016021, GO:0016787
lcl|ORF2_LIEC01000062.1_34012_35073	353	127.872	8.51758E-30	gi|763785691|gb|KJB52762.1|hypothetical protein B456_008G275800 [Gossypium raimondii]	GO:0016020, GO:0016021
lcl|ORF3_LIEC01000062.1_37531_38232	233	72.0182	2.34025E-11	gi|802620860|ref|XP_012075738.1|PREDICTED: transcription factor bHLH52 [Jatropha curcas]	GO:0046983
lcl|ORF3_LIEC01000062.1_37531_38232	233	71.633	4.24999E-11	gi|567913027|ref|XP_006448827.1|hypothetical protein CICLE_v10017579mg [Citrus clementina]	GO:0046983
lcl|ORF3_LIEC01000062.1_37531_38232	233	70.8626	5.93937E-11	gi|641858867|gb|KDO77589.1|hypothetical protein CISIN_1g041370mg [Citrus sinensis]	GO:0046983
lcl|ORF3_LIEC01000062.1_37531_38232	233	67.781	6.05111E-10	gi|976907724|gb|KVH95014.1|Myc-type, basic helix-loop-helix (bHLH) domain-containing protein [Cynara cardunculus var. scolymus]	GO:0046983
lcl|ORF9_LIEC01000062.1_23648_23028	206	163.31	6.76219E-43	gi|902236263|gb|KNA24302.1|hypothetical protein SOVF_017080 [Spinacia oleracea]	GO:0004672, GO:0016567, GO:0004842, GO:0005524, GO:0006468
lcl|ORF9_LIEC01000062.1_23648_23028	206	156.762	2.89449E-41	gi|571567801|ref|XP_006606131.1|PREDICTED: U-box domain-containing protein 32-like isoform X2 [Glycine max]	GO:0004672, GO:0016567, GO:0005524, GO:0004842, GO:0006468
lcl|ORF9_LIEC01000062.1_23648_23028	206	156.762	6.72886E-41	gi|734377928|gb|KHN21763.1|U-box domain-containing protein 32, partial [Glycine soja]	GO:0004672, GO:0016740, GO:0004842, GO:0016567, GO:0005524, GO:0006468
lcl|ORF9_LIEC01000062.1_23648_23028	206	156.762	7.05003E-41	gi|571484349|ref|XP_006589533.1|PREDICTED: U-box domain-containing protein 32-like isoform X1 [Glycine max]	GO:0004672, GO:0016567, GO:0004842, GO:0005524, GO:0006468
lcl|ORF10_LIEC01000062.1_22940_22068	290	301.597	2.82534E-92	gi|731322368|ref|XP_010671850.1|PREDICTED: U-box domain-containing protein 33 [Beta vulgaris subsp. vulgaris]	GO:0004672, GO:0004842, GO:0005524, GO:0016567, GO:0006468
lcl|ORF10_LIEC01000062.1_22940_22068	290	283.108	3.00717E-86	gi|641832973|gb|KDO51996.1|hypothetical protein CISIN_1g044673mg [Citrus sinensis]	GO:0004672, GO:0004842, GO:0005524, GO:0016567, GO:0006468
lcl|ORF10_LIEC01000062.1_22940_22068	290	282.722	3.34209E-86	gi|567858550|ref|XP_006421958.1|hypothetical protein CICLE_v10006472mg [Citrus clementina]	GO:0004672, GO:0005524, GO:0004842, GO:0016567, GO:0006468
lcl|ORF10_LIEC01000062.1_22940_22068	290	280.796	5.80003E-85	gi|731424040|ref|XP_010662712.1|PREDICTED: U-box domain-containing protein 32 isoform X1 [Vitis vinifera]	GO:0006950, GO:0004672, GO:0016567, GO:0005524, GO:0004842, GO:0006468, GO:0005886
lcl|ORF10_LIEC01000062.1_22940_22068	290	281.182	1.4909E-84	gi|902236263|gb|KNA24302.1|hypothetical protein SOVF_017080 [Spinacia oleracea]	GO:0004672, GO:0016567, GO:0004842, GO:0005524, GO:0006468
lcl|ORF10_LIEC01000062.1_22940_22068	290	270.781	2.80341E-83	gi|763785682|gb|KJB52753.1|hypothetical protein B456_008G275700 [Gossypium raimondii]	GO:0004672, GO:0005524, GO:0004842, GO:0016567, GO:0006468
lcl|ORF10_LIEC01000062.1_22940_22068	290	270.781	1.99448E-82	gi|763785683|gb|KJB52754.1|hypothetical protein B456_008G275700 [Gossypium raimondii]	GO:0004672, GO:0004842, GO:0016567, GO:0005524, GO:0006468
lcl|ORF1_LIEC01000063.1_28228_28812	194	106.686	2.6983E-24	gi|595863124|ref|XP_007211524.1|hypothetical protein PRUPE_ppa008113mg [Prunus persica]	GO:0009055
lcl|ORF1_LIEC01000063.1_28228_28812	194	100.908	2.53332E-23	gi|566210474|ref|XP_006372323.1|plastocyanin-like domain-containing family protein [Populus trichocarpa]	GO:0009055, GO:0046658
lcl|ORF1_LIEC01000063.1_28228_28812	194	100.908	3.72227E-23	gi|823159696|ref|XP_012479682.1|PREDICTED: early nodulin-like protein 2 [Gossypium raimondii]	GO:0016020, GO:0009055, GO:0016021
lcl|ORF1_LIEC01000063.1_28228_28812	194	100.908	5.12218E-23	gi|1050580526|ref|XP_017611365.1|PREDICTED: early nodulin-like protein 2 [Gossypium arboreum]	GO:0016020, GO:0009055, GO:0016021
lcl|ORF2_LIEC01000063.1_18251_18709	152	154.836	4.20931E-42	gi|225461494|ref|XP_002282547.1|PREDICTED: protein DETOXIFICATION 19 isoform X1 [Vitis vinifera]	GO:0055085, GO:0016020, GO:0015297, GO:0016021, GO:0006855, GO:0015238
lcl|ORF2_LIEC01000063.1_18251_18709	152	156.762	2.06211E-41	gi|147858860|emb|CAN78689.1|hypothetical protein VITISV_039558 [Vitis vinifera]	GO:0055085, GO:0016020, GO:0015297, GO:0016021, GO:0006855, GO:0015238
lcl|ORF2_LIEC01000063.1_18251_18709	152	137.502	1.16341E-37	gi|902238885|gb|KNA25368.1|hypothetical protein SOVF_007220 [Spinacia oleracea]	GO:0055085, GO:0015297, GO:0016020, GO:0016021, GO:0006855, GO:0015238
lcl|ORF4_LIEC01000063.1_37692_37162	176	134.806	1.06318E-36	gi|870838433|gb|KMS94635.1|hypothetical protein BVRB_016780 [Beta vulgaris subsp. vulgaris]	GO:0003676
lcl|ORF1_LIEC01000064.1_17687_18283	198	119.398	4.86293E-28	gi|449456993|ref|XP_004146233.1|PREDICTED: exonuclease mut-7 homolog [Cucumis sativus]	GO:0090305, GO:0008408, GO:0006139, GO:0003676
lcl|ORF5_LIEC01000065.1_18167_17637	176	155.992	3.9334E-44	gi|356565515|ref|XP_003550985.1|PREDICTED: probable esterase D14L [Glycine max]	GO:0016787
lcl|ORF1_LIEC01000066.1_61_3975	1304	1101.27	0.0	gi|651219311|gb|AIC77183.1|polyprotein [Gossypium barbadense]	GO:0008270, GO:0046872, GO:0015074, GO:0003676
lcl|ORF3_LIEC01000067.1_63301_64437	378	249.21	1.02233E-71	gi|548861623|gb|ERN18994.1|hypothetical protein AMTR_s00061p00028660 [Amborella trichopoda]	GO:0003677, GO:0046983, GO:0003676
lcl|ORF3_LIEC01000067.1_63301_64437	378	234.572	1.52459E-67	gi|508777206|gb|EOY24462.1|HAT transposon superfamily [Theobroma cacao]	GO:0003677, GO:0046983, GO:0003676
lcl|ORF3_LIEC01000067.1_63301_64437	378	232.646	9.42508E-67	gi|802741555|ref|XP_012087110.1|PREDICTED: uncharacterized protein LOC105645967 [Jatropha curcas]	GO:0003677, GO:0046983, GO:0003676
lcl|ORF4_LIEC01000067.1_66154_65675	159	143.665	5.19516E-39	gi|674879312|emb|CDY52800.1|BnaCnng23390D [Brassica napus]	GO:0008299, GO:0016740
lcl|ORF4_LIEC01000067.1_66154_65675	159	143.665	5.36485E-39	gi|922418676|ref|XP_013609863.1|PREDICTED: heterodimeric geranylgeranyl pyrophosphate synthase small subunit, chloroplastic [Brassica oleracea var. oleracea]	GO:0009507, GO:0008299, GO:0016740
lcl|ORF4_LIEC01000067.1_66154_65675	159	143.28	6.50592E-39	gi|685255993|ref|XP_009125880.1|PREDICTED: heterodimeric geranylgeranyl pyrophosphate synthase small subunit, chloroplastic [Brassica rapa]	GO:0008299, GO:0016740
lcl|ORF4_LIEC01000067.1_66154_65675	159	141.739	3.81273E-38	gi|566187928|ref|XP_002312936.2|geranylgeranyl pyrophosphate synthase family protein [Populus trichocarpa]	GO:0008299, GO:0016740
lcl|ORF4_LIEC01000067.1_66154_65675	159	141.354	5.90277E-38	gi|566167266|ref|XP_002306207.2|hypothetical protein POPTR_0004s18610g [Populus trichocarpa]	GO:0008299, GO:0016740
lcl|ORF5_LIEC01000067.1_61768_61130	212	350.903	2.63721E-119	gi|998623358|gb|AMK51093.1|chloroplast geranylgeranyl pyrophosphate synthase 1 [Rehmannia glutinosa]	GO:0008299
lcl|ORF5_LIEC01000067.1_61768_61130	212	347.821	7.04042E-118	gi|566187928|ref|XP_002312936.2|geranylgeranyl pyrophosphate synthase family protein [Populus trichocarpa]	GO:0008299, GO:0016740
lcl|ORF5_LIEC01000067.1_61768_61130	212	347.821	7.36515E-118	gi|566167266|ref|XP_002306207.2|hypothetical protein POPTR_0004s18610g [Populus trichocarpa]	GO:0008299, GO:0016740
lcl|ORF5_LIEC01000067.1_61768_61130	212	337.035	1.10657E-113	gi|255577858|ref|XP_002529802.1|PREDICTED: heterodimeric geranylgeranyl pyrophosphate synthase small subunit, chloroplastic [Ricinus communis]	GO:0032440, GO:0016491, GO:0008299, GO:0055114, GO:0016740
lcl|ORF5_LIEC01000067.1_61768_61130	212	332.413	5.69339E-112	gi|449454249|ref|XP_004144868.1|PREDICTED: heterodimeric geranylgeranyl pyrophosphate synthase small subunit, chloroplastic-like [Cucumis sativus]	GO:0008299, GO:0016740
lcl|ORF6_LIEC01000067.1_14515_12641	624	749.969	0.0	gi|225427589|ref|XP_002268404.1|PREDICTED: probable carotenoid cleavage dioxygenase 4, chloroplastic [Vitis vinifera]	GO:0016702, GO:0055114
lcl|ORF6_LIEC01000067.1_14515_12641	624	748.814	0.0	gi|661889213|emb|CDP07182.1|unnamed protein product [Coffea canephora]	GO:0016702, GO:0055114
lcl|ORF6_LIEC01000067.1_14515_12641	624	748.814	0.0	gi|532020815|gb|AGT63321.1|carotenoid cleavage dioxygenase 4a [Vitis vinifera]	GO:0016702, GO:0051213, GO:0055114
lcl|ORF6_LIEC01000067.1_14515_12641	624	748.043	0.0	gi|508778087|gb|EOY25343.1|Nine-cis-epoxycarotenoid dioxygenase 4 [Theobroma cacao]	GO:0016702, GO:0051213, GO:0055114
lcl|ORF6_LIEC01000067.1_14515_12641	624	748.043	0.0	gi|387763754|gb|AFJ94675.1|carotenoid cleavage dioxygenase 4a, partial [Vitis vinifera]	GO:0016702, GO:0051213, GO:0055114
lcl|ORF6_LIEC01000067.1_14515_12641	624	743.421	0.0	gi|255557829|ref|XP_002519944.1|PREDICTED: probable carotenoid cleavage dioxygenase 4, chloroplastic [Ricinus communis]	GO:0016702, GO:0051213, GO:0055114
lcl|ORF6_LIEC01000067.1_14515_12641	624	741.88	0.0	gi|488892479|gb|AGL08676.1|carotenoid cleavage dioxygenase 4 [Prunus persica]	GO:0016702, GO:0051213, GO:0055114
lcl|ORF11_LIEC01000067.1_41972_41475	165	159.844	1.72901E-46	gi|902148335|gb|KNA05224.1|hypothetical protein SOVF_192330, partial [Spinacia oleracea]	GO:0008270
lcl|ORF11_LIEC01000067.1_41972_41475	165	158.688	5.41719E-46	gi|870849074|gb|KMT01337.1|hypothetical protein BVRB_9g213520 [Beta vulgaris subsp. vulgaris]	GO:0008270
lcl|ORF11_LIEC01000067.1_41972_41475	165	157.532	1.15402E-45	gi|703062944|ref|XP_010086843.1|Mitochondrial protein import protein ZIM17 [Morus notabilis]	GO:0008270	EXB24041.1, XP_010086843.1
lcl|ORF11_LIEC01000067.1_41972_41475	165	155.992	5.43129E-45	gi|449454239|ref|XP_004144863.1|PREDICTED: uncharacterized protein LOC101212325 [Cucumis sativus]	GO:0008270
lcl|ORF1_LIEC01000068.1_15722_15033	229	253.832	6.7895E-81	gi|902161262|gb|KNA06553.1|hypothetical protein SOVF_179990 [Spinacia oleracea]	GO:0006979, GO:0004601, GO:0016491, GO:0046872, GO:0020037, GO:0055114, GO:0098869, GO:0005576, GO:0042744
lcl|ORF1_LIEC01000068.1_15722_15033	229	248.054	1.88091E-78	gi|731327438|ref|XP_010674523.1|PREDICTED: peroxidase 5 [Beta vulgaris subsp. vulgaris]	GO:0006979, GO:0004601, GO:0046872, GO:0016491, GO:0020037, GO:0055114, GO:0098869, GO:0005576, GO:0042744
lcl|ORF1_LIEC01000068.1_15722_15033	229	243.817	9.55972E-78	gi|578000563|gb|AHH91639.1|POD4 protein, partial [Tamarix hispida]	GO:0006979, GO:0004601, GO:0016491, GO:0046872, GO:0020037, GO:0055114, GO:0098869
lcl|ORF1_LIEC01000068.1_15722_15033	229	239.965	1.9669E-75	gi|1108902539|ref|XP_019104259.1|PREDICTED: peroxidase 5-like [Beta vulgaris subsp. vulgaris]	GO:0006979, GO:0004601, GO:0016491, GO:0046872, GO:0020037, GO:0055114, GO:0098869, GO:0005576, GO:0042744
lcl|ORF2_LIEC01000068.1_16405_15905	166	74.7146	1.17903E-14	gi|937907110|dbj|BAS82030.1|Os03g0121200 [Oryza sativa Japonica Group]	GO:0006979, GO:0004601, GO:0046872, GO:0016491, GO:0020037, GO:0055114, GO:0098869
lcl|ORF2_LIEC01000068.1_16405_15905	166	73.559	4.34561E-14	gi|125570171|gb|EAZ11686.1|hypothetical protein OsJ_01548 [Oryza sativa Japonica Group]	GO:0006979, GO:0004601, GO:0016491, GO:0046872, GO:0020037, GO:0055114, GO:0098869
lcl|ORF2_LIEC01000068.1_16405_15905	166	76.6406	1.15743E-13	gi|902161262|gb|KNA06553.1|hypothetical protein SOVF_179990 [Spinacia oleracea]	GO:0006979, GO:0004601, GO:0016491, GO:0046872, GO:0020037, GO:0055114, GO:0098869, GO:0005576, GO:0042744
lcl|ORF2_LIEC01000068.1_16405_15905	166	76.6406	2.72368E-13	gi|902158450|gb|KNA06221.1|hypothetical protein SOVF_183090 [Spinacia oleracea]	GO:0006979, GO:0004601, GO:0046872, GO:0016491, GO:0020037, GO:0055114, GO:0098869
lcl|ORF2_LIEC01000068.1_16405_15905	166	71.633	4.87251E-13	gi|475558870|gb|EMT13196.1|Peroxidase 2 [Aegilops tauschii]	GO:0006979, GO:0004601, GO:0020037, GO:0055114, GO:0098869
lcl|ORF2_LIEC01000068.1_16405_15905	166	75.0998	4.90089E-13	gi|357442155|ref|XP_003591355.1|cationic peroxidase [Medicago truncatula]	GO:0006979, GO:0004601, GO:0046872, GO:0016491, GO:0020037, GO:0055114, GO:0098869, GO:0005576, GO:0042744	AES61606.1, XP_003591355.1
lcl|ORF2_LIEC01000068.1_16405_15905	166	70.0922	7.47245E-13	gi|937895898|dbj|BAS71878.1|Os01g0327000 [Oryza sativa Japonica Group]	GO:0006979, GO:0004601, GO:0046872, GO:0016491, GO:0016020, GO:0016021, GO:0020037, GO:0055114, GO:0098869
lcl|ORF3_LIEC01000068.1_3244_2714	176	236.113	8.66053E-69	gi|56407681|gb|AAV88069.1|hypothetical retrotransposon [Ipomoea batatas]	GO:0015074, GO:0003676
lcl|ORF3_LIEC01000068.1_3244_2714	176	235.343	1.57292E-68	gi|1167523|dbj|BAA11674.1|unnamed protein product [Nicotiana tabacum]	GO:0008270, GO:0015074, GO:0003676
lcl|ORF3_LIEC01000068.1_3244_2714	176	225.328	5.66909E-65	gi|353685495|gb|AER13172.1|putative gag/pol polyprotein [Phaseolus vulgaris]	GO:0008270, GO:0015074, GO:0003676
lcl|ORF4_LIEC01000068.1_724_2	241	259.996	4.04078E-83	gi|902161262|gb|KNA06553.1|hypothetical protein SOVF_179990 [Spinacia oleracea]	GO:0006979, GO:0004601, GO:0016491, GO:0046872, GO:0020037, GO:0055114, GO:0098869, GO:0005576, GO:0042744
lcl|ORF4_LIEC01000068.1_724_2	241	254.218	5.88305E-81	gi|629085833|gb|KCW52190.1|hypothetical protein EUGRSUZ_J01619, partial [Eucalyptus grandis]	GO:0006979, GO:0004601, GO:0016491, GO:0046872, GO:0020037, GO:0055114, GO:0098869, GO:0005576, GO:0042744
lcl|ORF4_LIEC01000068.1_724_2	241	253.832	7.079E-81	gi|629085832|gb|KCW52189.1|hypothetical protein EUGRSUZ_J01618, partial [Eucalyptus grandis]	GO:0006979, GO:0004601, GO:0016491, GO:0046872, GO:0020037, GO:0055114, GO:0098869, GO:0005576, GO:0042744
lcl|ORF4_LIEC01000068.1_724_2	241	251.136	1.67196E-80	gi|578000563|gb|AHH91639.1|POD4 protein, partial [Tamarix hispida]	GO:0006979, GO:0004601, GO:0016491, GO:0046872, GO:0020037, GO:0055114, GO:0098869
lcl|ORF4_LIEC01000068.1_724_2	241	252.677	1.78566E-80	gi|629085830|gb|KCW52187.1|hypothetical protein EUGRSUZ_J01616, partial [Eucalyptus grandis]	GO:0006979, GO:0004601, GO:0016491, GO:0046872, GO:0020037, GO:0055114, GO:0098869, GO:0005576, GO:0042744
lcl|ORF4_LIEC01000068.1_724_2	241	251.906	2.43071E-80	gi|629074204|gb|KCW44165.1|hypothetical protein EUGRSUZ_L02416, partial [Eucalyptus grandis]	GO:0006979, GO:0004601, GO:0046872, GO:0016491, GO:0020037, GO:0055114, GO:0098869, GO:0005576, GO:0042744
lcl|ORF4_LIEC01000068.1_724_2	241	251.521	1.28318E-79	gi|731327438|ref|XP_010674523.1|PREDICTED: peroxidase 5 [Beta vulgaris subsp. vulgaris]	GO:0006979, GO:0004601, GO:0046872, GO:0016491, GO:0020037, GO:0055114, GO:0098869, GO:0005576, GO:0042744
lcl|ORF2_LIEC01000069.1_37776_38231	151	60.4622	6.37158E-8	gi|629079651|gb|KCW46096.1|hypothetical protein EUGRSUZ_K00012 [Eucalyptus grandis]	GO:0055085, GO:0016020, GO:0016021
lcl|ORF2_LIEC01000069.1_37776_38231	151	57.7658	5.31536E-7	gi|571460323|ref|XP_006581667.1|PREDICTED: metal-nicotianamine transporter YSL3-like [Glycine max]	GO:0055085, GO:0016020, GO:0016021
lcl|ORF2_LIEC01000069.1_37776_38231	151	57.7658	5.37949E-7	gi|734370920|gb|KHN19530.1|Metal-nicotianamine transporter YSL3 [Glycine soja]	GO:0055085, GO:0016020, GO:0016021
lcl|ORF2_LIEC01000069.1_37776_38231	151	57.7658	5.63093E-7	gi|571451905|ref|XP_006578879.1|PREDICTED: metal-nicotianamine transporter YSL3-like isoform X2 [Glycine max]	GO:0055085, GO:0016020, GO:0016021
lcl|ORF2_LIEC01000069.1_37776_38231	151	57.3806	7.21009E-7	gi|508776648|gb|EOY23904.1|YELLOW STRIPE like 1 isoform 1 [Theobroma cacao]	GO:0003006, GO:0055085, GO:0016020, GO:0016021, GO:0048316, GO:0005886
lcl|ORF2_LIEC01000069.1_37776_38231	151	56.9954	9.35456E-7	gi|702487705|ref|XP_010034897.1|PREDICTED: metal-nicotianamine transporter YSL2 [Eucalyptus grandis]	GO:0055085, GO:0016020, GO:0016021
lcl|ORF3_LIEC01000069.1_38272_39297	341	523.087	4.44633E-180	gi|508776648|gb|EOY23904.1|YELLOW STRIPE like 1 isoform 1 [Theobroma cacao]	GO:0003006, GO:0055085, GO:0016020, GO:0016021, GO:0048316, GO:0005886
lcl|ORF3_LIEC01000069.1_38272_39297	341	519.62	1.1028E-178	gi|255555735|ref|XP_002518903.1|PREDICTED: metal-nicotianamine transporter YSL1 [Ricinus communis]	GO:0055085, GO:0016020, GO:0016021
lcl|ORF4_LIEC01000069.1_25782_24685	365	524.628	0.0	gi|731332288|ref|XP_010677123.1|PREDICTED: putative glycerol-3-phosphate transporter 4 [Beta vulgaris subsp. vulgaris]	GO:0055085, GO:0016020, GO:0016021, GO:0006810, GO:0005215
lcl|ORF4_LIEC01000069.1_25782_24685	365	521.931	0.0	gi|902181434|gb|KNA09748.1|hypothetical protein SOVF_150790 [Spinacia oleracea]	GO:0055085, GO:0016020, GO:0016021, GO:0006810, GO:0005215
lcl|ORF5_LIEC01000069.1_24684_24076	202	256.144	4.10635E-81	gi|508776955|gb|EOY24211.1|Major facilitator superfamily protein isoform 2 [Theobroma cacao]	GO:0055085, GO:0016020, GO:0016021, GO:0006810, GO:0005215
lcl|ORF5_LIEC01000069.1_24684_24076	202	257.299	3.1526E-80	gi|702335793|ref|XP_010055430.1|PREDICTED: putative glycerol-3-phosphate transporter 4 [Eucalyptus grandis]	GO:0055085, GO:0016020, GO:0016021, GO:0006810, GO:0005215
lcl|ORF5_LIEC01000069.1_24684_24076	202	253.832	2.42276E-79	gi|595845312|ref|XP_007208907.1|hypothetical protein PRUPE_ppa027007mg, partial [Prunus persica]	GO:0055085, GO:0016020, GO:0016021, GO:0006810, GO:0005774, GO:0005215
lcl|ORF5_LIEC01000069.1_24684_24076	202	256.144	4.58399E-79	gi|508776954|gb|EOY24210.1|Major facilitator superfamily protein isoform 1 [Theobroma cacao]	GO:0055085, GO:0016020, GO:0016021, GO:0005774
lcl|ORF2_LIEC01000070.1_11147_10044	367	146.747	3.64112E-35	gi|731327725|ref|XP_010674672.1|PREDICTED: uncharacterized protein LOC104890780 [Beta vulgaris subsp. vulgaris]	GO:0003677
lcl|ORF2_LIEC01000070.1_11147_10044	367	128.642	5.35902E-29	gi|339431380|gb|AEJ72573.1|putative chromatin remodeling complex subunit [Malus domestica]	GO:0003677
lcl|ORF3_LIEC01000070.1_10183_9353	276	55.8398	3.59315E-5	gi|731327725|ref|XP_010674672.1|PREDICTED: uncharacterized protein LOC104890780 [Beta vulgaris subsp. vulgaris]	GO:0003677
lcl|ORF4_LIEC01000072.1_7248_6094	384	419.083	4.92146E-129	gi|870869817|gb|KMT20562.1|hypothetical protein BVRB_1g005440 [Beta vulgaris subsp. vulgaris]	GO:0016874, GO:0004842, GO:0016567
lcl|ORF4_LIEC01000072.1_7248_6094	384	408.297	2.53753E-125	gi|902185428|gb|KNA10493.1|hypothetical protein SOVF_143570 [Spinacia oleracea]	GO:0016874, GO:0004842, GO:0016567
lcl|ORF4_LIEC01000072.1_7248_6094	384	402.134	3.41549E-123	gi|596126098|ref|XP_007221932.1|hypothetical protein PRUPE_ppa000009mg [Prunus persica]	GO:0016874, GO:0016567, GO:0004842
lcl|ORF4_LIEC01000072.1_7248_6094	384	385.956	1.54731E-117	gi|567882455|ref|XP_006433786.1|hypothetical protein CICLE_v10000001mg [Citrus clementina]	GO:0016874, GO:0016567, GO:0004842
lcl|ORF4_LIEC01000072.1_7248_6094	384	385.956	1.59276E-117	gi|641862562|gb|KDO81249.1|hypothetical protein CISIN_1g000014mg [Citrus sinensis]	GO:0016874, GO:0004842, GO:0016567
lcl|ORF5_LIEC01000072.1_4238_3057	393	555.829	1.53576E-176	gi|902185428|gb|KNA10493.1|hypothetical protein SOVF_143570 [Spinacia oleracea]	GO:0016874, GO:0004842, GO:0016567
lcl|ORF5_LIEC01000072.1_4238_3057	393	533.102	7.51715E-175	gi|976776133|gb|KVG68572.1|protein of unknown function DUF4414, partial [Cynara cardunculus var. scolymus]	GO:0016874, GO:0016567, GO:0004842
lcl|ORF5_LIEC01000072.1_4238_3057	393	549.28	2.62821E-174	gi|508723609|gb|EOY15506.1|E3 ubiquitin-protein ligase UPL2 isoform 1 [Theobroma cacao]	GO:0016874, GO:0004842, GO:0016567
lcl|ORF6_LIEC01000072.1_12562_7364	1732	2020.36	0.0	gi|902185428|gb|KNA10493.1|hypothetical protein SOVF_143570 [Spinacia oleracea]	GO:0016874, GO:0004842, GO:0016567
lcl|ORF6_LIEC01000072.1_12562_7364	1732	2014.58	0.0	gi|870869817|gb|KMT20562.1|hypothetical protein BVRB_1g005440 [Beta vulgaris subsp. vulgaris]	GO:0016874, GO:0004842, GO:0016567
lcl|ORF6_LIEC01000072.1_12562_7364	1732	1974.52	0.0	gi|508723610|gb|EOY15507.1|E3 ubiquitin-protein ligase UPL2 isoform 2 [Theobroma cacao]	GO:0016874
lcl|ORF6_LIEC01000072.1_12562_7364	1732	1972.98	0.0	gi|596126098|ref|XP_007221932.1|hypothetical protein PRUPE_ppa000009mg [Prunus persica]	GO:0016874, GO:0016567, GO:0004842
lcl|ORF6_LIEC01000072.1_12562_7364	1732	1970.28	0.0	gi|508723609|gb|EOY15506.1|E3 ubiquitin-protein ligase UPL2 isoform 1 [Theobroma cacao]	GO:0016874, GO:0004842, GO:0016567
lcl|ORF1_LIEC01000073.1_7725_8213	162	221.476	2.49645E-70	gi|356508208|ref|XP_003522851.1|PREDICTED: zinc finger protein GIS2 [Glycine max]	GO:0003677, GO:0008270, GO:0046872, GO:0003676
lcl|ORF6_LIEC01000073.1_15604_14918	228	201.445	2.43411E-58	gi|902192600|gb|KNA12079.1|hypothetical protein SOVF_128860 [Spinacia oleracea]	GO:0005525, GO:0000287, GO:0003924
lcl|ORF6_LIEC01000073.1_15604_14918	228	201.06	3.05907E-58	gi|1050564734|ref|XP_017602861.1|PREDICTED: probable GTP-binding protein OBGC2 [Gossypium arboreum]	GO:0005525, GO:0000287, GO:0003924
lcl|ORF6_LIEC01000073.1_15604_14918	228	200.675	5.03799E-58	gi|823227986|ref|XP_012446771.1|PREDICTED: probable GTP-binding protein OBGC2 [Gossypium raimondii]	GO:0005525, GO:0000287, GO:0003924
lcl|ORF1_LIEC01000074.1_1406_2587	393	187.963	3.66566E-52	gi|731329452|ref|XP_010675598.1|PREDICTED: probable disease resistance protein At5g47260 [Beta vulgaris subsp. vulgaris]	GO:0016020, GO:0016021, GO:0043531
lcl|ORF1_LIEC01000074.1_1406_2587	393	147.902	2.66943E-37	gi|223525148|gb|EEF27874.1|Disease resistance protein RPS2, putative [Ricinus communis]	GO:0043531
lcl|ORF1_LIEC01000074.1_1406_2587	393	139.428	5.43281E-34	gi|731329454|ref|XP_010675599.1|PREDICTED: probable disease resistance protein At4g14610 [Beta vulgaris subsp. vulgaris]	GO:0043531
lcl|ORF1_LIEC01000074.1_1406_2587	393	128.257	6.90744E-30	gi|703072810|ref|XP_010089383.1|putative disease resistance protein [Morus notabilis]	GO:0043531	EXB37727.1, XP_010089383.1
lcl|ORF1_LIEC01000074.1_1406_2587	393	128.257	1.61571E-28	gi|566154120|ref|XP_006370315.1|hypothetical protein POPTR_0001s41570g [Populus trichocarpa]	GO:0043531, GO:0006952
lcl|ORF4_LIEC01000075.1_10553_10089	154	269.626	5.66851E-88	gi|194689540|gb|ACF78854.1|unknown [Zea mays]	GO:0005525, GO:0000166, GO:0003924, GO:0007020, GO:0031122, GO:0000930, GO:0005874, GO:0007017
lcl|ORF4_LIEC01000075.1_10553_10089	154	269.24	6.8334E-88	gi|629106385|gb|KCW71531.1|hypothetical protein EUGRSUZ_E00075 [Eucalyptus grandis]	GO:0000166, GO:0005525, GO:0003924, GO:0007020, GO:0031122, GO:0005874, GO:0000930, GO:0007017
lcl|ORF4_LIEC01000075.1_10553_10089	154	267.7	1.52154E-87	gi|187761602|dbj|BAG31940.1|gamma-tubulin, partial [Vigna angularis]	GO:0000166, GO:0005525, GO:0003924, GO:0007020, GO:0031122, GO:0005874, GO:0000930, GO:0007017
lcl|ORF4_LIEC01000075.1_10553_10089	154	271.166	4.24998E-87	gi|242089613|ref|XP_002440639.1|hypothetical protein SORBIDRAFT_09g004420 [Sorghum bicolor]	GO:0005525, GO:0000166, GO:0003924, GO:0007020, GO:0031122, GO:0000930, GO:0005874, GO:0007017
lcl|ORF4_LIEC01000075.1_10553_10089	154	271.166	4.34308E-87	gi|162463680|ref|NP_001105460.1|tubulin gamma-2 chain [Zea mays]	GO:0005856, GO:0000166, GO:0005525, GO:0005737, GO:0003924, GO:0005815, GO:0007020, GO:0031122, GO:0000930, GO:0005874, GO:0007017
lcl|ORF4_LIEC01000075.1_10553_10089	154	271.166	5.04042E-87	gi|721751153|gb|AIX10968.1|tubulin [Ornithogalum longebracteatum]	GO:0000166, GO:0005525, GO:0003924, GO:0007020, GO:0031122, GO:0000930, GO:0005874, GO:0007017
lcl|ORF3_LIEC01000076.1_4891_5352	153	92.0485	6.38015E-20	gi|145332935|ref|NP_001078333.1|Tetratricopeptide repeat (TPR)-like superfamily protein [Arabidopsis thaliana]	GO:0008233, GO:0006508	AEE80435.1, NP_001078333.1
lcl|ORF2_LIEC01000078.1_54501_55256	251	221.861	1.45814E-65	gi|731336749|ref|XP_010679426.1|PREDICTED: probable glycerol-3-phosphate acyltransferase 3 [Beta vulgaris subsp. vulgaris]	GO:0008152, GO:0016746, GO:0016020, GO:0016021
lcl|ORF2_LIEC01000078.1_54501_55256	251	205.682	2.11138E-59	gi|508703435|gb|EOX95331.1|Glycerol-3-phosphate acyltransferase 3, putative [Theobroma cacao]	GO:0008152, GO:0016746, GO:0016020, GO:0016021, GO:0016740
lcl|ORF2_LIEC01000078.1_54501_55256	251	192.971	6.93027E-55	gi|734356492|gb|KHN14144.1|Putative glycerol-3-phosphate acyltransferase 2 [Glycine soja]	GO:0008152, GO:0016746, GO:0016020, GO:0016021, GO:0016740, GO:0004366
lcl|ORF2_LIEC01000078.1_54501_55256	251	192.971	1.14314E-54	gi|356503944|ref|XP_003520759.1|PREDICTED: probable glycerol-3-phosphate acyltransferase 2 [Glycine max]	GO:0008152, GO:0016746, GO:0010143, GO:0090447, GO:0016020, GO:0016791, GO:0016021, GO:0016311
lcl|ORF3_LIEC01000078.1_55344_56270	308	369.392	1.03552E-123	gi|643716661|gb|KDP28287.1|hypothetical protein JCGZ_14058 [Jatropha curcas]	GO:0008152, GO:0016746, GO:0016020, GO:0016021
lcl|ORF3_LIEC01000078.1_55344_56270	308	372.859	2.4095E-123	gi|566158901|ref|XP_002301527.2|hypothetical protein POPTR_0002s19350g [Populus trichocarpa]	GO:0008152, GO:0016746, GO:0090447, GO:0010143, GO:0016020, GO:0016791, GO:0016021, GO:0016311
lcl|ORF3_LIEC01000078.1_55344_56270	308	365.155	2.45184E-120	gi|731336749|ref|XP_010679426.1|PREDICTED: probable glycerol-3-phosphate acyltransferase 3 [Beta vulgaris subsp. vulgaris]	GO:0008152, GO:0016746, GO:0016020, GO:0016021
lcl|ORF3_LIEC01000078.1_55344_56270	308	360.533	5.60453E-119	gi|223545726|gb|EEF47230.1|Glycerol-3-phosphate acyltransferase, putative [Ricinus communis]	GO:0008152, GO:0016746, GO:0016740, GO:0004366
lcl|ORF6_LIEC01000078.1_44938_45507	189	94.3597	2.39257E-20	gi|731336745|ref|XP_010679423.1|PREDICTED: uncharacterized protein LOC104894796 [Beta vulgaris subsp. vulgaris]	GO:0016020, GO:0016021
lcl|ORF6_LIEC01000078.1_44938_45507	189	90.8929	5.47318E-19	gi|802691164|ref|XP_012082932.1|PREDICTED: uncharacterized protein LOC105642645 isoform X1 [Jatropha curcas]	GO:0016020, GO:0016021
lcl|ORF6_LIEC01000078.1_44938_45507	189	89.7373	1.29685E-18	gi|902226382|gb|KNA20343.1|hypothetical protein SOVF_052730 [Spinacia oleracea]	GO:0016020, GO:0016021
lcl|ORF6_LIEC01000078.1_44938_45507	189	83.9593	6.25894E-17	gi|567904110|ref|XP_006444543.1|hypothetical protein CICLE_v10021807mg [Citrus clementina]	GO:0016020, GO:0016021
lcl|ORF6_LIEC01000078.1_44938_45507	189	85.1149	7.88383E-17	gi|255548381|ref|XP_002515247.1|PREDICTED: uncharacterized protein LOC8267307 isoform X2 [Ricinus communis]	GO:0016020, GO:0016021
lcl|ORF7_LIEC01000078.1_59752_60504	250	207.223	4.60224E-60	gi|731336749|ref|XP_010679426.1|PREDICTED: probable glycerol-3-phosphate acyltransferase 3 [Beta vulgaris subsp. vulgaris]	GO:0008152, GO:0016746, GO:0016020, GO:0016021
lcl|ORF7_LIEC01000078.1_59752_60504	250	198.364	1.27482E-56	gi|356503944|ref|XP_003520759.1|PREDICTED: probable glycerol-3-phosphate acyltransferase 2 [Glycine max]	GO:0008152, GO:0016746, GO:0010143, GO:0090447, GO:0016020, GO:0016791, GO:0016021, GO:0016311
lcl|ORF7_LIEC01000078.1_59752_60504	250	197.593	1.31373E-56	gi|734356490|gb|KHN14142.1|Putative glycerol-3-phosphate acyltransferase 2 [Glycine soja]	GO:0008152, GO:0016746, GO:0016020, GO:0016021, GO:0016740, GO:0004366
lcl|ORF7_LIEC01000078.1_59752_60504	250	196.823	5.15347E-56	gi|566158901|ref|XP_002301527.2|hypothetical protein POPTR_0002s19350g [Populus trichocarpa]	GO:0008152, GO:0016746, GO:0090447, GO:0010143, GO:0016020, GO:0016791, GO:0016021, GO:0016311
lcl|ORF8_LIEC01000078.1_61339_62109	256	275.404	3.76886E-86	gi|731336749|ref|XP_010679426.1|PREDICTED: probable glycerol-3-phosphate acyltransferase 3 [Beta vulgaris subsp. vulgaris]	GO:0008152, GO:0016746, GO:0016020, GO:0016021
lcl|ORF8_LIEC01000078.1_61339_62109	256	268.085	8.01437E-85	gi|643716661|gb|KDP28287.1|hypothetical protein JCGZ_14058 [Jatropha curcas]	GO:0008152, GO:0016746, GO:0016020, GO:0016021
lcl|ORF8_LIEC01000078.1_61339_62109	256	270.396	1.1042E-84	gi|223545726|gb|EEF47230.1|Glycerol-3-phosphate acyltransferase, putative [Ricinus communis]	GO:0008152, GO:0016746, GO:0016740, GO:0004366
lcl|ORF8_LIEC01000078.1_61339_62109	256	271.552	1.24735E-84	gi|566158901|ref|XP_002301527.2|hypothetical protein POPTR_0002s19350g [Populus trichocarpa]	GO:0008152, GO:0016746, GO:0090447, GO:0010143, GO:0016020, GO:0016791, GO:0016021, GO:0016311
lcl|ORF10_LIEC01000078.1_38837_39361	174	212.616	4.72812E-64	gi|731395754|ref|XP_010652278.1|PREDICTED: uncharacterized protein LOC100258835 isoform X2 [Vitis vinifera]	GO:0008270, GO:0003676
lcl|ORF11_LIEC01000078.1_63404_65209	601	723.005	0.0	gi|731336858|ref|XP_010679482.1|PREDICTED: probable pectinesterase/pectinesterase inhibitor [Beta vulgaris subsp. vulgaris]	GO:0004857, GO:0005618, GO:0043086, GO:0016020, GO:0045330, GO:0016021, GO:0030599, GO:0042545, GO:0045490, GO:0016787
lcl|ORF11_LIEC01000078.1_63404_65209	601	526.554	1.16918E-178	gi|703080423|ref|XP_010091418.1|putative pectinesterase/pectinesterase inhibitor 21 [Morus notabilis]	GO:0004857, GO:0005618, GO:0043086, GO:0045330, GO:0030599, GO:0045490, GO:0042545, GO:0016787	XP_010091418.1, EXB44455.1
lcl|ORF11_LIEC01000078.1_63404_65209	601	525.783	2.11767E-178	gi|778698533|ref|XP_004149498.2|PREDICTED: pectinesterase-like [Cucumis sativus]	GO:0004857, GO:0005618, GO:0043086, GO:0045330, GO:0030599, GO:0042545, GO:0045490, GO:0016787
lcl|ORF11_LIEC01000078.1_63404_65209	601	523.472	1.65833E-177	gi|225432177|ref|XP_002275000.1|PREDICTED: pectinesterase [Vitis vinifera]	GO:0004857, GO:0005618, GO:0043086, GO:0016020, GO:0045330, GO:0016021, GO:0046910, GO:0030599, GO:0042545, GO:0045490, GO:0071944, GO:0016787
lcl|ORF12_LIEC01000078.1_68320_66791	509	307.76	8.79511E-94	gi|731395856|ref|XP_010652311.1|PREDICTED: uncharacterized protein LOC100253767 [Vitis vinifera]	GO:0010468, GO:0005777
lcl|ORF12_LIEC01000078.1_68320_66791	509	306.605	2.8236E-93	gi|823187606|ref|XP_012490239.1|PREDICTED: uncharacterized protein LOC105802882 [Gossypium raimondii]	GO:0010468, GO:0005777
lcl|ORF12_LIEC01000078.1_68320_66791	509	304.679	1.34333E-92	gi|728848969|gb|KHG28412.1|Limkain-b1 [Gossypium arboreum]	GO:0010468, GO:0005777
lcl|ORF1_LIEC01000079.1_10645_11709	354	286.189	3.61157E-91	gi|359496399|ref|XP_003635227.1|PREDICTED: dirigent protein 25-like [Vitis vinifera]	GO:0050790, GO:0009699, GO:0042349
lcl|ORF2_LIEC01000079.1_5548_5054	164	134.035	6.12759E-36	gi|802552786|ref|XP_012064971.1|PREDICTED: aquaporin TIP1-1-like [Jatropha curcas]	GO:0016020, GO:0016021, GO:0006810, GO:0005215
lcl|ORF2_LIEC01000079.1_5548_5054	164	129.798	1.47647E-35	gi|941507956|gb|ALK82467.1|tonoplast intrinsic protein 1;1, partial [Salix purpurea]	GO:0016020, GO:0016021, GO:0006810, GO:0005215
lcl|ORF2_LIEC01000079.1_5548_5054	164	132.88	1.49913E-35	gi|255580588|ref|XP_002531118.1|PREDICTED: aquaporin TIP1-3 [Ricinus communis]	GO:0016020, GO:0016021, GO:0006810, GO:0005215
lcl|ORF2_LIEC01000079.1_5548_5054	164	131.724	5.10234E-35	gi|702480958|ref|XP_010033163.1|PREDICTED: aquaporin TIP1-3 [Eucalyptus grandis]	GO:0016020, GO:0016021, GO:0006810, GO:0005215
lcl|ORF2_LIEC01000079.1_5548_5054	164	130.568	1.45562E-34	gi|695065524|ref|XP_009421351.1|PREDICTED: probable aquaporin TIP1-2 [Musa acuminata subsp. malaccensis]	GO:0016020, GO:0016021, GO:0006810, GO:0005215
lcl|ORF2_LIEC01000079.1_5548_5054	164	129.413	3.59613E-34	gi|702271789|ref|XP_010043596.1|PREDICTED: aquaporin TIP1-3 [Eucalyptus grandis]	GO:0016020, GO:0016021, GO:0006810, GO:0005215
lcl|ORF2_LIEC01000079.1_5548_5054	164	128.642	3.67458E-34	gi|363991342|gb|AEW46425.1|putative tonoplast intrinsic protein 1.1, partial [Populus deltoides x Populus x canadensis]	GO:0016020, GO:0016021, GO:0006810, GO:0005215
lcl|ORF3_LIEC01000079.1_11282_10656	208	67.3958	7.10515E-10	gi|186503852|ref|NP_001118404.1|hypothetical protein AT2G28671 [Arabidopsis thaliana]	GO:0008150, GO:0005575, GO:0003674	AEC08156.1, NP_001118404.1
lcl|ORF4_LIEC01000079.1_6068_5409	219	78.9518	1.49783E-14	gi|473759945|gb|EMS45815.1|putative aquaporin TIP1-1 [Triticum urartu]	GO:0016020, GO:0016021, GO:0006810, GO:0005215
lcl|ORF4_LIEC01000079.1_6068_5409	219	78.9518	1.62686E-14	gi|475558294|gb|EMT13047.1|Putative aquaporin TIP1-1 [Aegilops tauschii]	GO:0016020, GO:0016021, GO:0006810, GO:0005215
lcl|ORF4_LIEC01000079.1_6068_5409	219	79.337	2.29764E-14	gi|674649721|dbj|BAP33938.1|aquaporin [Triticum aestivum]	GO:0016020, GO:0016021, GO:0006810, GO:0005215
lcl|ORF4_LIEC01000079.1_6068_5409	219	79.337	2.29764E-14	gi|520936|emb|CAA56553.1|gamma-TIP-like protein [Hordeum vulgare subsp. vulgare]	GO:0016020, GO:0016021, GO:0006810, GO:0005215
lcl|ORF4_LIEC01000079.1_6068_5409	219	79.337	2.36931E-14	gi|4099406|gb|AAD10494.1|gamma-type tonoplast intrinsic protein [Triticum aestivum]	GO:0016020, GO:0016021, GO:0006810, GO:0005215
lcl|ORF4_LIEC01000079.1_6068_5409	219	74.3294	1.62719E-12	gi|242036929|ref|XP_002465859.1|hypothetical protein SORBIDRAFT_01g047140 [Sorghum bicolor]	GO:0009705, GO:0016020, GO:0016021, GO:0009992, GO:0015793, GO:0015254, GO:0042807, GO:0034220, GO:0015250, GO:0006810, GO:0006833, GO:0005887, GO:0005215
lcl|ORF4_LIEC01000079.1_6068_5409	219	73.9442	2.19818E-12	gi|1044575061|ref|XP_017424211.1|PREDICTED: aquaporin TIP1-3-like [Vigna angularis]	GO:0016020, GO:0016021, GO:0006810, GO:0005215
lcl|ORF3_LIEC01000080.1_3154_2300	284	177.948	4.2613E-48	gi|928240912|gb|ALE71299.1|transcription factor WRKY33 [Lindera glauca]	GO:0003700, GO:0006355, GO:0043565
lcl|ORF3_LIEC01000080.1_3154_2300	284	177.178	6.89132E-48	gi|870853542|gb|KMT05423.1|hypothetical protein BVRB_7g175500 [Beta vulgaris subsp. vulgaris]	GO:0003700, GO:0006355, GO:0043565
lcl|ORF3_LIEC01000080.1_3154_2300	284	175.252	2.38402E-47	gi|802659175|ref|XP_012080808.1|PREDICTED: probable WRKY transcription factor 33 [Jatropha curcas]	GO:0003700, GO:0006355, GO:0043565	XP_012080808.1, AGJ52153.1, KDP30659.1
lcl|ORF3_LIEC01000080.1_3154_2300	284	171.4	1.08475E-45	gi|902142215|gb|KNA04751.1|hypothetical protein SOVF_196780 isoform A [Spinacia oleracea]	GO:0003700, GO:0006355, GO:0043565
lcl|ORF3_LIEC01000080.1_3154_2300	284	171.014	1.20584E-45	gi|902142216|gb|KNA04752.1|hypothetical protein SOVF_196780 isoform B [Spinacia oleracea]	GO:0003700, GO:0006355, GO:0043565
lcl|ORF1_LIEC01000081.1_29060_29548	163	315.464	1.63511E-108	gi|371780085|emb|CBZ39500.1|td1TL1 protein, partial [Triticum turgidum subsp. durum]	GO:0000166, GO:0005524
lcl|ORF1_LIEC01000081.1_29060_29548	163	313.923	1.40333E-106	gi|803483323|gb|AKB08894.1|heat shock protein 70, partial [Cenchrus americanus]	GO:0000166, GO:0005524
lcl|ORF1_LIEC01000081.1_29060_29548	163	319.316	5.02699E-106	gi|508715658|gb|EOY07555.1|Heat shock cognate protein 70-1 isoform 2, partial [Theobroma cacao]	GO:0000166, GO:0005524
lcl|ORF1_LIEC01000081.1_29060_29548	163	309.301	1.08686E-105	gi|908374130|gb|AKT44444.1|heat shock cognate 70 kDa protein, partial [Kandelia candel]	GO:0000166, GO:0005524
lcl|ORF1_LIEC01000081.1_29060_29548	163	315.079	1.72549E-105	gi|604342686|gb|EYU41710.1|hypothetical protein MIMGU_mgv1a022248mg, partial [Erythranthe guttata]	GO:0000166, GO:0005524
lcl|ORF1_LIEC01000081.1_29060_29548	163	308.531	2.60385E-105	gi|908374136|gb|AKT44447.1|heat shock cognate 70 kDa protein, partial [Kandelia obovata]	GO:0000166, GO:0005524
lcl|ORF1_LIEC01000081.1_29060_29548	163	313.923	7.45717E-105	gi|922484142|ref|XP_013639381.1|PREDICTED: probable mediator of RNA polymerase II transcription subunit 37e, partial [Brassica oleracea var. oleracea]	GO:0000166, GO:0005524
lcl|ORF2_LIEC01000081.1_11067_9193	624	441.81	5.36376E-142	gi|225440318|ref|XP_002269811.1|PREDICTED: uncharacterized protein LOC100266589 [Vitis vinifera]	GO:0016020, GO:0016021
lcl|ORF2_LIEC01000081.1_11067_9193	624	434.106	3.24967E-139	gi|595838505|ref|XP_007207662.1|hypothetical protein PRUPE_ppa022399mg [Prunus persica]	GO:0016020, GO:0016021
lcl|ORF2_LIEC01000081.1_11067_9193	624	422.935	1.04225E-134	gi|641824367|gb|KDO43708.1|hypothetical protein CISIN_1g003403mg [Citrus sinensis]	GO:0016020, GO:0016021, GO:0006810, GO:0005886
lcl|ORF2_LIEC01000081.1_11067_9193	624	420.239	1.271E-133	gi|567872879|ref|XP_006429029.1|hypothetical protein CICLE_v10011084mg [Citrus clementina]	GO:0016020, GO:0016021, GO:0006810, GO:0005886
lcl|ORF2_LIEC01000081.1_11067_9193	624	414.075	4.67417E-133	gi|508715666|gb|EOY07563.1|Uncharacterized protein TCM_021965 [Theobroma cacao]	GO:0016020, GO:0016021
lcl|ORF3_LIEC01000081.1_5151_4564	195	160.229	3.85623E-42	gi|567872879|ref|XP_006429029.1|hypothetical protein CICLE_v10011084mg [Citrus clementina]	GO:0016020, GO:0016021, GO:0006810, GO:0005886
lcl|ORF3_LIEC01000081.1_5151_4564	195	147.902	1.58363E-41	gi|566175158|ref|XP_002308143.2|hypothetical protein POPTR_0006s08190g [Populus trichocarpa]	GO:0016020, GO:0016021
lcl|ORF3_LIEC01000081.1_5151_4564	195	157.532	3.48434E-41	gi|641824367|gb|KDO43708.1|hypothetical protein CISIN_1g003403mg [Citrus sinensis]	GO:0016020, GO:0016021, GO:0006810, GO:0005886
lcl|ORF3_LIEC01000081.1_5151_4564	195	143.28	2.12352E-39	gi|763749542|gb|KJB16981.1|hypothetical protein B456_002G258600 [Gossypium raimondii]	GO:0016020, GO:0016021
lcl|ORF5_LIEC01000081.1_12068_11451	205	187.193	1.53267E-56	gi|763749542|gb|KJB16981.1|hypothetical protein B456_002G258600 [Gossypium raimondii]	GO:0016020, GO:0016021
lcl|ORF5_LIEC01000081.1_12068_11451	205	197.593	2.42943E-55	gi|567872879|ref|XP_006429029.1|hypothetical protein CICLE_v10011084mg [Citrus clementina]	GO:0016020, GO:0016021, GO:0006810, GO:0005886
lcl|ORF5_LIEC01000081.1_12068_11451	205	196.052	6.74832E-55	gi|641824367|gb|KDO43708.1|hypothetical protein CISIN_1g003403mg [Citrus sinensis]	GO:0016020, GO:0016021, GO:0006810, GO:0005886
lcl|ORF6_LIEC01000081.1_4286_2472	604	335.109	6.71667E-103	gi|508715666|gb|EOY07563.1|Uncharacterized protein TCM_021965 [Theobroma cacao]	GO:0016020, GO:0016021
lcl|ORF6_LIEC01000081.1_4286_2472	604	338.961	1.01059E-102	gi|641824367|gb|KDO43708.1|hypothetical protein CISIN_1g003403mg [Citrus sinensis]	GO:0016020, GO:0016021, GO:0006810, GO:0005886
lcl|ORF6_LIEC01000081.1_4286_2472	604	338.191	1.33953E-102	gi|595838505|ref|XP_007207662.1|hypothetical protein PRUPE_ppa022399mg [Prunus persica]	GO:0016020, GO:0016021
lcl|ORF6_LIEC01000081.1_4286_2472	604	337.421	3.80904E-102	gi|567872879|ref|XP_006429029.1|hypothetical protein CICLE_v10011084mg [Citrus clementina]	GO:0016020, GO:0016021, GO:0006810, GO:0005886
lcl|ORF6_LIEC01000081.1_4286_2472	604	333.183	9.77506E-101	gi|255581111|ref|XP_002531370.1|PREDICTED: uncharacterized protein LOC8281884 [Ricinus communis]	GO:0016020, GO:0016021
lcl|ORF6_LIEC01000081.1_4286_2472	604	329.331	2.96424E-99	gi|566186091|ref|XP_002313448.2|hypothetical protein POPTR_0009s03390g [Populus trichocarpa]	GO:0016020, GO:0016021
lcl|ORF1_LIEC01000082.1_4003_5721	572	961.444	0.0	gi|902217774|gb|KNA17871.1|hypothetical protein SOVF_075990 [Spinacia oleracea]	GO:0008460, GO:0009225
lcl|ORF1_LIEC01000082.1_4003_5721	572	959.518	0.0	gi|734413491|gb|KHN36936.1|Putative rhamnose biosynthetic enzyme 1 [Glycine soja]	GO:0050377, GO:0016829
lcl|ORF1_LIEC01000082.1_4003_5721	572	958.362	0.0	gi|702377250|ref|XP_010062770.1|PREDICTED: trifunctional UDP-glucose 4,6-dehydratase/UDP-4-keto-6-deoxy-D-glucose 3,5-epimerase/UDP-4-keto-L-rhamnose-reductase RHM1 [Eucalyptus grandis]	GO:0008460, GO:0009225
lcl|ORF2_LIEC01000082.1_7382_6912	156	162.155	2.5315E-43	gi|566194786|ref|XP_002317562.2|hypothetical protein POPTR_0011s10490g [Populus trichocarpa]	GO:0003824, GO:0003825, GO:0005992
lcl|ORF2_LIEC01000082.1_7382_6912	156	162.155	2.70226E-43	gi|949801573|gb|ALN13334.1|trehalose-6-phosphate synthase-1 [Hevea brasiliensis]	GO:0003824, GO:0003825, GO:0005992
lcl|ORF2_LIEC01000082.1_7382_6912	156	161.384	4.43038E-43	gi|802621692|ref|XP_012076093.1|PREDICTED: alpha,alpha-trehalose-phosphate synthase [UDP-forming] 1-like isoform X1 [Jatropha curcas]	GO:0003824, GO:0003825, GO:0005992
lcl|ORF2_LIEC01000082.1_7382_6912	156	159.073	2.73855E-42	gi|703088109|ref|XP_010093449.1|Alpha,alpha-trehalose-phosphate synthase [UDP-forming] 1 [Morus notabilis]	GO:0003824, GO:0003825, GO:0005992	XP_010093449.1, EXB54073.1
lcl|ORF2_LIEC01000082.1_7382_6912	156	157.918	8.57766E-42	gi|449456557|ref|XP_004146015.1|PREDICTED: alpha,alpha-trehalose-phosphate synthase [UDP-forming] 1-like [Cucumis sativus]	GO:0003824, GO:0003825, GO:0005992
lcl|ORF1_LIEC01000084.1_14982_15695	237	58.151	3.00395E-6	gi|902035665|gb|KNA02626.1|hypothetical protein SOVF_216910 [Spinacia oleracea]	GO:0008270, GO:0046872
lcl|ORF1_LIEC01000084.1_14982_15695	237	57.3806	5.56021E-6	gi|734364163|gb|KHN17146.1|Hypothetical protein glysoja_011620 [Glycine soja]	GO:0008270, GO:0046872
lcl|ORF1_LIEC01000084.1_14982_15695	237	55.4546	2.42757E-5	gi|922396329|ref|XP_003591881.2|zinc finger, C3HC4 type (RING finger) protein [Medicago truncatula]	GO:0008270, GO:0046872
lcl|ORF2_LIEC01000084.1_17893_19842	649	870.922	0.0	gi|223525789|gb|EEF28236.1|protein binding protein, putative [Ricinus communis]	GO:0008270, GO:0046872
lcl|ORF2_LIEC01000084.1_17893_19842	649	868.226	0.0	gi|802550974|ref|XP_012093273.1|PREDICTED: uncharacterized protein LOC105650917 [Jatropha curcas]	GO:0008270, GO:0046872
lcl|ORF2_LIEC01000084.1_17893_19842	649	858.21	0.0	gi|703095969|ref|XP_010095688.1|Uncharacterized protein L484_012261 [Morus notabilis]	GO:0008270, GO:0046872	XP_010095688.1, EXB61827.1
lcl|ORF4_LIEC01000084.1_665_0	222	357.451	2.30485E-123	gi|52694880|gb|AAU85591.1|phenylalanine ammonia-lyase, partial [Olea europaea]	GO:0003824, GO:0016829, GO:0016841
lcl|ORF4_LIEC01000084.1_665_0	222	372.089	2.48269E-123	gi|237682387|gb|ACR10243.1|phenylalanine ammonia-lyase, partial [Canarium album]	GO:0006559, GO:0005737, GO:0003824, GO:0016829, GO:0009698, GO:0016841, GO:0045548, GO:0009800
lcl|ORF4_LIEC01000084.1_665_0	222	363.999	3.11182E-123	gi|164454787|dbj|BAF96940.1|phenylalanine ammonia lyase, partial [Nicotiana tabacum]	GO:0005737, GO:0006559, GO:0003824, GO:0016829, GO:0009698, GO:0016841, GO:0045548, GO:0009800
lcl|ORF4_LIEC01000084.1_665_0	222	355.91	5.60286E-123	gi|590122841|gb|AHL27351.1|phenylalanine ammonia-lyase, partial [Glycine max]	GO:0003824, GO:0016829, GO:0016841
lcl|ORF4_LIEC01000084.1_665_0	222	369.007	8.45319E-123	gi|115325615|gb|ABI93975.1|putative phenylalanine ammonia-lyase, partial [Rhizophora mangle]	GO:0006559, GO:0005737, GO:0003824, GO:0016829, GO:0009698, GO:0016841, GO:0009800, GO:0045548
lcl|ORF4_LIEC01000084.1_665_0	222	354.369	2.54355E-122	gi|590122853|gb|AHL27357.1|phenylalanine ammonia-lyase, partial [Glycine soja]	GO:0003824, GO:0016829, GO:0016841
lcl|ORF4_LIEC01000084.1_665_0	222	373.629	4.00173E-122	gi|604334457|gb|EYU38541.1|hypothetical protein MIMGU_mgv1a001582mg [Erythranthe guttata]	GO:0005737, GO:0006559, GO:0003824, GO:0016829, GO:0009698, GO:0016841, GO:0045548, GO:0009800
lcl|ORF4_LIEC01000084.1_665_0	222	370.933	4.64487E-122	gi|374719830|gb|AEZ67457.1|phenylalanine ammonia-lyase [Perilla frutescens]	GO:0006559, GO:0005737, GO:0003824, GO:0016829, GO:0009698, GO:0016841, GO:0045548, GO:0009800
lcl|ORF4_LIEC01000084.1_665_0	222	370.933	5.18799E-122	gi|408777485|gb|AFU90757.1|phenylalanine ammonia-lyase [Epimedium sagittatum]	GO:0006559, GO:0005737, GO:0003824, GO:0016829, GO:0009698, GO:0016841, GO:0009800, GO:0045548
lcl|ORF5_LIEC01000084.1_2158_1658	166	173.711	5.83783E-52	gi|194740610|gb|ACF94719.1|phenylalanine ammonia lyase, partial [Robinia pseudoacacia]	GO:0003824, GO:0016829
lcl|ORF5_LIEC01000084.1_2158_1658	166	174.096	6.75246E-50	gi|593799432|ref|XP_007162754.1|hypothetical protein PHAVU_001G1777001g, partial [Phaseolus vulgaris]	GO:0005737, GO:0006559, GO:0003824, GO:0016829, GO:0009698, GO:0016841, GO:0045548, GO:0009800
lcl|ORF5_LIEC01000084.1_2158_1658	166	177.948	3.19602E-49	gi|657305032|gb|AID51445.1|phenylalanine ammonia-lyase 2 [Astragalus membranaceus]	GO:0005737, GO:0006559, GO:0003824, GO:0016829, GO:0009698, GO:0016841, GO:0009800, GO:0045548
lcl|ORF5_LIEC01000084.1_2158_1658	166	176.792	9.91397E-49	gi|7208616|gb|AAF40224.1|AF237955_1phenylalanine ammonia-lyase 2 [Rubus idaeus]	GO:0006559, GO:0005737, GO:0003824, GO:0016829, GO:0009698, GO:0016841, GO:0045548, GO:0009800
lcl|ORF3_LIEC01000085.1_42171_42629	152	91.6633	4.75193E-21	gi|641856307|gb|KDO75087.1|hypothetical protein CISIN_1g0118531mg, partial [Citrus sinensis]	GO:0046872
lcl|ORF3_LIEC01000085.1_42171_42629	152	96.6709	1.38338E-20	gi|731372550|ref|XP_010666382.1|PREDICTED: zinc finger CCCH domain-containing protein 32 isoform X1 [Beta vulgaris subsp. vulgaris]	GO:0046872
lcl|ORF3_LIEC01000085.1_42171_42629	152	96.2857	1.46773E-20	gi|731372552|ref|XP_010666383.1|PREDICTED: zinc finger CCCH domain-containing protein 32 isoform X2 [Beta vulgaris subsp. vulgaris]	GO:0046872
lcl|ORF3_LIEC01000085.1_42171_42629	152	95.1301	4.43336E-20	gi|734434281|gb|KHN47309.1|Zinc finger CCCH domain-containing protein 32 [Glycine soja]	GO:0046872, GO:0016740
lcl|ORF3_LIEC01000085.1_42171_42629	152	93.5893	1.49542E-19	gi|356546492|ref|XP_003541660.1|PREDICTED: zinc finger CCCH domain-containing protein 34-like [Glycine max]	GO:0046872
lcl|ORF5_LIEC01000085.1_44958_44140	272	177.563	6.44367E-53	gi|508714949|gb|EOY06846.1|Cysteine-rich RLK (RECEPTOR-like protein kinase) 8, putative [Theobroma cacao]	GO:0016310, GO:0016301
lcl|ORF5_LIEC01000085.1_44958_44140	272	194.126	1.48853E-52	gi|396582343|gb|AFN88207.1|integrase core domain containing protein [Phaseolus vulgaris]	GO:0015074, GO:0003676
lcl|ORF5_LIEC01000085.1_44958_44140	272	192.2	6.14269E-52	gi|113205323|gb|AAT38747.2|Polyprotein, putative [Solanum demissum]	GO:0008270, GO:0046872, GO:0015074, GO:0003676
lcl|ORF11_LIEC01000085.1_7517_6801	238	239.195	4.97414E-73	gi|147782994|emb|CAN64243.1|hypothetical protein VITISV_038459 [Vitis vinifera]	GO:0015074, GO:0003676
lcl|ORF11_LIEC01000085.1_7517_6801	238	236.113	1.45066E-69	gi|147854125|emb|CAN81294.1|hypothetical protein VITISV_003263 [Vitis vinifera]	GO:0015074, GO:0003676
lcl|ORF11_LIEC01000085.1_7517_6801	238	235.343	2.03243E-68	gi|147784677|emb|CAN63777.1|hypothetical protein VITISV_043745 [Vitis vinifera]	GO:0008270, GO:0046872, GO:0015074, GO:0003676
lcl|ORF11_LIEC01000085.1_7517_6801	238	237.269	3.47176E-68	gi|147789763|emb|CAN76317.1|hypothetical protein VITISV_012360 [Vitis vinifera]	GO:0008270, GO:0046872, GO:0015074, GO:0003676
lcl|ORF11_LIEC01000085.1_7517_6801	238	227.639	4.99458E-68	gi|147810126|emb|CAN69203.1|hypothetical protein VITISV_023039 [Vitis vinifera]	GO:0015074, GO:0003676
lcl|ORF11_LIEC01000085.1_7517_6801	238	226.868	1.75261E-67	gi|147859483|emb|CAN81433.1|hypothetical protein VITISV_010698 [Vitis vinifera]	GO:0015074, GO:0003676
lcl|ORF12_LIEC01000085.1_50128_49172	318	176.022	4.03005E-49	gi|147853206|emb|CAN78552.1|hypothetical protein VITISV_003244 [Vitis vinifera]	GO:0003677, GO:0003700, GO:0006351, GO:0006355, GO:0005634
lcl|ORF12_LIEC01000085.1_50128_49172	318	172.17	1.20544E-47	gi|661897180|emb|CDO98892.1|unnamed protein product [Coffea canephora]	GO:0003677, GO:0003700, GO:0006351, GO:0006355, GO:0005634
lcl|ORF12_LIEC01000085.1_50128_49172	318	167.548	5.50206E-46	gi|508714550|gb|EOY06447.1|AP2/ERF domain-containing transcription factor, putative [Theobroma cacao]	GO:0003677, GO:0010582, GO:0003700, GO:0010451, GO:0006351, GO:0009908, GO:0006355, GO:0044212, GO:0010102, GO:0010432, GO:0005634
lcl|ORF1_LIEC01000086.1_5336_6097	253	259.61	7.66926E-79	gi|802541920|ref|XP_012080768.1|PREDICTED: KH domain-containing protein At4g18375 isoform X2 [Jatropha curcas]	GO:0003723, GO:0003676
lcl|ORF1_LIEC01000086.1_5336_6097	253	258.84	8.24458E-79	gi|1044572145|ref|XP_017422606.1|PREDICTED: KH domain-containing protein HEN4 [Vigna angularis]	GO:0003723, GO:0003676
lcl|ORF1_LIEC01000086.1_5336_6097	253	259.225	1.09661E-78	gi|920698142|gb|KOM41367.1|hypothetical protein LR48_Vigan04g156500 [Vigna angularis]	GO:0003723, GO:0003676
lcl|ORF1_LIEC01000086.1_5336_6097	253	256.914	7.11533E-78	gi|508776332|gb|EOY23588.1|RNA-binding KH domain-containing protein [Theobroma cacao]	GO:0003723, GO:0010286, GO:0010468, GO:0006970, GO:0003676
lcl|ORF1_LIEC01000086.1_5336_6097	253	256.144	8.65018E-78	gi|593268660|ref|XP_007136507.1|hypothetical protein PHAVU_009G051000g [Phaseolus vulgaris]	GO:0003723, GO:0003676
lcl|ORF2_LIEC01000086.1_6794_7285	163	161.77	2.11867E-43	gi|224135123|ref|XP_002321989.1|hypothetical protein POPTR_0015s01350g [Populus trichocarpa]	GO:0003723, GO:0003676
lcl|ORF2_LIEC01000086.1_6794_7285	163	158.303	2.82147E-42	gi|661882259|emb|CDP14085.1|unnamed protein product [Coffea canephora]	GO:0003723, GO:0003676
lcl|ORF2_LIEC01000086.1_6794_7285	163	157.532	5.83502E-42	gi|566196405|ref|XP_002317787.2|hypothetical protein POPTR_0012s02430g [Populus trichocarpa]	GO:0003723, GO:0003676
lcl|ORF2_LIEC01000087.1_24823_25503	226	271.166	1.73689E-89	gi|641844011|gb|KDO62907.1|hypothetical protein CISIN_1g0074281mg, partial [Citrus sinensis]	GO:0000166, GO:0000165, GO:0004707, GO:0016310, GO:0004672, GO:0016740, GO:0016301, GO:0004674, GO:0005524, GO:0005622, GO:0006468
lcl|ORF2_LIEC01000087.1_24823_25503	226	280.026	2.08746E-87	gi|802573696|ref|XP_012068439.1|PREDICTED: mitogen-activated protein kinase 9-like [Jatropha curcas]	GO:0000166, GO:0000165, GO:0004707, GO:0016310, GO:0004672, GO:0016740, GO:0016301, GO:0004674, GO:0005524, GO:0006468, GO:0005622
lcl|ORF2_LIEC01000087.1_24823_25503	226	278.1	3.51032E-87	gi|566196799|ref|XP_002317882.2|hypothetical protein POPTR_0012s04590g [Populus trichocarpa]	GO:0000166, GO:0000165, GO:0004707, GO:0016310, GO:0004672, GO:0016740, GO:0016301, GO:0004674, GO:0005524, GO:0006468, GO:0005622
lcl|ORF2_LIEC01000087.1_24823_25503	226	266.544	2.09557E-86	gi|641844007|gb|KDO62903.1|hypothetical protein CISIN_1g0074281mg, partial [Citrus sinensis]	GO:0000166, GO:0000165, GO:0004707, GO:0016310, GO:0004672, GO:0016740, GO:0016301, GO:0004674, GO:0005524, GO:0006468, GO:0005622
lcl|ORF4_LIEC01000087.1_5297_6106	269	88.5817	2.48467E-16	gi|359494525|ref|XP_002268838.2|PREDICTED: cyclin-T1-5 [Vitis vinifera]	GO:1901409, GO:0016538, GO:0000307, GO:0045737, GO:0005634, GO:0045944
lcl|ORF5_LIEC01000087.1_53033_52455	192	132.494	3.80223E-35	gi|297734258|emb|CBI15505.3|unnamed protein product, partial [Vitis vinifera]	GO:0016020, GO:0016021
lcl|ORF5_LIEC01000087.1_53033_52455	192	131.339	1.10355E-34	gi|567919392|ref|XP_006451702.1|hypothetical protein CICLE_v10009323mg [Citrus clementina]	GO:0016020, GO:0016021
lcl|ORF6_LIEC01000087.1_39770_39003	255	100.138	3.1914E-22	gi|357489551|ref|XP_003615063.1|transmembrane protein, putative [Medicago truncatula]	GO:0016021	XP_003615063.1, AES98021.1
lcl|ORF1_LIEC01000088.1_4708_3893	271	114.775	8.59988E-28	gi|870868738|gb|KMT19541.1|hypothetical protein BVRB_1g011620 [Beta vulgaris subsp. vulgaris]	GO:0016020, GO:0016021
lcl|ORF1_LIEC01000088.1_4708_3893	271	117.857	9.53367E-27	gi|595796284|ref|XP_007201130.1|hypothetical protein PRUPE_ppa017117mg [Prunus persica]	GO:0016020, GO:0016021
lcl|ORF6_LIEC01000094.1_7363_6860	167	132.494	5.15185E-33	gi|902150397|gb|KNA05415.1|hypothetical protein SOVF_190600, partial [Spinacia oleracea]	GO:0008270, GO:0003676
lcl|ORF8_LIEC01000094.1_2919_940	659	681.789	0.0	gi|508777376|gb|EOY24632.1|GRAS family transcription factor [Theobroma cacao]	GO:0006351, GO:0006355
lcl|ORF8_LIEC01000094.1_2919_940	659	680.248	0.0	gi|823213747|ref|XP_012439614.1|PREDICTED: scarecrow-like protein 28 [Gossypium raimondii]	GO:0006351, GO:0006355
lcl|ORF8_LIEC01000094.1_2919_940	659	673.315	0.0	gi|255537295|ref|XP_002509714.1|PREDICTED: scarecrow-like protein 28 [Ricinus communis]	GO:0006351, GO:0006355
lcl|ORF6_LIEC01000095.1_29090_29995	301	478.019	8.75508E-159	gi|728841638|gb|KHG21081.1|Elongation factor Ts [Gossypium arboreum]	GO:0003746, GO:0006414
lcl|ORF7_LIEC01000095.1_37924_37238	228	58.151	2.73125E-6	gi|703105680|ref|XP_010098306.1|hypothetical protein L484_023554 [Morus notabilis]	GO:0008270	EXB74810.1, XP_010098306.1
lcl|ORF8_LIEC01000095.1_22594_21878	238	127.102	6.71735E-30	gi|357507041|ref|XP_003623809.1|subtilisin-like serine protease [Medicago truncatula]	GO:0008233, GO:0006508, GO:0004252, GO:0008236, GO:0016787	XP_003623809.1, AES80027.1
lcl|ORF8_LIEC01000095.1_22594_21878	238	117.472	3.82047E-29	gi|357489551|ref|XP_003615063.1|transmembrane protein, putative [Medicago truncatula]	GO:0016021	XP_003615063.1, AES98021.1
lcl|ORF11_LIEC01000095.1_36287_35424	287	267.7	1.37806E-79	gi|147799987|emb|CAN72663.1|hypothetical protein VITISV_031849 [Vitis vinifera]	GO:0015074, GO:0003676
lcl|ORF11_LIEC01000095.1_36287_35424	287	268.085	1.6956E-78	gi|147785838|emb|CAN73074.1|hypothetical protein VITISV_032386 [Vitis vinifera]	GO:0015074, GO:0003676
lcl|ORF11_LIEC01000095.1_36287_35424	287	267.7	1.70134E-78	gi|147843218|emb|CAN80547.1|hypothetical protein VITISV_010898 [Vitis vinifera]	GO:0015074, GO:0003676
lcl|ORF11_LIEC01000095.1_36287_35424	287	267.7	2.50703E-78	gi|147781743|emb|CAN61179.1|hypothetical protein VITISV_032292 [Vitis vinifera]	GO:0015074, GO:0003676
lcl|ORF11_LIEC01000095.1_36287_35424	287	266.929	2.88563E-78	gi|147818045|emb|CAN76032.1|hypothetical protein VITISV_040150 [Vitis vinifera]	GO:0015074, GO:0003676
lcl|ORF11_LIEC01000095.1_36287_35424	287	267.7	3.05823E-78	gi|147828194|emb|CAN62074.1|hypothetical protein VITISV_001619 [Vitis vinifera]	GO:0016020, GO:0016021, GO:0015074, GO:0003676
lcl|ORF11_LIEC01000095.1_36287_35424	287	265.388	3.60565E-78	gi|147800871|emb|CAN71185.1|hypothetical protein VITISV_014270 [Vitis vinifera]	GO:0015074, GO:0003676
lcl|ORF11_LIEC01000095.1_36287_35424	287	268.085	3.971E-78	gi|147770065|emb|CAN65410.1|hypothetical protein VITISV_040416 [Vitis vinifera]	GO:0008270, GO:0004559, GO:0003824, GO:0015074, GO:0006013, GO:0015923, GO:0030246, GO:0004553, GO:0005975, GO:0003676
lcl|ORF11_LIEC01000095.1_36287_35424	287	268.085	4.13064E-78	gi|147768083|emb|CAN60609.1|hypothetical protein VITISV_036599 [Vitis vinifera]	GO:0015074, GO:0003676
lcl|ORF11_LIEC01000095.1_36287_35424	287	266.544	8.99292E-78	gi|147819451|emb|CAN74286.1|hypothetical protein VITISV_036410 [Vitis vinifera]	GO:0015074, GO:0003676
lcl|ORF1_LIEC01000097.1_972_1544	190	165.622	1.48558E-44	gi|870848156|gb|KMT00445.1|hypothetical protein BVRB_9g217470 [Beta vulgaris subsp. vulgaris]	GO:0005739, GO:0003690, GO:0006355
lcl|ORF1_LIEC01000097.1_972_1544	190	160.614	1.29361E-43	gi|661899058|emb|CDO97052.1|unnamed protein product [Coffea canephora]	GO:0005739, GO:0003690, GO:0006355
lcl|ORF1_LIEC01000097.1_972_1544	190	159.844	1.75885E-42	gi|902231209|gb|KNA22174.1|hypothetical protein SOVF_036490 [Spinacia oleracea]	GO:0005739, GO:0003690, GO:0006355
lcl|ORF1_LIEC01000097.1_972_1544	190	154.066	2.32944E-40	gi|976914936|gb|KVI00939.1|hypothetical protein Ccrd_020798 [Cynara cardunculus var. scolymus]	GO:0005739, GO:0003690, GO:0006355
lcl|ORF1_LIEC01000098.1_6748_6149	199	178.333	1.064E-50	gi|255570523|ref|XP_002526219.1|PREDICTED: 26S proteasome regulatory subunit 4 homolog B [Ricinus communis]	GO:0000166, GO:0005737, GO:0008233, GO:0006508, GO:0030163, GO:0016787, GO:0005524, GO:0008568
lcl|ORF1_LIEC01000098.1_6748_6149	199	177.563	2.31341E-50	gi|902170654|gb|KNA07873.1|hypothetical protein SOVF_167680 [Spinacia oleracea]	GO:0000166, GO:0005737, GO:0030163, GO:0005524, GO:0016787
lcl|ORF1_LIEC01000098.1_6748_6149	199	176.792	4.77032E-50	gi|922543295|ref|XP_013599400.1|PREDICTED: 26S proteasome regulatory subunit 4 homolog B-like [Brassica oleracea var. oleracea]	GO:0000166, GO:0005737, GO:0030163, GO:0016787, GO:0005524
lcl|ORF1_LIEC01000098.1_6748_6149	199	176.792	5.36247E-50	gi|11045086|emb|CAC14432.1|26S proteasome subunit 4-like protein [Brassica napus]	GO:0000166, GO:0005737, GO:0030163, GO:0000502, GO:0005524, GO:0016787
lcl|ORF1_LIEC01000098.1_6748_6149	199	176.792	5.89696E-50	gi|731347442|ref|XP_010684990.1|PREDICTED: 26S proteasome regulatory subunit 4 homolog A [Beta vulgaris subsp. vulgaris]	GO:0000166, GO:0005737, GO:0030163, GO:0005524, GO:0016787
lcl|ORF2_LIEC01000098.1_525_73	150	187.578	3.95759E-55	gi|508702055|gb|EOX93951.1|Kinase superfamily protein [Theobroma cacao]	GO:0000166, GO:0016310, GO:0004672, GO:0016301, GO:0004674, GO:0005524, GO:0006468
lcl|ORF2_LIEC01000098.1_525_73	150	186.037	5.00209E-55	gi|870840472|gb|KMS94830.1|hypothetical protein BVRB_014920, partial [Beta vulgaris subsp. vulgaris]	GO:0000166, GO:0004672, GO:0004674, GO:0005524, GO:0006468
lcl|ORF2_LIEC01000098.1_525_73	150	187.963	5.41016E-55	gi|778726913|ref|XP_011659181.1|PREDICTED: serine/threonine-protein kinase At3g07070-like [Cucumis sativus]	GO:0000166, GO:0004672, GO:0004674, GO:0005524, GO:0006468
lcl|ORF3_LIEC01000100.1_24286_26295	669	867.07	0.0	gi|225441900|ref|XP_002284417.1|PREDICTED: calcium-transporting ATPase 4, plasma membrane-type [Vitis vinifera]	GO:0000166, GO:0005516, GO:0046872, GO:0006816, GO:0016020, GO:0043231, GO:0016021, GO:0070588, GO:0016787, GO:0005388, GO:0006810, GO:0006811, GO:0005887, GO:0005524
lcl|ORF3_LIEC01000100.1_24286_26295	669	866.3	0.0	gi|147819471|emb|CAN61103.1|hypothetical protein VITISV_024946 [Vitis vinifera]	GO:0000166, GO:0046872, GO:0016020, GO:0006816, GO:0016021, GO:0005388, GO:0070588, GO:0006810, GO:0006811, GO:0005524, GO:0016787
lcl|ORF3_LIEC01000100.1_24286_26295	669	865.914	0.0	gi|566208619|ref|XP_006373727.1|hypothetical protein POPTR_0016s04240g [Populus trichocarpa]	GO:0000166, GO:0046872, GO:0016020, GO:0006816, GO:0016021, GO:0005388, GO:0070588, GO:0006810, GO:0006811, GO:0005524, GO:0016787
lcl|ORF3_LIEC01000100.1_24286_26295	669	865.144	0.0	gi|566208623|ref|XP_006373728.1|hypothetical protein POPTR_0016s04240g [Populus trichocarpa]	GO:0000166, GO:0046872, GO:0006816, GO:0016020, GO:0016021, GO:0005388, GO:0070588, GO:0006810, GO:0006811, GO:0016787, GO:0005524
lcl|ORF3_LIEC01000100.1_24286_26295	669	865.144	0.0	gi|356500521|ref|XP_003519080.1|PREDICTED: calcium-transporting ATPase 4, plasma membrane-type-like [Glycine max]	GO:0000166, GO:0005516, GO:0046872, GO:0006816, GO:0016020, GO:0016021, GO:0043231, GO:0070588, GO:0016787, GO:0005388, GO:0006810, GO:0006811, GO:0005887, GO:0005524
lcl|ORF3_LIEC01000100.1_24286_26295	669	864.374	0.0	gi|734406568|gb|KHN33994.1|Putative calcium-transporting ATPase 11, plasma membrane-type [Glycine soja]	GO:0000166, GO:0005516, GO:0046872, GO:0016020, GO:0006816, GO:0016021, GO:0005388, GO:0070588, GO:0006810, GO:0006811, GO:0005524, GO:0016787
lcl|ORF3_LIEC01000100.1_24286_26295	669	864.374	0.0	gi|566208621|ref|XP_002322655.2|hypothetical protein POPTR_0016s04240g [Populus trichocarpa]	GO:0000166, GO:0046872, GO:0006816, GO:0016020, GO:0043231, GO:0016021, GO:0070588, GO:0016787, GO:0005388, GO:0006810, GO:0006811, GO:0005524, GO:0005887
lcl|ORF4_LIEC01000100.1_29758_30243	161	82.0333	1.79313E-15	gi|596025486|ref|XP_007219183.1|hypothetical protein PRUPE_ppa016848mg [Prunus persica]	GO:0005737
lcl|ORF4_LIEC01000100.1_29758_30243	161	76.2554	4.3839E-14	gi|929755716|ref|XP_014152840.1|polyubiquitin 3 [Sphaeroforma arctica JP610]	GO:0005737	XP_014152840.1, KNC78938.1
lcl|ORF4_LIEC01000100.1_29758_30243	161	77.7962	6.32664E-14	gi|953525290|gb|ALO75810.1|polyubiquitin 4-like protein [Paeonia lactiflora]	GO:0005737
lcl|ORF5_LIEC01000100.1_26795_27406	203	267.7	1.96417E-80	gi|902239458|gb|KNA25607.1|hypothetical protein SOVF_005080 [Spinacia oleracea]	GO:0000166, GO:0005516, GO:0046872, GO:0016020, GO:0006816, GO:0016021, GO:0005388, GO:0070588, GO:0006810, GO:0006811, GO:0016787, GO:0005524
lcl|ORF5_LIEC01000100.1_26795_27406	203	247.669	2.2133E-78	gi|300521434|gb|ADK25936.1|calcium ATPase, partial [Musa acuminata AAA Group]	GO:0000166, GO:0016020, GO:0016021, GO:0005524, GO:0016787
lcl|ORF5_LIEC01000100.1_26795_27406	203	257.299	2.40756E-78	gi|965670618|dbj|BAT85225.1|hypothetical protein VIGAN_04274800 [Vigna angularis var. angularis]	GO:0000166, GO:0046872, GO:0016020, GO:0006816, GO:0016021, GO:0005388, GO:0070588, GO:0006810, GO:0006811, GO:0005524, GO:0016787
lcl|ORF5_LIEC01000100.1_26795_27406	203	261.536	5.13217E-78	gi|593798252|ref|XP_007162164.1|hypothetical protein PHAVU_001G129600g [Phaseolus vulgaris]	GO:0000166, GO:0005516, GO:0046872, GO:0016020, GO:0006816, GO:0016021, GO:0005388, GO:0070588, GO:0006810, GO:0006811, GO:0005524, GO:0016787
lcl|ORF5_LIEC01000100.1_26795_27406	203	260.766	5.48493E-78	gi|922337597|ref|XP_013446788.1|membrane calcium-translocating P-type ATPase [Medicago truncatula]	GO:0000166, GO:0046872, GO:0016020, GO:0006816, GO:0016021, GO:0005388, GO:0070588, GO:0006810, GO:0006811, GO:0005524, GO:0016787	KEH20815.1, XP_013446788.1
lcl|ORF5_LIEC01000100.1_26795_27406	203	261.151	6.82668E-78	gi|548845860|gb|ERN05168.1|hypothetical protein AMTR_s00053p00213400 [Amborella trichopoda]	GO:0000166, GO:0005516, GO:0046872, GO:0016020, GO:0006816, GO:0016021, GO:0005388, GO:0070588, GO:0006810, GO:0006811, GO:0016787, GO:0005524
lcl|ORF8_LIEC01000100.1_55714_54863	283	246.514	9.63684E-76	gi|902211510|gb|KNA16729.1|hypothetical protein SOVF_086510 [Spinacia oleracea]	GO:0016614, GO:0009690, GO:0016491, GO:0003824, GO:0050660, GO:0055114, GO:0019139
lcl|ORF8_LIEC01000100.1_55714_54863	283	248.825	1.96249E-75	gi|674244232|gb|KFK36997.1|hypothetical protein AALP_AA4G199000 [Arabis alpina]	GO:0016614, GO:0009690, GO:0016491, GO:0003824, GO:0050660, GO:0055114, GO:0019139
lcl|ORF9_LIEC01000100.1_11017_9974	347	369.392	1.02068E-117	gi|902217604|gb|KNA17793.1|hypothetical protein SOVF_076900 [Spinacia oleracea]	GO:0006810, GO:0005643
lcl|ORF9_LIEC01000100.1_11017_9974	347	356.681	7.48982E-113	gi|731324286|ref|XP_010672891.1|PREDICTED: nuclear pore complex protein NUP93A [Beta vulgaris subsp. vulgaris]	GO:0005643, GO:0006810
lcl|ORF9_LIEC01000100.1_11017_9974	347	354.369	5.2607E-112	gi|449437771|ref|XP_004136664.1|PREDICTED: nuclear pore complex protein NUP93A [Cucumis sativus]	GO:0005643, GO:0006810
lcl|ORF9_LIEC01000100.1_11017_9974	347	352.443	2.98158E-111	gi|802565686|ref|XP_012067522.1|PREDICTED: nuclear pore complex protein NUP93A-like [Jatropha curcas]	GO:0005643, GO:0006810
lcl|ORF9_LIEC01000100.1_11017_9974	347	351.673	7.68593E-111	gi|225441896|ref|XP_002284404.1|PREDICTED: nuclear pore complex protein NUP93A [Vitis vinifera]	GO:0006606, GO:0017056, GO:0051292, GO:0006810, GO:0005643, GO:0016973
lcl|ORF10_LIEC01000100.1_46353_45589	254	387.882	9.37311E-134	gi|641829094|gb|KDO48221.1|hypothetical protein CISIN_1g0422021mg, partial [Citrus sinensis]	GO:0006072, GO:0016616, GO:0046168, GO:0051287, GO:0009331, GO:0055114, GO:0004367
lcl|ORF10_LIEC01000100.1_46353_45589	254	392.504	4.343E-133	gi|661882188|emb|CDP14164.1|unnamed protein product [Coffea canephora]	GO:0006072, GO:0016616, GO:0046168, GO:0016491, GO:0051287, GO:0009331, GO:0055114, GO:0004367, GO:0005975
lcl|ORF10_LIEC01000100.1_46353_45589	254	390.963	1.71591E-132	gi|460381710|ref|XP_004236586.1|PREDICTED: probable glycerol-3-phosphate dehydrogenase [NAD(+)] 1, cytosolic [Solanum lycopersicum]	GO:0006072, GO:0016616, GO:0051287, GO:0046168, GO:0016491, GO:0009331, GO:0005829, GO:0055114, GO:0004367, GO:0005975
lcl|ORF11_LIEC01000100.1_33950_33423	175	234.572	2.13057E-74	gi|565369240|ref|XP_006351244.1|PREDICTED: probable sugar phosphate/phosphate translocator At5g04160 [Solanum tuberosum]	GO:0016020, GO:0016021
lcl|ORF11_LIEC01000100.1_33950_33423	175	233.417	4.9287E-74	gi|460381716|ref|XP_004236589.1|PREDICTED: probable sugar phosphate/phosphate translocator At5g04160 [Solanum lycopersicum]	GO:0016020, GO:0016021
lcl|ORF11_LIEC01000100.1_33950_33423	175	233.417	6.12824E-74	gi|460407606|ref|XP_004249243.1|PREDICTED: probable sugar phosphate/phosphate translocator At5g04160 [Solanum lycopersicum]	GO:0016020, GO:0016021
lcl|ORF3_LIEC01000101.1_17945_17055	296	68.1662	3.28135E-9	gi|567187878|ref|XP_006403933.1|hypothetical protein EUTSA_v10010132mg [Eutrema salsugineum]	GO:0005525, GO:0007264, GO:0005622
lcl|ORF2_LIEC01000105.1_406_1155	249	379.022	8.50112E-129	gi|641843573|gb|KDO62473.1|hypothetical protein CISIN_1g006542mg [Citrus sinensis]	GO:0005516, GO:0016020, GO:0016021, GO:0006950
lcl|ORF2_LIEC01000105.1_406_1155	249	380.948	1.50924E-128	gi|641843572|gb|KDO62472.1|hypothetical protein CISIN_1g006542mg [Citrus sinensis]	GO:0005516, GO:0006950
lcl|ORF2_LIEC01000105.1_406_1155	249	385.185	5.07823E-128	gi|976928894|gb|KVI11779.1|Calmodulin binding protein-like protein [Cynara cardunculus var. scolymus]	GO:0005516, GO:0006950
lcl|ORF2_LIEC01000105.1_406_1155	249	381.333	1.44741E-126	gi|641843571|gb|KDO62471.1|hypothetical protein CISIN_1g006542mg [Citrus sinensis]	GO:0005516, GO:0006950
lcl|ORF2_LIEC01000105.1_406_1155	249	381.719	1.47178E-126	gi|641843570|gb|KDO62470.1|hypothetical protein CISIN_1g006542mg [Citrus sinensis]	GO:0005516, GO:0006950
lcl|ORF2_LIEC01000105.1_406_1155	249	381.333	1.68082E-126	gi|567922834|ref|XP_006453423.1|hypothetical protein CICLE_v10007720mg [Citrus clementina]	GO:0005516, GO:0006950
lcl|ORF3_LIEC01000105.1_6013_8703	896	543.502	2.65856E-177	gi|508784516|gb|EOY31772.1|Kinase superfamily protein with octicosapeptide/Phox/Bem1p domain isoform 7 [Theobroma cacao]	GO:0016310, GO:0016301
lcl|ORF3_LIEC01000105.1_6013_8703	896	543.502	2.14843E-176	gi|508784518|gb|EOY31774.1|Serine/threonine protein kinase, putative isoform 9 [Theobroma cacao]	GO:0016310, GO:0016301, GO:0004674, GO:0005524, GO:0006468
lcl|ORF3_LIEC01000105.1_6013_8703	896	547.354	8.43407E-176	gi|870851272|gb|KMT03338.1|hypothetical protein BVRB_8g198740 [Beta vulgaris subsp. vulgaris]	GO:0004672, GO:0005524, GO:0006468
lcl|ORF3_LIEC01000105.1_6013_8703	896	548.51	9.41505E-176	gi|731408327|ref|XP_010656817.1|PREDICTED: uncharacterized protein LOC100266729 isoform X1 [Vitis vinifera]	GO:0004672, GO:0005524, GO:0006468
lcl|ORF3_LIEC01000105.1_6013_8703	896	544.273	6.10449E-175	gi|508784514|gb|EOY31770.1|Serine/threonine protein kinase, putative isoform 5 [Theobroma cacao]	GO:0016310, GO:0004672, GO:0016301, GO:0004674, GO:0005524, GO:0006468
lcl|ORF3_LIEC01000105.1_6013_8703	896	544.273	1.28135E-174	gi|508784517|gb|EOY31773.1|Serine/threonine protein kinase, putative isoform 8 [Theobroma cacao]	GO:0016310, GO:0004672, GO:0016301, GO:0004674, GO:0005524, GO:0006468
lcl|ORF3_LIEC01000105.1_6013_8703	896	545.043	1.40536E-174	gi|508784513|gb|EOY31769.1|Serine/threonine protein kinase, putative isoform 4 [Theobroma cacao]	GO:0016310, GO:0004672, GO:0016301, GO:0004674, GO:0005524, GO:0006468
lcl|ORF4_LIEC01000105.1_2003_2554	183	171.785	4.56008E-47	gi|661893149|emb|CDP02958.1|unnamed protein product [Coffea canephora]	GO:0005516, GO:0006950
lcl|ORF4_LIEC01000105.1_2003_2554	183	167.933	1.2425E-46	gi|223534471|gb|EEF36173.1|calmodulin binding protein, putative [Ricinus communis]	GO:0005516, GO:0006950
lcl|ORF4_LIEC01000105.1_2003_2554	183	166.777	3.67053E-45	gi|643707266|gb|KDP22927.1|hypothetical protein JCGZ_01764 [Jatropha curcas]	GO:0005516, GO:0006950
lcl|ORF5_LIEC01000105.1_13895_13377	172	155.606	2.93359E-42	gi|40645337|dbj|BAD06514.1|anthocyanin 3-O-galactosyltransferase [Aralia cordata]	GO:0008152, GO:0016757, GO:0016758, GO:0016740
lcl|ORF5_LIEC01000105.1_13895_13377	172	152.91	2.65019E-41	gi|661400286|gb|AIE12487.1|UGT14 [Panax ginseng]	GO:0008152, GO:0016757, GO:0016758, GO:0016740
lcl|ORF5_LIEC01000105.1_13895_13377	172	149.443	5.95278E-40	gi|823075424|gb|AKI23632.1|UDP-galactose:cyanidin 3-O-galactosyltransferase 1 [Daucus carota]	GO:0008152, GO:0016757, GO:0016758, GO:0016740
lcl|ORF5_LIEC01000105.1_13895_13377	172	147.902	2.22906E-39	gi|133874214|dbj|BAF49310.1|UDP-glucose:anthocyanidin 3-O-glucosyltransferase [Lobelia erinus]	GO:0008152, GO:0016757, GO:0016758, GO:0016740
lcl|ORF5_LIEC01000105.1_13895_13377	172	147.902	2.86664E-39	gi|133874216|dbj|BAF49311.1|UDP-glucose:anthocyanidin 3-O-glucosyltransferase [Lobelia erinus]	GO:0008152, GO:0016757, GO:0016758, GO:0016740
lcl|ORF5_LIEC01000105.1_13895_13377	172	145.206	2.29117E-38	gi|566200877|ref|XP_006376354.1|UDP-glucoronosyl/UDP-glucosyl transferase family protein [Populus trichocarpa]	GO:0008152, GO:0016757, GO:0016758, GO:0080043, GO:0080044, GO:0052696, GO:0043231, GO:0016740, GO:0009813
lcl|ORF1_LIEC01000108.1_22521_23594	357	391.734	1.14127E-130	gi|763748673|gb|KJB16112.1|hypothetical protein B456_002G213100 [Gossypium raimondii]	GO:0071805, GO:0015079, GO:0016020, GO:0016021
lcl|ORF1_LIEC01000108.1_22521_23594	357	391.349	1.15054E-128	gi|763748675|gb|KJB16114.1|hypothetical protein B456_002G213100 [Gossypium raimondii]	GO:0071805, GO:0006813, GO:0015079, GO:0016020, GO:0016021, GO:0006811
lcl|ORF1_LIEC01000108.1_22521_23594	357	380.178	8.2454E-128	gi|223548652|gb|EEF50143.1|Potassium transporter, putative [Ricinus communis]	GO:0071805, GO:0015079, GO:0016020, GO:0016021
lcl|ORF1_LIEC01000108.1_22521_23594	357	394.43	8.99102E-128	gi|731370605|ref|XP_010647935.1|PREDICTED: potassium transporter 5 [Vitis vinifera]	GO:0071805, GO:0006813, GO:0015079, GO:0009674, GO:0016020, GO:0016021, GO:0006811
lcl|ORF1_LIEC01000108.1_22521_23594	357	393.66	1.54154E-127	gi|1063467935|ref|XP_017970280.1|PREDICTED: potassium transporter 5 [Theobroma cacao]	GO:0071805, GO:0006813, GO:0009674, GO:0015079, GO:0016020, GO:0016021, GO:0006811
lcl|ORF1_LIEC01000108.1_22521_23594	357	392.119	1.03118E-126	gi|629098625|gb|KCW64390.1|hypothetical protein EUGRSUZ_G02009 [Eucalyptus grandis]	GO:0071805, GO:0006813, GO:0015079, GO:0016020, GO:0016021, GO:0006811
lcl|ORF1_LIEC01000108.1_22521_23594	357	391.349	1.31489E-126	gi|763748674|gb|KJB16113.1|hypothetical protein B456_002G213100 [Gossypium raimondii]	GO:0071805, GO:0006813, GO:0015079, GO:0016020, GO:0016021, GO:0006811
lcl|ORF2_LIEC01000108.1_5290_5784	164	291.582	5.24429E-98	gi|757114737|emb|CEL26663.1|flavanone-3-hydroxylase, partial [Ribes aureum]	GO:0046872, GO:0016491, GO:0055114
lcl|ORF2_LIEC01000108.1_5290_5784	164	295.049	1.24221E-97	gi|731337714|ref|XP_010679937.1|PREDICTED: naringenin,2-oxoglutarate 3-dioxygenase [Beta vulgaris subsp. vulgaris]	GO:0016491, GO:0046872, GO:0055114
lcl|ORF2_LIEC01000108.1_5290_5784	164	295.434	1.3302E-97	gi|567187907|ref|XP_006403940.1|hypothetical protein EUTSA_v10010399mg [Eutrema salsugineum]	GO:0016491, GO:0046872, GO:0055114
lcl|ORF2_LIEC01000108.1_5290_5784	164	296.59	2.20359E-97	gi|567187905|ref|XP_006403939.1|hypothetical protein EUTSA_v10010399mg [Eutrema salsugineum]	GO:0046872, GO:0016491, GO:0055114
lcl|ORF2_LIEC01000108.1_5290_5784	164	293.123	5.99088E-97	gi|923478415|gb|ALB35017.1|flavanone-3-hydroxylase [Hibiscus sabdariffa]	GO:0046872, GO:0016491, GO:0055114
lcl|ORF2_LIEC01000108.1_5290_5784	164	292.738	6.96436E-97	gi|345105427|gb|AEN71544.1|flavanone 3-hydroxylase [Paeonia suffruticosa]	GO:0016491, GO:0046872, GO:0055114
lcl|ORF2_LIEC01000108.1_5290_5784	164	291.967	1.05112E-96	gi|238625281|gb|ACR47976.1|flavanone 3-hydroxylase, partial [Juglans regia]	GO:0046872, GO:0016491, GO:0055114
lcl|ORF2_LIEC01000108.1_5290_5784	164	292.352	1.19007E-96	gi|326366179|gb|ADZ54782.1|naringenin 3-dioxygenase [Prunus avium]	GO:0051213, GO:0045486, GO:0016491, GO:0046872, GO:0055114
lcl|ORF3_LIEC01000108.1_20755_21246	163	149.058	1.00277E-38	gi|596226057|ref|XP_007224191.1|hypothetical protein PRUPE_ppa016701mg [Prunus persica]	GO:0071805, GO:0006813, GO:0015079, GO:0016020, GO:0016021, GO:0006811
lcl|ORF3_LIEC01000108.1_20755_21246	163	139.043	1.64813E-38	gi|215402019|gb|ACJ66609.1|potassium transporter, partial [Sorghum bicolor]	GO:0071805, GO:0015079, GO:0016020, GO:0016021
lcl|ORF3_LIEC01000108.1_20755_21246	163	147.902	3.18931E-38	gi|661880093|emb|CDP16218.1|unnamed protein product [Coffea canephora]	GO:0071805, GO:0006813, GO:0015079, GO:0016020, GO:0016021, GO:0006811
lcl|ORF4_LIEC01000108.1_530_997	155	283.493	1.1882E-85	gi|629090388|gb|KCW56641.1|hypothetical protein EUGRSUZ_I02351 [Eucalyptus grandis]	GO:0000123, GO:0016573, GO:0016310, GO:0016301, GO:0005634
lcl|ORF4_LIEC01000108.1_530_997	155	273.863	1.25719E-84	gi|113611988|dbj|BAF22366.1|Os07g0645100, partial [Oryza sativa Japonica Group]	GO:0000123, GO:0006281, GO:0016573, GO:0016310, GO:0016301, GO:0005634
lcl|ORF5_LIEC01000108.1_8942_9436	164	126.331	5.73315E-31	gi|402810022|gb|AFR11231.1|calcium dependent protein kinase 2 [Chenopodium album]	GO:0000166, GO:0005509, GO:0016310, GO:0004672, GO:0016301, GO:0004674, GO:0005524, GO:0006468
lcl|ORF5_LIEC01000108.1_8942_9436	164	124.79	9.21279E-31	gi|763776206|gb|KJB43329.1|hypothetical protein B456_007G194500 [Gossypium raimondii]	GO:0000166, GO:0005509, GO:0004672, GO:0004674, GO:0005524, GO:0006468
lcl|ORF5_LIEC01000108.1_8942_9436	164	125.946	1.01415E-30	gi|902181901|gb|KNA09827.1|hypothetical protein SOVF_149980 [Spinacia oleracea]	GO:0000166, GO:0005509, GO:0004672, GO:0004674, GO:0005524, GO:0006468
lcl|ORF5_LIEC01000108.1_8942_9436	164	125.561	1.16315E-30	gi|763776207|gb|KJB43330.1|hypothetical protein B456_007G194500 [Gossypium raimondii]	GO:0000166, GO:0005509, GO:0004672, GO:0004674, GO:0005524, GO:0006468
lcl|ORF5_LIEC01000108.1_8942_9436	164	125.561	1.2123E-30	gi|823191716|ref|XP_012491546.1|PREDICTED: calcium-dependent protein kinase 28-like [Gossypium raimondii]	GO:0000166, GO:0005509, GO:0004672, GO:0004674, GO:0005524, GO:0006468
lcl|ORF5_LIEC01000108.1_8942_9436	164	125.176	1.32717E-30	gi|1029073293|ref|XP_016696877.1|PREDICTED: calcium-dependent protein kinase 28-like isoform X2 [Gossypium hirsutum]	GO:0000166, GO:0005509, GO:0016310, GO:0004672, GO:0016301, GO:0004674, GO:0005524, GO:0006468
lcl|ORF5_LIEC01000108.1_8942_9436	164	124.02	5.87914E-30	gi|508698955|gb|EOX90851.1|Calcium dependent protein kinase 16 [Theobroma cacao]	GO:0000166, GO:0016020, GO:0016021, GO:0005509, GO:0016310, GO:0004672, GO:0016301, GO:0004674, GO:0005524, GO:0006468
lcl|ORF6_LIEC01000108.1_26987_28342	451	486.108	5.58996E-162	gi|1063467935|ref|XP_017970280.1|PREDICTED: potassium transporter 5 [Theobroma cacao]	GO:0071805, GO:0006813, GO:0009674, GO:0015079, GO:0016020, GO:0016021, GO:0006811
lcl|ORF6_LIEC01000108.1_26987_28342	451	484.182	3.92311E-161	gi|731370605|ref|XP_010647935.1|PREDICTED: potassium transporter 5 [Vitis vinifera]	GO:0071805, GO:0006813, GO:0015079, GO:0009674, GO:0016020, GO:0016021, GO:0006811
lcl|ORF6_LIEC01000108.1_26987_28342	451	476.093	7.75704E-161	gi|629098601|gb|KCW64366.1|hypothetical protein EUGRSUZ_G019911, partial [Eucalyptus grandis]	GO:0071805, GO:0006813, GO:0015079, GO:0016020, GO:0016021, GO:0006811
lcl|ORF6_LIEC01000108.1_26987_28342	451	470.7	3.10482E-160	gi|763748673|gb|KJB16112.1|hypothetical protein B456_002G213100 [Gossypium raimondii]	GO:0071805, GO:0015079, GO:0016020, GO:0016021
lcl|ORF6_LIEC01000108.1_26987_28342	451	482.256	3.71759E-160	gi|629098625|gb|KCW64390.1|hypothetical protein EUGRSUZ_G02009 [Eucalyptus grandis]	GO:0071805, GO:0006813, GO:0015079, GO:0016020, GO:0016021, GO:0006811
lcl|ORF1_LIEC01000109.1_8859_9341	160	182.956	9.60067E-54	gi|604335222|gb|EYU39164.1|hypothetical protein MIMGU_mgv1a019891mg, partial [Erythranthe guttata]	GO:0004553, GO:0005975
lcl|ORF1_LIEC01000109.1_8859_9341	160	188.348	1.39961E-53	gi|595831597|ref|XP_007206306.1|hypothetical protein PRUPE_ppa025914mg [Prunus persica]	GO:0004553, GO:0005975, GO:0016787
lcl|ORF1_LIEC01000109.1_8859_9341	160	184.111	4.99377E-52	gi|255565897|ref|XP_002523937.1|PREDICTED: beta-glucosidase BoGH3B [Ricinus communis]	GO:0008152, GO:0008422, GO:0102483, GO:0004553, GO:0005975, GO:0016787, GO:0016798
lcl|ORF1_LIEC01000109.1_8859_9341	160	174.096	2.0755E-51	gi|728838072|gb|KHG17515.1|gluA [Gossypium arboreum]	GO:0004553, GO:0005975
lcl|ORF1_LIEC01000109.1_8859_9341	160	180.644	8.09471E-51	gi|225465605|ref|XP_002266675.1|PREDICTED: uncharacterized protein LOC100247643 [Vitis vinifera]	GO:0009251, GO:0008422, GO:0004553, GO:0016787, GO:0005975
lcl|ORF2_LIEC01000109.1_10101_10658	185	156.377	3.70664E-42	gi|661885920|emb|CDP10537.1|unnamed protein product [Coffea canephora]	GO:0004553, GO:0005975, GO:0016787
lcl|ORF2_LIEC01000109.1_10101_10658	185	157.918	7.5282E-42	gi|823219301|ref|XP_012442381.1|PREDICTED: lysosomal beta glucosidase [Gossypium raimondii]	GO:0004553, GO:0016787, GO:0005975
lcl|ORF2_LIEC01000109.1_10101_10658	185	156.762	1.21226E-41	gi|595823610|ref|XP_007205098.1|hypothetical protein PRUPE_ppa014607mg [Prunus persica]	GO:0004553, GO:0016787, GO:0005975
lcl|ORF2_LIEC01000109.1_10101_10658	185	147.517	1.51426E-41	gi|641829567|gb|KDO48683.1|hypothetical protein CISIN_1g045895mg, partial [Citrus sinensis]	GO:0004553, GO:0005975
lcl|ORF3_LIEC01000109.1_33966_36323	785	238.81	2.53802E-62	gi|223531760|gb|EEF33580.1|kinesin, putative [Ricinus communis]	GO:0000166, GO:0003777, GO:0008017, GO:0005524, GO:0007018
lcl|ORF3_LIEC01000109.1_33966_36323	785	235.343	3.50023E-61	gi|902193107|gb|KNA12210.1|hypothetical protein SOVF_127820 [Spinacia oleracea]	GO:0000166, GO:0003777, GO:0008017, GO:0005524, GO:0007018
lcl|ORF6_LIEC01000109.1_7580_8080	166	290.426	1.10518E-92	gi|641835399|gb|KDO54375.1|hypothetical protein CISIN_1g006872mg [Citrus sinensis]	GO:0004553, GO:0005975, GO:0016787
lcl|ORF6_LIEC01000109.1_7580_8080	166	288.886	4.23377E-92	gi|567862740|ref|XP_006424024.1|hypothetical protein CICLE_v10028018mg [Citrus clementina]	GO:0004553, GO:0005975, GO:0016787
lcl|ORF6_LIEC01000109.1_7580_8080	166	283.493	5.65409E-90	gi|224104953|ref|XP_002313632.1|beta-D-glucan exohydrolase family protein [Populus trichocarpa]	GO:0004553, GO:0016787, GO:0005975
lcl|ORF6_LIEC01000109.1_7580_8080	166	283.493	6.32396E-90	gi|566188184|ref|XP_006379343.1|hypothetical protein POPTR_0009s15590g [Populus trichocarpa]	GO:0009251, GO:0008422, GO:0004553, GO:0016787, GO:0005975
lcl|ORF7_LIEC01000109.1_19110_18658	150	54.299	9.50672E-6	gi|1063507360|ref|XP_017977846.1|PREDICTED: protein AIR1 [Theobroma cacao]	GO:0008270, GO:0046872, GO:0003676
lcl|ORF7_LIEC01000109.1_19110_18658	150	51.6026	6.77826E-5	gi|823237709|ref|XP_012451499.1|PREDICTED: zinc finger CCHC domain-containing protein 7-like [Gossypium raimondii]	GO:0008270, GO:0046872, GO:0003676
lcl|ORF1_LIEC01000110.1_46_504	152	145.976	3.7674E-38	gi|460403208|ref|XP_004247086.1|PREDICTED: BTB/POZ domain-containing protein At5g48800 [Solanum lycopersicum]	GO:0005886
lcl|ORF3_LIEC01000110.1_51311_51961	216	308.916	8.4065E-101	gi|661895896|emb|CDP00474.1|unnamed protein product [Coffea canephora]	GO:0008152, GO:0016597
lcl|ORF3_LIEC01000110.1_51311_51961	216	307.375	1.68191E-100	gi|1000982875|ref|XP_015584579.1|PREDICTED: ACT domain-containing protein ACR4 isoform X2 [Ricinus communis]	GO:0008152, GO:0016597
lcl|ORF3_LIEC01000110.1_51311_51961	216	306.99	2.33054E-100	gi|703081203|ref|XP_010091626.1|[Protein-PII] uridylyltransferase [Morus notabilis]	GO:0008152, GO:0016779, GO:0016740, GO:0016597	XP_010091626.1, EXB44892.1
lcl|ORF3_LIEC01000110.1_51311_51961	216	303.523	7.71087E-99	gi|297838675|ref|XP_002887219.1|hypothetical protein ARALYDRAFT_476032 [Arabidopsis lyrata subsp. lyrata]	GO:0008152, GO:0016597
lcl|ORF3_LIEC01000110.1_51311_51961	216	302.753	1.20531E-98	gi|802568940|ref|XP_012067837.1|PREDICTED: ACT domain-containing protein ACR4 isoform X2 [Jatropha curcas]	GO:0008152, GO:0016597
lcl|ORF4_LIEC01000110.1_23197_22199	332	69.3218	1.78107E-9	gi|728841584|gb|KHG21027.1|Formate--tetrahydrofolate ligase [Gossypium arboreum]	GO:0016874
lcl|ORF5_LIEC01000110.1_13345_12821	174	102.834	2.89676E-22	gi|567890657|ref|XP_006437849.1|hypothetical protein CICLE_v10033726mg, partial [Citrus clementina]	GO:0016020, GO:0006508, GO:0016021, GO:0004252, GO:0008236, GO:0070008
lcl|ORF5_LIEC01000110.1_13345_12821	174	97.4413	2.19748E-20	gi|902194346|gb|KNA12523.1|hypothetical protein SOVF_124890 isoform C [Spinacia oleracea]	GO:0006508, GO:0004252, GO:0008236, GO:0070008
lcl|ORF5_LIEC01000110.1_13345_12821	174	95.9005	7.0376E-20	gi|902194344|gb|KNA12521.1|hypothetical protein SOVF_124890 isoform A [Spinacia oleracea]	GO:0006508, GO:0004252, GO:0008236, GO:0070008
lcl|ORF5_LIEC01000110.1_13345_12821	174	93.5893	1.58846E-19	gi|902194345|gb|KNA12522.1|hypothetical protein SOVF_124890 isoform B [Spinacia oleracea]	GO:0006508, GO:0004252, GO:0070008
lcl|ORF6_LIEC01000110.1_18156_17434	240	150.984	4.15374E-38	gi|147844364|emb|CAN82105.1|hypothetical protein VITISV_002577 [Vitis vinifera]	GO:0015074, GO:0003676
lcl|ORF8_LIEC01000110.1_19250_18663	195	144.821	1.13171E-36	gi|147844364|emb|CAN82105.1|hypothetical protein VITISV_002577 [Vitis vinifera]	GO:0015074, GO:0003676
lcl|ORF8_LIEC01000110.1_19250_18663	195	142.51	9.51087E-36	gi|48209880|gb|AAT40486.1|putative polyprotein [Solanum demissum]	GO:0015074, GO:0003676
lcl|ORF8_LIEC01000110.1_19250_18663	195	140.969	1.13319E-35	gi|902150397|gb|KNA05415.1|hypothetical protein SOVF_190600, partial [Spinacia oleracea]	GO:0008270, GO:0003676
lcl|ORF9_LIEC01000110.1_11936_11484	150	122.094	2.17818E-29	gi|674899344|emb|CDY33560.1|BnaC06g29920D [Brassica napus]	GO:0006508, GO:0008236, GO:0004252, GO:0070008
lcl|ORF1_LIEC01000111.1_11474_10485	329	480.33	1.24748E-165	gi|255575428|ref|XP_002528616.1|PREDICTED: transmembrane protein 87B [Ricinus communis]	GO:0016020, GO:0016021
lcl|ORF1_LIEC01000111.1_11474_10485	329	479.559	2.56554E-165	gi|802592055|ref|XP_012071370.1|PREDICTED: transmembrane protein 87B [Jatropha curcas]	GO:0016020, GO:0016021
lcl|ORF1_LIEC01000111.1_11474_10485	329	476.093	5.13476E-164	gi|225448083|ref|XP_002276310.1|PREDICTED: transmembrane protein 87B [Vitis vinifera]	GO:0016020, GO:0016021, GO:0005794
lcl|ORF1_LIEC01000111.1_11474_10485	329	464.537	2.0817E-159	gi|695032861|ref|XP_009403989.1|PREDICTED: transmembrane protein 87A [Musa acuminata subsp. malaccensis]	GO:0016020, GO:0016021, GO:0005794
lcl|ORF1_LIEC01000111.1_11474_10485	329	463.766	4.46732E-159	gi|703127489|ref|XP_010103843.1|Transmembrane protein 87A [Morus notabilis]	GO:0016020, GO:0016021	EXB97284.1, XP_010103843.1
lcl|ORF2_LIEC01000111.1_6035_5385	216	92.8189	6.46765E-19	gi|567144959|ref|XP_006415112.1|hypothetical protein EUTSA_v10007991mg [Eutrema salsugineum]	GO:0008152, GO:0006629, GO:0016042, GO:0016787
lcl|ORF2_LIEC01000111.1_6035_5385	216	92.8189	9.00619E-19	gi|567144962|ref|XP_006415113.1|hypothetical protein EUTSA_v10007991mg [Eutrema salsugineum]	GO:0008152, GO:0016042, GO:0006629, GO:0016787
lcl|ORF2_LIEC01000111.1_6035_5385	216	90.1225	3.40739E-18	gi|42571733|ref|NP_973957.1|Acyl transferase/acyl hydrolase/lysophospholipase superfamily protein [Arabidopsis thaliana]	GO:0016042, GO:0016787, GO:0005886	NP_973957.1, AEE31579.1, OAP11943.1
lcl|ORF2_LIEC01000111.1_6035_5385	216	90.5077	6.78709E-18	gi|42562483|ref|NP_174597.2|Acyl transferase/acyl hydrolase/lysophospholipase superfamily protein [Arabidopsis thaliana]	GO:0016042, GO:0016787, GO:0005886	AAR24649.1, AEE31578.1, BAE99176.1, OAP11942.1, NP_174597.2
lcl|ORF2_LIEC01000111.1_6035_5385	216	90.5077	7.52421E-18	gi|297851758|ref|XP_002893760.1|hypothetical protein ARALYDRAFT_473502 [Arabidopsis lyrata subsp. lyrata]	GO:0008152, GO:0006629, GO:0016042, GO:0016787
lcl|ORF1_LIEC01000112.1_3316_3897	193	207.223	2.17085E-61	gi|802592773|ref|XP_012071762.1|PREDICTED: protein TRANSPARENT TESTA 12 [Jatropha curcas]	GO:0055085, GO:0016020, GO:0015297, GO:0016021, GO:0006855, GO:0015238
lcl|ORF1_LIEC01000112.1_3316_3897	193	197.208	1.55553E-59	gi|641865727|gb|KDO84412.1|hypothetical protein CISIN_1g016063mg [Citrus sinensis]	GO:0055085, GO:0015297, GO:0016020, GO:0016021, GO:0006855, GO:0015238
lcl|ORF1_LIEC01000112.1_3316_3897	193	199.904	1.0681E-58	gi|596154804|ref|XP_007222800.1|hypothetical protein PRUPE_ppa005018mg [Prunus persica]	GO:0055085, GO:0016020, GO:0015297, GO:0016021, GO:0006855, GO:0005774, GO:0015238
lcl|ORF1_LIEC01000112.1_3316_3897	193	196.438	1.60415E-58	gi|641865726|gb|KDO84411.1|hypothetical protein CISIN_1g016063mg [Citrus sinensis]	GO:0055085, GO:0015297, GO:0016020, GO:0016021, GO:0006855, GO:0015238
lcl|ORF1_LIEC01000112.1_3316_3897	193	195.667	1.72281E-58	gi|641865725|gb|KDO84410.1|hypothetical protein CISIN_1g016063mg [Citrus sinensis]	GO:0055085, GO:0015297, GO:0016020, GO:0016021, GO:0006855, GO:0015238
lcl|ORF1_LIEC01000112.1_3316_3897	193	196.438	3.43255E-58	gi|641865724|gb|KDO84409.1|hypothetical protein CISIN_1g016063mg [Citrus sinensis]	GO:0055085, GO:0016020, GO:0015297, GO:0016021, GO:0006855, GO:0015238
lcl|ORF2_LIEC01000113.1_8657_8127	176	285.804	2.19344E-93	gi|641843573|gb|KDO62473.1|hypothetical protein CISIN_1g006542mg [Citrus sinensis]	GO:0005516, GO:0016020, GO:0016021, GO:0006950
lcl|ORF2_LIEC01000113.1_8657_8127	176	287.345	3.32797E-93	gi|641843572|gb|KDO62472.1|hypothetical protein CISIN_1g006542mg [Citrus sinensis]	GO:0005516, GO:0006950
lcl|ORF2_LIEC01000113.1_8657_8127	176	291.967	4.26009E-93	gi|661893149|emb|CDP02958.1|unnamed protein product [Coffea canephora]	GO:0005516, GO:0006950
lcl|ORF2_LIEC01000113.1_8657_8127	176	290.426	2.58685E-92	gi|641843570|gb|KDO62470.1|hypothetical protein CISIN_1g006542mg [Citrus sinensis]	GO:0005516, GO:0006950
lcl|ORF2_LIEC01000113.1_8657_8127	176	290.041	3.25663E-92	gi|567922834|ref|XP_006453423.1|hypothetical protein CICLE_v10007720mg [Citrus clementina]	GO:0005516, GO:0006950
lcl|ORF2_LIEC01000113.1_8657_8127	176	289.656	3.89309E-92	gi|641843571|gb|KDO62471.1|hypothetical protein CISIN_1g006542mg [Citrus sinensis]	GO:0005516, GO:0006950
lcl|ORF2_LIEC01000113.1_8657_8127	176	289.656	5.33557E-92	gi|976928894|gb|KVI11779.1|Calmodulin binding protein-like protein [Cynara cardunculus var. scolymus]	GO:0005516, GO:0006950
lcl|ORF3_LIEC01000113.1_6755_6186	189	196.052	5.06158E-56	gi|643707266|gb|KDP22927.1|hypothetical protein JCGZ_01764 [Jatropha curcas]	GO:0005516, GO:0006950
lcl|ORF3_LIEC01000113.1_6755_6186	189	186.808	7.42739E-54	gi|223534471|gb|EEF36173.1|calmodulin binding protein, putative [Ricinus communis]	GO:0005516, GO:0006950
lcl|ORF3_LIEC01000113.1_6755_6186	189	187.578	8.61774E-53	gi|661893149|emb|CDP02958.1|unnamed protein product [Coffea canephora]	GO:0005516, GO:0006950
lcl|ORF3_LIEC01000113.1_6755_6186	189	182.57	5.60713E-51	gi|641843570|gb|KDO62470.1|hypothetical protein CISIN_1g006542mg [Citrus sinensis]	GO:0005516, GO:0006950
lcl|ORF3_LIEC01000113.1_6755_6186	189	182.57	5.69604E-51	gi|567922834|ref|XP_006453423.1|hypothetical protein CICLE_v10007720mg [Citrus clementina]	GO:0005516, GO:0006950
lcl|ORF3_LIEC01000113.1_6755_6186	189	182.57	5.77907E-51	gi|641843571|gb|KDO62471.1|hypothetical protein CISIN_1g006542mg [Citrus sinensis]	GO:0005516, GO:0006950
lcl|ORF4_LIEC01000113.1_4045_1304	913	508.064	1.62394E-160	gi|870851272|gb|KMT03338.1|hypothetical protein BVRB_8g198740 [Beta vulgaris subsp. vulgaris]	GO:0004672, GO:0005524, GO:0006468
lcl|ORF4_LIEC01000113.1_4045_1304	913	498.434	9.716E-160	gi|508784516|gb|EOY31772.1|Kinase superfamily protein with octicosapeptide/Phox/Bem1p domain isoform 7 [Theobroma cacao]	GO:0016310, GO:0016301
lcl|ORF4_LIEC01000113.1_4045_1304	913	504.212	1.37187E-158	gi|731408327|ref|XP_010656817.1|PREDICTED: uncharacterized protein LOC100266729 isoform X1 [Vitis vinifera]	GO:0004672, GO:0005524, GO:0006468
lcl|ORF4_LIEC01000113.1_4045_1304	913	497.664	1.78967E-158	gi|508784518|gb|EOY31774.1|Serine/threonine protein kinase, putative isoform 9 [Theobroma cacao]	GO:0016310, GO:0016301, GO:0004674, GO:0005524, GO:0006468
lcl|ORF4_LIEC01000113.1_4045_1304	913	498.819	2.8135E-157	gi|508784514|gb|EOY31770.1|Serine/threonine protein kinase, putative isoform 5 [Theobroma cacao]	GO:0016310, GO:0004672, GO:0016301, GO:0004674, GO:0005524, GO:0006468
lcl|ORF4_LIEC01000113.1_4045_1304	913	498.819	4.97104E-157	gi|508784517|gb|EOY31773.1|Serine/threonine protein kinase, putative isoform 8 [Theobroma cacao]	GO:0016310, GO:0004672, GO:0016301, GO:0004674, GO:0005524, GO:0006468
lcl|ORF1_LIEC01000114.1_1768_2427	219	183.341	1.2707E-49	gi|147853054|emb|CAN82769.1|hypothetical protein VITISV_037882 [Vitis vinifera]	GO:0035235, GO:0016020, GO:0016021, GO:0015074, GO:0004970, GO:0006810, GO:0006811, GO:0003676
lcl|ORF1_LIEC01000114.1_1768_2427	219	175.252	6.49625E-47	gi|731351687|ref|XP_010687159.1|PREDICTED: glutamate receptor 2.7 isoform X1 [Beta vulgaris subsp. vulgaris]	GO:0035235, GO:0016020, GO:0016021, GO:0004970, GO:0006810, GO:0006811
lcl|ORF1_LIEC01000114.1_1768_2427	219	172.94	3.96331E-46	gi|643703982|gb|KDP21046.1|hypothetical protein JCGZ_21517 [Jatropha curcas]	GO:0035235, GO:0016020, GO:0016021, GO:0004970, GO:0006810, GO:0006811
lcl|ORF2_LIEC01000114.1_2731_3192	153	146.747	5.27161E-38	gi|225443524|ref|XP_002272216.1|PREDICTED: glutamate receptor 2.7 [Vitis vinifera]	GO:0035235, GO:0016020, GO:0016021, GO:0004970, GO:0006810, GO:0006811
lcl|ORF2_LIEC01000114.1_2731_3192	153	145.976	1.06033E-37	gi|147838919|emb|CAN63664.1|hypothetical protein VITISV_034689 [Vitis vinifera]	GO:0035235, GO:0016020, GO:0016021, GO:0004970, GO:0006810, GO:0006811
lcl|ORF2_LIEC01000114.1_2731_3192	153	142.895	1.16291E-36	gi|566165029|ref|XP_002305094.2|hypothetical protein POPTR_0004s05170g [Populus trichocarpa]	GO:0035235, GO:0016020, GO:0016021, GO:0004970, GO:0006810, GO:0006811
lcl|ORF2_LIEC01000114.1_2731_3192	153	140.969	5.66911E-36	gi|595913778|ref|XP_007214613.1|hypothetical protein PRUPE_ppa001159mg [Prunus persica]	GO:0035235, GO:0016020, GO:0016021, GO:0004970, GO:0006810, GO:0006811
lcl|ORF1_LIEC01000116.1_11133_10498	211	128.257	1.25963E-30	gi|731352485|ref|XP_010687576.1|PREDICTED: E3 ubiquitin-protein ligase listerin [Beta vulgaris subsp. vulgaris]	GO:0008270, GO:0046872
lcl|ORF1_LIEC01000116.1_11133_10498	211	124.405	3.20369E-29	gi|902147819|gb|KNA05184.1|hypothetical protein SOVF_192710 [Spinacia oleracea]	GO:0008270, GO:0046872
lcl|ORF1_LIEC01000116.1_11133_10498	211	119.783	1.41012E-27	gi|643722901|gb|KDP32598.1|hypothetical protein JCGZ_13148 [Jatropha curcas]	GO:0008270, GO:0046872
lcl|ORF1_LIEC01000116.1_11133_10498	211	119.398	1.64262E-27	gi|357491343|ref|XP_003615959.1|E3 ubiquitin-protein ligase listerin-like protein [Medicago truncatula]	GO:0008270, GO:0046872, GO:0016874
lcl|ORF1_LIEC01000116.1_11133_10498	211	119.398	1.70719E-27	gi|922360495|ref|XP_013454168.1|E3 ubiquitin-protein ligase listerin-like protein [Medicago truncatula]	GO:0008270, GO:0046872, GO:0005829, GO:0016874
lcl|ORF1_LIEC01000116.1_11133_10498	211	118.627	2.67573E-27	gi|566245176|ref|XP_002325664.2|hypothetical protein POPTR_0019s14680g [Populus trichocarpa]	GO:0008270, GO:0046872, GO:0005829
lcl|ORF2_LIEC01000116.1_483_1	161	160.999	8.04505E-43	gi|902147819|gb|KNA05184.1|hypothetical protein SOVF_192710 [Spinacia oleracea]	GO:0008270, GO:0046872
lcl|ORF2_LIEC01000116.1_483_1	161	156.762	3.15562E-41	gi|731352485|ref|XP_010687576.1|PREDICTED: E3 ubiquitin-protein ligase listerin [Beta vulgaris subsp. vulgaris]	GO:0008270, GO:0046872
lcl|ORF2_LIEC01000116.1_483_1	161	147.902	3.63174E-38	gi|508787387|gb|EOY34643.1|HEAT/U-box domain-containing protein, putative isoform 1 [Theobroma cacao]	GO:0008270, GO:0046872, GO:0005829
lcl|ORF2_LIEC01000116.1_483_1	161	146.747	9.23042E-38	gi|643722901|gb|KDP32598.1|hypothetical protein JCGZ_13148 [Jatropha curcas]	GO:0008270, GO:0046872
lcl|ORF3_LIEC01000116.1_11885_11154	243	280.026	5.56962E-83	gi|508787387|gb|EOY34643.1|HEAT/U-box domain-containing protein, putative isoform 1 [Theobroma cacao]	GO:0008270, GO:0046872, GO:0005829
lcl|ORF3_LIEC01000116.1_11885_11154	243	264.618	1.26803E-77	gi|566245176|ref|XP_002325664.2|hypothetical protein POPTR_0019s14680g [Populus trichocarpa]	GO:0008270, GO:0046872, GO:0005829
lcl|ORF4_LIEC01000116.1_8113_7544	189	122.094	8.38426E-29	gi|731352485|ref|XP_010687576.1|PREDICTED: E3 ubiquitin-protein ligase listerin [Beta vulgaris subsp. vulgaris]	GO:0008270, GO:0046872
lcl|ORF4_LIEC01000116.1_8113_7544	189	110.923	8.00958E-25	gi|508787387|gb|EOY34643.1|HEAT/U-box domain-containing protein, putative isoform 1 [Theobroma cacao]	GO:0008270, GO:0046872, GO:0005829
lcl|ORF5_LIEC01000116.1_6553_5468	361	129.798	3.1223E-29	gi|731352485|ref|XP_010687576.1|PREDICTED: E3 ubiquitin-protein ligase listerin [Beta vulgaris subsp. vulgaris]	GO:0008270, GO:0046872
lcl|ORF5_LIEC01000116.1_6553_5468	361	129.413	3.36608E-29	gi|902147819|gb|KNA05184.1|hypothetical protein SOVF_192710 [Spinacia oleracea]	GO:0008270, GO:0046872
lcl|ORF5_LIEC01000116.1_6553_5468	361	128.642	7.22242E-29	gi|593511012|ref|XP_007142080.1|hypothetical protein PHAVU_008G250900g [Phaseolus vulgaris]	GO:0008270, GO:0046872
lcl|ORF5_LIEC01000116.1_6553_5468	361	127.872	1.39414E-28	gi|595835927|ref|XP_007207157.1|hypothetical protein PRUPE_ppa000109mg [Prunus persica]	GO:0008270, GO:0046872, GO:0005829
lcl|ORF6_LIEC01000116.1_3331_2600	243	180.644	2.77205E-48	gi|731352485|ref|XP_010687576.1|PREDICTED: E3 ubiquitin-protein ligase listerin [Beta vulgaris subsp. vulgaris]	GO:0008270, GO:0046872
lcl|ORF6_LIEC01000116.1_3331_2600	243	177.948	1.92469E-47	gi|902147819|gb|KNA05184.1|hypothetical protein SOVF_192710 [Spinacia oleracea]	GO:0008270, GO:0046872
lcl|ORF6_LIEC01000116.1_3331_2600	243	174.096	4.14213E-46	gi|595835927|ref|XP_007207157.1|hypothetical protein PRUPE_ppa000109mg [Prunus persica]	GO:0008270, GO:0046872, GO:0005829
lcl|ORF6_LIEC01000116.1_3331_2600	243	164.851	6.89415E-43	gi|976927823|gb|KVI11253.1|Armadillo-like helical [Cynara cardunculus var. scolymus]	GO:0008270, GO:0046872
lcl|ORF7_LIEC01000116.1_1681_575	368	245.358	5.95432E-69	gi|902147819|gb|KNA05184.1|hypothetical protein SOVF_192710 [Spinacia oleracea]	GO:0008270, GO:0046872
lcl|ORF7_LIEC01000116.1_1681_575	368	236.498	7.47399E-66	gi|703092620|ref|XP_010094679.1|E3 ubiquitin-protein ligase listerin [Morus notabilis]	GO:0008270, GO:0046872, GO:0016874	XP_010094679.1, EXB56621.1
lcl|ORF7_LIEC01000116.1_1681_575	368	228.409	4.66654E-63	gi|731352485|ref|XP_010687576.1|PREDICTED: E3 ubiquitin-protein ligase listerin [Beta vulgaris subsp. vulgaris]	GO:0008270, GO:0046872
lcl|ORF1_LIEC01000117.1_37524_38009	161	173.711	2.09954E-49	gi|922569828|ref|XP_013613233.1|PREDICTED: serine/threonine-protein kinase PBS1 [Brassica oleracea var. oleracea]	GO:0000166, GO:0004672, GO:0004674, GO:0005524, GO:0006468
lcl|ORF1_LIEC01000117.1_37524_38009	161	172.94	4.01468E-49	gi|685377933|ref|XP_009121792.1|PREDICTED: serine/threonine-protein kinase PBS1 [Brassica rapa]	GO:0000166, GO:0004672, GO:0004674, GO:0005524, GO:0006468
lcl|ORF1_LIEC01000117.1_37524_38009	161	172.94	4.05756E-49	gi|923730722|ref|XP_013667958.1|PREDICTED: serine/threonine-protein kinase PBS1-like [Brassica napus]	GO:0000166, GO:0004672, GO:0004674, GO:0005524, GO:0006468
lcl|ORF1_LIEC01000117.1_37524_38009	161	172.17	1.40164E-48	gi|596287164|ref|XP_007225732.1|hypothetical protein PRUPE_ppa005276mg [Prunus persica]	GO:0000166, GO:0045087, GO:0009816, GO:0046777, GO:0004672, GO:0042742, GO:0002221, GO:0004674, GO:0005524, GO:0005886, GO:0006468
lcl|ORF1_LIEC01000117.1_37524_38009	161	170.629	3.73556E-48	gi|255547614|ref|XP_002514864.1|PREDICTED: serine/threonine-protein kinase PBS1 [Ricinus communis]	GO:0000166, GO:0004715, GO:0016310, GO:0004672, GO:0016740, GO:0016301, GO:0004674, GO:0005524, GO:0018108, GO:0006468
lcl|ORF2_LIEC01000117.1_8869_9540	223	92.4337	2.20629E-19	gi|595821215|ref|XP_007204780.1|hypothetical protein PRUPE_ppa015816mg [Prunus persica]	GO:0003677, GO:0006351, GO:0006355, GO:0005634
lcl|ORF2_LIEC01000117.1_8869_9540	223	81.2629	4.30708E-15	gi|595810636|ref|XP_007203108.1|hypothetical protein PRUPE_ppa023842mg [Prunus persica]	GO:0003677, GO:0006351, GO:0006355, GO:0005634
lcl|ORF2_LIEC01000117.1_8869_9540	223	78.9518	5.76282E-14	gi|566153932|ref|XP_006370221.1|hypothetical protein POPTR_0001s40760g [Populus trichocarpa]	GO:0003677, GO:0006351, GO:0006355, GO:0005634
lcl|ORF4_LIEC01000117.1_39200_39862	220	247.669	2.8978E-79	gi|703077803|ref|XP_010090685.1|Delta(3,5)-Delta(2,4)-dienoyl-CoA isomerase [Morus notabilis]	GO:0008152, GO:0003824, GO:0016853	EXB40349.1, XP_010090685.1
lcl|ORF4_LIEC01000117.1_39200_39862	220	245.358	2.45661E-78	gi|596298283|ref|XP_007227466.1|hypothetical protein PRUPE_ppa009837mg [Prunus persica]	GO:0008152, GO:0003824, GO:0051750, GO:0005777
lcl|ORF4_LIEC01000117.1_39200_39862	220	244.588	4.51209E-78	gi|15239823|ref|NP_199142.1|delta(3,5),delta(2,4)-dienoyl-CoA isomerase 1 [Arabidopsis thaliana]	GO:0009062, GO:0005739, GO:0051750, GO:0006635, GO:0004300, GO:0005777	Q9FHR8.1, BAB10591.1, AAL62343.1, AAN72209.1, AED94936.1, NP_199142.1
lcl|ORF4_LIEC01000117.1_39200_39862	220	241.891	7.11734E-78	gi|145334705|ref|NP_001078698.1|delta(3,5),delta(2,4)-dienoyl-CoA isomerase 1 [Arabidopsis thaliana]	GO:0009062, GO:0005739, GO:0051750, GO:0006635, GO:0004300, GO:0005777	AED94937.1, BAH19686.1, NP_001078698.1
lcl|ORF4_LIEC01000117.1_39200_39862	220	243.432	1.33376E-77	gi|224053529|ref|XP_002297858.1|hypothetical protein POPTR_0001s13400g [Populus trichocarpa]	GO:0008152, GO:0003824
lcl|ORF5_LIEC01000117.1_53879_54508	209	165.236	7.57502E-47	gi|731343023|ref|XP_010682684.1|PREDICTED: NAC domain-containing protein 83 [Beta vulgaris subsp. vulgaris]	GO:0003677, GO:0006351, GO:0006355, GO:0005634
lcl|ORF5_LIEC01000117.1_53879_54508	209	160.614	1.58258E-45	gi|508707805|gb|EOX99701.1|NAC domain protein, IPR003441 [Theobroma cacao]	GO:0003677, GO:0006351, GO:0006355, GO:0005634
lcl|ORF5_LIEC01000117.1_53879_54508	209	159.458	3.75264E-45	gi|255543138|ref|XP_002512632.1|PREDICTED: NAC domain-containing protein 83 [Ricinus communis]	GO:0003677, GO:0006351, GO:0006355, GO:0005634
lcl|ORF5_LIEC01000117.1_53879_54508	209	154.836	2.55415E-43	gi|449445576|ref|XP_004140548.1|PREDICTED: NAC domain-containing protein 18 [Cucumis sativus]	GO:0003677, GO:0006351, GO:0006355, GO:0005634
lcl|ORF5_LIEC01000117.1_53879_54508	209	154.451	2.63239E-43	gi|802754739|ref|XP_012088760.1|PREDICTED: NAC transcription factor 25 [Jatropha curcas]	GO:0003677, GO:0006351, GO:0006355, GO:0005634
lcl|ORF5_LIEC01000117.1_53879_54508	209	153.68	6.46038E-43	gi|224075517|ref|XP_002304662.1|no apical meristem family protein [Populus trichocarpa]	GO:0003677, GO:0006351, GO:0006355, GO:0005634
lcl|ORF8_LIEC01000117.1_31748_29616	710	732.635	0.0	gi|902236114|gb|KNA24219.1|hypothetical protein SOVF_017660 [Spinacia oleracea]	GO:0000145, GO:0006887
lcl|ORF8_LIEC01000117.1_31748_29616	710	731.865	0.0	gi|731343044|ref|XP_010682695.1|PREDICTED: exocyst complex component EXO70B1 [Beta vulgaris subsp. vulgaris]	GO:0000145, GO:0006887
lcl|ORF8_LIEC01000117.1_31748_29616	710	726.472	0.0	gi|225425194|ref|XP_002264953.1|PREDICTED: exocyst complex component EXO70B1 [Vitis vinifera]	GO:0000145, GO:0006887, GO:0090406
lcl|ORF8_LIEC01000117.1_31748_29616	710	691.034	0.0	gi|566148752|ref|XP_002299332.2|hypothetical protein POPTR_0001s13430g [Populus trichocarpa]	GO:0000145, GO:0006887, GO:0090406
lcl|ORF2_LIEC01000119.1_71_1213	380	516.153	3.973E-165	gi|802674654|ref|XP_012081768.1|PREDICTED: E3 ubiquitin-protein ligase UPL3 [Jatropha curcas]	GO:0016874, GO:0016567, GO:0004842
lcl|ORF2_LIEC01000119.1_71_1213	380	510.76	6.8794E-164	gi|508705786|gb|EOX97682.1|HEAT repeat,HECT-domain isoform 2 [Theobroma cacao]	GO:0016874, GO:0004842, GO:0016567
lcl|ORF2_LIEC01000119.1_71_1213	380	510.76	7.5538E-164	gi|508705792|gb|EOX97688.1|HEAT repeat,HECT-domain isoform 8 [Theobroma cacao]	GO:0016874, GO:0004842, GO:0016567
lcl|ORF2_LIEC01000119.1_71_1213	380	510.76	1.17242E-163	gi|508705791|gb|EOX97687.1|HEAT repeat,HECT-domain isoform 7 [Theobroma cacao]	GO:0016874, GO:0016567, GO:0004842
lcl|ORF2_LIEC01000119.1_71_1213	380	488.804	1.36558E-163	gi|674943234|emb|CDX90283.1|BnaA08g17010D [Brassica napus]	GO:0016874, GO:0004842, GO:0016567
lcl|ORF2_LIEC01000119.1_71_1213	380	510.375	2.9854E-163	gi|508705788|gb|EOX97684.1|HEAT repeat,HECT-domain isoform 4 [Theobroma cacao]	GO:0016874, GO:0016567, GO:0004842
lcl|ORF2_LIEC01000119.1_71_1213	380	511.146	3.24229E-163	gi|566187845|ref|XP_002313711.2|hypothetical protein POPTR_0009s13670g [Populus trichocarpa]	GO:0005737, GO:0042787, GO:0016874, GO:0005634, GO:0004842
lcl|ORF2_LIEC01000119.1_71_1213	380	510.375	5.96183E-163	gi|1000943619|ref|XP_015581878.1|PREDICTED: E3 ubiquitin-protein ligase UPL3 [Ricinus communis]	GO:0016874, GO:0004842, GO:0016567
lcl|ORF2_LIEC01000119.1_71_1213	380	486.878	6.68816E-163	gi|674921136|emb|CDY12090.1|BnaC03g60060D [Brassica napus]	GO:0016874, GO:0016567, GO:0004842
lcl|ORF3_LIEC01000119.1_10562_11146	194	166.392	4.76703E-48	gi|657085992|gb|AID23891.1|R2R3-MYB [Rosa hybrid cultivar]	GO:0003677
lcl|ORF3_LIEC01000119.1_10562_11146	194	161.384	3.02701E-46	gi|590684472|ref|XP_007041863.1|PREDICTED: myb-related protein 308 [Theobroma cacao]	GO:0003677
lcl|ORF3_LIEC01000119.1_10562_11146	194	160.614	7.72144E-46	gi|702463681|ref|XP_010028718.1|PREDICTED: myb-related protein 308 [Eucalyptus grandis]	GO:0003677
lcl|ORF3_LIEC01000119.1_10562_11146	194	159.458	2.6514E-45	gi|595793709|ref|XP_007200603.1|hypothetical protein PRUPE_ppa010277mg [Prunus persica]	GO:0003677
lcl|ORF3_LIEC01000119.1_10562_11146	194	159.458	3.01281E-45	gi|746817584|gb|AJD79907.1|MYB1 [Punica granatum]	GO:0003677
lcl|ORF3_LIEC01000119.1_10562_11146	194	157.918	1.30445E-44	gi|816206843|gb|AKE81094.1|MYB domain transcription factor [Populus tomentosa]	GO:0003677
lcl|ORF3_LIEC01000119.1_10562_11146	194	156.762	3.09576E-44	gi|224080616|ref|XP_002306180.1|myb family transcription factor family protein [Populus trichocarpa]	GO:0003677
lcl|ORF1_LIEC01000120.1_2748_3584	278	407.912	1.48338E-136	gi|568214988|ref|NP_001275302.1|vacuolar sorting receptor protein PV72-like protein precursor [Solanum tuberosum]	GO:0016020, GO:0005509, GO:0016021
lcl|ORF1_LIEC01000120.1_2748_3584	278	406.371	6.63189E-136	gi|147828306|emb|CAN66483.1|hypothetical protein VITISV_015390 [Vitis vinifera]	GO:0005509
lcl|ORF3_LIEC01000120.1_1990_2529	179	157.532	3.70238E-42	gi|763804580|gb|KJB71518.1|hypothetical protein B456_011G126800 [Gossypium raimondii]	GO:0005509
lcl|ORF3_LIEC01000120.1_1990_2529	179	157.147	9.65581E-42	gi|823245170|ref|XP_012455254.1|PREDICTED: vacuolar-sorting receptor 1-like [Gossypium raimondii]	GO:0016020, GO:0005509, GO:0016021
lcl|ORF3_LIEC01000120.1_1990_2529	179	157.147	9.65581E-42	gi|1050651944|ref|XP_017649370.1|PREDICTED: vacuolar-sorting receptor 1-like [Gossypium arboreum]	GO:0016020, GO:0005509, GO:0016021
lcl|ORF3_LIEC01000120.1_1990_2529	179	153.295	2.35365E-40	gi|147828306|emb|CAN66483.1|hypothetical protein VITISV_015390 [Vitis vinifera]	GO:0005509
lcl|ORF3_LIEC01000120.1_1990_2529	179	153.295	2.80811E-40	gi|695045441|ref|XP_009410512.1|PREDICTED: vacuolar-sorting receptor 1 [Musa acuminata subsp. malaccensis]	GO:0016020, GO:0005509, GO:0016021
lcl|ORF2_LIEC01000121.1_51844_52308	154	169.474	7.69814E-46	gi|47824985|gb|AAT38758.1|Putative gag-pol polyprotein, identical [Solanum demissum]	GO:0015074, GO:0003676
lcl|ORF2_LIEC01000121.1_51844_52308	154	159.844	1.65589E-42	gi|147854128|emb|CAN79116.1|hypothetical protein VITISV_002093 [Vitis vinifera]	GO:0008270, GO:0015074, GO:0003676
lcl|ORF2_LIEC01000121.1_51844_52308	154	158.688	4.30534E-42	gi|147811646|emb|CAN72676.1|hypothetical protein VITISV_020406 [Vitis vinifera]	GO:0015074, GO:0003676
lcl|ORF2_LIEC01000121.1_51844_52308	154	158.303	5.4641E-42	gi|147794682|emb|CAN60366.1|hypothetical protein VITISV_031870 [Vitis vinifera]	GO:0008270, GO:0015074, GO:0003676
lcl|ORF2_LIEC01000121.1_51844_52308	154	157.918	7.23882E-42	gi|147789988|emb|CAN71759.1|hypothetical protein VITISV_020777 [Vitis vinifera]	GO:0015074, GO:0003676
lcl|ORF2_LIEC01000121.1_51844_52308	154	154.836	1.11967E-40	gi|147771031|emb|CAN60238.1|hypothetical protein VITISV_032906 [Vitis vinifera]	GO:0008270, GO:0015074, GO:0003676
lcl|ORF2_LIEC01000121.1_51844_52308	154	138.272	5.45414E-35	gi|158578541|gb|ABW74566.1|integrase [Boechera divaricarpa]	GO:0008270, GO:0015074, GO:0003676
lcl|ORF3_LIEC01000121.1_50543_51475	310	289.656	1.2247E-85	gi|47824985|gb|AAT38758.1|Putative gag-pol polyprotein, identical [Solanum demissum]	GO:0015074, GO:0003676
lcl|ORF7_LIEC01000121.1_47628_47113	171	71.633	3.53033E-13	gi|661890246|emb|CDP05743.1|unnamed protein product [Coffea canephora]	GO:0016020, GO:0016021
lcl|ORF7_LIEC01000121.1_47628_47113	171	70.8626	6.69689E-13	gi|590607058|ref|XP_007020903.1|PREDICTED: protein FATTY ACID EXPORT 5 [Theobroma cacao]	GO:0016020, GO:0016021
lcl|ORF7_LIEC01000121.1_47628_47113	171	70.0922	7.08722E-13	gi|763746224|gb|KJB13663.1|hypothetical protein B456_002G088000 [Gossypium raimondii]	GO:0016020, GO:0016021
lcl|ORF7_LIEC01000121.1_47628_47113	171	69.707	8.21407E-13	gi|548862261|gb|ERN19625.1|hypothetical protein AMTR_s00062p00140950 [Amborella trichopoda]	GO:0016020, GO:0016021
lcl|ORF7_LIEC01000121.1_47628_47113	171	70.8626	8.55883E-13	gi|1050635120|ref|XP_017640617.1|PREDICTED: protein FATTY ACID EXPORT 5 [Gossypium arboreum]	GO:0016020, GO:0016021
lcl|ORF7_LIEC01000121.1_47628_47113	171	70.4774	9.83154E-13	gi|823131955|ref|XP_012460549.1|PREDICTED: UPF0136 membrane protein At2g26240 [Gossypium raimondii]	GO:0016020, GO:0016021
lcl|ORF7_LIEC01000121.1_47628_47113	171	68.5514	3.65882E-12	gi|643731915|gb|KDP39107.1|hypothetical protein JCGZ_00864 [Jatropha curcas]	GO:0016020, GO:0016021
lcl|ORF1_LIEC01000123.1_2175_2780	201	247.669	1.03015E-74	gi|641848101|gb|KDO66979.1|hypothetical protein CISIN_1g004129mg [Citrus sinensis]	GO:0016020, GO:0016021, GO:0004672, GO:0005524, GO:0006468
lcl|ORF1_LIEC01000123.1_2175_2780	201	248.44	1.08512E-74	gi|641848102|gb|KDO66980.1|hypothetical protein CISIN_1g004129mg [Citrus sinensis]	GO:0016020, GO:0016021, GO:0004672, GO:0005524, GO:0006468
lcl|ORF1_LIEC01000123.1_2175_2780	201	245.358	3.20327E-74	gi|728831059|gb|KHG10502.1|hypothetical protein F383_04578 [Gossypium arboreum]	GO:0016020, GO:0016021, GO:0004672, GO:0005524, GO:0006468
lcl|ORF1_LIEC01000123.1_2175_2780	201	242.276	3.23782E-74	gi|870853528|gb|KMT05409.1|hypothetical protein BVRB_7g175370 isoform A [Beta vulgaris subsp. vulgaris]	GO:0016020, GO:0016021, GO:0004672, GO:0005524, GO:0006468
lcl|ORF1_LIEC01000123.1_2175_2780	201	244.973	5.23436E-74	gi|566186870|ref|XP_002313236.2|hypothetical protein POPTR_0009s07920g [Populus trichocarpa]	GO:0016020, GO:0016021, GO:0004672, GO:0005524, GO:0006468
lcl|ORF1_LIEC01000123.1_2175_2780	201	243.817	2.32631E-73	gi|566151519|ref|XP_002299998.2|hypothetical protein POPTR_0001s28710g [Populus trichocarpa]	GO:0016020, GO:0016021, GO:0004672, GO:0005524, GO:0006468
lcl|ORF2_LIEC01000123.1_137_700	187	68.9366	2.06909E-10	gi|902201414|gb|KNA13971.1|hypothetical protein SOVF_111750 [Spinacia oleracea]	GO:0016020, GO:0016021, GO:0004672, GO:0005524, GO:0006468
lcl|ORF2_LIEC01000123.1_137_700	187	64.6994	5.76031E-9	gi|508787308|gb|EOY34564.1|Leucine-rich repeat protein kinase family protein, putative isoform 1 [Theobroma cacao]	GO:0016020, GO:0016021, GO:0016310, GO:0004672, GO:0016301, GO:0005524, GO:0006468
lcl|ORF2_LIEC01000123.1_137_700	187	63.1586	2.20108E-8	gi|661887450|emb|CDP09230.1|unnamed protein product [Coffea canephora]	GO:0016020, GO:0016021, GO:0004672, GO:0005524, GO:0006468
lcl|ORF2_LIEC01000123.1_137_700	187	62.7734	2.47662E-8	gi|567886530|ref|XP_006435787.1|hypothetical protein CICLE_v10030902mg [Citrus clementina]	GO:0016020, GO:0016021, GO:0004672, GO:0005524, GO:0006468
lcl|ORF1_LIEC01000124.1_2784_3455	223	215.312	8.97945E-61	gi|802536583|ref|XP_012075487.1|PREDICTED: brefeldin A-inhibited guanine nucleotide-exchange protein 1 [Jatropha curcas]	GO:0032012, GO:0005086, GO:0043547
lcl|ORF1_LIEC01000124.1_2784_3455	223	214.927	1.39948E-60	gi|508707042|gb|EOX98938.1|SEC7-like guanine nucleotide exchange family protein [Theobroma cacao]	GO:0032012, GO:0005086, GO:0043547
lcl|ORF2_LIEC01000124.1_8631_9641	336	378.252	1.16932E-127	gi|674852705|emb|CDY71344.1|BnaAnng37030D, partial [Brassica napus]	GO:0050662, GO:0016616, GO:0016020, GO:0016021, GO:0055114, GO:0015936, GO:0004420
lcl|ORF2_LIEC01000124.1_8631_9641	336	385.571	1.98104E-127	gi|429507670|gb|AFZ93642.1|hydroxymethylglutaryl coenzyme A reductase [Euphorbia lathyris]	GO:0005789, GO:0050662, GO:0016616, GO:0016491, GO:0008299, GO:0050661, GO:0016020, GO:0016021, GO:0055114, GO:0004420, GO:0015936, GO:0005783
lcl|ORF2_LIEC01000124.1_8631_9641	336	384.415	7.04554E-127	gi|823255411|ref|XP_012460360.1|PREDICTED: 3-hydroxy-3-methylglutaryl-coenzyme A reductase 1-like [Gossypium raimondii]	GO:0005789, GO:0050662, GO:0016616, GO:0016491, GO:0008299, GO:0050661, GO:0016020, GO:0016021, GO:0055114, GO:0015936, GO:0004420, GO:0005783
lcl|ORF2_LIEC01000124.1_8631_9641	336	381.333	9.76572E-126	gi|802604330|ref|XP_012073564.1|PREDICTED: 3-hydroxy-3-methylglutaryl-coenzyme A reductase 1 [Jatropha curcas]	GO:0005789, GO:0050662, GO:0016616, GO:0016491, GO:0008299, GO:0050661, GO:0016020, GO:0016021, GO:0055114, GO:0004420, GO:0015936, GO:0005783
lcl|ORF2_LIEC01000124.1_8631_9641	336	379.022	8.49253E-125	gi|343466155|gb|AEM42971.1|HMG-CoA reductase [Siraitia grosvenorii]	GO:0005789, GO:0050662, GO:0016616, GO:0008299, GO:0016491, GO:0050661, GO:0016020, GO:0016021, GO:0055114, GO:0004420, GO:0015936, GO:0005783
lcl|ORF4_LIEC01000124.1_1615_2355	246	281.952	1.55238E-83	gi|508707042|gb|EOX98938.1|SEC7-like guanine nucleotide exchange family protein [Theobroma cacao]	GO:0032012, GO:0005086, GO:0043547
lcl|ORF4_LIEC01000124.1_1615_2355	246	279.256	1.14286E-82	gi|595793189|ref|XP_007200343.1|hypothetical protein PRUPE_ppa000136mg [Prunus persica]	GO:0032012, GO:0005086, GO:0043547
lcl|ORF4_LIEC01000124.1_1615_2355	246	278.1	1.665E-82	gi|947064856|gb|KRH13999.1|hypothetical protein GLYMA_14G000300 [Glycine max]	GO:0032012, GO:0005086, GO:0043547
lcl|ORF5_LIEC01000124.1_10490_10975	161	265.774	4.67985E-88	gi|256681158|gb|ACV04940.1|hydroxy-methyl-glutaryl-coenzyme A reductase, partial [Bacopa monnieri]	GO:0050662, GO:0016616, GO:0055114, GO:0015936, GO:0004420
lcl|ORF5_LIEC01000124.1_10490_10975	161	265.003	2.09328E-87	gi|62945913|gb|AAY22199.1|HMG CoA reductase, partial [Datura inoxia]	GO:0050662, GO:0016616, GO:0055114, GO:0015936, GO:0004420
lcl|ORF5_LIEC01000124.1_10490_10975	161	266.544	2.65807E-87	gi|16304120|gb|AAL16927.1|AF420477_13-hydroxy-3-methylglutaryl CoA reductase, partial [Solanum lycopersicum]	GO:0050662, GO:0016616, GO:0055114, GO:0015936, GO:0004420
lcl|ORF5_LIEC01000124.1_10490_10975	161	262.307	2.1289E-86	gi|3851620|gb|AAC72378.1|3-hydroxy-3-methylglutaryl coenzyme A reductase, partial [Solanum tuberosum]	GO:0050662, GO:0016616, GO:0055114, GO:0004420, GO:0015936
lcl|ORF5_LIEC01000124.1_10490_10975	161	259.225	4.47058E-86	gi|119381182|gb|ABL73881.1|3-hydroxy-3-methylglutaryl-coenzyme A reductase 2, partial [Ligularia fischeri]	GO:0050662, GO:0016616, GO:0055114, GO:0015936, GO:0004420
lcl|ORF5_LIEC01000124.1_10490_10975	161	263.077	9.80016E-86	gi|734338888|gb|KHN08865.1|3-hydroxy-3-methylglutaryl-coenzyme A reductase 1 [Glycine soja]	GO:0050662, GO:0016616, GO:0016491, GO:0055114, GO:0004420, GO:0015936
lcl|ORF5_LIEC01000124.1_10490_10975	161	257.684	3.51863E-85	gi|123337|sp|P29058.1|HMDH2_HEVBRRecName: Full=3-hydroxy-3-methylglutaryl-coenzyme A reductase 2; Short=HMG-CoA reductase 2	GO:0042170, GO:0005789, GO:0050662, GO:0031966, GO:0016491, GO:0005739, GO:0016020, GO:0016021, GO:0055114, GO:0015936, GO:0016616, GO:0008299, GO:0004420, GO:0005783, GO:0009536
lcl|ORF7_LIEC01000124.1_40777_40325	150	119.013	2.47958E-28	gi|1001011909|gb|AML76452.1|putative LOV domain-containing protein [Manilkara zapota]	GO:0000155, GO:0023014, GO:0000160, GO:0004672, GO:0005524, GO:0005622, GO:0006468
lcl|ORF7_LIEC01000124.1_40777_40325	150	118.627	3.34425E-28	gi|1001011907|gb|AML76451.1|putative LOV domain-containing protein [Manilkara zapota]	GO:0000155, GO:0023014, GO:0000160, GO:0004672, GO:0005524, GO:0006468, GO:0005622
lcl|ORF7_LIEC01000124.1_40777_40325	150	111.694	1.66813E-27	gi|1001012428|gb|AML76688.1|putative LOV domain-containing protein [Philoxerus vermicularis]	GO:0000155, GO:0023014, GO:0000160, GO:0005622
lcl|ORF7_LIEC01000124.1_40777_40325	150	116.316	2.13731E-27	gi|1001018014|gb|AML79206.1|putative LOV domain-containing protein [Synsepalum dulcificum]	GO:0000155, GO:0023014, GO:0000160, GO:0004672, GO:0005524, GO:0006468, GO:0005622
lcl|ORF7_LIEC01000124.1_40777_40325	150	115.546	4.22227E-27	gi|1001018767|gb|AML79549.1|putative LOV domain-containing protein [Cyrilla racemiflora]	GO:0000155, GO:0023014, GO:0000160, GO:0004672, GO:0005524, GO:0006468, GO:0005622
lcl|ORF8_LIEC01000124.1_25777_24680	365	443.351	2.44081E-153	gi|731358173|ref|XP_010690592.1|PREDICTED: transcription termination factor MTERF6, chloroplastic/mitochondrial [Beta vulgaris subsp. vulgaris]	GO:0005739, GO:0003690, GO:0006355
lcl|ORF8_LIEC01000124.1_25777_24680	365	433.721	1.79028E-149	gi|508707057|gb|EOX98953.1|Mitochondrial transcription termination factor family protein [Theobroma cacao]	GO:0005739, GO:0003690, GO:0006355
lcl|ORF8_LIEC01000124.1_25777_24680	365	428.713	1.77251E-147	gi|595797469|ref|XP_007201276.1|hypothetical protein PRUPE_ppa008508mg [Prunus persica]	GO:0005739, GO:0003690, GO:0006355
lcl|ORF8_LIEC01000124.1_25777_24680	365	426.017	1.57583E-146	gi|703077972|ref|XP_010090733.1|hypothetical protein L484_013755 [Morus notabilis]	GO:0005739, GO:0003690, GO:0006355	XP_010090733.1, EXB40452.1
lcl|ORF8_LIEC01000124.1_25777_24680	365	423.32	2.81019E-145	gi|661877415|emb|CDP18720.1|unnamed protein product [Coffea canephora]	GO:0005739, GO:0003690, GO:0006355
lcl|ORF9_LIEC01000124.1_14776_14291	161	259.996	1.83623E-85	gi|62945913|gb|AAY22199.1|HMG CoA reductase, partial [Datura inoxia]	GO:0050662, GO:0016616, GO:0055114, GO:0015936, GO:0004420
lcl|ORF9_LIEC01000124.1_14776_14291	161	258.84	2.2969E-85	gi|256681158|gb|ACV04940.1|hydroxy-methyl-glutaryl-coenzyme A reductase, partial [Bacopa monnieri]	GO:0050662, GO:0016616, GO:0055114, GO:0015936, GO:0004420
lcl|ORF9_LIEC01000124.1_14776_14291	161	255.758	1.14521E-84	gi|119381182|gb|ABL73881.1|3-hydroxy-3-methylglutaryl-coenzyme A reductase 2, partial [Ligularia fischeri]	GO:0050662, GO:0016616, GO:0055114, GO:0015936, GO:0004420
lcl|ORF9_LIEC01000124.1_14776_14291	161	259.225	1.52986E-84	gi|16304120|gb|AAL16927.1|AF420477_13-hydroxy-3-methylglutaryl CoA reductase, partial [Solanum lycopersicum]	GO:0050662, GO:0016616, GO:0055114, GO:0015936, GO:0004420
lcl|ORF9_LIEC01000124.1_14776_14291	161	256.529	4.05657E-84	gi|3851620|gb|AAC72378.1|3-hydroxy-3-methylglutaryl coenzyme A reductase, partial [Solanum tuberosum]	GO:0050662, GO:0016616, GO:0055114, GO:0004420, GO:0015936
lcl|ORF9_LIEC01000124.1_14776_14291	161	256.144	1.01386E-83	gi|52790405|gb|AAU87798.1|HMGR, partial [Salvia miltiorrhiza]	GO:0050662, GO:0016616, GO:0055114, GO:0004420, GO:0015936
lcl|ORF9_LIEC01000124.1_14776_14291	161	258.07	1.21587E-83	gi|734338888|gb|KHN08865.1|3-hydroxy-3-methylglutaryl-coenzyme A reductase 1 [Glycine soja]	GO:0050662, GO:0016616, GO:0016491, GO:0055114, GO:0004420, GO:0015936
lcl|ORF11_LIEC01000124.1_22053_21163	296	293.123	1.95795E-92	gi|1050610096|ref|XP_017627677.1|PREDICTED: protein FAR1-RELATED SEQUENCE 9 [Gossypium arboreum]	GO:0008270, GO:0006355
lcl|ORF11_LIEC01000124.1_22053_21163	296	292.352	2.79644E-92	gi|643741624|gb|KDP47039.1|hypothetical protein JCGZ_10766 [Jatropha curcas]	GO:0008270, GO:0006355
lcl|ORF11_LIEC01000124.1_22053_21163	296	292.738	3.21382E-92	gi|595796551|ref|XP_007201166.1|hypothetical protein PRUPE_ppa003787mg [Prunus persica]	GO:0008270, GO:0006355
lcl|ORF12_LIEC01000124.1_22655_21927	242	310.457	4.46006E-100	gi|595796551|ref|XP_007201166.1|hypothetical protein PRUPE_ppa003787mg [Prunus persica]	GO:0008270, GO:0006355
lcl|ORF12_LIEC01000124.1_22655_21927	242	306.605	1.79851E-98	gi|1044525181|ref|XP_017406991.1|PREDICTED: protein FAR1-RELATED SEQUENCE 9 isoform X1 [Vigna angularis]	GO:0008270, GO:0006355
lcl|ORF12_LIEC01000124.1_22655_21927	242	305.834	3.38333E-98	gi|734404284|gb|KHN32935.1|Protein FAR1-RELATED SEQUENCE 9 [Glycine soja]	GO:0008270, GO:0006355
lcl|ORF12_LIEC01000124.1_22655_21927	242	305.449	4.43281E-98	gi|571433449|ref|XP_006572910.1|PREDICTED: protein FAR1-RELATED SEQUENCE 9-like [Glycine max]	GO:0008270, GO:0006355
lcl|ORF13_LIEC01000124.1_16703_15603	366	395.971	5.33249E-131	gi|731358159|ref|XP_010690585.1|PREDICTED: 3-hydroxy-3-methylglutaryl-coenzyme A reductase 1 [Beta vulgaris subsp. vulgaris]	GO:0005789, GO:0050662, GO:0016616, GO:0016491, GO:0008299, GO:0050661, GO:0016020, GO:0016021, GO:0055114, GO:0015936, GO:0004420, GO:0005783
lcl|ORF13_LIEC01000124.1_16703_15603	366	390.578	5.31306E-129	gi|902190593|gb|KNA11662.1|hypothetical protein SOVF_133220 [Spinacia oleracea]	GO:0005789, GO:0050662, GO:0016616, GO:0008299, GO:0016491, GO:0050661, GO:0016020, GO:0016021, GO:0055114, GO:0015936, GO:0004420, GO:0005783
lcl|ORF13_LIEC01000124.1_16703_15603	366	384.415	1.46014E-126	gi|1763230|gb|AAB69726.1|3-hydroxy-3-methylglutaryl coenzyme a reductase [Camptotheca acuminata]	GO:0005789, GO:0050662, GO:0016616, GO:0016491, GO:0008299, GO:0050661, GO:0016020, GO:0016021, GO:0055114, GO:0004420, GO:0015936, GO:0005783
lcl|ORF13_LIEC01000124.1_16703_15603	366	380.948	4.5452E-125	gi|429507670|gb|AFZ93642.1|hydroxymethylglutaryl coenzyme A reductase [Euphorbia lathyris]	GO:0005789, GO:0050662, GO:0016616, GO:0016491, GO:0008299, GO:0050661, GO:0016020, GO:0016021, GO:0055114, GO:0004420, GO:0015936, GO:0005783
lcl|ORF13_LIEC01000124.1_16703_15603	366	373.244	3.46881E-124	gi|567120651|ref|XP_006390187.1|hypothetical protein EUTSA_v10018320mg [Eutrema salsugineum]	GO:0050662, GO:0016616, GO:0016020, GO:0016021, GO:0055114, GO:0004420, GO:0015936
lcl|ORF13_LIEC01000124.1_16703_15603	366	376.711	2.65731E-123	gi|567120655|ref|XP_006390188.1|hypothetical protein EUTSA_v10018320mg [Eutrema salsugineum]	GO:0005789, GO:0050662, GO:0016616, GO:0008299, GO:0016491, GO:0050661, GO:0016020, GO:0016021, GO:0055114, GO:0004420, GO:0015936, GO:0005783
lcl|ORF13_LIEC01000124.1_16703_15603	366	375.555	4.75841E-123	gi|564113381|gb|AHB64333.1|3-hydroxy-3-methylglutaryl coenzyme A reductase [Camellia sinensis]	GO:0005789, GO:0050662, GO:0016616, GO:0008299, GO:0016491, GO:0050661, GO:0016020, GO:0016021, GO:0055114, GO:0015936, GO:0004420, GO:0005783
lcl|ORF1_LIEC01000128.1_4048_4599	183	143.665	2.4871E-36	gi|731336356|ref|XP_010679209.1|PREDICTED: myosin-9 isoform X1 [Beta vulgaris subsp. vulgaris]	GO:0016459, GO:0000166, GO:0003779, GO:0003774, GO:0005524
lcl|ORF1_LIEC01000128.1_4048_4599	183	137.887	5.3719E-35	gi|902202422|gb|KNA14270.1|hypothetical protein SOVF_108880 isoform A [Spinacia oleracea]	GO:0016020, GO:0016021
lcl|ORF1_LIEC01000128.1_4048_4599	183	137.887	6.25909E-35	gi|902202423|gb|KNA14271.1|hypothetical protein SOVF_108880 isoform B [Spinacia oleracea]	GO:0016020, GO:0016021
lcl|ORF1_LIEC01000128.1_4048_4599	183	136.732	5.60605E-34	gi|661893310|emb|CDP03119.1|unnamed protein product [Coffea canephora]	GO:0016459, GO:0000166, GO:0003779, GO:0005524, GO:0003774
lcl|ORF1_LIEC01000128.1_4048_4599	183	129.798	1.68742E-31	gi|902231388|gb|KNA22249.1|hypothetical protein SOVF_035830 [Spinacia oleracea]	GO:0016459, GO:0000166, GO:0003779, GO:0003774, GO:0005524
lcl|ORF2_LIEC01000128.1_7634_8299	221	77.0258	4.29507E-14	gi|823242530|ref|XP_012453938.1|PREDICTED: transcriptional regulator TAC1 [Gossypium raimondii]	GO:0046872, GO:0003676
lcl|ORF2_LIEC01000128.1_7634_8299	221	74.7146	2.40449E-13	gi|604313272|gb|EYU26603.1|hypothetical protein MIMGU_mgv1a026136mg [Erythranthe guttata]	GO:0046872
lcl|ORF2_LIEC01000128.1_7634_8299	221	74.3294	3.86112E-13	gi|1044522028|ref|XP_017442929.1|PREDICTED: transcriptional regulator SUPERMAN-like [Vigna angularis]	GO:0046872, GO:0003676
lcl|ORF1_LIEC01000129.1_17172_17762	196	309.301	8.19059E-102	gi|568826110|ref|XP_006467417.1|PREDICTED: uncharacterized protein LOC102625567 isoform X2 [Citrus sinensis]	GO:0008270, GO:0046872
lcl|ORF1_LIEC01000129.1_17172_17762	196	309.301	1.73756E-101	gi|641859583|gb|KDO78273.1|hypothetical protein CISIN_1g012811mg [Citrus sinensis]	GO:0008270, GO:0046872
lcl|ORF1_LIEC01000129.1_17172_17762	196	313.538	3.84182E-100	gi|567914875|ref|XP_006449751.1|hypothetical protein CICLE_v10014440mg [Citrus clementina]	GO:0008270, GO:0046872, GO:0004553, GO:0005975, GO:0016787
lcl|ORF1_LIEC01000129.1_17172_17762	196	303.523	6.07187E-100	gi|595880861|ref|XP_007212307.1|hypothetical protein PRUPE_ppa006713mg [Prunus persica]	GO:0008270, GO:0046872
lcl|ORF1_LIEC01000129.1_17172_17762	196	299.671	3.15404E-98	gi|566164301|ref|XP_006383905.1|endonuclease/exonuclease/phosphatase family protein [Populus trichocarpa]	GO:0090305, GO:0004527, GO:0008270, GO:0046872, GO:0004519
lcl|ORF3_LIEC01000129.1_3431_4105	224	90.1225	2.59645E-17	gi|870852203|gb|KMT04147.1|hypothetical protein BVRB_8g185970 isoform A [Beta vulgaris subsp. vulgaris]	GO:0008270, GO:0046872
lcl|ORF3_LIEC01000129.1_3431_4105	224	90.1225	2.83604E-17	gi|870852204|gb|KMT04148.1|hypothetical protein BVRB_8g185970 isoform B [Beta vulgaris subsp. vulgaris]	GO:0008270, GO:0046872
lcl|ORF3_LIEC01000129.1_3431_4105	224	82.8037	6.75575E-15	gi|922545240|ref|XP_013600408.1|PREDICTED: tyrosyl-DNA phosphodiesterase 2 [Brassica oleracea var. oleracea]	GO:0008270, GO:0046872
lcl|ORF4_LIEC01000129.1_8345_7686	219	248.825	1.72342E-72	gi|595840170|ref|XP_007207981.1|hypothetical protein PRUPE_ppa015715mg, partial [Prunus persica]	GO:0008270, GO:0015074, GO:0003676
lcl|ORF4_LIEC01000129.1_8345_7686	219	244.588	3.74331E-71	gi|595834191|ref|XP_007206823.1|hypothetical protein PRUPE_ppa025991mg [Prunus persica]	GO:0015074, GO:0005634, GO:0003676
lcl|ORF4_LIEC01000129.1_8345_7686	219	231.876	1.67798E-68	gi|596119837|ref|XP_007221749.1|hypothetical protein PRUPE_ppb022800mg, partial [Prunus persica]	GO:0015074, GO:0003676
lcl|ORF4_LIEC01000129.1_8345_7686	219	216.083	6.13388E-66	gi|147862608|emb|CAN79339.1|hypothetical protein VITISV_044312 [Vitis vinifera]	GO:0015074, GO:0005634, GO:0003676
lcl|ORF4_LIEC01000129.1_8345_7686	219	221.861	4.29217E-63	gi|147768751|emb|CAN71532.1|hypothetical protein VITISV_018180 [Vitis vinifera]	GO:0008270, GO:0016020, GO:0016021, GO:0015074, GO:0003676
lcl|ORF4_LIEC01000129.1_8345_7686	219	216.853	6.14257E-62	gi|147865100|emb|CAN79389.1|hypothetical protein VITISV_004909 [Vitis vinifera]	GO:0008270, GO:0015074, GO:0005634, GO:0003676
lcl|ORF4_LIEC01000129.1_8345_7686	219	212.231	1.54451E-61	gi|147861339|emb|CAN79736.1|hypothetical protein VITISV_021578 [Vitis vinifera]	GO:0016020, GO:0016021, GO:0015074, GO:0003676
lcl|ORF4_LIEC01000129.1_8345_7686	219	194.897	5.30755E-57	gi|508774269|gb|EOY21525.1|Uncharacterized protein TCM_013224 [Theobroma cacao]	GO:0015074, GO:0003676
lcl|ORF4_LIEC01000129.1_8345_7686	219	195.667	1.75821E-56	gi|508724940|gb|EOY16837.1|Uncharacterized protein TCM_035725 [Theobroma cacao]	GO:0015074, GO:0003676
lcl|ORF4_LIEC01000129.1_8345_7686	219	202.216	2.88163E-56	gi|596085602|ref|XP_007221295.1|hypothetical protein PRUPE_ppa024499mg, partial [Prunus persica]	GO:0004190, GO:0008270, GO:0006508, GO:0015074, GO:0003676
lcl|ORF1_LIEC01000130.1_716_1720	334	291.967	8.19143E-86	gi|147858105|emb|CAN81016.1|hypothetical protein VITISV_025518 [Vitis vinifera]	GO:0015074, GO:0003676
lcl|ORF3_LIEC01000130.1_17569_17063	168	163.696	4.03772E-45	gi|566174796|ref|XP_006381104.1|kinase family protein [Populus trichocarpa]	GO:0016310, GO:0004672, GO:0016301, GO:0004674, GO:0005524, GO:0006468
lcl|ORF3_LIEC01000130.1_17569_17063	168	160.999	4.57502E-45	gi|567922180|ref|XP_006453096.1|hypothetical protein CICLE_v10008662mg [Citrus clementina]	GO:0004672, GO:0004674, GO:0005524, GO:0006468
lcl|ORF3_LIEC01000130.1_17569_17063	168	160.229	1.09311E-44	gi|223529688|gb|EEF31632.1|ATP binding protein, putative [Ricinus communis]	GO:0004715, GO:0016020, GO:0016021, GO:0016740, GO:0004672, GO:0004674, GO:0018108, GO:0005524, GO:0006468
lcl|ORF1_LIEC01000131.1_5076_4495	193	139.813	1.82246E-39	gi|973603647|gb|KUM46798.1|hypothetical protein ABT39_MTgene6253 (mitochondrion) [Picea glauca]	GO:0005739
lcl|ORF1_LIEC01000131.1_5076_4495	193	104.375	7.0601E-24	gi|508717229|gb|EOY09126.1|Uncharacterized protein TCM_024518 [Theobroma cacao]	GO:0008270, GO:0046872, GO:0003676
lcl|ORF1_LIEC01000131.1_5076_4495	193	108.227	7.94803E-24	gi|133711804|gb|ABO36622.1|copia LTR rider [Solanum lycopersicum]	GO:0008270, GO:0015074, GO:0003676
lcl|ORF1_LIEC01000131.1_5076_4495	193	105.531	6.68989E-23	gi|13540823|gb|AAK29467.1|polyprotein-like [Solanum chilense]	GO:0008270, GO:0046872, GO:0015074, GO:0003676
lcl|ORF1_LIEC01000131.1_5076_4495	193	105.145	8.24746E-23	gi|508775449|gb|EOY22705.1|Transducin/WD40 repeat-like superfamily protein [Theobroma cacao]	GO:0008270, GO:0046872, GO:0097027, GO:0050790, GO:0010997, GO:0003676
lcl|ORF1_LIEC01000132.1_10396_9851	181	50.0618	7.67774E-5	gi|590591668|ref|XP_007017081.1|PREDICTED: non-specific lipid-transfer protein 1 [Theobroma cacao]	GO:0006869, GO:0008289, GO:0006810
lcl|ORF1_LIEC01000132.1_10396_9851	181	47.7506	6.77206E-4	gi|548844553|gb|ERN04142.1|hypothetical protein AMTR_s00077p00070120 [Amborella trichopoda]	GO:0006869, GO:0008289, GO:0006810
lcl|ORF1_LIEC01000133.1_6_1478	490	702.205	0.0	gi|870866088|gb|KMT17107.1|hypothetical protein BVRB_2g041610 [Beta vulgaris subsp. vulgaris]	GO:0003677, GO:0016779, GO:0003899, GO:0006351, GO:0016740
lcl|ORF1_LIEC01000133.1_6_1478	490	702.205	0.0	gi|508727914|gb|EOY19811.1|DNA-directed RNA polymerase E subunit 1, putative isoform 3 [Theobroma cacao]	GO:0003677, GO:0016779, GO:0003899, GO:0006351, GO:0016740
lcl|ORF1_LIEC01000133.1_6_1478	490	700.279	0.0	gi|508727912|gb|EOY19809.1|DNA-directed RNA polymerase E subunit 1, putative isoform 1 [Theobroma cacao]	GO:0003677, GO:0016779, GO:0003899, GO:0016604, GO:0006306, GO:0006351, GO:0000419, GO:0035194, GO:0016740, GO:0030422, GO:0005730, GO:0005634
lcl|ORF1_LIEC01000133.1_6_1478	490	695.271	0.0	gi|902203993|gb|KNA14744.1|hypothetical protein SOVF_104130 [Spinacia oleracea]	GO:0003677, GO:0016779, GO:0003899, GO:0006351, GO:0016740
lcl|ORF1_LIEC01000133.1_6_1478	490	693.73	0.0	gi|59939212|gb|AAX12374.1|DNA-directed RNA polymerase alpha subunit, partial [Spinacia oleracea]	GO:0003677, GO:0016779, GO:0003899, GO:0006351, GO:0016740
lcl|ORF2_LIEC01000133.1_5628_6089	153	84.3445	3.86971E-16	gi|596017215|ref|XP_007218881.1|hypothetical protein PRUPE_ppa000088mg [Prunus persica]	GO:0003677, GO:0016779, GO:0003899, GO:0006351, GO:0016740
lcl|ORF2_LIEC01000133.1_5628_6089	153	81.2629	4.26183E-15	gi|870866088|gb|KMT17107.1|hypothetical protein BVRB_2g041610 [Beta vulgaris subsp. vulgaris]	GO:0003677, GO:0016779, GO:0003899, GO:0006351, GO:0016740
lcl|ORF2_LIEC01000133.1_5628_6089	153	75.8702	3.60891E-13	gi|567855197|ref|XP_006420718.1|hypothetical protein CICLE_v10004129mg [Citrus clementina]	GO:0003677, GO:0016779, GO:0003899, GO:0006351, GO:0016740
lcl|ORF2_LIEC01000133.1_5628_6089	153	75.0998	7.29087E-13	gi|643733686|gb|KDP40529.1|hypothetical protein JCGZ_24528 [Jatropha curcas]	GO:0003677, GO:0016779, GO:0003899, GO:0006351, GO:0016740
lcl|ORF3_LIEC01000133.1_4375_5664	429	58.151	2.07314E-5	gi|870866088|gb|KMT17107.1|hypothetical protein BVRB_2g041610 [Beta vulgaris subsp. vulgaris]	GO:0003677, GO:0016779, GO:0003899, GO:0006351, GO:0016740
lcl|ORF4_LIEC01000133.1_16324_16920	198	168.318	1.46981E-49	gi|731337281|ref|XP_010679700.1|PREDICTED: translocator protein homolog [Beta vulgaris subsp. vulgaris]	GO:0016020, GO:0016021
lcl|ORF4_LIEC01000133.1_16324_16920	198	165.622	1.76418E-48	gi|224064430|ref|XP_002301472.1|benzodiazepine receptor-related family protein [Populus trichocarpa]	GO:0016020, GO:0016021
lcl|ORF4_LIEC01000133.1_16324_16920	198	164.851	4.42633E-48	gi|224131166|ref|XP_002321017.1|benzodiazepine receptor-related family protein [Populus trichocarpa]	GO:0016020, GO:0016021
lcl|ORF4_LIEC01000133.1_16324_16920	198	163.696	1.0987E-47	gi|902231023|gb|KNA22091.1|hypothetical protein SOVF_037110 [Spinacia oleracea]	GO:0016020, GO:0016021
lcl|ORF4_LIEC01000133.1_16324_16920	198	159.458	4.21687E-46	gi|255582174|ref|XP_002531881.1|PREDICTED: translocator protein homolog [Ricinus communis]	GO:0016020, GO:0016021
lcl|ORF4_LIEC01000133.1_16324_16920	198	156.377	6.35213E-45	gi|802688691|ref|XP_012082728.1|PREDICTED: translocator protein homolog [Jatropha curcas]	GO:0016020, GO:0016021
lcl|ORF2_LIEC01000134.1_523_1473	316	103.605	6.23526E-22	gi|728825826|gb|KHG06422.1|Transmembrane and TPR repeat-containing 1 [Gossypium arboreum]	GO:0016021
lcl|ORF1_LIEC01000136.1_36312_37154	280	495.738	2.78993E-176	gi|590616092|ref|XP_007023408.1|PREDICTED: probable CCR4-associated factor 1 homolog 6 [Theobroma cacao]	GO:0016740, GO:0005634, GO:0003676
lcl|ORF1_LIEC01000136.1_36312_37154	280	495.352	3.47405E-176	gi|225465508|ref|XP_002272165.1|PREDICTED: probable CCR4-associated factor 1 homolog 7 [Vitis vinifera]	GO:0000288, GO:0090503, GO:0000175, GO:0030014, GO:0005634, GO:0003676
lcl|ORF1_LIEC01000136.1_36312_37154	280	493.812	1.76045E-175	gi|823238766|ref|XP_012452035.1|PREDICTED: probable CCR4-associated factor 1 homolog 6 [Gossypium raimondii]	GO:0005634, GO:0003676
lcl|ORF1_LIEC01000136.1_36312_37154	280	493.041	3.71058E-175	gi|802565635|ref|XP_012067515.1|PREDICTED: probable CCR4-associated factor 1 homolog 6 [Jatropha curcas]	GO:0005634, GO:0003676
lcl|ORF1_LIEC01000136.1_36312_37154	280	492.656	4.82758E-175	gi|224072707|ref|XP_002303842.1|hypothetical protein POPTR_0003s17950g [Populus trichocarpa]	GO:0000288, GO:0090503, GO:0000175, GO:0030014, GO:0005634, GO:0003676
lcl|ORF3_LIEC01000136.1_3851_4327	158	66.6254	6.31885E-10	gi|629114638|gb|KCW79313.1|hypothetical protein EUGRSUZ_C00734 [Eucalyptus grandis]	GO:0016020, GO:0016021
lcl|ORF3_LIEC01000136.1_3851_4327	158	54.299	1.29554E-5	gi|595894030|ref|XP_007213669.1|hypothetical protein PRUPE_ppa001022mg [Prunus persica]	GO:0016020, GO:0016021
lcl|ORF3_LIEC01000136.1_3851_4327	158	51.2174	1.33237E-4	gi|629079981|gb|KCW46426.1|hypothetical protein EUGRSUZ_K00256 [Eucalyptus grandis]	GO:0016020, GO:0016021
lcl|ORF5_LIEC01000136.1_8301_7825	158	67.0106	4.28811E-10	gi|255549968|ref|XP_002516035.1|PREDICTED: uncharacterized protein LOC8274487 [Ricinus communis]	GO:0016020, GO:0016021
lcl|ORF5_LIEC01000136.1_8301_7825	158	60.077	1.07E-7	gi|643729359|gb|KDP37239.1|hypothetical protein JCGZ_06295 [Jatropha curcas]	GO:0016020, GO:0016021
lcl|ORF6_LIEC01000136.1_3336_2875	153	194.126	1.27456E-55	gi|147804663|emb|CAN62382.1|hypothetical protein VITISV_037851 [Vitis vinifera]	GO:0015074, GO:0005634, GO:0003676
lcl|ORF1_LIEC01000137.1_1294_2886	530	191.43	1.43069E-48	gi|508703352|gb|EOX95248.1|Hybrid signal transduction histidine kinase E, putative [Theobroma cacao]	GO:0000155, GO:0023014, GO:0016020, GO:0016021, GO:0000160, GO:0016772, GO:0016310, GO:0016301, GO:0018106, GO:0010087, GO:0042803, GO:0009553, GO:0007165, GO:0004673, GO:0009506, GO:0080117, GO:0005886, GO:0005622
lcl|ORF1_LIEC01000137.1_1294_2886	530	161.384	1.43655E-38	gi|147861778|emb|CAN78916.1|hypothetical protein VITISV_032223 [Vitis vinifera]	GO:0000155, GO:0023014, GO:0007165, GO:0016020, GO:0016021, GO:0000160, GO:0016310, GO:0016772, GO:0005622
lcl|ORF1_LIEC01000137.1_1294_2886	530	160.614	1.4563E-38	gi|870858446|gb|KMT09955.1|hypothetical protein BVRB_5g121710 [Beta vulgaris subsp. vulgaris]	GO:0000155, GO:0023014, GO:0007165, GO:0000160, GO:0016772, GO:0016310, GO:0005622
lcl|ORF2_LIEC01000137.1_569_1177	202	214.157	9.77551E-62	gi|870858446|gb|KMT09955.1|hypothetical protein BVRB_5g121710 [Beta vulgaris subsp. vulgaris]	GO:0000155, GO:0023014, GO:0007165, GO:0000160, GO:0016310, GO:0016772, GO:0005622
lcl|ORF2_LIEC01000137.1_569_1177	202	211.846	6.94674E-60	gi|643716624|gb|KDP28250.1|hypothetical protein JCGZ_14021 [Jatropha curcas]	GO:0000155, GO:0023014, GO:0007165, GO:0016020, GO:0016021, GO:0000160, GO:0016310, GO:0016772, GO:0005622
lcl|ORF2_LIEC01000137.1_569_1177	202	205.682	1.15899E-58	gi|643728549|gb|KDP36574.1|hypothetical protein JCGZ_08341 [Jatropha curcas]	GO:0000155, GO:0023014, GO:0007165, GO:0000160, GO:0016310, GO:0016772, GO:0005622
lcl|ORF3_LIEC01000138.1_23558_24061	167	55.4546	4.41176E-6	gi|595839512|ref|XP_007207855.1|hypothetical protein PRUPE_ppa022795mg [Prunus persica]	GO:0008152, GO:0016758
lcl|ORF6_LIEC01000138.1_46535_45663	290	194.897	2.53358E-57	gi|902240839|gb|KNA26097.1|hypothetical protein SOVF_000170 [Spinacia oleracea]	GO:0010181, GO:0055114
lcl|ORF6_LIEC01000138.1_46535_45663	290	198.364	3.53373E-56	gi|508722862|gb|EOY14759.1|Flavodoxin family protein / radical SAM domain-containing protein isoform 3 [Theobroma cacao]	GO:0003824, GO:0010181, GO:0055114, GO:0051536
lcl|ORF6_LIEC01000138.1_46535_45663	290	198.364	1.28226E-55	gi|508722861|gb|EOY14758.1|Flavodoxin family protein / radical SAM domain-containing protein isoform 2 [Theobroma cacao]	GO:0003824, GO:0010181, GO:0055114, GO:0051536
lcl|ORF6_LIEC01000138.1_46535_45663	290	197.978	3.29408E-55	gi|508722860|gb|EOY14757.1|Flavodoxin family protein / radical SAM domain-containing protein isoform 1 [Theobroma cacao]	GO:0005739, GO:0003824, GO:0010181, GO:0055114, GO:0051536
lcl|ORF6_LIEC01000138.1_46535_45663	290	187.963	1.79642E-52	gi|763747057|gb|KJB14496.1|hypothetical protein B456_002G128000 [Gossypium raimondii]	GO:0003824, GO:0010181, GO:0055114, GO:0051536
lcl|ORF6_LIEC01000138.1_46535_45663	290	187.193	3.49197E-51	gi|823133301|ref|XP_012466451.1|PREDICTED: S-adenosyl-L-methionine-dependent tRNA 4-demethylwyosine synthase [Gossypium raimondii]	GO:0003824, GO:0010181, GO:0055114, GO:0051536
lcl|ORF8_LIEC01000138.1_15967_15317	216	59.6918	5.3118E-7	gi|508722801|gb|EOY14698.1|J-domain protein required for chloroplast accumulation response 1, putative isoform 1 [Theobroma cacao]	GO:0071483, GO:0009904, GO:0005737, GO:0009903, GO:0007015
lcl|ORF10_LIEC01000138.1_19809_18985	274	189.504	4.46416E-53	gi|702238488|ref|XP_010028040.1|PREDICTED: probable protein phosphatase 2C 55 [Eucalyptus grandis]	GO:0003824
lcl|ORF10_LIEC01000138.1_19809_18985	274	185.267	1.61132E-51	gi|566202421|ref|XP_006375084.1|hypothetical protein POPTR_0014s04230g [Populus trichocarpa]	GO:0003824
lcl|ORF10_LIEC01000138.1_19809_18985	274	184.882	1.72252E-51	gi|566202419|ref|XP_006375083.1|hypothetical protein POPTR_0014s04230g [Populus trichocarpa]	GO:0003824
lcl|ORF10_LIEC01000138.1_19809_18985	274	173.711	3.3778E-47	gi|731429481|ref|XP_010664663.1|PREDICTED: probable protein phosphatase 2C 55 [Vitis vinifera]	GO:0003824
lcl|ORF10_LIEC01000138.1_19809_18985	274	166.777	6.00845E-45	gi|703135940|ref|XP_010106023.1|putative protein phosphatase 2C 55 [Morus notabilis]	GO:0003824	XP_010106023.1, EXC07293.1
lcl|ORF11_LIEC01000138.1_14727_13975	250	65.855	9.89441E-9	gi|508722801|gb|EOY14698.1|J-domain protein required for chloroplast accumulation response 1, putative isoform 1 [Theobroma cacao]	GO:0071483, GO:0009904, GO:0005737, GO:0009903, GO:0007015
lcl|ORF12_LIEC01000138.1_2934_2377	185	234.958	2.04271E-69	gi|703136004|ref|XP_010106040.1|Leishmanolysin-like peptidase [Morus notabilis]	GO:0007155, GO:0006508, GO:0016020, GO:0004222	EXC07310.1, XP_010106040.1
lcl|ORF12_LIEC01000138.1_2934_2377	185	227.639	2.52234E-69	gi|641865752|gb|KDO84437.1|hypothetical protein CISIN_1g010901mg [Citrus sinensis]	GO:0007155, GO:0006508, GO:0016020, GO:0016021, GO:0004222
lcl|ORF12_LIEC01000138.1_2934_2377	185	229.565	2.75307E-67	gi|567884741|ref|XP_006434929.1|hypothetical protein CICLE_v10000250mg [Citrus clementina]	GO:0007155, GO:0016020, GO:0006508, GO:0016021, GO:0004222
lcl|ORF12_LIEC01000138.1_2934_2377	185	221.476	3.55646E-65	gi|508722785|gb|EOY14682.1|Metalloendopeptidase / zinc ion binding protein isoform 3, partial [Theobroma cacao]	GO:0007155, GO:0016020, GO:0006508, GO:0016021, GO:0004222
lcl|ORF12_LIEC01000138.1_2934_2377	185	223.016	6.1802E-65	gi|225458382|ref|XP_002281815.1|PREDICTED: uncharacterized protein LOC100257368 isoform X1 [Vitis vinifera]	GO:0007155, GO:0016020, GO:0006508, GO:0004222
lcl|ORF13_LIEC01000138.1_699_235	154	231.876	1.29606E-71	gi|84468328|dbj|BAE71247.1|putative major surface like glycoprotein, partial [Trifolium pratense]	GO:0007155, GO:0006508, GO:0016020, GO:0004222
lcl|ORF13_LIEC01000138.1_699_235	154	236.498	6.63643E-71	gi|629123644|gb|KCW88069.1|hypothetical protein EUGRSUZ_A00488 [Eucalyptus grandis]	GO:0007155, GO:0006508, GO:0016020, GO:0004222
lcl|ORF13_LIEC01000138.1_699_235	154	237.269	1.03507E-70	gi|702238370|ref|XP_010026317.1|PREDICTED: leishmanolysin [Eucalyptus grandis]	GO:0007155, GO:0016020, GO:0006508, GO:0004222
lcl|ORF13_LIEC01000138.1_699_235	154	229.95	1.07283E-70	gi|641865752|gb|KDO84437.1|hypothetical protein CISIN_1g010901mg [Citrus sinensis]	GO:0007155, GO:0006508, GO:0016020, GO:0016021, GO:0004222
lcl|ORF13_LIEC01000138.1_699_235	154	231.106	8.82007E-70	gi|565429920|ref|XP_006279486.1|hypothetical protein CARUB_v10026049mg [Capsella rubella]	GO:0007155, GO:0006508, GO:0016020, GO:0004222
lcl|ORF3_LIEC01000140.1_14358_15083	241	199.134	2.10522E-55	gi|334182545|ref|NP_001184980.1|OSBP(oxysterol binding protein)-related protein 1D [Arabidopsis thaliana]	GO:0006869, GO:0008142, GO:0008202, GO:0008289, GO:0005634	NP_001184980.1, AEE28979.1
lcl|ORF4_LIEC01000140.1_4391_3588	267	433.335	7.83735E-150	gi|723699027|ref|XP_010320956.1|PREDICTED: probable pectate lyase 5 [Solanum lycopersicum]	GO:0046872, GO:0016829, GO:0030570, GO:0045490
lcl|ORF4_LIEC01000140.1_4391_3588	267	430.639	7.456E-149	gi|565349608|ref|XP_006341783.1|PREDICTED: probable pectate lyase 5 [Solanum tuberosum]	GO:0046872, GO:0030570, GO:0016829, GO:0045490
lcl|ORF4_LIEC01000140.1_4391_3588	267	427.943	1.19414E-147	gi|703113205|ref|XP_010100325.1|hypothetical protein L484_027633 [Morus notabilis]	GO:0046872, GO:0030570, GO:0016829, GO:0045490	XP_010100325.1, EXB82459.1
lcl|ORF2_LIEC01000141.1_10180_9620	186	140.584	5.58544E-39	gi|700205896|gb|KGN61015.1|hypothetical protein Csa_2G034680 [Cucumis sativus]	GO:0004857, GO:0043086
lcl|ORF2_LIEC01000141.1_10180_9620	186	134.42	1.29631E-36	gi|566168661|ref|XP_006382310.1|invertase/pectin methylesterase inhibitor family protein [Populus trichocarpa]	GO:0004857, GO:0043086
lcl|ORF2_LIEC01000141.1_10180_9620	186	134.035	1.59893E-36	gi|255542024|ref|XP_002512076.1|PREDICTED: uncharacterized protein LOC8264712 [Ricinus communis]	GO:0004857, GO:0043086
lcl|ORF2_LIEC01000141.1_10180_9620	186	133.265	5.81902E-36	gi|802568202|ref|XP_012067783.1|PREDICTED: uncharacterized protein LOC105630548 [Jatropha curcas]	GO:0004857, GO:0043086
lcl|ORF2_LIEC01000141.1_10180_9620	186	129.413	4.9004E-35	gi|778674028|ref|XP_004144806.2|PREDICTED: uncharacterized protein LOC101217914 [Cucumis sativus]	GO:0004857, GO:0043086
lcl|ORF2_LIEC01000143.1_24363_25130	255	247.284	5.29125E-74	gi|147853855|emb|CAN83804.1|hypothetical protein VITISV_015737 [Vitis vinifera]	GO:0016020, GO:0016021, GO:0004672, GO:0005524, GO:0006468
lcl|ORF2_LIEC01000143.1_24363_25130	255	244.202	2.03866E-73	gi|700205373|gb|KGN60492.1|hypothetical protein Csa_2G000010 [Cucumis sativus]	GO:0016020, GO:0016021, GO:0004672, GO:0005524, GO:0006468
lcl|ORF2_LIEC01000143.1_24363_25130	255	242.662	9.74385E-73	gi|553726719|dbj|BAO02531.1|predicted receptor-like protein kinase ortholog [Nicotiana alata]	GO:0016020, GO:0016021, GO:0016310, GO:0004672, GO:0016301, GO:0005524, GO:0006468
lcl|ORF3_LIEC01000143.1_26001_27911	636	639.417	0.0	gi|661897862|emb|CDO97829.1|unnamed protein product [Coffea canephora]	GO:0000145, GO:0006887
lcl|ORF3_LIEC01000143.1_26001_27911	636	629.402	0.0	gi|567868161|ref|XP_006426703.1|hypothetical protein CICLE_v10025154mg [Citrus clementina]	GO:0000145, GO:0006887
lcl|ORF3_LIEC01000143.1_26001_27911	636	628.246	0.0	gi|595924494|ref|XP_007214942.1|hypothetical protein PRUPE_ppa002868mg [Prunus persica]	GO:0000145, GO:0006887
lcl|ORF3_LIEC01000143.1_26001_27911	636	625.935	0.0	gi|802576358|ref|XP_012068853.1|PREDICTED: exocyst complex component EXO70A1-like [Jatropha curcas]	GO:0000145, GO:0006887
lcl|ORF3_LIEC01000143.1_26001_27911	636	624.009	0.0	gi|255583964|ref|XP_002532729.1|PREDICTED: exocyst complex component EXO70A1 [Ricinus communis]	GO:0000145, GO:0006887
lcl|ORF4_LIEC01000143.1_46095_47222	375	548.51	0.0	gi|566149448|ref|XP_006369129.1|subtilase family protein [Populus trichocarpa]	GO:0008233, GO:0005618, GO:0006508, GO:0008236, GO:0004252, GO:0016787
lcl|ORF4_LIEC01000143.1_46095_47222	375	547.354	0.0	gi|566161203|ref|XP_002304129.2|hypothetical protein POPTR_0003s06530g [Populus trichocarpa]	GO:0008233, GO:0005618, GO:0006508, GO:0004252, GO:0008236, GO:0016787
lcl|ORF4_LIEC01000143.1_46095_47222	375	542.732	0.0	gi|870852930|gb|KMT04811.1|hypothetical protein BVRB_7g169820 [Beta vulgaris subsp. vulgaris]	GO:0008233, GO:0006508, GO:0008236, GO:0004252, GO:0016787
lcl|ORF7_LIEC01000143.1_60754_61212	152	236.498	3.71932E-70	gi|731348063|ref|XP_010685304.1|PREDICTED: linoleate 13S-lipoxygenase 3-1, chloroplastic [Beta vulgaris subsp. vulgaris]	GO:0031408, GO:0016702, GO:0051213, GO:0046872, GO:0016491, GO:0055114, GO:0006633
lcl|ORF7_LIEC01000143.1_60754_61212	152	233.417	4.29183E-69	gi|902163350|gb|KNA06816.1|hypothetical protein SOVF_177540 [Spinacia oleracea]	GO:0031408, GO:0016702, GO:0051213, GO:0016491, GO:0046872, GO:0055114, GO:0006633
lcl|ORF7_LIEC01000143.1_60754_61212	152	199.519	1.12742E-56	gi|471329116|gb|AGI16422.1|lipoxygenase [Malus domestica]	GO:0016702, GO:0031408, GO:0051213, GO:0046872, GO:0016491, GO:0055114, GO:0006633
lcl|ORF7_LIEC01000143.1_60754_61212	152	199.519	1.12742E-56	gi|471329112|gb|AGI16420.1|lipoxygenase [Malus domestica]	GO:0016702, GO:0031408, GO:0051213, GO:0016491, GO:0046872, GO:0055114, GO:0006633
lcl|ORF7_LIEC01000143.1_60754_61212	152	199.519	1.16181E-56	gi|658309766|ref|NP_001280928.1|linoleate 13S-lipoxygenase 3-1, chloroplastic-like [Malus domestica]	GO:0016702, GO:0031408, GO:0051213, GO:0046872, GO:0016491, GO:0055114, GO:0006633
lcl|ORF7_LIEC01000143.1_60754_61212	152	196.438	1.26494E-55	gi|703062744|ref|XP_010086794.1|Linoleate 13S-lipoxygenase 3-1 [Morus notabilis]	GO:0016702, GO:0031408, GO:0051213, GO:0046872, GO:0016491, GO:0055114, GO:0006633	XP_010086794.1, EXB23804.1
lcl|ORF8_LIEC01000143.1_710_1375	221	56.225	9.22665E-6	gi|449468920|ref|XP_004152169.1|PREDICTED: 50S ribosomal protein L1, chloroplastic [Cucumis sativus]	GO:0003723
lcl|ORF8_LIEC01000143.1_710_1375	221	55.4546	1.58047E-5	gi|225446639|ref|XP_002281125.1|PREDICTED: uncharacterized protein LOC100257519 [Vitis vinifera]	GO:0003723, GO:0003735, GO:0005739, GO:0000470, GO:0022625, GO:0015934, GO:0006412
lcl|ORF8_LIEC01000143.1_710_1375	221	54.6842	2.03717E-5	gi|641844503|gb|KDO63396.1|hypothetical protein CISIN_1g0153332mg, partial [Citrus sinensis]	GO:0003723
lcl|ORF9_LIEC01000143.1_23030_24616	528	394.43	1.18131E-126	gi|508780042|gb|EOY27298.1|Leucine-rich repeat protein kinase family protein, putative [Theobroma cacao]	GO:0016020, GO:0016021, GO:0016310, GO:0004672, GO:0016301, GO:0005524, GO:0006468
lcl|ORF9_LIEC01000143.1_23030_24616	528	383.645	1.59362E-122	gi|702487392|ref|XP_010034802.1|PREDICTED: pollen receptor-like kinase 3 [Eucalyptus grandis]	GO:0016020, GO:0016021, GO:0004672, GO:0005524, GO:0006468
lcl|ORF11_LIEC01000143.1_44108_45364	418	446.817	1.78572E-147	gi|629087169|gb|KCW53526.1|hypothetical protein EUGRSUZ_J02805 [Eucalyptus grandis]	GO:0006508, GO:0004252, GO:0016787
lcl|ORF11_LIEC01000143.1_44108_45364	418	435.261	4.4176E-143	gi|661874624|emb|CDP20511.1|unnamed protein product [Coffea canephora]	GO:0006508, GO:0004252, GO:0016787
lcl|ORF11_LIEC01000143.1_44108_45364	418	434.106	1.00436E-142	gi|595966241|ref|XP_007217156.1|hypothetical protein PRUPE_ppa001739mg [Prunus persica]	GO:0048046, GO:0006508, GO:0004252, GO:0005773, GO:0010223, GO:0009505, GO:0005774, GO:0016787
lcl|ORF11_LIEC01000143.1_44108_45364	418	432.95	3.60328E-142	gi|225442092|ref|XP_002272769.1|PREDICTED: subtilisin-like protease SBT1.4 [Vitis vinifera]	GO:0005618, GO:0006508, GO:0004252, GO:0016787
lcl|ORF11_LIEC01000143.1_44108_45364	418	431.409	1.68338E-141	gi|593266502|ref|XP_007135429.1|hypothetical protein PHAVU_010G128600g [Phaseolus vulgaris]	GO:0008233, GO:0006508, GO:0008236, GO:0004252, GO:0016787
lcl|ORF15_LIEC01000143.1_51543_50887	218	136.346	1.60507E-33	gi|731348040|ref|XP_010685293.1|PREDICTED: uncharacterized protein LOC104899735 isoform X2 [Beta vulgaris subsp. vulgaris]	GO:0016042, GO:0006629, GO:0016787
lcl|ORF15_LIEC01000143.1_51543_50887	218	135.576	3.06958E-33	gi|902226423|gb|KNA20369.1|hypothetical protein SOVF_053250 [Spinacia oleracea]	GO:0006629, GO:0016042, GO:0016787
lcl|ORF1_LIEC01000145.1_1068_1913	281	133.65	1.5396E-31	gi|731399959|ref|XP_010653802.1|PREDICTED: DNA-directed RNA polymerase I subunit 1 [Vitis vinifera]	GO:0003677, GO:0016779, GO:0003899, GO:0008270, GO:0005736, GO:0001054, GO:0006351, GO:0006360, GO:0016740, GO:0009506, GO:0005634
lcl|ORF1_LIEC01000145.1_1068_1913	281	118.627	2.60597E-26	gi|823141626|ref|XP_012470632.1|PREDICTED: DNA-directed RNA polymerase I subunit rpa1 [Gossypium raimondii]	GO:0003677, GO:0016779, GO:0003899, GO:0008270, GO:0006351, GO:0016740, GO:0005634
lcl|ORF1_LIEC01000145.1_1068_1913	281	117.472	6.19971E-26	gi|297817092|ref|XP_002876429.1|hypothetical protein ARALYDRAFT_486216 [Arabidopsis lyrata subsp. lyrata]	GO:0003677, GO:0016779, GO:0003899, GO:0008270, GO:0006351, GO:0016740, GO:0005634
lcl|ORF2_LIEC01000145.1_2193_2705	170	238.81	7.77679E-70	gi|731374161|ref|XP_010666878.1|PREDICTED: DNA-directed RNA polymerase I subunit 1 [Beta vulgaris subsp. vulgaris]	GO:0003677, GO:0016779, GO:0003899, GO:0008270, GO:0006351, GO:0016740, GO:0005634
lcl|ORF2_LIEC01000145.1_2193_2705	170	230.335	7.72464E-67	gi|902173608|gb|KNA08287.1|hypothetical protein SOVF_163960 [Spinacia oleracea]	GO:0003677, GO:0016779, GO:0003899, GO:0008270, GO:0006351, GO:0016740, GO:0005634
lcl|ORF2_LIEC01000145.1_2193_2705	170	229.18	2.05453E-66	gi|731399959|ref|XP_010653802.1|PREDICTED: DNA-directed RNA polymerase I subunit 1 [Vitis vinifera]	GO:0003677, GO:0016779, GO:0003899, GO:0008270, GO:0005736, GO:0001054, GO:0006351, GO:0006360, GO:0016740, GO:0009506, GO:0005634
lcl|ORF2_LIEC01000145.1_2193_2705	170	227.639	7.02175E-66	gi|661886152|emb|CDP10074.1|unnamed protein product [Coffea canephora]	GO:0003677, GO:0016779, GO:0003899, GO:0008270, GO:0006351, GO:0016740, GO:0005634
lcl|ORF6_LIEC01000145.1_60097_57740	785	1397.1	0.0	gi|802750177|ref|XP_012087737.1|PREDICTED: multiple C2 and transmembrane domain-containing protein 1 [Jatropha curcas]	GO:0016020, GO:0016021
lcl|ORF6_LIEC01000145.1_60097_57740	785	1377.46	0.0	gi|731323940|ref|XP_010672701.1|PREDICTED: FT-interacting protein 1 [Beta vulgaris subsp. vulgaris]	GO:0016020, GO:0016021
lcl|ORF6_LIEC01000145.1_60097_57740	785	1376.69	0.0	gi|923918003|ref|XP_013728404.1|PREDICTED: protein QUIRKY-like [Brassica napus]	GO:0016020, GO:0016021
lcl|ORF6_LIEC01000145.1_60097_57740	785	1376.69	0.0	gi|567889046|ref|XP_006437045.1|hypothetical protein CICLE_v10030764mg [Citrus clementina]	GO:0016020, GO:0016021
lcl|ORF6_LIEC01000145.1_60097_57740	785	1375.92	0.0	gi|590636784|ref|XP_007028942.1|PREDICTED: FT-interacting protein 1 [Theobroma cacao]	GO:0016757, GO:0016020, GO:0016021, GO:0016740
lcl|ORF6_LIEC01000145.1_60097_57740	785	1374.76	0.0	gi|15230882|ref|NP_191347.1|Calcium-dependent lipid-binding (CaLB domain) plant phosphoribosyltransferase family protein [Arabidopsis thaliana]	GO:0016757, GO:0005739, GO:0005618, GO:0016021, GO:0005783, GO:0009506	NP_001327706.1, OAP06647.1, ANM65759.1, ANM65758.1, NP_191347.1, ANM65757.1, NP_001327705.1, NP_001327704.1, CAB67616.1, AEE79712.1
lcl|ORF7_LIEC01000145.1_37593_36532	353	245.743	8.27507E-76	gi|464367|sp|Q05091.1|PGIP_PYRCORecName: Full=Polygalacturonase inhibitor; AltName: Full=Polygalacturonase-inhibiting protein; Short=PGIG; Flags: Precursor	GO:0048046, GO:0005618, GO:0005576
lcl|ORF10_LIEC01000145.1_28592_27951	213	129.028	1.34204E-33	gi|703156381|ref|XP_010111429.1|Ras-related protein RABA4d [Morus notabilis]	GO:0005525, GO:0007264, GO:0005622	EXC30907.1, XP_010111429.1
lcl|ORF10_LIEC01000145.1_28592_27951	213	126.716	1.10438E-32	gi|902185506|gb|KNA10510.1|hypothetical protein SOVF_143890 [Spinacia oleracea]	GO:0005525, GO:0007264, GO:0005622
lcl|ORF10_LIEC01000145.1_28592_27951	213	126.331	1.28952E-32	gi|225441694|ref|XP_002282798.1|PREDICTED: ras-related protein RABA4d [Vitis vinifera]	GO:0090404, GO:0005768, GO:0005525, GO:0070382, GO:0007264, GO:0009860, GO:0045177, GO:0048868, GO:0080092, GO:0019900
lcl|ORF10_LIEC01000145.1_28592_27951	213	125.946	1.67624E-32	gi|567857618|ref|XP_006421492.1|hypothetical protein CICLE_v10005824mg [Citrus clementina]	GO:0005525, GO:0007264, GO:0005622
lcl|ORF10_LIEC01000145.1_28592_27951	213	125.561	2.16287E-32	gi|685288521|ref|XP_009135214.1|PREDICTED: ras-related protein RABA4d-like [Brassica rapa]	GO:0005525, GO:0007264, GO:0005622
lcl|ORF11_LIEC01000145.1_17216_16644	190	158.688	1.80226E-41	gi|147783627|emb|CAN68148.1|hypothetical protein VITISV_035665 [Vitis vinifera]	GO:0008270, GO:0055114, GO:0015074, GO:0003676
lcl|ORF11_LIEC01000145.1_17216_16644	190	151.369	5.84166E-39	gi|147858105|emb|CAN81016.1|hypothetical protein VITISV_025518 [Vitis vinifera]	GO:0015074, GO:0003676
lcl|ORF12_LIEC01000145.1_16460_15993	155	140.584	5.80463E-37	gi|527201275|gb|EPS68442.1|hypothetical protein M569_06327, partial [Genlisea aurea]	GO:0003676
lcl|ORF1_LIEC01000146.1_12152_13219	355	214.927	7.52654E-64	gi|902174158|gb|KNA08379.1|hypothetical protein SOVF_163190 [Spinacia oleracea]	GO:0003677, GO:0016020, GO:0016021
lcl|ORF1_LIEC01000146.1_12152_13219	355	205.297	5.21345E-60	gi|731367569|ref|XP_010695681.1|PREDICTED: uncharacterized protein LOC104908288 [Beta vulgaris subsp. vulgaris]	GO:0003677, GO:0016020, GO:0016021
lcl|ORF1_LIEC01000146.1_12152_13219	355	181.8	3.69685E-51	gi|255575744|ref|XP_002528771.1|PREDICTED: dnaJ homolog subfamily C member 2 [Ricinus communis]	GO:0003677, GO:0016020, GO:0016021
lcl|ORF1_LIEC01000146.1_12152_13219	355	179.489	2.0653E-50	gi|225427302|ref|XP_002279131.1|PREDICTED: dnaJ homolog subfamily C member 2-like [Vitis vinifera]	GO:0003677, GO:0016020, GO:0016021, GO:0005634
lcl|ORF1_LIEC01000146.1_12152_13219	355	179.489	2.36273E-50	gi|449461543|ref|XP_004148501.1|PREDICTED: dnaJ homolog subfamily C member 2 [Cucumis sativus]	GO:0003677, GO:0016020, GO:0016021
lcl|ORF1_LIEC01000148.1_2769_1927	280	357.451	8.56701E-120	gi|604298938|gb|EYU18908.1|hypothetical protein MIMGU_mgv1a0177622mg, partial [Erythranthe guttata]	GO:0000166, GO:0046872, GO:0016020, GO:0016021, GO:0016787, GO:0005524
lcl|ORF1_LIEC01000148.1_2769_1927	280	357.836	5.99097E-118	gi|604298937|gb|EYU18907.1|hypothetical protein MIMGU_mgv1a0005741mg, partial [Erythranthe guttata]	GO:0000166, GO:0046872, GO:0016020, GO:0016021, GO:0016787, GO:0005524
lcl|ORF1_LIEC01000148.1_2769_1927	280	359.377	2.8064E-113	gi|731349151|ref|XP_010685850.1|PREDICTED: calcium-transporting ATPase 4, endoplasmic reticulum-type [Beta vulgaris subsp. vulgaris]	GO:0000166, GO:0046872, GO:0016020, GO:0016021, GO:0016787, GO:0005524
lcl|ORF1_LIEC01000148.1_2769_1927	280	357.836	1.10105E-112	gi|902184394|gb|KNA10288.1|hypothetical protein SOVF_145810 [Spinacia oleracea]	GO:0000166, GO:0046872, GO:0016020, GO:0016021, GO:0005524, GO:0016787
lcl|ORF2_LIEC01000148.1_8384_5895	829	1068.91	0.0	gi|508786935|gb|EOY34191.1|Kinase [Theobroma cacao]	GO:0016020, GO:0016021, GO:0016310, GO:0004672, GO:0016301, GO:0004674, GO:0005524, GO:0006468
lcl|ORF2_LIEC01000148.1_8384_5895	829	1062.37	0.0	gi|595840782|ref|XP_007208086.1|hypothetical protein PRUPE_ppa001409mg [Prunus persica]	GO:0016020, GO:0016021, GO:0004672, GO:0004674, GO:0005524, GO:0006468
lcl|ORF3_LIEC01000148.1_2062_1214	282	432.565	4.05915E-148	gi|223527426|gb|EEF29563.1|calcium-transporting atpase 4, endoplasmic reticulum-type, putative [Ricinus communis]	GO:0000166, GO:0046872, GO:0016020, GO:0016021, GO:0005388, GO:0070588, GO:0005524, GO:0016787
lcl|ORF3_LIEC01000148.1_2062_1214	282	443.736	1.80007E-145	gi|224106565|ref|XP_002314209.1|Calcium-transporting ATPase 1 family protein [Populus trichocarpa]	GO:0000166, GO:0046872, GO:0019829, GO:0016020, GO:0098655, GO:0016021, GO:0005783, GO:0016787, GO:0005524, GO:0005887
lcl|ORF3_LIEC01000148.1_2062_1214	282	429.869	3.29945E-143	gi|763741335|gb|KJB08834.1|hypothetical protein B456_001G106800 [Gossypium raimondii]	GO:0000166, GO:0046872, GO:0016020, GO:0016021, GO:0016787, GO:0005524
lcl|ORF3_LIEC01000148.1_2062_1214	282	436.417	1.43129E-142	gi|802552117|ref|XP_012064944.1|PREDICTED: calcium-transporting ATPase 1, endoplasmic reticulum-type-like [Jatropha curcas]	GO:0000166, GO:0046872, GO:0016020, GO:0016021, GO:0005524, GO:0016787
lcl|ORF4_LIEC01000149.1_18080_19180	366	122.479	4.0871E-28	gi|731428549|ref|XP_010664370.1|PREDICTED: transcription factor bHLH143 [Vitis vinifera]	GO:0001046, GO:0046983, GO:0006366, GO:0001228, GO:0005634, GO:0045944
lcl|ORF4_LIEC01000149.1_18080_19180	366	122.479	7.86383E-28	gi|147836191|emb|CAN73178.1|hypothetical protein VITISV_039910 [Vitis vinifera]	GO:0046983
lcl|ORF4_LIEC01000149.1_18080_19180	366	119.783	4.24053E-27	gi|224067023|ref|XP_002302331.1|hypothetical protein POPTR_0002s10350g [Populus trichocarpa]	GO:0001046, GO:0046983, GO:0006366, GO:0001228, GO:0005634, GO:0045944
lcl|ORF4_LIEC01000149.1_18080_19180	366	119.013	8.05426E-27	gi|731312599|ref|XP_010675541.1|PREDICTED: transcription factor bHLH143 [Beta vulgaris subsp. vulgaris]	GO:0046983
lcl|ORF4_LIEC01000149.1_18080_19180	366	115.161	1.72895E-25	gi|802570043|ref|XP_012067965.1|PREDICTED: transcription factor bHLH145 [Jatropha curcas]	GO:0046983
lcl|ORF6_LIEC01000149.1_32049_30598	483	376.326	2.40657E-123	gi|566157252|ref|XP_002301078.2|hypothetical protein POPTR_0002s10270g [Populus trichocarpa]	GO:0016757
lcl|ORF6_LIEC01000149.1_32049_30598	483	377.096	3.1353E-123	gi|255545882|ref|XP_002514001.1|PREDICTED: uncharacterized protein LOC8268375 [Ricinus communis]	GO:0016757
lcl|ORF1_LIEC01000150.1_13161_13673	170	226.483	4.472E-73	gi|734389927|gb|KHN26496.1|Retrovirus-related Pol polyprotein from transposon TNT 1-94, partial [Glycine soja]	GO:0016787
lcl|ORF1_LIEC01000150.1_13161_13673	170	226.098	6.70506E-73	gi|734361132|gb|KHN15555.1|Retrovirus-related Pol polyprotein from transposon TNT 1-94, partial [Glycine soja]	GO:0016787
lcl|ORF1_LIEC01000150.1_13161_13673	170	222.631	1.2464E-71	gi|734393462|gb|KHN28193.1|Retrovirus-related Pol polyprotein from transposon TNT 1-94, partial [Glycine soja]	GO:0016787
lcl|ORF1_LIEC01000150.1_13161_13673	170	222.631	1.36045E-71	gi|734339291|gb|KHN08937.1|Retrovirus-related Pol polyprotein from transposon TNT 1-94, partial [Glycine soja]	GO:0016787
lcl|ORF1_LIEC01000150.1_13161_13673	170	221.09	5.40256E-71	gi|734389262|gb|KHN26246.1|Retrovirus-related Pol polyprotein from transposon TNT 1-94, partial [Glycine soja]	GO:0016787
lcl|ORF1_LIEC01000150.1_13161_13673	170	221.09	5.70644E-71	gi|734315685|gb|KHN02029.1|Retrovirus-related Pol polyprotein from transposon TNT 1-94, partial [Glycine soja]	GO:0016787
lcl|ORF1_LIEC01000150.1_13161_13673	170	218.394	5.74417E-70	gi|734430979|gb|KHN45707.1|Retrovirus-related Pol polyprotein from transposon TNT 1-94, partial [Glycine soja]	GO:0016787
lcl|ORF1_LIEC01000150.1_13161_13673	170	216.083	5.53317E-69	gi|734361354|gb|KHN15606.1|Retrovirus-related Pol polyprotein from transposon TNT 1-94, partial [Glycine soja]	GO:0016787
lcl|ORF1_LIEC01000150.1_13161_13673	170	215.698	7.19489E-69	gi|734431520|gb|KHN45809.1|Retrovirus-related Pol polyprotein from transposon TNT 1-94, partial [Glycine soja]	GO:0016787
lcl|ORF2_LIEC01000150.1_14145_14885	246	294.664	1.1795E-88	gi|147827119|emb|CAN62181.1|hypothetical protein VITISV_044399 [Vitis vinifera]	GO:0008270, GO:0046872, GO:0015074, GO:0003676
lcl|ORF2_LIEC01000150.1_14145_14885	246	294.664	1.62146E-88	gi|147788024|emb|CAN69340.1|hypothetical protein VITISV_032634 [Vitis vinifera]	GO:0008270, GO:0046872, GO:0015074, GO:0003676
lcl|ORF2_LIEC01000150.1_14145_14885	246	293.508	3.26318E-88	gi|147828211|emb|CAN71109.1|hypothetical protein VITISV_001479 [Vitis vinifera]	GO:0008270, GO:0046872, GO:0015074, GO:0003676
lcl|ORF2_LIEC01000150.1_14145_14885	246	288.886	1.04822E-87	gi|147844581|emb|CAN78464.1|hypothetical protein VITISV_025101 [Vitis vinifera]	GO:0015074, GO:0003676
lcl|ORF3_LIEC01000150.1_14907_15647	246	291.582	6.73852E-88	gi|147778396|emb|CAN76274.1|hypothetical protein VITISV_008497 [Vitis vinifera]	GO:0015074, GO:0003676
lcl|ORF3_LIEC01000150.1_14907_15647	246	286.96	6.93983E-86	gi|147839269|emb|CAN74624.1|hypothetical protein VITISV_024822 [Vitis vinifera]	GO:0008270, GO:0046872, GO:0015074, GO:0003676
lcl|ORF3_LIEC01000150.1_14907_15647	246	285.034	8.74621E-86	gi|147852577|emb|CAN80650.1|hypothetical protein VITISV_022906 [Vitis vinifera]	GO:0015074, GO:0003676
lcl|ORF3_LIEC01000150.1_14907_15647	246	285.804	2.53696E-85	gi|147790177|emb|CAN67882.1|hypothetical protein VITISV_022356 [Vitis vinifera]	GO:0008270, GO:0046872, GO:0015074, GO:0003676
lcl|ORF3_LIEC01000150.1_14907_15647	246	285.804	2.67888E-85	gi|147788024|emb|CAN69340.1|hypothetical protein VITISV_032634 [Vitis vinifera]	GO:0008270, GO:0046872, GO:0015074, GO:0003676
lcl|ORF3_LIEC01000150.1_14907_15647	246	285.034	3.1082E-85	gi|147828211|emb|CAN71109.1|hypothetical protein VITISV_001479 [Vitis vinifera]	GO:0008270, GO:0046872, GO:0015074, GO:0003676
lcl|ORF3_LIEC01000150.1_14907_15647	246	285.034	3.59667E-85	gi|147773621|emb|CAN74198.1|hypothetical protein VITISV_005765 [Vitis vinifera]	GO:0015074, GO:0003676
lcl|ORF3_LIEC01000150.1_14907_15647	246	285.034	4.19416E-85	gi|147778480|emb|CAN69431.1|hypothetical protein VITISV_024659 [Vitis vinifera]	GO:0008270, GO:0046872, GO:0015074, GO:0003676
lcl|ORF3_LIEC01000150.1_14907_15647	246	283.493	4.64108E-85	gi|147787322|emb|CAN60331.1|hypothetical protein VITISV_024553 [Vitis vinifera]	GO:0015074, GO:0003676
lcl|ORF4_LIEC01000150.1_15798_16988	396	532.717	3.14307E-176	gi|147791117|emb|CAN74702.1|hypothetical protein VITISV_023139 [Vitis vinifera]	GO:0008270, GO:0046872, GO:0015074, GO:0003676
lcl|ORF4_LIEC01000150.1_15798_16988	396	531.176	3.6995E-175	gi|147827119|emb|CAN62181.1|hypothetical protein VITISV_044399 [Vitis vinifera]	GO:0008270, GO:0046872, GO:0015074, GO:0003676
lcl|ORF4_LIEC01000150.1_15798_16988	396	530.791	4.75924E-175	gi|147773621|emb|CAN74198.1|hypothetical protein VITISV_005765 [Vitis vinifera]	GO:0015074, GO:0003676
lcl|ORF4_LIEC01000150.1_15798_16988	396	529.25	3.79926E-174	gi|147780308|emb|CAN61435.1|hypothetical protein VITISV_033767 [Vitis vinifera]	GO:0008270, GO:0046872, GO:0015074, GO:0003676
lcl|ORF4_LIEC01000150.1_15798_16988	396	527.324	5.28923E-174	gi|147825453|emb|CAN73240.1|hypothetical protein VITISV_035336 [Vitis vinifera]	GO:0008270, GO:0046872, GO:0015074, GO:0003676
lcl|ORF4_LIEC01000150.1_15798_16988	396	528.48	8.62729E-174	gi|147788024|emb|CAN69340.1|hypothetical protein VITISV_032634 [Vitis vinifera]	GO:0008270, GO:0046872, GO:0015074, GO:0003676
lcl|ORF4_LIEC01000150.1_15798_16988	396	527.324	2.32442E-173	gi|147790177|emb|CAN67882.1|hypothetical protein VITISV_022356 [Vitis vinifera]	GO:0008270, GO:0046872, GO:0015074, GO:0003676
lcl|ORF3_LIEC01000151.1_24375_23824	183	157.147	4.46757E-43	gi|1040975007|ref|NP_001315729.1|AP2/ERF and B3 domain-containing transcription factor RAV1-like [Malus domestica]	GO:0003677, GO:0003700, GO:0006351, GO:0006355, GO:0005634
lcl|ORF3_LIEC01000151.1_24375_23824	183	154.836	9.26007E-43	gi|657294417|gb|AID51427.1|ethylene response factor 22 [Diospyros kaki]	GO:0003677, GO:0003700, GO:0006351, GO:0006355, GO:0005634
lcl|ORF3_LIEC01000151.1_24375_23824	183	153.68	2.87003E-42	gi|674951957|emb|CDX81561.1|BnaC02g18650D [Brassica napus]	GO:0003677, GO:0003700, GO:0006351, GO:0006355, GO:0005634
lcl|ORF3_LIEC01000151.1_24375_23824	183	153.68	3.9056E-42	gi|802680862|ref|XP_012082031.1|PREDICTED: AP2/ERF and B3 domain-containing transcription factor RAV1-like [Jatropha curcas]	GO:0003677, GO:0003700, GO:0006351, GO:0006355, GO:0005634
lcl|ORF3_LIEC01000151.1_24375_23824	183	153.295	3.99921E-42	gi|922426086|ref|XP_013619115.1|PREDICTED: AP2/ERF and B3 domain-containing transcription repressor RAV2 [Brassica oleracea var. oleracea]	GO:0003677, GO:0003700, GO:0006351, GO:0045892, GO:0006355, GO:0005634
lcl|ORF4_LIEC01000151.1_26939_25755	394	319.316	3.10052E-103	gi|703087932|ref|XP_010093403.1|AP2/ERF and B3 domain-containing transcription factor RAV1 [Morus notabilis]	GO:0003677, GO:0003700, GO:0006351, GO:0006355, GO:0005634	EXB53997.1, XP_010093403.1
lcl|ORF4_LIEC01000151.1_26939_25755	394	317.775	7.27094E-103	gi|147782990|emb|CAN68564.1|hypothetical protein VITISV_032171 [Vitis vinifera]	GO:0003677, GO:0003700, GO:0006351, GO:0006355, GO:0005634
lcl|ORF4_LIEC01000151.1_26939_25755	394	318.161	7.3088E-103	gi|731370595|ref|XP_002281709.2|PREDICTED: AP2/ERF and B3 domain-containing transcription factor RAV1 [Vitis vinifera]	GO:0003677, GO:0003700, GO:0006351, GO:0006355, GO:0005634
lcl|ORF4_LIEC01000151.1_26939_25755	394	316.235	2.27711E-102	gi|508710239|gb|EOY02136.1|AP2 domain class transcription factor [Theobroma cacao]	GO:0003677, GO:0003700, GO:0006351, GO:0006355, GO:0005634
lcl|ORF1_LIEC01000152.1_19453_20160	235	144.436	6.0686E-39	gi|922400997|ref|XP_013467635.1|D111/G-patch domain protein [Medicago truncatula]	GO:0003676	XP_013467635.1, KEH41672.1
lcl|ORF1_LIEC01000152.1_19453_20160	235	143.665	1.26276E-38	gi|1050576062|ref|XP_017608952.1|PREDICTED: G patch domain-containing protein 11 [Gossypium arboreum]	GO:0003676
lcl|ORF1_LIEC01000152.1_19453_20160	235	143.665	1.3846E-38	gi|823173965|ref|XP_012485625.1|PREDICTED: G patch domain-containing protein 11 [Gossypium raimondii]	GO:0003676
lcl|ORF2_LIEC01000152.1_4352_4891	179	80.8777	1.42025E-14	gi|641846334|gb|KDO65218.1|hypothetical protein CISIN_1g002790mg [Citrus sinensis]	GO:0016020, GO:0016021
lcl|ORF2_LIEC01000152.1_4352_4891	179	80.4925	1.6854E-14	gi|567867877|ref|XP_006426561.1|hypothetical protein CICLE_v10027602mg [Citrus clementina]	GO:0016020, GO:0016021
lcl|ORF4_LIEC01000152.1_59786_62254	822	1417.14	0.0	gi|302143924|emb|CBI23029.3|unnamed protein product, partial [Vitis vinifera]	GO:0006913, GO:0006606, GO:0005737, GO:0009507, GO:0006607, GO:0000060, GO:0031965, GO:0034399, GO:0008565, GO:0005634, GO:0000059, GO:0006610, GO:0008536, GO:0008139, GO:0006886
lcl|ORF4_LIEC01000152.1_59786_62254	822	1414.05	0.0	gi|255570599|ref|XP_002526256.1|PREDICTED: importin subunit beta-1 [Ricinus communis]	GO:0006913, GO:0008565, GO:0008536, GO:0006886, GO:0005622
lcl|ORF4_LIEC01000152.1_59786_62254	822	1404.81	0.0	gi|643736628|gb|KDP42918.1|hypothetical protein JCGZ_23860 [Jatropha curcas]	GO:0006913, GO:0008565, GO:0008536, GO:0006886, GO:0005622
lcl|ORF5_LIEC01000152.1_51401_50877	174	258.455	4.00827E-84	gi|729624|sp|Q03686.1|BIP8_TOBACRecName: Full=Luminal-binding protein 8; Short=BiP 8; AltName: Full=78 kDa glucose-regulated protein homolog 8; Short=GRP-78-8	GO:0000166, GO:0005783, GO:0005524, GO:0005788
lcl|ORF5_LIEC01000152.1_51401_50877	174	264.618	2.56116E-83	gi|763751529|gb|KJB18917.1|hypothetical protein B456_003G074600 [Gossypium raimondii]	GO:0000166, GO:0005524
lcl|ORF5_LIEC01000152.1_51401_50877	174	266.159	8.85244E-83	gi|255555659|ref|XP_002518865.1|PREDICTED: luminal-binding protein 5 [Ricinus communis]	GO:0000166, GO:0016491, GO:0032440, GO:0055114, GO:0005783, GO:0005524
lcl|ORF5_LIEC01000152.1_51401_50877	174	249.595	2.2101E-82	gi|729619|sp|Q03683.1|BIP3_TOBACRecName: Full=Luminal-binding protein 3; Short=BiP 3; AltName: Full=78 kDa glucose-regulated protein homolog 3; Short=GRP-78-3	GO:0000166, GO:0005783, GO:0005524, GO:0005788
lcl|ORF5_LIEC01000152.1_51401_50877	174	265.003	2.86005E-82	gi|731321538|ref|XP_010671405.1|PREDICTED: luminal-binding protein [Beta vulgaris subsp. vulgaris]	GO:0000166, GO:0005524
lcl|ORF5_LIEC01000152.1_51401_50877	174	264.233	4.97763E-82	gi|823141102|ref|XP_012470371.1|PREDICTED: luminal-binding protein [Gossypium raimondii]	GO:0000166, GO:0005524
lcl|ORF5_LIEC01000152.1_51401_50877	174	252.292	4.98529E-82	gi|2098793|gb|AAB57695.1|HSP70-related protein, partial [Helianthus annuus]	GO:0000166, GO:0005524
lcl|ORF5_LIEC01000152.1_51401_50877	174	264.233	5.47694E-82	gi|1027855317|ref|NP_001312029.1|luminal-binding protein 5 precursor [Nicotiana tabacum]	GO:0000166, GO:0005783, GO:0005524, GO:0005788
lcl|ORF6_LIEC01000152.1_27617_27033	194	65.4698	3.63334E-9	gi|731323896|ref|XP_010672678.1|PREDICTED: myb family transcription factor PHL5 isoform X2 [Beta vulgaris subsp. vulgaris]	GO:0003677, GO:0006351, GO:0006355, GO:0005634
lcl|ORF6_LIEC01000152.1_27617_27033	194	62.003	5.39522E-8	gi|902234377|gb|KNA23426.1|hypothetical protein SOVF_024760 [Spinacia oleracea]	GO:0003677, GO:0006351, GO:0006355, GO:0005634
lcl|ORF7_LIEC01000152.1_14615_14076	179	213.772	1.82163E-63	gi|902216811|gb|KNA17536.1|hypothetical protein SOVF_079140 [Spinacia oleracea]	GO:0000902
lcl|ORF7_LIEC01000152.1_14615_14076	179	206.838	7.97089E-61	gi|731323938|ref|XP_010672700.1|PREDICTED: TBCC domain-containing protein 1 [Beta vulgaris subsp. vulgaris]	GO:0000902
lcl|ORF7_LIEC01000152.1_14615_14076	179	198.364	1.2237E-57	gi|356503474|ref|XP_003520533.1|PREDICTED: TBCC domain-containing protein 1-like [Glycine max]	GO:0000902
lcl|ORF7_LIEC01000152.1_14615_14076	179	197.978	2.21438E-57	gi|225441391|ref|XP_002278205.1|PREDICTED: TBCC domain-containing protein 1 [Vitis vinifera]	GO:0000902
lcl|ORF9_LIEC01000152.1_52648_52028	206	322.398	8.68695E-107	gi|763751521|gb|KJB18909.1|hypothetical protein B456_003G074600 [Gossypium raimondii]	GO:0000166, GO:0005524
lcl|ORF9_LIEC01000152.1_52648_52028	206	320.472	3.23099E-106	gi|763751520|gb|KJB18908.1|hypothetical protein B456_003G074600 [Gossypium raimondii]	GO:0000166, GO:0005524
lcl|ORF9_LIEC01000152.1_52648_52028	206	318.546	1.58376E-105	gi|641857887|gb|KDO76632.1|hypothetical protein CISIN_1g0059551mg, partial [Citrus sinensis]	GO:0000166, GO:0005524
lcl|ORF9_LIEC01000152.1_52648_52028	206	319.316	2.68621E-105	gi|763751527|gb|KJB18915.1|hypothetical protein B456_003G074600 [Gossypium raimondii]	GO:0000166, GO:0005524
lcl|ORF9_LIEC01000152.1_52648_52028	206	320.087	2.9021E-105	gi|763751522|gb|KJB18910.1|hypothetical protein B456_003G074600 [Gossypium raimondii]	GO:0000166, GO:0005524
lcl|ORF9_LIEC01000152.1_52648_52028	206	320.472	6.8502E-105	gi|763751523|gb|KJB18911.1|hypothetical protein B456_003G074600 [Gossypium raimondii]	GO:0000166, GO:0005524
lcl|ORF9_LIEC01000152.1_52648_52028	206	319.316	1.18057E-104	gi|763751525|gb|KJB18913.1|hypothetical protein B456_003G074600 [Gossypium raimondii]	GO:0000166, GO:0005524
lcl|ORF9_LIEC01000152.1_52648_52028	206	316.62	2.07541E-104	gi|763772463|gb|KJB39586.1|hypothetical protein B456_007G020600 [Gossypium raimondii]	GO:0000166, GO:0005524
lcl|ORF9_LIEC01000152.1_52648_52028	206	323.168	3.01714E-104	gi|1027855317|ref|NP_001312029.1|luminal-binding protein 5 precursor [Nicotiana tabacum]	GO:0000166, GO:0005783, GO:0005524, GO:0005788
lcl|ORF9_LIEC01000152.1_52648_52028	206	317.775	3.40257E-104	gi|641857889|gb|KDO76634.1|hypothetical protein CISIN_1g0059551mg [Citrus sinensis]	GO:0000166, GO:0005524
lcl|ORF10_LIEC01000152.1_47131_46451	226	133.65	2.97087E-32	gi|110289286|gb|AAP54315.2|retrotransposon protein, putative, Ty1-copia subclass [Oryza sativa Japonica Group]	GO:0015074, GO:0003676
lcl|ORF10_LIEC01000152.1_47131_46451	226	133.65	3.01824E-32	gi|22094359|gb|AAM91886.1|putative polyprotein [Oryza sativa Japonica Group]	GO:0015074, GO:0003676
lcl|ORF10_LIEC01000152.1_47131_46451	226	131.339	1.65026E-31	gi|48475213|gb|AAT44282.1|putative polyprotein [Oryza sativa Japonica Group]	GO:0015074, GO:0003676
lcl|ORF10_LIEC01000152.1_47131_46451	226	130.183	4.53297E-31	gi|38343998|emb|CAD40363.2|OSJNBa0093P23.9 [Oryza sativa Japonica Group]	GO:0005739, GO:0015074, GO:0003676
lcl|ORF10_LIEC01000152.1_47131_46451	226	130.183	4.62103E-31	gi|116308889|emb|CAH66022.1|OSIGBa0105O19.1 [Oryza sativa Indica Group]	GO:0005739, GO:0015074, GO:0003676
lcl|ORF10_LIEC01000152.1_47131_46451	226	130.183	4.74798E-31	gi|77553395|gb|ABA96191.1|retrotransposon protein, putative, Ty1-copia subclass [Oryza sativa Japonica Group]	GO:0015074, GO:0003676
lcl|ORF10_LIEC01000152.1_47131_46451	226	128.642	1.61809E-30	gi|255679807|dbj|BAF27642.2|Os11g0157000 [Oryza sativa Japonica Group]	GO:0090305, GO:0004527, GO:0015074, GO:0003676
lcl|ORF10_LIEC01000152.1_47131_46451	226	128.642	1.77348E-30	gi|62701868|gb|AAX92941.1|retrotransposon protein, putative, Ty1-copia sub-class [Oryza sativa Japonica Group]	GO:0090305, GO:0004527, GO:0015074, GO:0003676
lcl|ORF10_LIEC01000152.1_47131_46451	226	128.642	1.86147E-30	gi|40538906|gb|AAR87163.1|putative polyprotein [Oryza sativa Japonica Group]	GO:0015074, GO:0003676
lcl|ORF10_LIEC01000152.1_47131_46451	226	128.257	1.92743E-30	gi|90399091|emb|CAJ86151.1|H0413E07.4 [Oryza sativa Indica Group]	GO:0015074, GO:0003676
lcl|ORF3_LIEC01000153.1_7808_7197	203	110.923	7.6798E-25	gi|965602490|dbj|BAT89667.1|hypothetical protein VIGAN_06068300 [Vigna angularis var. angularis]	GO:0008270, GO:0046872, GO:0003676
lcl|ORF1_LIEC01000154.1_17838_17353	161	101.293	7.00978E-23	gi|823172135|ref|XP_012485028.1|PREDICTED: dehydrodolichyl diphosphate synthase 2 [Gossypium raimondii]	GO:0016740, GO:0016765
lcl|ORF1_LIEC01000154.1_17838_17353	161	101.293	7.99414E-23	gi|731348591|ref|XP_010685566.1|PREDICTED: dehydrodolichyl diphosphate synthase 2 [Beta vulgaris subsp. vulgaris]	GO:0016740, GO:0016765
lcl|ORF1_LIEC01000154.1_17838_17353	161	100.908	8.73312E-23	gi|1050578027|ref|XP_017610059.1|PREDICTED: dehydrodolichyl diphosphate synthase 2-like [Gossypium arboreum]	GO:0016740, GO:0016765
lcl|ORF1_LIEC01000154.1_17838_17353	161	99.3673	8.9914E-22	gi|902240175|gb|KNA25910.1|hypothetical protein SOVF_002320 [Spinacia oleracea]	GO:0016740, GO:0016765
lcl|ORF1_LIEC01000154.1_17838_17353	161	98.2117	1.03532E-21	gi|566150994|ref|XP_002298315.2|hypothetical protein POPTR_0001s25800g [Populus trichocarpa]	GO:0016740, GO:0016765
lcl|ORF2_LIEC01000154.1_15663_15019	214	232.646	6.75744E-73	gi|731348591|ref|XP_010685566.1|PREDICTED: dehydrodolichyl diphosphate synthase 2 [Beta vulgaris subsp. vulgaris]	GO:0016740, GO:0016765
lcl|ORF2_LIEC01000154.1_15663_15019	214	231.876	6.66327E-72	gi|902240175|gb|KNA25910.1|hypothetical protein SOVF_002320 [Spinacia oleracea]	GO:0016740, GO:0016765
lcl|ORF2_LIEC01000154.1_15663_15019	214	223.787	1.99122E-69	gi|1063492680|ref|XP_017982661.1|PREDICTED: dehydrodolichyl diphosphate synthase 2 [Theobroma cacao]	GO:0009507, GO:0016740, GO:0016765
lcl|ORF2_LIEC01000154.1_15663_15019	214	222.246	5.39841E-69	gi|357490673|ref|XP_003615624.1|undecaprenyl pyrophosphate synthase [Medicago truncatula]	GO:0016740, GO:0016765	AES98582.1, XP_003615624.1
lcl|ORF2_LIEC01000154.1_15663_15019	214	220.705	2.24099E-68	gi|1050578027|ref|XP_017610059.1|PREDICTED: dehydrodolichyl diphosphate synthase 2-like [Gossypium arboreum]	GO:0016740, GO:0016765
lcl|ORF1_LIEC01000158.1_1_456	152	229.95	2.13276E-72	gi|8568035|gb|AAF76403.1|maturase K, partial (chloroplast) [Drosera aliciae]	GO:0009507, GO:0006397, GO:0009536
lcl|ORF1_LIEC01000158.1_1_456	152	226.098	8.03094E-71	gi|8568037|gb|AAF76404.1|maturase K, partial (chloroplast) [Drosera capillaris]	GO:0009507, GO:0006397, GO:0009536
lcl|ORF1_LIEC01000158.1_1_456	152	229.18	2.55609E-70	gi|1011059262|ref|YP_009241273.1|maturase K (chloroplast) [Drosera rotundifolia]	GO:0008380, GO:0009507, GO:0006397, GO:0009536
lcl|ORF1_LIEC01000158.1_1_456	152	187.963	8.67914E-56	gi|8568033|gb|AAF76402.1|maturase K, partial (chloroplast) [Drosera regia]	GO:0003723, GO:0009507, GO:0008033, GO:0006397, GO:0009536
lcl|ORF1_LIEC01000158.1_1_456	152	177.178	4.90003E-53	gi|379038773|gb|AFC82676.1|maturase K, partial (chloroplast) [Drosera anglica]	GO:0009507, GO:0006397, GO:0009536
lcl|ORF1_LIEC01000158.1_1_456	152	174.866	5.31789E-52	gi|379041145|gb|AFC83862.1|maturase K, partial (chloroplast) [Drosera rotundifolia]	GO:0009507, GO:0016020, GO:0016021, GO:0006397, GO:0009536
lcl|ORF1_LIEC01000158.1_1_456	152	175.252	3.80695E-51	gi|8568031|gb|AAF76401.1|maturase K, partial (chloroplast) [Dionaea muscipula]	GO:0009507, GO:0006397, GO:0009536
lcl|ORF1_LIEC01000158.1_1_456	152	169.088	2.00444E-50	gi|374265434|emb|CBV65482.1|maturase K (chloroplast) [Mammillaria weingartiana]	GO:0009507, GO:0006397, GO:0009536
lcl|ORF1_LIEC01000158.1_1_456	152	171.785	3.02478E-50	gi|22651746|gb|AAM26942.1|maturase K, partial (chloroplast) [Drosera capensis]	GO:0009507, GO:0006397, GO:0009536
lcl|ORF1_LIEC01000158.1_1_456	152	167.933	2.41993E-49	gi|379040957|gb|AFC83768.1|maturase K, partial (chloroplast) [Drosera rotundifolia]	GO:0009507, GO:0016020, GO:0016021, GO:0006397, GO:0009536
lcl|ORF1_LIEC01000162.1_10482_11693	403	139.813	2.28315E-32	gi|1050571256|ref|XP_017606412.1|PREDICTED: DNA topoisomerase 1-like [Gossypium arboreum]	GO:0003677, GO:0005694, GO:0003917, GO:0003918, GO:0006265, GO:0016853
lcl|ORF1_LIEC01000162.1_10482_11693	403	138.658	4.47948E-32	gi|763795952|gb|KJB62948.1|hypothetical protein B456_009G444700 [Gossypium raimondii]	GO:0003677, GO:0005694, GO:0003917, GO:0003918, GO:0006265
lcl|ORF1_LIEC01000162.1_10482_11693	403	138.658	5.51577E-32	gi|823222378|ref|XP_012443903.1|PREDICTED: DNA topoisomerase 1-like [Gossypium raimondii]	GO:0003677, GO:0005694, GO:0003917, GO:0006265, GO:0003918
lcl|ORF1_LIEC01000162.1_10482_11693	403	136.346	1.45744E-31	gi|902195125|gb|KNA12760.1|hypothetical protein SOVF_122990 isoform B [Spinacia oleracea]	GO:0003677, GO:0005694, GO:0003917, GO:0006265
lcl|ORF1_LIEC01000162.1_10482_11693	403	135.191	9.34268E-31	gi|902195126|gb|KNA12761.1|hypothetical protein SOVF_122990 isoform C [Spinacia oleracea]	GO:0003677, GO:0005694, GO:0003917, GO:0006265, GO:0003918
lcl|ORF1_LIEC01000162.1_10482_11693	403	130.954	1.83684E-29	gi|508720295|gb|EOY12192.1|DNA topoisomerase I alpha isoform 4, partial [Theobroma cacao]	GO:0003677, GO:0005694, GO:0003917, GO:0003918, GO:0006265, GO:0016853
lcl|ORF2_LIEC01000162.1_21558_22097	179	111.694	3.7037E-26	gi|604306169|gb|EYU25226.1|hypothetical protein MIMGU_mgv1a0032972mg, partial [Erythranthe guttata]	GO:0004857, GO:0005618, GO:0043086, GO:0016020, GO:0045330, GO:0016021, GO:0030599, GO:0045490, GO:0042545, GO:0016787
lcl|ORF2_LIEC01000162.1_21558_22097	179	113.62	3.87878E-26	gi|802709095|ref|XP_012084535.1|PREDICTED: probable pectinesterase/pectinesterase inhibitor 34 [Jatropha curcas]	GO:0004857, GO:0005618, GO:0043086, GO:0016020, GO:0045330, GO:0016021, GO:0030599, GO:0045490, GO:0042545, GO:0016787
lcl|ORF2_LIEC01000162.1_21558_22097	179	113.235	5.03908E-26	gi|223544193|gb|EEF45717.1|Pectinesterase PPE8B precursor, putative [Ricinus communis]	GO:0004857, GO:0005618, GO:0043086, GO:0045330, GO:0016020, GO:0016021, GO:0030599, GO:0045490, GO:0042545, GO:0016787
lcl|ORF2_LIEC01000162.1_21558_22097	179	112.849	7.18147E-26	gi|848925081|ref|XP_012858554.1|PREDICTED: probable pectinesterase/pectinesterase inhibitor 34 [Erythranthe guttata]	GO:0004857, GO:0005618, GO:0043086, GO:0045330, GO:0016020, GO:0016021, GO:0030599, GO:0042545, GO:0045490, GO:0016787
lcl|ORF2_LIEC01000162.1_21558_22097	179	112.464	1.11666E-25	gi|225455386|ref|XP_002278061.1|PREDICTED: probable pectinesterase/pectinesterase inhibitor 34 [Vitis vinifera]	GO:0004857, GO:0005618, GO:0043086, GO:0045330, GO:0016020, GO:0016021, GO:0046910, GO:0030599, GO:0042545, GO:0045490, GO:0071944, GO:0016787
lcl|ORF3_LIEC01000162.1_23472_24197	241	397.897	1.79116E-133	gi|902212770|gb|KNA17074.1|hypothetical protein SOVF_081810 [Spinacia oleracea]	GO:0004857, GO:0005618, GO:0043086, GO:0016020, GO:0045330, GO:0016021, GO:0030599, GO:0042545, GO:0045490, GO:0016787
lcl|ORF3_LIEC01000162.1_23472_24197	241	387.111	2.87021E-129	gi|586753804|ref|XP_006852649.1|PREDICTED: probable pectinesterase/pectinesterase inhibitor 34 [Amborella trichopoda]	GO:0004857, GO:0005618, GO:0043086, GO:0045330, GO:0016020, GO:0016021, GO:0030599, GO:0045490, GO:0042545, GO:0016787
lcl|ORF3_LIEC01000162.1_23472_24197	241	385.571	1.37694E-128	gi|731321618|ref|XP_010671449.1|PREDICTED: probable pectinesterase/pectinesterase inhibitor 61 isoform X1 [Beta vulgaris subsp. vulgaris]	GO:0004857, GO:0005618, GO:0043086, GO:0045330, GO:0016020, GO:0016021, GO:0030599, GO:0042545, GO:0045490, GO:0016787
lcl|ORF3_LIEC01000162.1_23472_24197	241	383.645	4.38729E-128	gi|565388810|ref|XP_006360163.1|PREDICTED: probable pectinesterase/pectinesterase inhibitor 34 [Solanum tuberosum]	GO:0004857, GO:0005618, GO:0043086, GO:0016020, GO:0045330, GO:0016021, GO:0030599, GO:0042545, GO:0045490, GO:0016787
lcl|ORF3_LIEC01000162.1_23472_24197	241	367.851	5.61339E-127	gi|604306170|gb|EYU25227.1|hypothetical protein MIMGU_mgv1a0032971mg, partial [Erythranthe guttata]	GO:0005618, GO:0045330, GO:0030599, GO:0045490, GO:0042545, GO:0016787
lcl|ORF3_LIEC01000162.1_23472_24197	241	371.318	1.68259E-126	gi|384597511|gb|AFI23412.1|pectin methylesterase [Coffea arabica]	GO:0005618, GO:0045330, GO:0030599, GO:0042545, GO:0045490, GO:0016787
lcl|ORF4_LIEC01000162.1_37572_38216	214	174.481	1.70107E-47	gi|508776315|gb|EOY23571.1|Glycogen/starch synthases isoform 1 [Theobroma cacao]	GO:0010021, GO:0009570, GO:0016757, GO:0009507, GO:0019252, GO:0009011, GO:0009501, GO:0004373
lcl|ORF4_LIEC01000162.1_37572_38216	214	171.785	3.44913E-46	gi|731321594|ref|XP_010671436.1|PREDICTED: starch synthase 1, chloroplastic/amyloplastic [Beta vulgaris subsp. vulgaris]	GO:0016757, GO:0009507, GO:0019252, GO:0009501, GO:0004373, GO:0008168, GO:0032259, GO:0003676
lcl|ORF4_LIEC01000162.1_37572_38216	214	170.629	4.4359E-46	gi|566205386|ref|XP_002321996.2|hypothetical protein POPTR_0015s01470g [Populus trichocarpa]	GO:0010021, GO:0016757, GO:0009570, GO:0009507, GO:0019252, GO:0009011, GO:0009501, GO:0004373
lcl|ORF4_LIEC01000162.1_37572_38216	214	166.007	2.38224E-44	gi|360038825|dbj|BAL41367.1|soluble starch synthase I [Amaranthus hybridus subsp. cruentus]	GO:0016757, GO:0009507, GO:0019252, GO:0009501, GO:0004373
lcl|ORF4_LIEC01000162.1_37572_38216	214	166.007	3.68943E-44	gi|902231642|gb|KNA22338.1|hypothetical protein SOVF_034930 [Spinacia oleracea]	GO:0016757, GO:0009507, GO:0019252, GO:0004373, GO:0009501
lcl|ORF6_LIEC01000162.1_18587_19285	232	284.648	1.95701E-92	gi|902212772|gb|KNA17076.1|hypothetical protein SOVF_081830 [Spinacia oleracea]	GO:0006629, GO:0016787
lcl|ORF6_LIEC01000162.1_18587_19285	232	275.404	6.73172E-89	gi|731321624|ref|XP_010671452.1|PREDICTED: GDSL esterase/lipase At4g10955 [Beta vulgaris subsp. vulgaris]	GO:0006629, GO:0016787
lcl|ORF6_LIEC01000162.1_18587_19285	232	244.973	3.6851E-77	gi|661891187|emb|CDP05069.1|unnamed protein product [Coffea canephora]	GO:0006629, GO:0016787
lcl|ORF9_LIEC01000162.1_3260_2139	373	186.037	1.93272E-48	gi|823214509|ref|XP_012440007.1|PREDICTED: histone-lysine N-methyltransferase ATX4-like [Gossypium raimondii]	GO:0008270, GO:0046872, GO:0008168, GO:0016740, GO:0032259, GO:0005634
lcl|ORF9_LIEC01000162.1_3260_2139	373	186.037	1.98907E-48	gi|763785521|gb|KJB52592.1|hypothetical protein B456_008G269400 [Gossypium raimondii]	GO:0008270, GO:0046872, GO:0016740, GO:0008168, GO:0032259, GO:0005634
lcl|ORF9_LIEC01000162.1_3260_2139	373	182.956	1.46772E-47	gi|508776271|gb|EOY23527.1|SET domain protein 16 isoform 2 [Theobroma cacao]	GO:0008270, GO:0046872
lcl|ORF2_LIEC01000165.1_5759_6283	174	84.3445	6.85963E-16	gi|147784859|emb|CAN77495.1|hypothetical protein VITISV_011897 [Vitis vinifera]	GO:0016020, GO:0016021, GO:0015031
lcl|ORF2_LIEC01000165.1_5759_6283	174	80.4925	1.35133E-14	gi|731395378|ref|XP_010652152.1|PREDICTED: preprotein translocase subunit SCY2, chloroplastic [Vitis vinifera]	GO:0016020, GO:0016021, GO:0015031, GO:0009526
lcl|ORF2_LIEC01000165.1_5759_6283	174	78.9518	4.39765E-14	gi|641849883|gb|KDO68757.1|hypothetical protein CISIN_1g007921mg [Citrus sinensis]	GO:0016020, GO:0016021, GO:0015031
lcl|ORF2_LIEC01000165.1_5759_6283	174	78.5666	4.89851E-14	gi|734372666|gb|KHN19889.1|Preprotein translocase subunit SCY2, chloroplastic [Glycine soja]	GO:0016020, GO:0016021, GO:0015031
lcl|ORF2_LIEC01000165.1_5759_6283	174	78.5666	6.28945E-14	gi|571445752|ref|XP_006576892.1|PREDICTED: preprotein translocase subunit SCY2, chloroplastic [Glycine max]	GO:0016020, GO:0016021, GO:0015031
lcl|ORF2_LIEC01000165.1_5759_6283	174	78.5666	6.63989E-14	gi|595796611|ref|XP_007201175.1|hypothetical protein PRUPE_ppa003406mg [Prunus persica]	GO:0016020, GO:0016021, GO:0015031, GO:0009526
lcl|ORF3_LIEC01000165.1_12318_11758	186	164.851	7.78418E-44	gi|731321891|ref|XP_010671591.1|PREDICTED: alpha-glucosidase [Beta vulgaris subsp. vulgaris]	GO:0008152, GO:0003824, GO:0004553, GO:0030246, GO:0016787, GO:0005975, GO:0016798
lcl|ORF3_LIEC01000165.1_12318_11758	186	157.532	4.29683E-43	gi|567851999|ref|XP_006419187.1|hypothetical protein CICLE_v100304491mg, partial [Citrus clementina]	GO:0008152, GO:0003824, GO:0030246, GO:0004553, GO:0005975, GO:0016798, GO:0016787
lcl|ORF3_LIEC01000165.1_12318_11758	186	160.229	3.37585E-42	gi|568828293|ref|XP_006468478.1|PREDICTED: alpha-glucosidase [Citrus sinensis]	GO:0008152, GO:0003824, GO:0004553, GO:0030246, GO:0016787, GO:0016798, GO:0005975
lcl|ORF3_LIEC01000165.1_12318_11758	186	159.844	5.30217E-42	gi|567912793|ref|XP_006448710.1|hypothetical protein CICLE_v10014196mg [Citrus clementina]	GO:0008152, GO:0003824, GO:0004553, GO:0030246, GO:0016798, GO:0005975, GO:0016787
lcl|ORF3_LIEC01000165.1_12318_11758	186	159.458	7.84922E-42	gi|902212876|gb|KNA17111.1|hypothetical protein SOVF_083070 [Spinacia oleracea]	GO:0008152, GO:0003824, GO:0030246, GO:0004553, GO:0016798, GO:0016787, GO:0005975
lcl|ORF4_LIEC01000165.1_10493_9606	295	340.887	2.46327E-109	gi|1002635109|gb|AMN14858.1|putative alpha-glucosidase, partial [Nepenthes mirabilis]	GO:0003824, GO:0004553, GO:0030246, GO:0005975
lcl|ORF4_LIEC01000165.1_10493_9606	295	299.286	4.92271E-98	gi|629078376|gb|KCW45428.1|hypothetical protein EUGRSUZ_L008812, partial [Eucalyptus grandis]	GO:0008152, GO:0004553, GO:0016798, GO:0005975, GO:0016787
lcl|ORF4_LIEC01000165.1_10493_9606	295	316.235	8.56128E-98	gi|567912793|ref|XP_006448710.1|hypothetical protein CICLE_v10014196mg [Citrus clementina]	GO:0008152, GO:0003824, GO:0004553, GO:0030246, GO:0016798, GO:0005975, GO:0016787
lcl|ORF4_LIEC01000165.1_10493_9606	295	315.464	1.7849E-97	gi|568828293|ref|XP_006468478.1|PREDICTED: alpha-glucosidase [Citrus sinensis]	GO:0008152, GO:0003824, GO:0004553, GO:0030246, GO:0016787, GO:0016798, GO:0005975
lcl|ORF4_LIEC01000165.1_10493_9606	295	307.375	1.60219E-95	gi|508778268|gb|EOY25524.1|Glycosyl hydrolases family 31 protein isoform 2 [Theobroma cacao]	GO:0008152, GO:0003824, GO:0030246, GO:0004553, GO:0016787, GO:0016798, GO:0005975
lcl|ORF4_LIEC01000165.1_10493_9606	295	307.76	1.65406E-94	gi|508778267|gb|EOY25523.1|Glycosyl hydrolases family 31 protein isoform 1 [Theobroma cacao]	GO:0008152, GO:0003824, GO:0030246, GO:0004553, GO:0016787, GO:0016798, GO:0005975
lcl|ORF5_LIEC01000165.1_11452_10757	231	384.03	2.82584E-127	gi|1002635109|gb|AMN14858.1|putative alpha-glucosidase, partial [Nepenthes mirabilis]	GO:0003824, GO:0004553, GO:0030246, GO:0005975
lcl|ORF5_LIEC01000165.1_11452_10757	231	361.303	2.76583E-119	gi|763789310|gb|KJB56306.1|hypothetical protein B456_009G115500 [Gossypium raimondii]	GO:0008152, GO:0003824, GO:0030246, GO:0004553, GO:0016798, GO:0016787, GO:0005975
lcl|ORF5_LIEC01000165.1_11452_10757	231	369.777	3.25069E-119	gi|430802666|gb|AGA82514.1|alpha-glucosidase [Camellia sinensis]	GO:0008152, GO:0003824, GO:0030246, GO:0004553, GO:0005975, GO:0016787, GO:0016798
lcl|ORF5_LIEC01000165.1_11452_10757	231	357.451	5.21397E-119	gi|728818428|gb|KHG02796.1|Alpha-glucosidase [Gossypium arboreum]	GO:0008152, GO:0004553, GO:0016787, GO:0016798, GO:0005975
lcl|ORF5_LIEC01000165.1_11452_10757	231	368.622	6.57045E-119	gi|567912793|ref|XP_006448710.1|hypothetical protein CICLE_v10014196mg [Citrus clementina]	GO:0008152, GO:0003824, GO:0004553, GO:0030246, GO:0016798, GO:0005975, GO:0016787
lcl|ORF5_LIEC01000165.1_11452_10757	231	367.466	1.49824E-118	gi|568828293|ref|XP_006468478.1|PREDICTED: alpha-glucosidase [Citrus sinensis]	GO:0008152, GO:0003824, GO:0004553, GO:0030246, GO:0016787, GO:0016798, GO:0005975
lcl|ORF5_LIEC01000165.1_11452_10757	231	366.311	4.87249E-118	gi|731321891|ref|XP_010671591.1|PREDICTED: alpha-glucosidase [Beta vulgaris subsp. vulgaris]	GO:0008152, GO:0003824, GO:0004553, GO:0030246, GO:0016787, GO:0005975, GO:0016798
lcl|ORF5_LIEC01000165.1_11452_10757	231	356.681	1.91982E-117	gi|508778981|gb|EOY26237.1|Glycosyl hydrolases family 31 protein isoform 4 [Theobroma cacao]	GO:0008152, GO:0003824, GO:0030246, GO:0004553, GO:0016787, GO:0005975, GO:0016798
lcl|ORF5_LIEC01000165.1_11452_10757	231	358.992	2.23906E-117	gi|763789313|gb|KJB56309.1|hypothetical protein B456_009G115500 [Gossypium raimondii]	GO:0008152, GO:0003824, GO:0030246, GO:0004553, GO:0005975, GO:0016787, GO:0016798
lcl|ORF3_LIEC01000166.1_1250_1999	249	117.857	3.23398E-29	gi|802561511|ref|XP_012066324.1|PREDICTED: 50S ribosomal protein L12-1, chloroplastic-like [Jatropha curcas]	GO:0003735, GO:0005840, GO:0006412, GO:0005622
lcl|ORF3_LIEC01000166.1_1250_1999	249	111.309	9.50421E-27	gi|922536615|ref|XP_013599028.1|PREDICTED: 50S ribosomal protein L12-3, chloroplastic-like [Brassica oleracea var. oleracea]	GO:0003735, GO:0005840, GO:0006412, GO:0005622
lcl|ORF3_LIEC01000166.1_1250_1999	249	109.768	3.45214E-26	gi|674947313|emb|CDX86466.1|BnaA06g31830D [Brassica napus]	GO:0003735, GO:0005840, GO:0006412, GO:0005622
lcl|ORF3_LIEC01000166.1_1250_1999	249	109.383	5.56507E-26	gi|685324672|ref|XP_009151918.1|PREDICTED: 50S ribosomal protein L12-3, chloroplastic-like [Brassica rapa]	GO:0003735, GO:0005840, GO:0006412, GO:0005622
lcl|ORF1_LIEC01000167.1_7584_8615	343	309.301	5.01401E-94	gi|902214226|gb|KNA17447.1|hypothetical protein SOVF_079700 [Spinacia oleracea]	GO:0043531, GO:0006952
lcl|ORF1_LIEC01000167.1_7584_8615	343	249.21	5.82326E-71	gi|410129760|dbj|BAM64838.1|hypothetical protein [Beta vulgaris]	GO:0043531, GO:0006952
lcl|ORF1_LIEC01000167.1_7584_8615	343	247.669	1.73181E-70	gi|902236895|gb|KNA24581.1|hypothetical protein SOVF_014470 isoform B [Spinacia oleracea]	GO:0043531, GO:0006952
lcl|ORF1_LIEC01000167.1_7584_8615	343	247.669	1.82873E-70	gi|902236894|gb|KNA24580.1|hypothetical protein SOVF_014470 isoform A [Spinacia oleracea]	GO:0043531, GO:0006952
lcl|ORF1_LIEC01000167.1_7584_8615	343	246.128	6.02584E-70	gi|731321142|ref|XP_010671190.1|PREDICTED: probable disease resistance protein RF45 isoform X1 [Beta vulgaris subsp. vulgaris]	GO:0043531, GO:0006952
lcl|ORF1_LIEC01000167.1_7584_8615	343	246.128	6.68622E-70	gi|731321144|ref|XP_010671191.1|PREDICTED: probable disease resistance protein RF45 isoform X2 [Beta vulgaris subsp. vulgaris]	GO:0043531, GO:0006952
lcl|ORF1_LIEC01000167.1_7584_8615	343	244.973	3.10809E-69	gi|902159569|gb|KNA06348.1|hypothetical protein SOVF_181910 [Spinacia oleracea]	GO:0043531, GO:0006952
lcl|ORF1_LIEC01000167.1_7584_8615	343	239.195	5.1621E-68	gi|410129757|dbj|BAM64835.1|hypothetical protein [Beta vulgaris]	GO:0043531, GO:0006952
lcl|ORF1_LIEC01000167.1_7584_8615	343	238.424	3.61774E-67	gi|731321134|ref|XP_010671185.1|PREDICTED: probable disease resistance protein RF45 [Beta vulgaris subsp. vulgaris]	GO:0043531, GO:0006952
lcl|ORF2_LIEC01000167.1_4954_6645	563	504.212	2.55575E-163	gi|731321142|ref|XP_010671190.1|PREDICTED: probable disease resistance protein RF45 isoform X1 [Beta vulgaris subsp. vulgaris]	GO:0043531, GO:0006952
lcl|ORF2_LIEC01000167.1_4954_6645	563	503.827	3.02423E-163	gi|731321144|ref|XP_010671191.1|PREDICTED: probable disease resistance protein RF45 isoform X2 [Beta vulgaris subsp. vulgaris]	GO:0043531, GO:0006952
lcl|ORF2_LIEC01000167.1_4954_6645	563	493.041	4.12993E-159	gi|410129760|dbj|BAM64838.1|hypothetical protein [Beta vulgaris]	GO:0043531, GO:0006952
lcl|ORF2_LIEC01000167.1_4954_6645	563	493.426	4.20481E-159	gi|731344591|ref|XP_010683503.1|PREDICTED: probable disease resistance protein At1g58602 isoform X2 [Beta vulgaris subsp. vulgaris]	GO:0043531, GO:0006952
lcl|ORF2_LIEC01000167.1_4954_6645	563	493.041	4.78624E-159	gi|731344587|ref|XP_010683501.1|PREDICTED: probable disease resistance protein At1g58602 isoform X1 [Beta vulgaris subsp. vulgaris]	GO:0043531, GO:0006952
lcl|ORF2_LIEC01000167.1_4954_6645	563	491.5	1.74423E-158	gi|902236895|gb|KNA24581.1|hypothetical protein SOVF_014470 isoform B [Spinacia oleracea]	GO:0043531, GO:0006952
lcl|ORF2_LIEC01000167.1_4954_6645	563	491.5	2.18488E-158	gi|902236894|gb|KNA24580.1|hypothetical protein SOVF_014470 isoform A [Spinacia oleracea]	GO:0043531, GO:0006952
lcl|ORF2_LIEC01000167.1_4954_6645	563	480.715	3.52706E-156	gi|410129757|dbj|BAM64835.1|hypothetical protein [Beta vulgaris]	GO:0043531, GO:0006952
lcl|ORF2_LIEC01000167.1_4954_6645	563	475.707	2.28935E-152	gi|731321134|ref|XP_010671185.1|PREDICTED: probable disease resistance protein RF45 [Beta vulgaris subsp. vulgaris]	GO:0043531, GO:0006952
lcl|ORF2_LIEC01000167.1_4954_6645	563	462.225	2.76997E-147	gi|902160298|gb|KNA06415.1|hypothetical protein SOVF_181300 [Spinacia oleracea]	GO:0043531, GO:0006952
lcl|ORF1_LIEC01000168.1_12250_12726	158	294.664	3.65519E-93	gi|460409738|ref|XP_004250295.1|PREDICTED: oligopeptide transporter 3 [Solanum lycopersicum]	GO:0055085, GO:0016020, GO:0016021
lcl|ORF1_LIEC01000168.1_12250_12726	158	294.278	5.20017E-93	gi|565371467|ref|XP_006352325.1|PREDICTED: oligopeptide transporter 3 [Solanum tuberosum]	GO:0055085, GO:0016020, GO:0016021
lcl|ORF2_LIEC01000168.1_10304_10945	213	330.872	1.21988E-110	gi|641859855|gb|KDO78545.1|hypothetical protein CISIN_1g004659mg [Citrus sinensis]	GO:0055085, GO:0016020, GO:0016021
lcl|ORF2_LIEC01000168.1_10304_10945	213	337.035	9.25487E-109	gi|731350677|ref|XP_010686627.1|PREDICTED: oligopeptide transporter 3 [Beta vulgaris subsp. vulgaris]	GO:0055085, GO:0016020, GO:0016021
lcl|ORF2_LIEC01000168.1_10304_10945	213	328.946	1.63394E-108	gi|641859853|gb|KDO78543.1|hypothetical protein CISIN_1g004659mg [Citrus sinensis]	GO:0055085, GO:0016020, GO:0016021
lcl|ORF2_LIEC01000168.1_10304_10945	213	329.717	6.17309E-108	gi|641859854|gb|KDO78544.1|hypothetical protein CISIN_1g004659mg [Citrus sinensis]	GO:0055085, GO:0016020, GO:0016021
lcl|ORF2_LIEC01000168.1_10304_10945	213	332.798	5.22505E-107	gi|902202103|gb|KNA14165.1|hypothetical protein SOVF_110030 [Spinacia oleracea]	GO:0055085, GO:0016020, GO:0016021
lcl|ORF2_LIEC01000168.1_10304_10945	213	332.413	6.35029E-107	gi|321154547|gb|ADW66457.1|oligopeptide transporter [Phytolacca americana]	GO:0055085, GO:0016020, GO:0016021
lcl|ORF1_LIEC01000169.1_3351_3809	152	204.912	1.33711E-59	gi|731344233|ref|XP_010683302.1|PREDICTED: HIPL1 protein [Beta vulgaris subsp. vulgaris]	GO:0016901, GO:0003824, GO:0048038, GO:0055114, GO:0005975
lcl|ORF1_LIEC01000169.1_3351_3809	152	204.142	1.68044E-59	gi|763766416|gb|KJB33631.1|hypothetical protein B456_006G023100 [Gossypium raimondii]	GO:0016901, GO:0003824, GO:0048038, GO:0016020, GO:0016021, GO:0055114, GO:0005975
lcl|ORF1_LIEC01000169.1_3351_3809	152	203.371	6.01636E-59	gi|567876933|ref|XP_006431056.1|hypothetical protein CICLE_v10011199mg [Citrus clementina]	GO:0016901, GO:0003824, GO:0048038, GO:0055114, GO:0005975
lcl|ORF1_LIEC01000169.1_3351_3809	152	202.216	1.27109E-58	gi|641853615|gb|KDO72433.1|hypothetical protein CISIN_1g005419mg [Citrus sinensis]	GO:0016901, GO:0003824, GO:0048038, GO:0055114, GO:0005975
lcl|ORF1_LIEC01000169.1_3351_3809	152	202.216	1.50793E-58	gi|731374131|ref|XP_010652631.1|PREDICTED: HIPL1 protein isoform X1 [Vitis vinifera]	GO:0016901, GO:0003824, GO:0048038, GO:0055114, GO:0005975
lcl|ORF2_LIEC01000169.1_46818_47399	193	50.8322	4.33944E-4	gi|731321344|ref|XP_010671302.1|PREDICTED: protein NTM1-like 9 isoform X1 [Beta vulgaris subsp. vulgaris]	GO:0003677, GO:0006351, GO:0016020, GO:0016021, GO:0006355, GO:0005634
lcl|ORF3_LIEC01000169.1_2111_2953	280	351.288	6.08317E-115	gi|508774417|gb|EOY21673.1|Catalytics isoform 2, partial [Theobroma cacao]	GO:0016901, GO:0003824, GO:0048038, GO:0055114, GO:0005975
lcl|ORF3_LIEC01000169.1_2111_2953	280	352.829	3.46408E-114	gi|593329441|ref|XP_007138147.1|hypothetical protein PHAVU_009G184100g [Phaseolus vulgaris]	GO:0016901, GO:0003824, GO:0048038, GO:0016020, GO:0016021, GO:0055114, GO:0005975
lcl|ORF3_LIEC01000169.1_2111_2953	280	352.058	5.99372E-114	gi|508774416|gb|EOY21672.1|HIPL1 protein isoform 1 [Theobroma cacao]	GO:0016901, GO:0003824, GO:0048038, GO:0055114, GO:0005975
lcl|ORF5_LIEC01000169.1_52207_51683	174	109.383	1.58281E-24	gi|147862641|emb|CAN81488.1|hypothetical protein VITISV_033286 [Vitis vinifera]	GO:0016020, GO:0016021
lcl|ORF5_LIEC01000169.1_52207_51683	174	92.0485	1.52128E-18	gi|255560064|ref|XP_002521050.1|PREDICTED: myosin-3 [Ricinus communis]	GO:0016020, GO:0016021
lcl|ORF5_LIEC01000169.1_52207_51683	174	87.8113	5.3262E-17	gi|508701278|gb|EOX93174.1|Uncharacterized protein TCM_002023 isoform 1 [Theobroma cacao]	GO:0016020, GO:0016021
lcl|ORF5_LIEC01000169.1_52207_51683	174	86.6557	1.20606E-16	gi|702240322|ref|XP_010044744.1|PREDICTED: myosin-7 isoform X2 [Eucalyptus grandis]	GO:0016020, GO:0016021
lcl|ORF5_LIEC01000169.1_52207_51683	174	86.6557	1.27789E-16	gi|702240316|ref|XP_010044736.1|PREDICTED: myosin-7 isoform X1 [Eucalyptus grandis]	GO:0016020, GO:0016021
lcl|ORF2_LIEC01000171.1_56415_57956	513	639.032	0.0	gi|1104669390|ref|XP_019082040.1|PREDICTED: pentatricopeptide repeat-containing protein PNM1, mitochondrial [Vitis vinifera]	GO:0003723, GO:0005739, GO:0005634
lcl|ORF2_LIEC01000171.1_56415_57956	513	604.364	0.0	gi|565356508|ref|XP_006345106.1|PREDICTED: pentatricopeptide repeat-containing protein PNM1, mitochondrial [Solanum tuberosum]	GO:0003723, GO:0005739, GO:0005634
lcl|ORF3_LIEC01000171.1_44146_44655	169	77.411	1.93201E-14	gi|224119334|ref|XP_002318045.1|hypothetical protein POPTR_0012s08190g [Populus trichocarpa]	GO:0003677
lcl|ORF3_LIEC01000171.1_44146_44655	169	77.0258	2.59012E-14	gi|147835010|emb|CAN70191.1|hypothetical protein VITISV_016818 [Vitis vinifera]	GO:0003677
lcl|ORF3_LIEC01000171.1_44146_44655	169	77.0258	2.64491E-14	gi|359491528|ref|XP_002279128.2|PREDICTED: transcription factor WER [Vitis vinifera]	GO:0003677
lcl|ORF3_LIEC01000171.1_44146_44655	169	75.8702	9.05954E-14	gi|595848570|ref|XP_007209555.1|hypothetical protein PRUPE_ppa010908mg [Prunus persica]	GO:0003677
lcl|ORF4_LIEC01000171.1_51937_52860	307	232.261	2.38479E-71	gi|902191576|gb|KNA11877.1|hypothetical protein SOVF_131070 [Spinacia oleracea]	GO:0008270, GO:0008233, GO:0046872, GO:0006508, GO:0008237, GO:0031012, GO:0004222, GO:0016787
lcl|ORF4_LIEC01000171.1_51937_52860	307	211.46	2.42781E-63	gi|902235123|gb|KNA23775.1|hypothetical protein SOVF_021490 [Spinacia oleracea]	GO:0008270, GO:0046872, GO:0008233, GO:0006508, GO:0008237, GO:0031012, GO:0004222, GO:0016787
lcl|ORF4_LIEC01000171.1_51937_52860	307	209.149	3.20283E-62	gi|870844368|gb|KMS97362.1|hypothetical protein BVRB_6g156030 [Beta vulgaris subsp. vulgaris]	GO:0008270, GO:0008233, GO:0046872, GO:0006508, GO:0008237, GO:0031012, GO:0004222, GO:0016787
lcl|ORF5_LIEC01000171.1_83797_84348	183	181.8	2.16018E-50	gi|702256793|ref|XP_010027612.1|PREDICTED: boron transporter 1 [Eucalyptus grandis]	GO:0015698, GO:0016020, GO:0016021, GO:0005452, GO:0006820
lcl|ORF5_LIEC01000171.1_83797_84348	183	180.259	1.45488E-49	gi|728823556|gb|KHG05351.1|Boron transporter 1 -like protein [Gossypium arboreum]	GO:0015698, GO:0016020, GO:0016021, GO:0005452, GO:0006820
lcl|ORF5_LIEC01000171.1_83797_84348	183	179.104	2.00835E-49	gi|255540649|ref|XP_002511389.1|PREDICTED: probable boron transporter 2 [Ricinus communis]	GO:0015698, GO:0016020, GO:0016021, GO:0005452, GO:0006820
lcl|ORF5_LIEC01000171.1_83797_84348	183	177.178	4.36077E-49	gi|147780092|emb|CAN66593.1|hypothetical protein VITISV_018358 [Vitis vinifera]	GO:0015698, GO:0016020, GO:0016021, GO:0005452, GO:0006820
lcl|ORF5_LIEC01000171.1_83797_84348	183	177.178	1.18908E-48	gi|225457015|ref|XP_002282501.1|PREDICTED: probable boron transporter 2 [Vitis vinifera]	GO:0008509, GO:0015698, GO:0051453, GO:0016020, GO:0098656, GO:0016021, GO:0005452, GO:0005887, GO:0006820
lcl|ORF5_LIEC01000171.1_83797_84348	183	177.178	1.23842E-48	gi|374676417|gb|AEZ56957.1|boron transporter [Vitis vinifera]	GO:0015698, GO:0016020, GO:0016021, GO:0005452, GO:0006820
lcl|ORF8_LIEC01000171.1_98886_97327	519	102.064	4.39236E-19	gi|731335566|ref|XP_010678792.1|PREDICTED: uncharacterized protein LOC104894292 [Beta vulgaris subsp. vulgaris]	GO:0035091
lcl|ORF8_LIEC01000171.1_98886_97327	519	91.6633	8.5128E-16	gi|902178703|gb|KNA09202.1|hypothetical protein SOVF_155770 isoform A [Spinacia oleracea]	GO:0035091
lcl|ORF8_LIEC01000171.1_98886_97327	519	88.5817	7.7183E-15	gi|703066294|ref|XP_010087674.1|Pleckstrin homology domain-containing family M member 3 [Morus notabilis]	GO:0035091	EXB29616.1, XP_010087674.1
lcl|ORF8_LIEC01000171.1_98886_97327	519	77.0258	3.58638E-11	gi|147841528|emb|CAN75324.1|hypothetical protein VITISV_003766 [Vitis vinifera]	GO:0035091
lcl|ORF8_LIEC01000171.1_98886_97327	519	65.855	1.08558E-7	gi|567894708|ref|XP_006439842.1|hypothetical protein CICLE_v10018588mg [Citrus clementina]	GO:0035091
lcl|ORF8_LIEC01000171.1_98886_97327	519	65.855	1.15297E-7	gi|661879345|emb|CDP16908.1|unnamed protein product [Coffea canephora]	GO:0035091
lcl|ORF11_LIEC01000171.1_95309_94830	159	99.3673	2.65181E-21	gi|731335566|ref|XP_010678792.1|PREDICTED: uncharacterized protein LOC104894292 [Beta vulgaris subsp. vulgaris]	GO:0035091
lcl|ORF11_LIEC01000171.1_95309_94830	159	91.2781	1.68579E-18	gi|902178704|gb|KNA09203.1|hypothetical protein SOVF_155770 isoform B [Spinacia oleracea]	GO:0035091
lcl|ORF11_LIEC01000171.1_95309_94830	159	90.5077	3.7238E-18	gi|902178703|gb|KNA09202.1|hypothetical protein SOVF_155770 isoform A [Spinacia oleracea]	GO:0035091
lcl|ORF11_LIEC01000171.1_95309_94830	159	87.8113	2.77032E-17	gi|641850733|gb|KDO69605.1|hypothetical protein CISIN_1g001141mg [Citrus sinensis]	GO:0035091
lcl|ORF11_LIEC01000171.1_95309_94830	159	87.0409	5.62524E-17	gi|357461933|ref|XP_003601248.1|phox (PX) domain protein [Medicago truncatula]	GO:0035091
lcl|ORF11_LIEC01000171.1_95309_94830	159	83.1889	1.20469E-15	gi|508773494|gb|EOY20750.1|Phox domain-containing protein, putative isoform 1 [Theobroma cacao]	GO:0035091
lcl|ORF11_LIEC01000171.1_95309_94830	159	83.1889	1.31262E-15	gi|571461181|ref|XP_006581922.1|PREDICTED: uncharacterized protein LOC100778899 isoform X1 [Glycine max]	GO:0035091
lcl|ORF14_LIEC01000171.1_109663_109166	165	129.798	2.785E-33	gi|297733750|emb|CBI14997.3|unnamed protein product, partial [Vitis vinifera]	GO:0016020, GO:0016021
lcl|ORF14_LIEC01000171.1_109663_109166	165	124.02	5.12603E-31	gi|802651528|ref|XP_012080025.1|PREDICTED: uncharacterized protein LOC105640351 [Jatropha curcas]	GO:0016020, GO:0016021
lcl|ORF14_LIEC01000171.1_109663_109166	165	122.865	1.38767E-30	gi|595847163|ref|XP_007209269.1|hypothetical protein PRUPE_ppa007436mg [Prunus persica]	GO:0016020, GO:0016021
lcl|ORF14_LIEC01000171.1_109663_109166	165	119.398	1.30285E-29	gi|571451145|ref|XP_006578648.1|PREDICTED: uncharacterized protein LOC100796720 isoform X2 [Glycine max]	GO:0016020, GO:0016021
lcl|ORF15_LIEC01000171.1_96988_96029	319	400.208	1.43087E-127	gi|595853024|ref|XP_007210418.1|hypothetical protein PRUPE_ppa000502mg [Prunus persica]	GO:0035091
lcl|ORF15_LIEC01000171.1_96988_96029	319	399.053	1.07521E-125	gi|147841528|emb|CAN75324.1|hypothetical protein VITISV_003766 [Vitis vinifera]	GO:0035091
lcl|ORF15_LIEC01000171.1_96988_96029	319	392.889	4.33807E-125	gi|703066294|ref|XP_010087674.1|Pleckstrin homology domain-containing family M member 3 [Morus notabilis]	GO:0035091	EXB29616.1, XP_010087674.1
lcl|ORF17_LIEC01000171.1_11233_9071	720	1002.66	0.0	gi|902163622|gb|KNA06858.1|hypothetical protein SOVF_177210 [Spinacia oleracea]	GO:0003824, GO:0005992
lcl|ORF17_LIEC01000171.1_11233_9071	720	997.268	0.0	gi|731335458|ref|XP_010678736.1|PREDICTED: probable alpha,alpha-trehalose-phosphate synthase [UDP-forming] 9 [Beta vulgaris subsp. vulgaris]	GO:0003824, GO:0005992
lcl|ORF17_LIEC01000171.1_11233_9071	720	986.482	0.0	gi|255560009|ref|XP_002521023.1|PREDICTED: probable alpha,alpha-trehalose-phosphate synthase [UDP-forming] 9 [Ricinus communis]	GO:0016757, GO:0003824, GO:0003825, GO:0004805, GO:0016740, GO:0016311, GO:0005992, GO:0016787
lcl|ORF17_LIEC01000171.1_11233_9071	720	983.786	0.0	gi|508773412|gb|EOY20668.1|Trehalose-phosphatase/synthase 9 isoform 2 [Theobroma cacao]	GO:0003824, GO:0005992
lcl|ORF17_LIEC01000171.1_11233_9071	720	983.015	0.0	gi|508773411|gb|EOY20667.1|Trehalose-phosphatase/synthase 9 isoform 1 [Theobroma cacao]	GO:0003824, GO:0005992
lcl|ORF17_LIEC01000171.1_11233_9071	720	976.467	0.0	gi|255540727|ref|XP_002511428.1|PREDICTED: probable alpha,alpha-trehalose-phosphate synthase [UDP-forming] 9 [Ricinus communis]	GO:0016757, GO:0003824, GO:0003825, GO:0004805, GO:0005992, GO:0016740, GO:0016311, GO:0016787
lcl|ORF1_LIEC01000172.1_33514_33966	150	149.058	8.40503E-41	gi|567880673|ref|XP_006432895.1|hypothetical protein CICLE_v10001580mg [Citrus clementina]	GO:0016020, GO:0016021
lcl|ORF1_LIEC01000172.1_33514_33966	150	142.895	7.73475E-39	gi|566168434|ref|XP_006385142.1|hypothetical protein POPTR_0004s24240g [Populus trichocarpa]	GO:0016020, GO:0016021
lcl|ORF1_LIEC01000172.1_33514_33966	150	142.895	1.44154E-38	gi|1091468651|ref|XP_018728304.1|PREDICTED: uncharacterized protein LOC104443282 [Eucalyptus grandis]	GO:0016020, GO:0016021
lcl|ORF2_LIEC01000172.1_5096_5608	170	58.9214	3.17516E-7	gi|723732740|ref|XP_004247942.2|PREDICTED: F-box/kelch-repeat protein At3g23880-like [Solanum lycopersicum]	GO:0016020, GO:0016021
lcl|ORF3_LIEC01000172.1_42089_42553	154	168.318	6.74978E-47	gi|593331079|ref|XP_007138966.1|hypothetical protein PHAVU_009G253500g [Phaseolus vulgaris]	GO:0006606, GO:0005737, GO:0015031, GO:0008565, GO:0006810, GO:0005634
lcl|ORF3_LIEC01000172.1_42089_42553	154	164.851	1.46644E-45	gi|1044530464|ref|XP_017409858.1|PREDICTED: importin subunit alpha-2-like [Vigna angularis]	GO:0006606, GO:0005737, GO:0015031, GO:0008565, GO:0006810, GO:0005634
lcl|ORF3_LIEC01000172.1_42089_42553	154	163.31	1.61398E-45	gi|763774738|gb|KJB41861.1|hypothetical protein B456_007G124900 [Gossypium raimondii]	GO:0006606, GO:0005737, GO:0015031, GO:0008565, GO:0006810, GO:0005634
lcl|ORF3_LIEC01000172.1_42089_42553	154	164.466	2.53198E-45	gi|823209595|ref|XP_012437998.1|PREDICTED: importin subunit alpha isoform X2 [Gossypium raimondii]	GO:0006606, GO:0005737, GO:0015031, GO:0008565, GO:0006810, GO:0005634
lcl|ORF3_LIEC01000172.1_42089_42553	154	164.081	3.37207E-45	gi|763774739|gb|KJB41862.1|hypothetical protein B456_007G124900 [Gossypium raimondii]	GO:0006606, GO:0005737, GO:0015031, GO:0008565, GO:0006810, GO:0005634
lcl|ORF3_LIEC01000172.1_42089_42553	154	164.081	3.57417E-45	gi|823187974|ref|XP_012490358.1|PREDICTED: importin subunit alpha-like [Gossypium raimondii]	GO:0006606, GO:0005737, GO:0015031, GO:0008565, GO:0006810, GO:0005634
lcl|ORF5_LIEC01000172.1_9907_8999	302	394.815	8.26243E-132	gi|802585532|ref|XP_012070478.1|PREDICTED: protein NUCLEAR FUSION DEFECTIVE 4 [Jatropha curcas]	GO:0016020, GO:0016021
lcl|ORF5_LIEC01000172.1_9907_8999	302	382.104	2.6901E-128	gi|566161989|ref|XP_002304396.2|hypothetical protein POPTR_0003s10470g, partial [Populus trichocarpa]	GO:0016020, GO:0016021
lcl|ORF5_LIEC01000172.1_9907_8999	302	382.874	1.32176E-127	gi|223540946|gb|EEF42504.1|conserved hypothetical protein [Ricinus communis]	GO:0016020, GO:0016021
lcl|ORF5_LIEC01000172.1_9907_8999	302	382.874	5.14469E-127	gi|595852140|ref|XP_007210253.1|hypothetical protein PRUPE_ppa003418mg [Prunus persica]	GO:0016020, GO:0016021
lcl|ORF1_LIEC01000174.1_2934_2449	161	142.124	3.60681E-36	gi|147789763|emb|CAN76317.1|hypothetical protein VITISV_012360 [Vitis vinifera]	GO:0008270, GO:0046872, GO:0015074, GO:0003676
lcl|ORF1_LIEC01000174.1_2934_2449	161	138.272	1.24527E-35	gi|147773275|emb|CAN62702.1|hypothetical protein VITISV_005097 [Vitis vinifera]	GO:0008270, GO:0046872, GO:0015074, GO:0003676
lcl|ORF1_LIEC01000174.1_2934_2449	161	137.502	1.61448E-34	gi|147784422|emb|CAN74951.1|hypothetical protein VITISV_030567, partial [Vitis vinifera]	GO:0008270, GO:0046872, GO:0015074, GO:0003676
lcl|ORF1_LIEC01000174.1_2934_2449	161	136.732	2.06926E-34	gi|147854125|emb|CAN81294.1|hypothetical protein VITISV_003263 [Vitis vinifera]	GO:0015074, GO:0003676
lcl|ORF1_LIEC01000174.1_2934_2449	161	136.346	2.24371E-34	gi|147839762|emb|CAN70466.1|hypothetical protein VITISV_019286 [Vitis vinifera]	GO:0015074, GO:0003676
lcl|ORF1_LIEC01000174.1_2934_2449	161	136.732	2.70842E-34	gi|147852961|emb|CAN79075.1|hypothetical protein VITISV_007707 [Vitis vinifera]	GO:0008270, GO:0046872, GO:0045017, GO:0015074, GO:0004144, GO:0003676
lcl|ORF1_LIEC01000174.1_2934_2449	161	135.191	3.18676E-34	gi|147810126|emb|CAN69203.1|hypothetical protein VITISV_023039 [Vitis vinifera]	GO:0015074, GO:0003676
lcl|ORF1_LIEC01000174.1_2934_2449	161	136.346	3.57756E-34	gi|147784677|emb|CAN63777.1|hypothetical protein VITISV_043745 [Vitis vinifera]	GO:0008270, GO:0046872, GO:0015074, GO:0003676
lcl|ORF1_LIEC01000174.1_2934_2449	161	132.88	9.24853E-34	gi|147817214|emb|CAN62159.1|hypothetical protein VITISV_041771 [Vitis vinifera]	GO:0015074, GO:0003676
lcl|ORF1_LIEC01000174.1_2934_2449	161	125.946	1.3205E-33	gi|291380530|gb|EFE88048.1|integrase core domain protein, partial [Bifidobacterium breve DSM 20213 = JCM 1192]	GO:0015074, GO:0003676
lcl|ORF1_LIEC01000175.1_58_726	222	96.2857	1.60085E-19	gi|566164256|ref|XP_002305579.2|WRKY transcription factor 6 family protein [Populus trichocarpa]	GO:0003700, GO:0006355, GO:0043565
lcl|ORF1_LIEC01000175.1_58_726	222	96.2857	1.82994E-19	gi|259121421|gb|ACV92030.1|WRKY transcription factor 28 [(Populus tomentosa x Populus bolleana) x Populus tomentosa]	GO:0003700, GO:0006355, GO:0043565
lcl|ORF1_LIEC01000175.1_58_726	222	93.9745	1.24292E-18	gi|255554813|ref|XP_002518444.1|PREDICTED: probable WRKY transcription factor 31 [Ricinus communis]	GO:0003700, GO:0006355, GO:0043565
lcl|ORF1_LIEC01000175.1_58_726	222	92.8189	2.79468E-18	gi|643703653|gb|KDP20717.1|hypothetical protein JCGZ_21188 [Jatropha curcas]	GO:0003700, GO:0006355, GO:0043565
lcl|ORF1_LIEC01000175.1_58_726	222	92.8189	2.93185E-18	gi|802779087|ref|XP_012091314.1|PREDICTED: probable WRKY transcription factor 31 [Jatropha curcas]	GO:0003700, GO:0006355, GO:0043565
lcl|ORF1_LIEC01000175.1_58_726	222	91.2781	8.37395E-18	gi|225444291|ref|XP_002263115.1|PREDICTED: probable WRKY transcription factor 31 [Vitis vinifera]	GO:0003700, GO:0006355, GO:0043565
lcl|ORF1_LIEC01000175.1_58_726	222	91.2781	8.8717E-18	gi|147779800|emb|CAN70362.1|hypothetical protein VITISV_002247 [Vitis vinifera]	GO:0003700, GO:0006355, GO:0043565
lcl|ORF1_LIEC01000177.1_12030_12803	257	73.9442	2.02756E-12	gi|334184589|ref|NP_001189643.1|winged-helix DNA-binding transcription factor family protein [Arabidopsis thaliana]	GO:0003677, GO:0005739, GO:0006334, GO:0000786, GO:0005730, GO:0005634	NP_001189643.1, AEC08420.1
lcl|ORF1_LIEC01000177.1_12030_12803	257	73.9442	4.99444E-12	gi|15224536|ref|NP_180620.1|winged-helix DNA-binding transcription factor family protein [Arabidopsis thaliana]	GO:0003677, GO:0005739, GO:0006334, GO:0005730, GO:0000786, GO:0005634	CAA44316.1, AAK64117.1, P26569.1, AAM63006.1, AAK25921.1, AEC08419.1, NP_180620.1, AAM15525.1
lcl|ORF1_LIEC01000177.1_12030_12803	257	73.1738	1.00136E-11	gi|297822779|ref|XP_002879272.1|hypothetical protein ARALYDRAFT_481979 [Arabidopsis lyrata subsp. lyrata]	GO:0003677, GO:0005694, GO:0006334, GO:0000786, GO:0005634
lcl|ORF1_LIEC01000177.1_12030_12803	257	72.0182	2.45262E-11	gi|567210746|ref|XP_006410167.1|hypothetical protein EUTSA_v10017069mg [Eutrema salsugineum]	GO:0003677, GO:0005694, GO:0006334, GO:0000786, GO:0005634
lcl|ORF1_LIEC01000177.1_12030_12803	257	72.0182	2.9214E-11	gi|685300737|ref|XP_009141087.1|PREDICTED: histone H1.2 [Brassica rapa]	GO:0003677, GO:0005694, GO:0006334, GO:0000786, GO:0005634
lcl|ORF4_LIEC01000177.1_21138_20668	156	193.356	1.6013E-56	gi|565366130|ref|XP_006349747.1|PREDICTED: phospholipase A1-Igamma2, chloroplastic-like [Solanum tuberosum]	GO:0006629, GO:0016787
lcl|ORF2_LIEC01000179.1_27879_28412	177	246.514	9.14403E-78	gi|966343962|gb|ALT31543.1|mediator of RNA polymerase II transcription subunit 37-like protein, partial [Rehmannia glutinosa]	GO:0000166, GO:0005524
lcl|ORF2_LIEC01000179.1_27879_28412	177	253.447	1.06308E-77	gi|731359783|ref|XP_010691463.1|PREDICTED: heat shock 70 kDa protein, mitochondrial [Beta vulgaris subsp. vulgaris]	GO:0000166, GO:0051082, GO:0005524, GO:0006457
lcl|ORF2_LIEC01000179.1_27879_28412	177	252.677	1.88951E-77	gi|671775324|gb|AII99894.1|heat shock protein [Cicer arietinum]	GO:0000166, GO:0051082, GO:0005524, GO:0006457
lcl|ORF2_LIEC01000179.1_27879_28412	177	252.677	2.1307E-77	gi|356554826|ref|XP_003545743.1|PREDICTED: heat shock 70 kDa protein, mitochondrial-like [Glycine max]	GO:0000166, GO:0051082, GO:0005524, GO:0006457
lcl|ORF3_LIEC01000179.1_44415_44969	184	84.3445	9.29295E-16	gi|508705412|gb|EOX97308.1|K+ efflux antiporter 3 [Theobroma cacao]	GO:0006812, GO:0055085, GO:0006813, GO:0015299, GO:0016020, GO:0016021, GO:1902600, GO:0006810
lcl|ORF3_LIEC01000179.1_44415_44969	184	82.8037	3.24734E-15	gi|823161417|ref|XP_012480577.1|PREDICTED: K(+) efflux antiporter 3, chloroplastic [Gossypium raimondii]	GO:0055085, GO:0006812, GO:0006813, GO:0015299, GO:0016020, GO:0016021, GO:1902600, GO:0006810
lcl|ORF3_LIEC01000179.1_44415_44969	184	82.8037	3.40085E-15	gi|763765539|gb|KJB32793.1|hypothetical protein B456_005G262000 [Gossypium raimondii]	GO:0055085, GO:0006812, GO:0006813, GO:0015299, GO:0016020, GO:0016021, GO:1902600, GO:0006810
lcl|ORF3_LIEC01000179.1_44415_44969	184	79.7221	3.26655E-14	gi|702391316|ref|XP_010065796.1|PREDICTED: K(+) efflux antiporter 3, chloroplastic [Eucalyptus grandis]	GO:0055085, GO:0006812, GO:0006813, GO:0015299, GO:0016021, GO:1902600, GO:0006810
lcl|ORF4_LIEC01000179.1_89442_89993	183	228.024	3.23344E-73	gi|763748648|gb|KJB16087.1|hypothetical protein B456_002G212400 [Gossypium raimondii]	GO:0016020, GO:0016021
lcl|ORF4_LIEC01000179.1_89442_89993	183	224.172	7.42251E-71	gi|823136039|ref|XP_012467772.1|PREDICTED: uncharacterized protein At3g49720-like [Gossypium raimondii]	GO:0016020, GO:0016021
lcl|ORF4_LIEC01000179.1_89442_89993	183	224.172	8.1102E-71	gi|449438287|ref|XP_004136920.1|PREDICTED: uncharacterized protein At3g49720 [Cucumis sativus]	GO:0016020, GO:0016021
lcl|ORF4_LIEC01000179.1_89442_89993	183	224.557	1.24369E-70	gi|763748650|gb|KJB16089.1|hypothetical protein B456_002G212400, partial [Gossypium raimondii]	GO:0016020, GO:0016021
lcl|ORF5_LIEC01000179.1_92094_92570	158	160.614	1.26809E-47	gi|558483701|gb|AHA56682.1|pathogenesis related protein [Camellia sinensis]	GO:0005576
lcl|ORF5_LIEC01000179.1_92094_92570	158	159.073	6.05481E-47	gi|661899332|emb|CDO97326.1|unnamed protein product [Coffea canephora]	GO:0005576
lcl|ORF5_LIEC01000179.1_92094_92570	158	158.303	1.19154E-46	gi|225429117|ref|XP_002273546.1|PREDICTED: basic form of pathogenesis-related protein 1 [Vitis vinifera]	GO:0005576
lcl|ORF4_LIEC01000180.1_17309_18037	242	177.948	1.16097E-49	gi|902230341|gb|KNA21826.1|hypothetical protein SOVF_040020 [Spinacia oleracea]	GO:0004190, GO:0006508
lcl|ORF4_LIEC01000180.1_17309_18037	242	171.785	1.32408E-47	gi|902230339|gb|KNA21824.1|hypothetical protein SOVF_040000 [Spinacia oleracea]	GO:0004190, GO:0006508
lcl|ORF4_LIEC01000180.1_17309_18037	242	170.244	1.01289E-46	gi|902230340|gb|KNA21825.1|hypothetical protein SOVF_040010 [Spinacia oleracea]	GO:0004190, GO:0006508
lcl|ORF4_LIEC01000180.1_17309_18037	242	162.925	5.72619E-44	gi|902161271|gb|KNA06556.1|hypothetical protein SOVF_179970, partial [Spinacia oleracea]	GO:0004190, GO:0016020, GO:0006508, GO:0016021
lcl|ORF4_LIEC01000180.1_17309_18037	242	162.155	1.09382E-43	gi|870859204|gb|KMT10668.1|hypothetical protein BVRB_5g117820 [Beta vulgaris subsp. vulgaris]	GO:0004190, GO:0006508
lcl|ORF4_LIEC01000180.1_17309_18037	242	161.384	1.97673E-43	gi|731357287|ref|XP_010690125.1|PREDICTED: basic 7S globulin [Beta vulgaris subsp. vulgaris]	GO:0004190, GO:0006508
lcl|ORF4_LIEC01000180.1_17309_18037	242	157.147	1.97424E-42	gi|508713653|gb|EOY05550.1|Eukaryotic aspartyl protease family protein, putative [Theobroma cacao]	GO:0004190, GO:0008233, GO:0006508
lcl|ORF5_LIEC01000180.1_22795_22022	257	251.136	6.39892E-76	gi|902228604|gb|KNA21182.1|hypothetical protein SOVF_045700 [Spinacia oleracea]	GO:0016020, GO:0016021, GO:0016255, GO:0042765
lcl|ORF5_LIEC01000180.1_22795_22022	257	242.662	1.1341E-72	gi|731347559|ref|XP_010685048.1|PREDICTED: GPI transamidase component PIG-S [Beta vulgaris subsp. vulgaris]	GO:0016020, GO:0016021, GO:0016255, GO:0042765
lcl|ORF5_LIEC01000180.1_22795_22022	257	223.787	3.65938E-66	gi|976906848|gb|KVH94248.1|Phosphatidylinositol-glycan biosynthesis class S protein, partial [Cynara cardunculus var. scolymus]	GO:0016020, GO:0016021, GO:0016255, GO:0042765
lcl|ORF5_LIEC01000180.1_22795_22022	257	209.534	3.28564E-60	gi|702494699|ref|XP_010036801.1|PREDICTED: GPI transamidase component PIG-S [Eucalyptus grandis]	GO:0016020, GO:0016021, GO:0016255, GO:0042765
lcl|ORF7_LIEC01000180.1_4092_3133	319	437.573	8.20673E-152	gi|902238736|gb|KNA25291.1|hypothetical protein SOVF_007600 [Spinacia oleracea]	GO:0008033
lcl|ORF7_LIEC01000180.1_4092_3133	319	427.557	7.96401E-148	gi|731364345|ref|XP_010693920.1|PREDICTED: adenylate isopentenyltransferase 5, chloroplastic [Beta vulgaris subsp. vulgaris]	GO:0008033
lcl|ORF7_LIEC01000180.1_4092_3133	319	410.994	2.67028E-141	gi|590657541|ref|XP_007034593.1|PREDICTED: adenylate isopentenyltransferase 5, chloroplastic [Theobroma cacao]	GO:0008033, GO:0016740, GO:0009824, GO:0009536
lcl|ORF7_LIEC01000180.1_4092_3133	319	399.823	7.96412E-137	gi|567853285|ref|XP_006419806.1|hypothetical protein CICLE_v10005414mg [Citrus clementina]	GO:0008033
lcl|ORF7_LIEC01000180.1_4092_3133	319	399.053	1.58592E-136	gi|641856042|gb|KDO74822.1|hypothetical protein CISIN_1g020362mg [Citrus sinensis]	GO:0008033
lcl|ORF7_LIEC01000180.1_4092_3133	319	392.119	1.06973E-133	gi|661897277|emb|CDO98989.1|unnamed protein product [Coffea canephora]	GO:0008033
lcl|ORF7_LIEC01000180.1_4092_3133	319	388.652	2.00867E-132	gi|802579527|ref|XP_012069518.1|PREDICTED: adenylate isopentenyltransferase 5, chloroplastic [Jatropha curcas]	GO:0008033
lcl|ORF2_LIEC01000182.1_8521_7238	427	643.269	0.0	gi|802596374|ref|XP_012072212.1|PREDICTED: auxin efflux carrier component 3-like [Jatropha curcas]	GO:0055085, GO:0016020, GO:0016021, GO:0006810, GO:0009734
lcl|ORF2_LIEC01000182.1_8521_7238	427	637.876	0.0	gi|763748017|gb|KJB15456.1|hypothetical protein B456_002G179000 [Gossypium raimondii]	GO:0055085, GO:0016020, GO:0016021, GO:0006810, GO:0009734
lcl|ORF2_LIEC01000182.1_8521_7238	427	637.876	0.0	gi|823135028|ref|XP_012467293.1|PREDICTED: auxin efflux carrier component 4 isoform X2 [Gossypium raimondii]	GO:0055085, GO:0016020, GO:0016021, GO:0006810, GO:0009734
lcl|ORF2_LIEC01000182.1_8521_7238	427	637.106	0.0	gi|823135026|ref|XP_012467292.1|PREDICTED: auxin efflux carrier component 3 isoform X1 [Gossypium raimondii]	GO:0055085, GO:0016020, GO:0016021, GO:0006810, GO:0009734
lcl|ORF2_LIEC01000182.1_8521_7238	427	637.106	0.0	gi|763748019|gb|KJB15458.1|hypothetical protein B456_002G179000 [Gossypium raimondii]	GO:0055085, GO:0016020, GO:0016021, GO:0006810, GO:0009734
lcl|ORF2_LIEC01000182.1_8521_7238	427	636.721	0.0	gi|763748018|gb|KJB15457.1|hypothetical protein B456_002G179000 [Gossypium raimondii]	GO:0055085, GO:0016020, GO:0016021, GO:0006810, GO:0009734
lcl|ORF1_LIEC01000186.1_3724_4200	158	176.792	1.15896E-50	gi|702303310|ref|XP_010049350.1|PREDICTED: serine/threonine-protein kinase At5g01020 [Eucalyptus grandis]	GO:0004672, GO:0005524, GO:0006468
lcl|ORF1_LIEC01000186.1_3724_4200	158	176.022	2.65923E-50	gi|702303619|ref|XP_010049411.1|PREDICTED: serine/threonine-protein kinase At5g01020 [Eucalyptus grandis]	GO:0004672, GO:0005524, GO:0006468
lcl|ORF1_LIEC01000186.1_3724_4200	158	173.326	3.36423E-49	gi|731372287|ref|XP_010666301.1|PREDICTED: serine/threonine-protein kinase At5g01020 [Beta vulgaris subsp. vulgaris]	GO:0004672, GO:0005524, GO:0006468
lcl|ORF4_LIEC01000187.1_1352_2959	535	735.717	0.0	gi|223550704|gb|EEF52190.1|multidrug resistance pump, putative [Ricinus communis]	GO:0055085, GO:0016020, GO:0015297, GO:0016021, GO:0006855, GO:0015238
lcl|ORF4_LIEC01000187.1_1352_2959	535	733.021	0.0	gi|731367129|ref|XP_010695442.1|PREDICTED: protein DETOXIFICATION 48 [Beta vulgaris subsp. vulgaris]	GO:0055085, GO:0016020, GO:0015297, GO:0016021, GO:0006855, GO:0015238
lcl|ORF4_LIEC01000187.1_1352_2959	535	728.398	0.0	gi|147802486|emb|CAN77415.1|hypothetical protein VITISV_000475 [Vitis vinifera]	GO:0055085, GO:0015297, GO:0016020, GO:0016021, GO:0006855, GO:0015238
lcl|ORF4_LIEC01000187.1_1352_2959	535	728.013	0.0	gi|302142124|emb|CBI19327.3|unnamed protein product, partial [Vitis vinifera]	GO:0055072, GO:0017119, GO:0055085, GO:0016020, GO:0015297, GO:0016021, GO:0022857, GO:0006810, GO:0003156, GO:0006855, GO:0043226, GO:0015238
lcl|ORF4_LIEC01000187.1_1352_2959	535	719.924	0.0	gi|802570310|ref|XP_012068109.1|PREDICTED: MATE efflux family protein 5 [Jatropha curcas]	GO:0055085, GO:0016020, GO:0015297, GO:0016021, GO:0006855, GO:0015238
lcl|ORF1_LIEC01000188.1_1323_748	191	194.897	1.37818E-57	gi|359494069|ref|XP_002277415.2|PREDICTED: aspartate carbamoyltransferase, chloroplastic [Vitis vinifera]	GO:0009570, GO:0006207, GO:0005737, GO:0004070, GO:0009507, GO:0005829, GO:0000050, GO:0009220, GO:0006520, GO:0016740, GO:0016597, GO:0016743
lcl|ORF1_LIEC01000188.1_1323_748	191	190.274	5.52295E-56	gi|802588449|ref|XP_012070892.1|PREDICTED: aspartate carbamoyltransferase 1, chloroplastic [Jatropha curcas]	GO:0006207, GO:0004070, GO:0006520, GO:0016740, GO:0016597, GO:0016743
lcl|ORF1_LIEC01000188.1_1323_748	191	189.504	1.76461E-55	gi|823222311|ref|XP_012443866.1|PREDICTED: aspartate carbamoyltransferase 1, chloroplastic [Gossypium raimondii]	GO:0006207, GO:0004070, GO:0006520, GO:0016597, GO:0016740, GO:0016743
lcl|ORF1_LIEC01000188.1_1323_748	191	187.193	1.31005E-54	gi|567868891|ref|XP_006427067.1|hypothetical protein CICLE_v10025758mg [Citrus clementina]	GO:0006207, GO:0004070, GO:0006520, GO:0016740, GO:0016597, GO:0016743
lcl|ORF1_LIEC01000189.1_5484_5029	151	217.238	6.83348E-70	gi|629089527|gb|KCW55780.1|hypothetical protein EUGRSUZ_I01609 [Eucalyptus grandis]	GO:0016020, GO:0016021, GO:0006810
lcl|ORF1_LIEC01000189.1_5484_5029	151	218.009	1.3598E-69	gi|629089524|gb|KCW55777.1|hypothetical protein EUGRSUZ_I01607 [Eucalyptus grandis]	GO:0016020, GO:0016021, GO:0006810
lcl|ORF1_LIEC01000189.1_5484_5029	151	222.631	1.96482E-69	gi|508711024|gb|EOY02921.1|Phosphate transporter 3,1 [Theobroma cacao]	GO:0009507, GO:0005618, GO:0005739, GO:0009651, GO:0016020, GO:0016021, GO:0006810, GO:0005774
lcl|ORF1_LIEC01000189.1_5484_5029	151	216.468	4.9655E-69	gi|6469119|emb|CAB61741.1|mitochondrial phosphate transporter, partial [Cicer arietinum]	GO:0016020, GO:0016021, GO:0006810
lcl|ORF1_LIEC01000189.1_5484_5029	151	221.476	5.63897E-69	gi|848880774|ref|XP_012840763.1|PREDICTED: mitochondrial phosphate carrier protein 3, mitochondrial-like [Erythranthe guttata]	GO:0016020, GO:0016021, GO:0006810
lcl|ORF1_LIEC01000189.1_5484_5029	151	221.09	6.73286E-69	gi|566152359|ref|XP_002300143.2|mitochondrial phosphate transporter family protein [Populus trichocarpa]	GO:0003735, GO:0016020, GO:0016021, GO:0006810, GO:0006412
lcl|ORF1_LIEC01000189.1_5484_5029	151	221.09	7.03143E-69	gi|215276017|gb|ACJ65020.1|mitochondrial substrate carrier [Populus trichocarpa]	GO:0016020, GO:0016021, GO:0006810
lcl|ORF1_LIEC01000190.1_98_1180	360	430.639	1.25968E-136	gi|147769971|emb|CAN67821.1|hypothetical protein VITISV_025855, partial [Vitis vinifera]	GO:0008270, GO:0015074, GO:0003676
lcl|ORF1_LIEC01000190.1_98_1180	360	422.55	4.12818E-136	gi|147798801|emb|CAN61066.1|hypothetical protein VITISV_004412 [Vitis vinifera]	GO:0015074, GO:0003676
lcl|ORF1_LIEC01000190.1_98_1180	360	422.935	7.82271E-136	gi|147812606|emb|CAN66083.1|hypothetical protein VITISV_028833 [Vitis vinifera]	GO:0015074, GO:0003676
lcl|ORF1_LIEC01000190.1_98_1180	360	424.476	3.26869E-135	gi|147770377|emb|CAN78154.1|hypothetical protein VITISV_032622 [Vitis vinifera]	GO:0008270, GO:0015074, GO:0003676
lcl|ORF1_LIEC01000190.1_98_1180	360	425.631	2.53393E-133	gi|147864970|emb|CAN83623.1|hypothetical protein VITISV_010870 [Vitis vinifera]	GO:0035235, GO:0008270, GO:0016020, GO:0016021, GO:0015074, GO:0004970, GO:0006810, GO:0006811, GO:0003676
lcl|ORF1_LIEC01000190.1_98_1180	360	426.402	8.37805E-133	gi|147768268|emb|CAN73613.1|hypothetical protein VITISV_023299 [Vitis vinifera]	GO:0008270, GO:0015074, GO:0003676
lcl|ORF1_LIEC01000190.1_98_1180	360	417.542	1.00212E-131	gi|147845375|emb|CAN81238.1|hypothetical protein VITISV_031073 [Vitis vinifera]	GO:0008270, GO:0015074, GO:0003676
lcl|ORF1_LIEC01000191.1_35997_36680	227	258.84	1.30396E-80	gi|947044092|gb|KRG93721.1|hypothetical protein GLYMA_19G036300, partial [Glycine max]	GO:0003677, GO:0090305, GO:0006260, GO:0003887, GO:0008408, GO:0006261, GO:0071897, GO:0006139, GO:0003676
lcl|ORF1_LIEC01000191.1_35997_36680	227	267.314	3.52352E-80	gi|223537801|gb|EEF39419.1|DNA polymerase I, putative [Ricinus communis]	GO:0090305, GO:0003677, GO:0016779, GO:0006260, GO:0003887, GO:0008408, GO:0006261, GO:0016740, GO:0071897, GO:0006139, GO:0003676
lcl|ORF1_LIEC01000191.1_35997_36680	227	266.544	5.70958E-79	gi|731324518|ref|XP_010673011.1|PREDICTED: DNA polymerase I A, chloroplastic/mitochondrial isoform X2 [Beta vulgaris subsp. vulgaris]	GO:0090305, GO:0003677, GO:0003887, GO:0006260, GO:0008408, GO:0006261, GO:0071897, GO:0006139, GO:0003676
lcl|ORF5_LIEC01000191.1_3962_4450	162	213.772	3.65415E-62	gi|18542179|gb|AAL75488.1|AF466202_14putative pol protein, partial [Zea mays]	GO:0015074, GO:0003676
lcl|ORF9_LIEC01000191.1_37127_37606	159	125.561	2.09145E-30	gi|731324518|ref|XP_010673011.1|PREDICTED: DNA polymerase I A, chloroplastic/mitochondrial isoform X2 [Beta vulgaris subsp. vulgaris]	GO:0090305, GO:0003677, GO:0003887, GO:0006260, GO:0008408, GO:0006261, GO:0071897, GO:0006139, GO:0003676
lcl|ORF9_LIEC01000191.1_37127_37606	159	122.865	1.70691E-29	gi|1044586742|ref|XP_017430519.1|PREDICTED: DNA polymerase I A, chloroplastic/mitochondrial-like isoform X1 [Vigna angularis]	GO:0003677, GO:0090305, GO:0003887, GO:0006260, GO:0008408, GO:0006261, GO:0071897, GO:0006139, GO:0003676
lcl|ORF9_LIEC01000191.1_37127_37606	159	122.865	1.77788E-29	gi|920703275|gb|KOM46500.1|hypothetical protein LR48_Vigan07g020400 [Vigna angularis]	GO:0090305, GO:0003677, GO:0003887, GO:0006260, GO:0008408, GO:0006261, GO:0071897, GO:0006139, GO:0003676
lcl|ORF1_LIEC01000193.1_37897_38394	165	202.216	2.4423E-63	gi|731335902|ref|XP_010678970.1|PREDICTED: uncharacterized protein LOC104894441 [Beta vulgaris subsp. vulgaris]	GO:0000166, GO:0003676
lcl|ORF1_LIEC01000193.1_37897_38394	165	197.978	1.08581E-61	gi|567901104|ref|XP_006443040.1|hypothetical protein CICLE_v10022331mg [Citrus clementina]	GO:0000166, GO:0003676
lcl|ORF1_LIEC01000193.1_37897_38394	165	196.052	6.95727E-61	gi|802554907|ref|XP_012065154.1|PREDICTED: paraspeckle component 1 [Jatropha curcas]	GO:0000166, GO:0003676
lcl|ORF1_LIEC01000193.1_37897_38394	165	195.667	8.01077E-61	gi|902196927|gb|KNA13266.1|hypothetical protein SOVF_118400 [Spinacia oleracea]	GO:0000166, GO:0003676
lcl|ORF1_LIEC01000193.1_37897_38394	165	194.512	2.28882E-60	gi|641828176|gb|KDO47336.1|hypothetical protein CISIN_1g029074mg [Citrus sinensis]	GO:0000166, GO:0003676
lcl|ORF1_LIEC01000193.1_37897_38394	165	189.889	1.82746E-58	gi|595790179|ref|XP_007198842.1|hypothetical protein PRUPE_ppa011719mg [Prunus persica]	GO:0000166, GO:0003676
lcl|ORF1_LIEC01000193.1_37897_38394	165	187.963	9.09945E-58	gi|703102655|ref|XP_010097522.1|hypothetical protein L484_024733 [Morus notabilis]	GO:0000166, GO:0003676	EXB68713.1, XP_010097522.1
lcl|ORF3_LIEC01000193.1_25856_26524	222	119.013	2.8623E-28	gi|395395179|gb|AFN55264.1|NAC domain protein [Tamarix hispida]	GO:0003677, GO:0006351, GO:0006355, GO:0005634
lcl|ORF3_LIEC01000193.1_25856_26524	222	110.923	2.39961E-25	gi|731334953|ref|XP_010678483.1|PREDICTED: NAC domain-containing protein 100 [Beta vulgaris subsp. vulgaris]	GO:0003677, GO:0006351, GO:0006355, GO:0005634
lcl|ORF3_LIEC01000193.1_25856_26524	222	107.071	4.98653E-24	gi|902226361|gb|KNA20334.1|hypothetical protein SOVF_052960 [Spinacia oleracea]	GO:0003677, GO:0006351, GO:0006355, GO:0005634
lcl|ORF3_LIEC01000193.1_25856_26524	222	102.449	3.01499E-22	gi|629119148|gb|KCW83638.1|hypothetical protein EUGRSUZ_B00529 [Eucalyptus grandis]	GO:0003677, GO:0006351, GO:0006355, GO:0005634
lcl|ORF3_LIEC01000193.1_25856_26524	222	97.8265	1.53706E-20	gi|1063474370|ref|XP_017972125.1|PREDICTED: NAC domain-containing protein 100 [Theobroma cacao]	GO:0003677, GO:0006351, GO:0006355, GO:0005634
lcl|ORF3_LIEC01000193.1_25856_26524	222	96.6709	3.41604E-20	gi|661884010|emb|CDP12272.1|unnamed protein product [Coffea canephora]	GO:0003677, GO:0006351, GO:0006355, GO:0005634
lcl|ORF3_LIEC01000193.1_25856_26524	222	96.6709	4.96294E-20	gi|527139642|gb|AGS08763.1|NAC domain protein [Malus hupehensis]	GO:0003677, GO:0006351, GO:0006355, GO:0005634
lcl|ORF3_LIEC01000194.1_7607_8125	172	149.443	2.24597E-40	gi|87241403|gb|ABD33261.1|RNA-directed DNA polymerase (Reverse transcriptase) [Medicago truncatula]	GO:0003964, GO:0006278
lcl|ORF4_LIEC01000194.1_12494_11886	202	206.838	7.35588E-63	gi|604299081|gb|EYU19040.1|hypothetical protein MIMGU_mgv1a026538mg [Erythranthe guttata]	GO:0008233, GO:0006508, GO:0008234, GO:0016787
lcl|ORF4_LIEC01000194.1_12494_11886	202	206.453	9.43879E-63	gi|604344596|gb|EYU43350.1|hypothetical protein MIMGU_mgv1a021555mg [Erythranthe guttata]	GO:0008233, GO:0006508, GO:0008234, GO:0016787
lcl|ORF1_LIEC01000195.1_11990_11520	156	111.694	2.51985E-29	gi|604348450|gb|EYU46605.1|hypothetical protein MIMGU_mgv1a026557mg [Erythranthe guttata]	GO:0003824, GO:0009058
lcl|ORF1_LIEC01000195.1_11990_11520	156	116.701	5.60023E-29	gi|848850082|ref|XP_012832497.1|PREDICTED: phenazine biosynthesis-like domain-containing protein 1 [Erythranthe guttata]	GO:0003824, GO:0009058
lcl|ORF1_LIEC01000195.1_11990_11520	156	110.923	8.618E-29	gi|641818086|gb|KDO39073.1|hypothetical protein CISIN_1g034019mg [Citrus sinensis]	GO:0009058, GO:0003824
lcl|ORF1_LIEC01000195.1_11990_11520	156	116.316	8.87827E-29	gi|255559494|ref|XP_002520767.1|PREDICTED: uncharacterized isomerase BH0283 [Ricinus communis]	GO:0003824, GO:0009058
lcl|ORF1_LIEC01000195.1_11990_11520	156	117.472	9.73865E-28	gi|728809772|gb|KHF99237.1|Isomerase protein [Gossypium arboreum]	GO:0009058, GO:0003824, GO:0016853, GO:0003676
lcl|ORF2_LIEC01000195.1_1382_876	168	130.183	7.56375E-34	gi|225436980|ref|XP_002277063.1|PREDICTED: uncharacterized protein LOC100261351 [Vitis vinifera]	GO:0009058, GO:0003824
lcl|ORF2_LIEC01000195.1_1382_876	168	128.642	2.93485E-33	gi|1105495024|ref|XP_019076628.1|PREDICTED: uncharacterized protein LOC104879780 [Vitis vinifera]	GO:0003824, GO:0009058
lcl|ORF2_LIEC01000195.1_1382_876	168	127.872	4.59442E-33	gi|225436978|ref|XP_002276977.1|PREDICTED: uncharacterized protein LOC100266556 [Vitis vinifera]	GO:0003824, GO:0009058
lcl|ORF2_LIEC01000195.1_1382_876	168	126.331	1.87643E-32	gi|661892451|emb|CDP03609.1|unnamed protein product [Coffea canephora]	GO:0003824, GO:0009058
lcl|ORF3_LIEC01000196.1_14459_13419	346	295.434	5.84332E-93	gi|731311011|ref|XP_010685643.1|PREDICTED: patellin-3 [Beta vulgaris subsp. vulgaris]	GO:0016021, GO:0006810, GO:0005622, GO:0005215
lcl|ORF3_LIEC01000196.1_14459_13419	346	291.582	1.58367E-91	gi|902229264|gb|KNA21440.1|hypothetical protein SOVF_043230 [Spinacia oleracea]	GO:0016021, GO:0006810, GO:0005215, GO:0005622
lcl|ORF4_LIEC01000196.1_20595_18805	596	764.222	0.0	gi|661894728|emb|CDP01727.1|unnamed protein product [Coffea canephora]	GO:0008152, GO:0003824
lcl|ORF4_LIEC01000196.1_20595_18805	596	756.903	0.0	gi|641845420|gb|KDO64308.1|hypothetical protein CISIN_1g045072mg [Citrus sinensis]	GO:0008152, GO:0003824
lcl|ORF4_LIEC01000196.1_20595_18805	596	756.518	0.0	gi|848903300|ref|XP_012851449.1|PREDICTED: probable acyl-activating enzyme 5, peroxisomal [Erythranthe guttata]	GO:0008152, GO:0003824
lcl|ORF4_LIEC01000196.1_20595_18805	596	753.436	0.0	gi|255561466|ref|XP_002521743.1|PREDICTED: probable acyl-activating enzyme 6 [Ricinus communis]	GO:0008152, GO:0003824, GO:0016874, GO:0008756
lcl|ORF2_LIEC01000197.1_34117_30311	1268	1241.1	0.0	gi|147778634|emb|CAN76112.1|hypothetical protein VITISV_005527 [Vitis vinifera]	GO:0004553, GO:0005975
lcl|ORF3_LIEC01000197.1_26782_26321	153	179.874	2.90987E-53	gi|296086880|emb|CBI33047.3|unnamed protein product, partial [Vitis vinifera]	GO:0017050, GO:0016310, GO:0016301, GO:0030148, GO:0005886
lcl|ORF3_LIEC01000197.1_26782_26321	153	178.333	3.7337E-50	gi|147838565|emb|CAN67673.1|hypothetical protein VITISV_036732 [Vitis vinifera]	GO:0016310, GO:0016301
lcl|ORF3_LIEC01000197.1_26782_26321	153	174.481	5.34148E-48	gi|731321259|ref|XP_010671256.1|PREDICTED: sphingoid long-chain bases kinase 1 [Beta vulgaris subsp. vulgaris]	GO:0016310, GO:0016301
lcl|ORF3_LIEC01000197.1_26782_26321	153	172.94	1.60257E-47	gi|410129764|dbj|BAM64842.1|hypothetical protein [Beta vulgaris]	GO:0016310, GO:0016301
lcl|ORF3_LIEC01000197.1_26782_26321	153	166.392	4.31733E-45	gi|902232635|gb|KNA22739.1|hypothetical protein SOVF_031680 [Spinacia oleracea]	GO:0016310, GO:0016301
lcl|ORF3_LIEC01000197.1_26782_26321	153	155.221	4.44303E-41	gi|661879000|emb|CDP17285.1|unnamed protein product [Coffea canephora]	GO:0016310, GO:0016301
lcl|ORF3_LIEC01000197.1_26782_26321	153	153.295	2.93532E-40	gi|976914171|gb|KVI00402.1|ATP-NAD kinase-like domain-containing protein, partial [Cynara cardunculus var. scolymus]	GO:0016310, GO:0016301
lcl|ORF3_LIEC01000197.1_26782_26321	153	150.599	1.71892E-39	gi|460368358|ref|XP_004230034.1|PREDICTED: sphingoid long-chain bases kinase 1 [Solanum lycopersicum]	GO:0017050, GO:0016310, GO:0030148, GO:0016301, GO:0005886
lcl|ORF4_LIEC01000197.1_16726_16097	209	228.024	4.12004E-72	gi|596040770|ref|XP_007220014.1|hypothetical protein PRUPE_ppa010476mg [Prunus persica]	GO:0016020, GO:0016021
lcl|ORF4_LIEC01000197.1_16726_16097	209	226.483	1.06281E-71	gi|731321308|ref|XP_010671282.1|PREDICTED: uncharacterized protein LOC104888113 [Beta vulgaris subsp. vulgaris]	GO:0016020, GO:0016021
lcl|ORF4_LIEC01000197.1_16726_16097	209	223.402	1.9224E-70	gi|823214343|ref|XP_012439922.1|PREDICTED: uncharacterized protein LOC105765395 [Gossypium raimondii]	GO:0016020, GO:0016021
lcl|ORF4_LIEC01000197.1_16726_16097	209	223.016	3.03062E-70	gi|1050651930|ref|XP_017649362.1|PREDICTED: uncharacterized protein LOC108489365 [Gossypium arboreum]	GO:0016020, GO:0016021
lcl|ORF4_LIEC01000197.1_16726_16097	209	219.164	8.65275E-69	gi|566205190|ref|XP_002321941.2|hypothetical protein POPTR_0015s00360g [Populus trichocarpa]	GO:0016020, GO:0016021
lcl|ORF5_LIEC01000197.1_23604_22615	329	394.815	9.38585E-133	gi|731438924|ref|XP_002262969.3|PREDICTED: sphingoid long-chain bases kinase 1 [Vitis vinifera]	GO:0016310, GO:0016301
lcl|ORF5_LIEC01000197.1_23604_22615	329	390.578	4.19986E-127	gi|778704301|ref|XP_011655512.1|PREDICTED: sphingoid long-chain bases kinase 1 [Cucumis sativus]	GO:0016310, GO:0016301
lcl|ORF5_LIEC01000197.1_23604_22615	329	386.341	7.22201E-127	gi|223548172|gb|EEF49664.1|diacylglycerol kinase, putative [Ricinus communis]	GO:0016310, GO:0001729, GO:0016740, GO:0016301, GO:0046834
lcl|ORF5_LIEC01000197.1_23604_22615	329	375.941	1.41602E-125	gi|641858341|gb|KDO77063.1|hypothetical protein CISIN_1g0037902mg, partial [Citrus sinensis]	GO:0016310, GO:0016301
lcl|ORF5_LIEC01000197.1_23604_22615	329	375.555	1.72516E-125	gi|641858340|gb|KDO77062.1|hypothetical protein CISIN_1g0037902mg, partial [Citrus sinensis]	GO:0016310, GO:0016301
lcl|ORF5_LIEC01000197.1_23604_22615	329	391.734	8.62079E-125	gi|147846211|emb|CAN80631.1|hypothetical protein VITISV_026658 [Vitis vinifera]	GO:0016310, GO:0016301
lcl|ORF1_LIEC01000198.1_7357_6713	214	221.476	3.95254E-68	gi|145408198|gb|ABP65661.1|secondary wall-associated glycosyltransferase family 43B [Populus tremula x Populus alba]	GO:0016020, GO:0016021, GO:0016740, GO:0015018
lcl|ORF1_LIEC01000198.1_7357_6713	214	221.476	4.11041E-68	gi|224140167|ref|XP_002323456.1|hypothetical protein POPTR_0016s08770g [Populus trichocarpa]	GO:0010417, GO:0042285, GO:0016020, GO:0016021, GO:0016740, GO:0009834, GO:0015018
lcl|ORF1_LIEC01000198.1_7357_6713	214	221.476	5.29556E-68	gi|60657596|gb|AAX33319.1|secondary cell wall-related glycosyltransferase family 43 [Populus tremula x Populus tremuloides]	GO:0016020, GO:0016021, GO:0016740, GO:0015018
lcl|ORF1_LIEC01000198.1_7357_6713	214	217.238	2.79056E-66	gi|63087726|emb|CAI93178.1|glycosyltransferase [Populus balsamifera]	GO:0016020, GO:0016021, GO:0016740, GO:0015018
lcl|ORF1_LIEC01000198.1_7357_6713	214	214.157	2.77605E-65	gi|731377329|ref|XP_010667839.1|PREDICTED: probable beta-1,4-xylosyltransferase IRX9 [Beta vulgaris subsp. vulgaris]	GO:0016020, GO:0016021, GO:0015018
lcl|ORF1_LIEC01000198.1_7357_6713	214	213.001	9.93601E-65	gi|661889989|emb|CDP06709.1|unnamed protein product [Coffea canephora]	GO:0016020, GO:0016021, GO:0015018
lcl|ORF1_LIEC01000199.1_4899_5501	200	259.61	1.61752E-80	gi|802640356|ref|XP_012078774.1|PREDICTED: protein NRT1/ PTR FAMILY 6.2 [Jatropha curcas]	GO:0006857, GO:0016020, GO:0016021, GO:0006810, GO:0005215
lcl|ORF1_LIEC01000199.1_4899_5501	200	257.684	2.96182E-80	gi|763797819|gb|KJB64774.1|hypothetical protein B456_010G064200 [Gossypium raimondii]	GO:0006857, GO:0016020, GO:0016021, GO:0006810, GO:0005215
lcl|ORF1_LIEC01000199.1_4899_5501	200	258.84	3.17134E-80	gi|508783788|gb|EOY31044.1|Major facilitator superfamily protein isoform 1 [Theobroma cacao]	GO:0006857, GO:0016020, GO:0016021, GO:0006810, GO:0005215
lcl|ORF1_LIEC01000199.1_4899_5501	200	258.455	3.24882E-80	gi|508783789|gb|EOY31045.1|Major facilitator superfamily protein isoform 2 [Theobroma cacao]	GO:0006857, GO:0016020, GO:0016021, GO:0006810, GO:0005215
lcl|ORF2_LIEC01000199.1_6588_7160	190	220.705	5.34767E-66	gi|568843823|ref|XP_006475798.1|PREDICTED: protein NRT1/ PTR FAMILY 6.2 isoform X2 [Citrus sinensis]	GO:0006857, GO:0016020, GO:0016021, GO:0006810, GO:0005215
lcl|ORF2_LIEC01000199.1_6588_7160	190	220.32	1.08234E-65	gi|567917960|ref|XP_006450986.1|hypothetical protein CICLE_v10007850mg [Citrus clementina]	GO:0006857, GO:0016020, GO:0016021, GO:0006810, GO:0005215
lcl|ORF2_LIEC01000199.1_6588_7160	190	220.32	1.0939E-65	gi|568843819|ref|XP_006475796.1|PREDICTED: protein NRT1/ PTR FAMILY 6.2 isoform X1 [Citrus sinensis]	GO:0006857, GO:0016020, GO:0016021, GO:0006810, GO:0005215
lcl|ORF2_LIEC01000199.1_6588_7160	190	209.149	1.18602E-64	gi|734408066|gb|KHN34550.1|Nitrate transporter 1.4, partial [Glycine soja]	GO:0016020, GO:0016021, GO:0006810, GO:0005215
lcl|ORF2_LIEC01000199.1_6588_7160	190	217.624	1.39758E-64	gi|731407217|ref|XP_010656420.1|PREDICTED: protein NRT1/ PTR FAMILY 6.2 isoform X2 [Vitis vinifera]	GO:0006857, GO:0016020, GO:0016021, GO:0006810, GO:0005215
lcl|ORF2_LIEC01000199.1_6588_7160	190	206.453	1.4147E-64	gi|21615415|emb|CAD33927.1|nitrate transporter, partial [Cicer arietinum]	GO:0016020, GO:0016021, GO:0006810, GO:0005215
lcl|ORF2_LIEC01000199.1_6588_7160	190	213.386	4.62202E-63	gi|357478055|ref|XP_003609313.1|peptide/nitrate transporter [Medicago truncatula]	GO:0006857, GO:0016020, GO:0016021, GO:0006810, GO:0005215	AES91510.1, XP_003609313.1
lcl|ORF2_LIEC01000200.1_9181_8699	160	214.157	7.36518E-67	gi|595744964|gb|AHM92750.1|vacuolar protein sorting-associated protein 11, partial [Sonneratia alba]	GO:0016192, GO:0008270, GO:0006886, GO:0005622
lcl|ORF2_LIEC01000200.1_9181_8699	160	212.616	3.20166E-66	gi|595744968|gb|AHM92752.1|vacuolar protein sorting-associated protein 11, partial [Sonneratia ovata]	GO:0016192, GO:0008270, GO:0005622, GO:0006886
lcl|ORF2_LIEC01000200.1_9181_8699	160	212.231	3.85241E-66	gi|595744970|gb|AHM92753.1|vacuolar protein sorting-associated protein 11, partial [Sonneratia apetala]	GO:0016192, GO:0008270, GO:0006886, GO:0005622
lcl|ORF2_LIEC01000200.1_9181_8699	160	212.231	5.00238E-66	gi|595744966|gb|AHM92751.1|vacuolar protein sorting-associated protein 11, partial [Sonneratia caseolaris]	GO:0016192, GO:0008270, GO:0006886, GO:0005622
lcl|ORF2_LIEC01000200.1_9181_8699	160	214.927	1.82738E-62	gi|508701577|gb|EOX93473.1|Vacuolar protein sorting 11 isoform 2, partial [Theobroma cacao]	GO:0016192, GO:0006886, GO:0005622
lcl|ORF2_LIEC01000200.1_9181_8699	160	216.083	1.96188E-62	gi|255588437|ref|XP_002534605.1|PREDICTED: vacuolar protein-sorting-associated protein 11 homolog [Ricinus communis]	GO:0016192, GO:0008270, GO:0005622, GO:0006886
lcl|ORF2_LIEC01000200.1_9181_8699	160	215.698	2.6754E-62	gi|449444482|ref|XP_004140003.1|PREDICTED: vacuolar protein-sorting-associated protein 11 homolog [Cucumis sativus]	GO:0016192, GO:0008270, GO:0006886, GO:0005622
lcl|ORF2_LIEC01000200.1_9181_8699	160	215.312	2.97305E-62	gi|297831600|ref|XP_002883682.1|ATVPS11 [Arabidopsis lyrata subsp. lyrata]	GO:0016192, GO:0008270, GO:0005622, GO:0006886
lcl|ORF1_LIEC01000201.1_21543_22148	201	203.371	2.22689E-57	gi|38345658|emb|CAE04422.2|OSJNBb0040D15.12 [Oryza sativa Japonica Group]	GO:0008270, GO:0046872, GO:0015074, GO:0003676
lcl|ORF1_LIEC01000201.1_21543_22148	201	197.978	5.15965E-55	gi|110289052|gb|ABB47537.2|retrotransposon protein, putative, unclassified [Oryza sativa Japonica Group]	GO:0008270, GO:0046872, GO:0015074, GO:0003676
lcl|ORF1_LIEC01000201.1_21543_22148	201	197.593	6.03477E-55	gi|13940610|gb|AAK50412.1|AC021891_13Putative retroelement [Oryza sativa Japonica Group]	GO:0003677, GO:0008270, GO:0046872, GO:0015074, GO:0006310, GO:0003676
lcl|ORF1_LIEC01000201.1_21543_22148	201	196.052	2.46404E-54	gi|29150404|gb|AAO72413.1|gag-pol polyprotein [Oryza sativa Japonica Group]	GO:0008270, GO:0046872, GO:0015074, GO:0003676
lcl|ORF1_LIEC01000201.1_21543_22148	201	187.963	6.53179E-54	gi|440577378|emb|CCI55402.1|PH01B015M02.3 [Phyllostachys edulis]	GO:0008270, GO:0046872, GO:0003676
lcl|ORF1_LIEC01000201.1_21543_22148	201	194.512	7.29857E-54	gi|30017513|gb|AAP12935.1|retrotransposon protein, putative, unclassified [Oryza sativa Japonica Group]	GO:0008270, GO:0015074, GO:0003676
lcl|ORF1_LIEC01000201.1_21543_22148	201	194.512	7.46144E-54	gi|108708653|gb|ABF96448.1|retrotransposon protein, putative, Ty1-copia subclass [Oryza sativa Japonica Group]	GO:0008270, GO:0015074, GO:0003676
lcl|ORF1_LIEC01000201.1_21543_22148	201	186.808	3.49734E-51	gi|218201855|gb|EEC84282.1|hypothetical protein OsI_30754 [Oryza sativa Indica Group]	GO:0008270, GO:0046872, GO:0015074, GO:0003676
lcl|ORF1_LIEC01000201.1_21543_22148	201	186.808	4.00415E-51	gi|113622864|dbj|BAF22809.1|Os08g0125300 [Oryza sativa Japonica Group]	GO:0008270, GO:0046872, GO:0015074, GO:0003676
lcl|ORF2_LIEC01000201.1_22659_23138	159	189.119	1.37588E-52	gi|113622864|dbj|BAF22809.1|Os08g0125300 [Oryza sativa Japonica Group]	GO:0008270, GO:0046872, GO:0015074, GO:0003676
lcl|ORF2_LIEC01000201.1_22659_23138	159	188.348	2.27643E-52	gi|218201855|gb|EEC84282.1|hypothetical protein OsI_30754 [Oryza sativa Indica Group]	GO:0008270, GO:0046872, GO:0015074, GO:0003676
lcl|ORF2_LIEC01000201.1_22659_23138	159	182.956	1.54887E-50	gi|24899448|gb|AAN65018.1|putative polyprotein [Oryza sativa Japonica Group]	GO:0008270, GO:0046872, GO:0015074, GO:0003676
lcl|ORF2_LIEC01000201.1_22659_23138	159	181.8	3.88902E-50	gi|108706239|gb|ABF94034.1|retrotransposon protein, putative, unclassified [Oryza sativa Japonica Group]	GO:0008270, GO:0046872, GO:0015074, GO:0003676
lcl|ORF2_LIEC01000201.1_22659_23138	159	181.8	4.22728E-50	gi|29150404|gb|AAO72413.1|gag-pol polyprotein [Oryza sativa Japonica Group]	GO:0008270, GO:0046872, GO:0015074, GO:0003676
lcl|ORF2_LIEC01000201.1_22659_23138	159	181.415	5.15473E-50	gi|54287639|gb|AAV31383.1|putative polyprotein [Oryza sativa Japonica Group]	GO:0003676
lcl|ORF2_LIEC01000201.1_22659_23138	159	175.637	5.99228E-48	gi|110289052|gb|ABB47537.2|retrotransposon protein, putative, unclassified [Oryza sativa Japonica Group]	GO:0008270, GO:0046872, GO:0015074, GO:0003676
lcl|ORF2_LIEC01000201.1_22659_23138	159	167.548	3.00712E-45	gi|38345658|emb|CAE04422.2|OSJNBb0040D15.12 [Oryza sativa Japonica Group]	GO:0008270, GO:0046872, GO:0015074, GO:0003676
lcl|ORF3_LIEC01000201.1_23135_24832	565	758.444	0.0	gi|218201855|gb|EEC84282.1|hypothetical protein OsI_30754 [Oryza sativa Indica Group]	GO:0008270, GO:0046872, GO:0015074, GO:0003676
lcl|ORF3_LIEC01000201.1_23135_24832	565	755.747	0.0	gi|113622864|dbj|BAF22809.1|Os08g0125300 [Oryza sativa Japonica Group]	GO:0008270, GO:0046872, GO:0015074, GO:0003676
lcl|ORF3_LIEC01000201.1_23135_24832	565	742.651	0.0	gi|108706239|gb|ABF94034.1|retrotransposon protein, putative, unclassified [Oryza sativa Japonica Group]	GO:0008270, GO:0046872, GO:0015074, GO:0003676
lcl|ORF3_LIEC01000201.1_23135_24832	565	693.345	0.0	gi|108708653|gb|ABF96448.1|retrotransposon protein, putative, Ty1-copia subclass [Oryza sativa Japonica Group]	GO:0008270, GO:0015074, GO:0003676
lcl|ORF3_LIEC01000201.1_23135_24832	565	607.831	0.0	gi|108864629|gb|ABA95163.2|retrotransposon protein, putative, unclassified, expressed [Oryza sativa Japonica Group]	GO:0008270, GO:0015074, GO:0003676
lcl|ORF3_LIEC01000201.1_23135_24832	565	607.06	0.0	gi|110289120|gb|AAP53887.2|retrotransposon protein, putative, Ty1-copia subclass [Oryza sativa Japonica Group]	GO:0008270, GO:0046872, GO:0015074, GO:0003676
lcl|ORF3_LIEC01000201.1_23135_24832	565	606.29	0.0	gi|116309068|emb|CAH66177.1|OSIGBa0130O15.1 [Oryza sativa Indica Group]	GO:0008270, GO:0046872, GO:0015074, GO:0003676
lcl|ORF3_LIEC01000201.1_23135_24832	565	605.905	0.0	gi|38567926|emb|CAE03978.3|OSJNBa0033H08.2 [Oryza sativa Japonica Group]	GO:0008270, GO:0046872, GO:0015074, GO:0003676
lcl|ORF3_LIEC01000201.1_23135_24832	565	605.52	0.0	gi|218184581|gb|EEC67008.1|hypothetical protein OsI_33720 [Oryza sativa Indica Group]	GO:0015074, GO:0003676
lcl|ORF3_LIEC01000201.1_23135_24832	565	604.749	0.0	gi|113645682|dbj|BAF28823.1|Os11g0682500, partial [Oryza sativa Japonica Group]	GO:0008270, GO:0046872, GO:0005739, GO:0015074, GO:0003676
lcl|ORF4_LIEC01000201.1_4683_3886	265	202.216	1.05305E-59	gi|902168543|gb|KNA07516.1|hypothetical protein SOVF_171140 [Spinacia oleracea]	GO:0016020, GO:0016021, GO:0030246
lcl|ORF4_LIEC01000201.1_4683_3886	265	191.43	1.46812E-55	gi|731315203|ref|XP_010690349.1|PREDICTED: probable L-type lectin-domain containing receptor kinase S.7 [Beta vulgaris subsp. vulgaris]	GO:0016020, GO:0016021, GO:0030246
lcl|ORF4_LIEC01000201.1_4683_3886	265	162.155	2.88587E-44	gi|802751123|ref|XP_012087950.1|PREDICTED: L-type lectin-domain containing receptor kinase VIII.2 [Jatropha curcas]	GO:0016020, GO:0016021, GO:0030246
lcl|ORF4_LIEC01000201.1_4683_3886	265	158.688	5.51551E-43	gi|224138974|ref|XP_002322948.1|alpha-amylase inhibitor alpha subunit family protein [Populus trichocarpa]	GO:0043086, GO:0015066, GO:0016020, GO:0016021, GO:0030246
lcl|ORF4_LIEC01000201.1_4683_3886	265	157.918	1.23008E-42	gi|508715429|gb|EOY07326.1|Concanavalin A-like lectin family protein, putative [Theobroma cacao]	GO:0016020, GO:0016021, GO:0030246
lcl|ORF1_LIEC01000204.1_64443_65003	186	291.582	1.38651E-95	gi|297828576|ref|XP_002882170.1|glycosyl transferase family 17 protein [Arabidopsis lyrata subsp. lyrata]	GO:0016020, GO:0016021, GO:0006487, GO:0016740, GO:0003830
lcl|ORF1_LIEC01000204.1_64443_65003	186	287.345	7.67071E-95	gi|567141679|ref|XP_006395421.1|hypothetical protein EUTSA_v10004374mg [Eutrema salsugineum]	GO:0016020, GO:0006487, GO:0003830
lcl|ORF1_LIEC01000204.1_64443_65003	186	289.656	8.62646E-95	gi|567204408|ref|XP_006408529.1|hypothetical protein EUTSA_v10020899mg [Eutrema salsugineum]	GO:0016020, GO:0016021, GO:0006487, GO:0003830
lcl|ORF1_LIEC01000204.1_64443_65003	186	289.271	9.04514E-95	gi|15241413|ref|NP_196952.1|beta-1,4-N-acetylglucosaminyltransferase family protein [Arabidopsis thaliana]	GO:0016757, GO:0008375, GO:0016021, GO:0006487, GO:0005794, GO:0003830	OAO93634.1, AAV43788.1, AAU95410.1, CAB87787.1, AED92039.1, AHL38634.1, NP_196952.1
lcl|ORF1_LIEC01000204.1_64443_65003	186	289.271	9.24435E-95	gi|297807475|ref|XP_002871621.1|glycosyl transferase family 17 protein [Arabidopsis lyrata subsp. lyrata]	GO:0016020, GO:0016021, GO:0006487, GO:0016740, GO:0003830
lcl|ORF1_LIEC01000204.1_64443_65003	186	288.886	1.363E-94	gi|674919627|emb|CDY13721.1|BnaA06g32020D [Brassica napus]	GO:0016020, GO:0016021, GO:0006487, GO:0003830
lcl|ORF6_LIEC01000204.1_16732_16061	223	109.383	5.57732E-26	gi|460370995|ref|XP_004231332.1|PREDICTED: WEB family protein At1g75720 [Solanum lycopersicum]	GO:0009904, GO:0009903, GO:0005829
lcl|ORF10_LIEC01000204.1_26330_23976	784	798.89	0.0	gi|641824784|gb|KDO44093.1|hypothetical protein CISIN_1g001922mg [Citrus sinensis]	GO:0016020, GO:0016021, GO:0004672, GO:0005524, GO:0006468
lcl|ORF10_LIEC01000204.1_26330_23976	784	795.423	0.0	gi|567878159|ref|XP_006431638.1|hypothetical protein CICLE_v10000148mg [Citrus clementina]	GO:0016020, GO:0016021, GO:0004672, GO:0005524, GO:0006468
lcl|ORF10_LIEC01000204.1_26330_23976	784	785.793	0.0	gi|802563013|ref|XP_012066670.1|PREDICTED: leucine-rich repeat receptor-like serine/threonine-protein kinase BAM3 [Jatropha curcas]	GO:0016020, GO:0016021, GO:0004672, GO:0005524, GO:0006468
lcl|ORF6_LIEC01000206.1_14247_13606	213	134.035	1.44213E-32	gi|643714784|gb|KDP27139.1|hypothetical protein JCGZ_19838 [Jatropha curcas]	GO:0000166, GO:0003723, GO:0046872, GO:0003676
lcl|ORF6_LIEC01000206.1_14247_13606	213	132.88	3.1237E-32	gi|703147154|ref|XP_010108979.1|26S proteasome non-ATPase regulatory subunit 10 [Morus notabilis]	GO:0000166, GO:0000502, GO:0003676	EXC20619.1, XP_010108979.1
lcl|ORF7_LIEC01000206.1_10266_9136	376	265.774	9.91756E-77	gi|902220189|gb|KNA18515.1|hypothetical protein SOVF_070100 [Spinacia oleracea]	GO:0000166, GO:0003723, GO:0046872, GO:0003676
lcl|ORF7_LIEC01000206.1_10266_9136	376	251.906	1.12866E-71	gi|731363073|ref|XP_010693231.1|PREDICTED: uncharacterized protein LOC104906203 [Beta vulgaris subsp. vulgaris]	GO:0000166, GO:0003723, GO:0046872, GO:0003676
lcl|ORF7_LIEC01000206.1_10266_9136	376	226.483	2.77235E-62	gi|147834593|emb|CAN60905.1|hypothetical protein VITISV_028449 [Vitis vinifera]	GO:0000166, GO:0003723, GO:0046872, GO:0006096, GO:0061615, GO:0006002, GO:0003872, GO:0003676
lcl|ORF8_LIEC01000206.1_3186_2533	217	73.1738	1.78472E-11	gi|920695565|gb|KOM38790.1|hypothetical protein LR48_Vigan03g217200 [Vigna angularis]	GO:0015074, GO:0003676
lcl|ORF8_LIEC01000206.1_3186_2533	217	72.4034	3.15006E-11	gi|396582343|gb|AFN88207.1|integrase core domain containing protein [Phaseolus vulgaris]	GO:0015074, GO:0003676
lcl|ORF8_LIEC01000206.1_3186_2533	217	72.0182	4.50252E-11	gi|734329414|gb|KHN06274.1|Retrovirus-related Pol polyprotein from transposon TNT 1-94, partial [Glycine soja]	GO:0015074, GO:0016787, GO:0003676
lcl|ORF10_LIEC01000206.1_25975_25352	207	190.274	2.82507E-52	gi|147766872|emb|CAN60947.1|hypothetical protein VITISV_015758 [Vitis vinifera]	GO:0008270, GO:0015074, GO:0003676
lcl|ORF10_LIEC01000206.1_25975_25352	207	174.866	6.20491E-47	gi|147816183|emb|CAN68598.1|hypothetical protein VITISV_003488 [Vitis vinifera]	GO:0015074, GO:0003676
lcl|ORF10_LIEC01000206.1_25975_25352	207	174.866	7.94908E-47	gi|147859411|emb|CAN79264.1|hypothetical protein VITISV_034881 [Vitis vinifera]	GO:0008270, GO:0015074, GO:0003676
lcl|ORF10_LIEC01000206.1_25975_25352	207	173.711	1.53418E-46	gi|147822235|emb|CAN66208.1|hypothetical protein VITISV_035070 [Vitis vinifera]	GO:0008270, GO:0015074, GO:0003676
lcl|ORF10_LIEC01000206.1_25975_25352	207	172.94	2.96154E-46	gi|399920189|gb|AFP55536.1|retrotransposon polyprotein [Rosa rugosa]	GO:0015074, GO:0003676
lcl|ORF1_LIEC01000207.1_1417_1872	151	118.242	5.33985E-28	gi|268376309|gb|ACZ04920.1|argonaute 4-like protein [Pelargonium x hortorum]	GO:0003676
lcl|ORF1_LIEC01000207.1_1417_1872	151	117.472	1.02436E-27	gi|734416554|gb|KHN38433.1|Protein argonaute 4 [Glycine soja]	GO:0003676
lcl|ORF1_LIEC01000207.1_1417_1872	151	117.472	1.02815E-27	gi|356554251|ref|XP_003545462.1|PREDICTED: protein argonaute 4-like [Glycine max]	GO:0003676
lcl|ORF1_LIEC01000207.1_1417_1872	151	117.472	1.02815E-27	gi|356501352|ref|XP_003519489.1|PREDICTED: protein argonaute 4-like [Glycine max]	GO:0003676
lcl|ORF1_LIEC01000207.1_1417_1872	151	116.316	2.21989E-27	gi|734415994|gb|KHN37954.1|Protein argonaute 4 [Glycine soja]	GO:0003676
lcl|ORF1_LIEC01000207.1_1417_1872	151	116.316	2.27902E-27	gi|629122796|gb|KCW87286.1|hypothetical protein EUGRSUZ_B03780 [Eucalyptus grandis]	GO:0003676
lcl|ORF1_LIEC01000207.1_1417_1872	151	115.931	2.82005E-27	gi|565471684|ref|XP_006293644.1|hypothetical protein CARUB_v10022599mg [Capsella rubella]	GO:0003676
lcl|ORF1_LIEC01000210.1_6328_6819	163	149.443	9.60602E-41	gi|566260268|ref|XP_006389687.1|hypothetical protein POPTR_0020s00460g [Populus trichocarpa]	GO:0000981, GO:0003677, GO:0005737, GO:0005654, GO:0006357, GO:0003676
lcl|ORF1_LIEC01000212.1_19566_20096	176	230.72	6.90785E-72	gi|641847992|gb|KDO66870.1|hypothetical protein CISIN_1g009232mg [Citrus sinensis]	GO:0016788
lcl|ORF1_LIEC01000212.1_19566_20096	176	229.18	7.38488E-72	gi|604347495|gb|EYU45732.1|hypothetical protein MIMGU_mgv1a023692mg, partial [Erythranthe guttata]	GO:0016788
lcl|ORF1_LIEC01000212.1_19566_20096	176	234.572	8.21145E-72	gi|703130545|ref|XP_010104638.1|Phospholipase C 4 [Morus notabilis]	GO:0016788	XP_010104638.1, EXC01444.1
lcl|ORF1_LIEC01000212.1_19566_20096	176	234.572	8.80141E-72	gi|566186347|ref|XP_002314107.2|phospholipase family protein [Populus trichocarpa]	GO:0016788
lcl|ORF2_LIEC01000212.1_20535_21167	210	367.851	1.6588E-125	gi|629120959|gb|KCW85449.1|hypothetical protein EUGRSUZ_B02259 [Eucalyptus grandis]	GO:0016788
lcl|ORF2_LIEC01000212.1_20535_21167	210	370.933	3.86325E-125	gi|870853199|gb|KMT05080.1|hypothetical protein BVRB_7g172340 [Beta vulgaris subsp. vulgaris]	GO:0016788
lcl|ORF2_LIEC01000212.1_20535_21167	210	371.703	1.00157E-124	gi|224059300|ref|XP_002299814.1|phospholipase family protein [Populus trichocarpa]	GO:0016788
lcl|ORF2_LIEC01000212.1_20535_21167	210	370.163	2.69564E-124	gi|902235956|gb|KNA24161.1|hypothetical protein SOVF_018600 [Spinacia oleracea]	GO:0008152, GO:0003824, GO:0016788
lcl|ORF2_LIEC01000212.1_20535_21167	210	365.155	8.12239E-124	gi|700191882|gb|KGN47086.1|hypothetical protein Csa_6G185840 [Cucumis sativus]	GO:0016788
lcl|ORF5_LIEC01000212.1_34177_33701	158	166.777	8.88792E-46	gi|1027852108|ref|NP_001311963.1|asparagine synthetase [glutamine-hydrolyzing]-like [Capsicum annuum]	GO:0006529, GO:0004066
lcl|ORF5_LIEC01000212.1_34177_33701	158	162.925	1.34848E-45	gi|763741475|gb|KJB08974.1|hypothetical protein B456_001G117000 [Gossypium raimondii]	GO:0006529, GO:0004066
lcl|ORF5_LIEC01000212.1_34177_33701	158	163.696	1.97449E-45	gi|763741476|gb|KJB08975.1|hypothetical protein B456_001G117000 [Gossypium raimondii]	GO:0006529, GO:0004066
lcl|ORF5_LIEC01000212.1_34177_33701	158	165.236	2.67377E-45	gi|508786433|gb|EOY33689.1|Glutamine-dependent asparagine synthase 1 [Theobroma cacao]	GO:0006529, GO:0004066
lcl|ORF5_LIEC01000212.1_34177_33701	158	162.925	3.38306E-45	gi|728828434|gb|KHG07877.1|Asparagine synthetase [glutamine-hydrolyzing] -like protein [Gossypium arboreum]	GO:0006529, GO:0004066
lcl|ORF5_LIEC01000212.1_34177_33701	158	164.081	8.10153E-45	gi|728836057|gb|KHG15500.1|Asparagine synthetase [glutamine-hydrolyzing] -like protein [Gossypium arboreum]	GO:0006529, GO:0004066
lcl|ORF5_LIEC01000213.1_32180_33538	452	289.656	5.12596E-90	gi|802605985|ref|XP_012073664.1|PREDICTED: vinorine synthase-like [Jatropha curcas]	GO:0016747
lcl|ORF5_LIEC01000213.1_32180_33538	452	287.345	4.1623E-89	gi|802660801|ref|XP_012080973.1|PREDICTED: vinorine synthase-like [Jatropha curcas]	GO:0016747
lcl|ORF5_LIEC01000213.1_32180_33538	452	285.804	2.10891E-88	gi|567874711|ref|XP_006429945.1|hypothetical protein CICLE_v10011714mg [Citrus clementina]	GO:0016747
lcl|ORF5_LIEC01000213.1_32180_33538	452	285.034	3.94732E-88	gi|661882420|emb|CDP14000.1|unnamed protein product [Coffea canephora]	GO:0016747
lcl|ORF5_LIEC01000213.1_32180_33538	452	285.034	4.79793E-88	gi|567874709|ref|XP_006429944.1|hypothetical protein CICLE_v10011699mg [Citrus clementina]	GO:0016747
lcl|ORF8_LIEC01000213.1_24117_23581	178	158.303	1.60526E-41	gi|566198269|ref|XP_002318221.2|hypothetical protein POPTR_0012s13190g [Populus trichocarpa]	GO:0000712, GO:0009506
lcl|ORF9_LIEC01000213.1_23577_22672	301	176.022	7.3056E-46	gi|596038870|ref|XP_007219863.1|hypothetical protein PRUPE_ppa1027186mg [Prunus persica]	GO:0000712, GO:0009506
lcl|ORF1_LIEC01000214.1_4576_3914	220	255.758	2.28605E-83	gi|661891105|emb|CDP04987.1|unnamed protein product [Coffea canephora]	GO:0016020, GO:0016021
lcl|ORF1_LIEC01000214.1_4576_3914	220	249.21	8.92932E-81	gi|870865430|gb|KMT16486.1|hypothetical protein BVRB_3g051040 [Beta vulgaris subsp. vulgaris]	GO:0016020, GO:0016021
lcl|ORF1_LIEC01000214.1_4576_3914	220	247.284	3.7389E-80	gi|526118236|ref|NP_001267966.1|NDR1/HIN1-like protein [Vitis vinifera]	GO:0016020, GO:0016021
lcl|ORF1_LIEC01000214.1_4576_3914	220	246.128	1.51622E-79	gi|255566894|ref|XP_002524430.1|PREDICTED: protein YLS9 [Ricinus communis]	GO:0016020, GO:0016021
lcl|ORF1_LIEC01000214.1_4576_3914	220	237.654	2.88401E-76	gi|596005944|ref|XP_007218403.1|hypothetical protein PRUPE_ppa011423mg [Prunus persica]	GO:0016020, GO:0016021
lcl|ORF1_LIEC01000214.1_4576_3914	220	237.269	3.58498E-76	gi|902175626|gb|KNA08633.1|hypothetical protein SOVF_160880 [Spinacia oleracea]	GO:0016020, GO:0016021
lcl|ORF2_LIEC01000215.1_5889_5032	285	222.246	5.86911E-65	gi|225450263|ref|XP_002266897.1|PREDICTED: beta-hexosaminidase 2 [Vitis vinifera]	GO:0008152, GO:0035251, GO:0015929, GO:0004563, GO:0004553, GO:0016798, GO:0005975, GO:0016787, GO:0005886
lcl|ORF2_LIEC01000215.1_5889_5032	285	219.935	6.12313E-64	gi|960453231|ref|XP_014751199.1|PREDICTED: beta-hexosaminidase 2-like [Brachypodium distachyon]	GO:0008152, GO:0004563, GO:0004553, GO:0005975, GO:0016798, GO:0016787
lcl|ORF2_LIEC01000215.1_5889_5032	285	219.55	6.57855E-64	gi|976910456|gb|KVH97149.1|hypothetical protein Ccrd_000763 [Cynara cardunculus var. scolymus]	GO:0008152, GO:0004563, GO:0004553, GO:0016787, GO:0016798, GO:0005975
lcl|ORF4_LIEC01000215.1_4690_3734	318	522.702	0.0	gi|702497588|ref|XP_010037511.1|PREDICTED: beta-hexosaminidase 2 [Eucalyptus grandis]	GO:0008152, GO:0004563, GO:0004553, GO:0016787, GO:0016798, GO:0005975
lcl|ORF4_LIEC01000215.1_4690_3734	318	509.22	3.49957E-176	gi|566150662|ref|XP_006369491.1|glycosyl hydrolase family 20 family protein [Populus trichocarpa]	GO:0008152, GO:0004563, GO:0004553, GO:0005975, GO:0016787, GO:0016798
lcl|ORF4_LIEC01000215.1_4690_3734	318	508.834	3.61362E-176	gi|525327307|gb|AGR44467.1|beta-hexosaminidase [Pyrus x bretschneideri]	GO:0008152, GO:0004563, GO:0004553, GO:0005975, GO:0016787, GO:0016798
lcl|ORF4_LIEC01000215.1_4690_3734	318	508.834	1.31165E-175	gi|731316126|ref|XP_010694335.1|PREDICTED: beta-hexosaminidase 2 [Beta vulgaris subsp. vulgaris]	GO:0008152, GO:0004563, GO:0004553, GO:0005975, GO:0016798, GO:0016787
lcl|ORF4_LIEC01000215.1_4690_3734	318	506.138	5.29109E-175	gi|848861167|ref|XP_012831407.1|PREDICTED: beta-hexosaminidase 2-like [Erythranthe guttata]	GO:0008152, GO:0004563, GO:0004553, GO:0005975, GO:0016787, GO:0016798
lcl|ORF4_LIEC01000216.1_5401_4868	177	123.25	2.34424E-29	gi|147843564|emb|CAN79884.1|hypothetical protein VITISV_002539 [Vitis vinifera]	GO:0015074, GO:0003676
lcl|ORF4_LIEC01000216.1_5401_4868	177	122.865	3.02189E-29	gi|147794811|emb|CAN78022.1|hypothetical protein VITISV_015518 [Vitis vinifera]	GO:0015074, GO:0003676
lcl|ORF4_LIEC01000216.1_5401_4868	177	122.094	6.45753E-29	gi|147843192|emb|CAN78447.1|hypothetical protein VITISV_026810 [Vitis vinifera]	GO:0008270, GO:0015074, GO:0003676
lcl|ORF6_LIEC01000216.1_5001_4150	283	112.849	2.05906E-24	gi|108707871|gb|ABF95666.1|retrotransposon protein, putative, Ty1-copia subclass, expressed [Oryza sativa Japonica Group]	GO:0015074, GO:0003676
lcl|ORF6_LIEC01000216.1_5001_4150	283	111.309	7.02694E-24	gi|674252352|gb|KFK45117.1|hypothetical protein AALP_AA1G346500, partial [Arabis alpina]	GO:0015074, GO:0003676
lcl|ORF6_LIEC01000216.1_5001_4150	283	110.153	1.87299E-23	gi|77554862|gb|ABA97658.1|retrotransposon protein, putative, Ty1-copia subclass [Oryza sativa Japonica Group]	GO:0015074, GO:0003676
lcl|ORF1_LIEC01000217.1_7505_6972	177	92.8189	2.04304E-19	gi|223533289|gb|EEF35042.1|GATA transcription factor, putative [Ricinus communis]	GO:0003700, GO:0008270, GO:0006355, GO:0043565
lcl|ORF1_LIEC01000217.1_7505_6972	177	83.9593	4.47328E-18	gi|566172236|ref|XP_006383574.1|hypothetical protein POPTR_0005s19580g [Populus trichocarpa]	GO:0003677, GO:0003700, GO:0008270, GO:0006355, GO:0043565
lcl|ORF1_LIEC01000217.1_7505_6972	177	88.5817	4.84628E-18	gi|357490059|ref|XP_003615317.1|GATA transcription factor [Medicago truncatula]	GO:0003700, GO:0008270, GO:0006355, GO:0043565	AES98275.1, XP_003615317.1
lcl|ORF1_LIEC01000217.1_7505_6972	177	84.7297	5.38445E-18	gi|566172234|ref|XP_006383573.1|hypothetical protein POPTR_0005s19580g [Populus trichocarpa]	GO:0003677, GO:0003700, GO:0001085, GO:0030154, GO:0008270, GO:0006366, GO:0006355, GO:0000977, GO:0003682, GO:0043565, GO:0001228, GO:0005667, GO:0005634, GO:0045944
lcl|ORF1_LIEC01000217.1_7505_6972	177	87.8113	1.14425E-17	gi|1044583993|ref|XP_017429060.1|PREDICTED: GATA transcription factor 25 [Vigna angularis]	GO:0003700, GO:0008270, GO:0006355, GO:0043565
lcl|ORF2_LIEC01000217.1_2989_2495	164	95.1301	1.0561E-21	gi|902208232|gb|KNA15893.1|hypothetical protein SOVF_094220 isoform B [Spinacia oleracea]	GO:0003824, GO:0016491, GO:0010181, GO:0055114
lcl|ORF2_LIEC01000217.1_2989_2495	164	95.1301	1.33583E-21	gi|902208231|gb|KNA15892.1|hypothetical protein SOVF_094220 isoform A [Spinacia oleracea]	GO:0003824, GO:0016491, GO:0010181, GO:0055114
lcl|ORF2_LIEC01000217.1_2989_2495	164	98.2117	2.87747E-21	gi|508725489|gb|EOY17386.1|12-oxophytodienoate reductase 2 [Theobroma cacao]	GO:0003824, GO:0016491, GO:0010181, GO:0055114
lcl|ORF2_LIEC01000217.1_2989_2495	164	94.7449	1.19106E-20	gi|242075930|ref|XP_002447901.1|hypothetical protein SORBIDRAFT_06g017670 [Sorghum bicolor]	GO:0003824, GO:0016491, GO:0010181, GO:0003959, GO:0055114, GO:0005622
lcl|ORF2_LIEC01000217.1_2989_2495	164	95.5153	1.94204E-20	gi|357480967|ref|XP_003610769.1|12-oxophytodienoate reductase-like protein [Medicago truncatula]	GO:0003824, GO:0016491, GO:0010181, GO:0055114	AES93727.1, XP_003610769.1
lcl|ORF3_LIEC01000217.1_2284_1679	201	345.125	2.60575E-116	gi|641823348|gb|KDO42764.1|hypothetical protein CISIN_1g015862mg [Citrus sinensis]	GO:0003824, GO:0016491, GO:0010181, GO:0055114
lcl|ORF3_LIEC01000217.1_2284_1679	201	341.658	3.67422E-115	gi|508725489|gb|EOY17386.1|12-oxophytodienoate reductase 2 [Theobroma cacao]	GO:0003824, GO:0016491, GO:0010181, GO:0055114
lcl|ORF3_LIEC01000217.1_2284_1679	201	340.117	5.91441E-115	gi|147809487|emb|CAN66656.1|hypothetical protein VITISV_011309 [Vitis vinifera]	GO:0016491, GO:0003824, GO:0010181, GO:0055114
lcl|ORF3_LIEC01000217.1_2284_1679	201	339.347	1.67735E-114	gi|596187119|ref|XP_007223371.1|hypothetical protein PRUPE_ppa007490mg [Prunus persica]	GO:0016491, GO:0003824, GO:0010181, GO:0055114
lcl|ORF3_LIEC01000217.1_2284_1679	201	339.347	1.91289E-114	gi|596185843|ref|XP_007223332.1|hypothetical protein PRUPE_ppa007377mg [Prunus persica]	GO:0003824, GO:0016491, GO:0010181, GO:0055114
lcl|ORF3_LIEC01000217.1_2284_1679	201	338.576	3.84769E-114	gi|596187103|ref|XP_007223370.1|hypothetical protein PRUPE_ppa007488mg [Prunus persica]	GO:0003824, GO:0016491, GO:0010181, GO:0055114
lcl|ORF1_LIEC01000219.1_6845_6192	217	199.519	4.65592E-59	gi|802732671|ref|XP_012086446.1|PREDICTED: uncharacterized protein LOC105645451 [Jatropha curcas]	GO:0016020, GO:0016021, GO:0008168, GO:0032259
lcl|ORF1_LIEC01000219.1_6845_6192	217	191.43	6.17988E-56	gi|567856800|ref|XP_006421083.1|hypothetical protein CICLE_v10006824mg [Citrus clementina]	GO:0016020, GO:0016021, GO:0008168, GO:0032259
lcl|ORF1_LIEC01000219.1_6845_6192	217	188.734	7.79738E-55	gi|255585566|ref|XP_002533472.1|PREDICTED: uncharacterized protein LOC8280442 [Ricinus communis]	GO:0016020, GO:0016021, GO:0008168, GO:0032259
lcl|ORF1_LIEC01000219.1_6845_6192	217	182.956	1.24229E-52	gi|225465564|ref|XP_002263360.1|PREDICTED: probable methyltransferase PMT12 [Vitis vinifera]	GO:0005737, GO:0016020, GO:0016021, GO:0008168, GO:0008757, GO:0032259
lcl|ORF1_LIEC01000219.1_6845_6192	217	182.956	1.3907E-52	gi|224077354|ref|XP_002305225.1|hypothetical protein POPTR_0004s08210g [Populus trichocarpa]	GO:0005737, GO:0008168, GO:0008757, GO:0032259
lcl|ORF2_LIEC01000219.1_5884_5369	171	283.108	5.53181E-94	gi|629103954|gb|KCW69423.1|hypothetical protein EUGRSUZ_F02887 [Eucalyptus grandis]	GO:0008168, GO:0032259
lcl|ORF2_LIEC01000219.1_5884_5369	171	277.33	8.83908E-92	gi|566210896|ref|XP_006372524.1|hypothetical protein POPTR_0017s02460g [Populus trichocarpa]	GO:0005737, GO:0008168, GO:0008757, GO:0032259
lcl|ORF1_LIEC01000221.1_525_989	154	66.6254	3.40307E-10	gi|508717827|gb|EOY09724.1|Far-red impaired responsive family protein, putative [Theobroma cacao]	GO:0006355
lcl|ORF1_LIEC01000222.1_7844_8332	162	136.732	1.83047E-37	gi|734343101|gb|KHN10224.1|hypothetical protein glysoja_017828 [Glycine soja]	GO:0016020, GO:0016021
lcl|ORF1_LIEC01000222.1_7844_8332	162	137.117	7.54996E-37	gi|947104303|gb|KRH52686.1|hypothetical protein GLYMA_06G082600 [Glycine max]	GO:0016020, GO:0016021
lcl|ORF1_LIEC01000222.1_7844_8332	162	137.117	7.7138E-37	gi|363814539|ref|NP_001242421.1|uncharacterized protein LOC100787078 [Glycine max]	GO:0016020, GO:0016021
lcl|ORF1_LIEC01000222.1_7844_8332	162	137.117	7.79705E-37	gi|356507891|ref|XP_003522696.1|PREDICTED: uncharacterized protein LOC100805225 [Glycine max]	GO:0016020, GO:0016021
lcl|ORF1_LIEC01000222.1_7844_8332	162	135.576	2.02567E-36	gi|728850305|gb|KHG29748.1|Protein dedD [Gossypium arboreum]	GO:0016020, GO:0016021
lcl|ORF1_LIEC01000222.1_7844_8332	162	135.961	2.32532E-36	gi|922383540|ref|XP_013461991.1|transmembrane protein, putative [Medicago truncatula]	GO:0016020, GO:0016021	XP_013461991.1, KEH36026.1
lcl|ORF1_LIEC01000222.1_7844_8332	162	135.961	2.86767E-36	gi|823238616|ref|XP_012451961.1|PREDICTED: uncharacterized protein LOC105774135 [Gossypium raimondii]	GO:0016020, GO:0016021
lcl|ORF1_LIEC01000222.1_7844_8332	162	135.576	3.31338E-36	gi|802633360|ref|XP_012077434.1|PREDICTED: uncharacterized protein LOC105638260 [Jatropha curcas]	GO:0016020, GO:0016021
lcl|ORF2_LIEC01000222.1_21375_19609	588	172.555	6.66847E-42	gi|1027856311|ref|NP_001312096.1|myb-related protein 3R-1-like [Nicotiana tabacum]	GO:0003677
lcl|ORF2_LIEC01000222.1_21375_19609	588	163.696	7.65052E-39	gi|731317152|ref|XP_010667918.1|PREDICTED: myb-related protein 3R-1 [Beta vulgaris subsp. vulgaris]	GO:0003677
lcl|ORF3_LIEC01000222.1_3522_2815	235	370.163	9.52389E-126	gi|225430001|ref|XP_002284106.1|PREDICTED: D-amino-acid transaminase, chloroplastic [Vitis vinifera]	GO:0008152, GO:0009570, GO:0009507, GO:0003824, GO:0008153
lcl|ORF3_LIEC01000222.1_3522_2815	235	369.392	3.58579E-125	gi|596158709|ref|XP_007222846.1|hypothetical protein PRUPE_ppa006695mg [Prunus persica]	GO:0008152, GO:0009570, GO:0009507, GO:0003824, GO:0008153
lcl|ORF3_LIEC01000222.1_3522_2815	235	360.918	4.67712E-123	gi|223544380|gb|EEF45901.1|D-alanine aminotransferase, putative [Ricinus communis]	GO:0008152, GO:0003824, GO:0008483, GO:0047810, GO:0016740
lcl|ORF2_LIEC01000224.1_35497_35997	166	138.272	6.03676E-38	gi|388497446|gb|AFK36789.1|unknown [Lotus japonicus]	GO:0042132, GO:0016311, GO:0042578, GO:0005975, GO:0016787
lcl|ORF2_LIEC01000224.1_35497_35997	166	141.739	7.4177E-38	gi|661889815|emb|CDP06535.1|unnamed protein product [Coffea canephora]	GO:0042132, GO:0016311, GO:0042578, GO:0016787, GO:0005975
lcl|ORF2_LIEC01000224.1_35497_35997	166	137.887	9.5633E-38	gi|388492692|gb|AFK34412.1|unknown [Lotus japonicus]	GO:0042132, GO:0016311, GO:0042578, GO:0005975, GO:0016787
lcl|ORF2_LIEC01000224.1_35497_35997	166	137.502	1.12484E-37	gi|604342791|gb|EYU41815.1|hypothetical protein MIMGU_mgv11b005982mg [Erythranthe guttata]	GO:0042132, GO:0016311, GO:0042578, GO:0016787, GO:0005975
lcl|ORF2_LIEC01000224.1_35497_35997	166	141.739	2.18439E-37	gi|902192649|gb|KNA12095.1|hypothetical protein SOVF_129090 [Spinacia oleracea]	GO:0042132, GO:0016311, GO:0042578, GO:0016787, GO:0005975
lcl|ORF2_LIEC01000224.1_35497_35997	166	141.739	2.45267E-37	gi|3915687|sp|P22418.2|F16P1_SPIOLRecName: Full=Fructose-1,6-bisphosphatase, chloroplastic; Short=FBPase; AltName: Full=D-fructose-1,6-bisphosphate 1-phosphohydrolase; Flags: Precursor	GO:0009507, GO:0046872, GO:0019253, GO:0042132, GO:0016311, GO:0042578, GO:0005975, GO:0016787, GO:0009536
lcl|ORF3_LIEC01000224.1_36706_37311	201	307.375	2.55997E-101	gi|802751143|ref|XP_012087955.1|PREDICTED: fructose-1,6-bisphosphatase, chloroplastic [Jatropha curcas]	GO:0042132, GO:0016311, GO:0042578, GO:0005975, GO:0016787
lcl|ORF3_LIEC01000224.1_36706_37311	201	306.605	8.30236E-101	gi|731334106|ref|XP_010678064.1|PREDICTED: fructose-1,6-bisphosphatase, chloroplastic [Beta vulgaris subsp. vulgaris]	GO:0042132, GO:0016311, GO:0042578, GO:0005975, GO:0016787
lcl|ORF3_LIEC01000224.1_36706_37311	201	303.523	1.56638E-100	gi|6730303|pdb|1DBZ|AChain A, C153s Mutant Of Pea Fructose-1,6-Bisphosphatase	GO:0009570, GO:0009507, GO:0046872, GO:0019253, GO:0042132, GO:0016311, GO:0042578, GO:0005975, GO:0016787, GO:0009536
lcl|ORF3_LIEC01000224.1_36706_37311	201	305.449	1.58072E-100	gi|255573935|ref|XP_002527886.1|PREDICTED: fructose-1,6-bisphosphatase, chloroplastic [Ricinus communis]	GO:0016491, GO:0032440, GO:0042132, GO:0055114, GO:0016311, GO:0042578, GO:0005975, GO:0016787
lcl|ORF3_LIEC01000224.1_36706_37311	201	303.138	2.31999E-100	gi|6730296|pdb|1D9Q|AChain A, Oxidized Pea Fructose-1,6-Bisphosphatase Form 1	GO:0009570, GO:0009507, GO:0046872, GO:0019253, GO:0042132, GO:0016311, GO:0042578, GO:0005975, GO:0016787, GO:0009536
lcl|ORF3_LIEC01000224.1_36706_37311	201	303.138	2.39719E-100	gi|4539148|emb|CAB39759.1|fructose-1,6-bisphosphatase (chloroplast) [Pisum sativum]	GO:0009507, GO:0042132, GO:0016311, GO:0042578, GO:0005975, GO:0016787, GO:0009536
lcl|ORF3_LIEC01000224.1_36706_37311	201	302.753	3.08097E-100	gi|546354|gb|AAB30523.1|fructose-1,6-biphosphatase, FBPase {EC 3.1.3.11} [Pisum sativum=peas, Lincoln, Peptide Chloroplast, 357 aa]	GO:0042132, GO:0016311, GO:0042578, GO:0016787, GO:0005975
lcl|ORF3_LIEC01000224.1_36706_37311	201	303.138	5.18932E-100	gi|20717|emb|CAA48719.1|fructose-bisphosphatase, partial [Pisum sativum]	GO:0009570, GO:0009507, GO:0046872, GO:0019253, GO:0042132, GO:0016311, GO:0042578, GO:0016787, GO:0005975, GO:0009536
lcl|ORF3_LIEC01000224.1_36706_37311	201	303.138	1.28788E-99	gi|449460331|ref|XP_004147899.1|PREDICTED: fructose-1,6-bisphosphatase, chloroplastic [Cucumis sativus]	GO:0042132, GO:0016311, GO:0042578, GO:0005975, GO:0016787
lcl|ORF5_LIEC01000224.1_30998_31459	153	75.0998	6.42066E-13	gi|922417274|ref|XP_013603719.1|PREDICTED: WD repeat-containing protein 3 [Brassica oleracea var. oleracea]	GO:0005730
lcl|ORF6_LIEC01000224.1_47628_46681	315	154.066	1.23532E-41	gi|641824621|gb|KDO43945.1|hypothetical protein CISIN_1g036604mg [Citrus sinensis]	GO:0046872
lcl|ORF6_LIEC01000224.1_47628_46681	315	154.451	1.80934E-41	gi|567871745|ref|XP_006428462.1|hypothetical protein CICLE_v10012395mg [Citrus clementina]	GO:0046872
lcl|ORF6_LIEC01000224.1_47628_46681	315	151.754	1.47633E-40	gi|734316818|gb|KHN02300.1|Zinc finger protein ZAT5 [Glycine soja]	GO:0046872, GO:0003676
lcl|ORF7_LIEC01000224.1_23580_22234	448	522.702	1.95946E-177	gi|763749290|gb|KJB16729.1|hypothetical protein B456_002G245600 [Gossypium raimondii]	GO:0016307, GO:0016308, GO:0046488, GO:0046854, GO:0005524
lcl|ORF7_LIEC01000224.1_23580_22234	448	523.472	2.36277E-176	gi|823136953|ref|XP_012468251.1|PREDICTED: phosphatidylinositol 4-phosphate 5-kinase 9-like [Gossypium raimondii]	GO:0016307, GO:0016308, GO:0046488, GO:0046854, GO:0005524
lcl|ORF7_LIEC01000224.1_23580_22234	448	521.931	2.95982E-176	gi|902233414|gb|KNA23046.1|hypothetical protein SOVF_028280 [Spinacia oleracea]	GO:0016307, GO:0046488, GO:0046854
lcl|ORF7_LIEC01000224.1_23580_22234	448	520.39	3.42857E-175	gi|1050601102|ref|XP_017622948.1|PREDICTED: phosphatidylinositol 4-phosphate 5-kinase 9-like [Gossypium arboreum]	GO:0016307, GO:0016308, GO:0046488, GO:0046854, GO:0016310, GO:0016301, GO:0005524
lcl|ORF7_LIEC01000224.1_23580_22234	448	515.768	3.60908E-175	gi|508716083|gb|EOY07980.1|Phosphatidyl inositol monophosphate 5 kinase isoform 4 [Theobroma cacao]	GO:0016307, GO:0016308, GO:0046488, GO:0046854, GO:0016310, GO:0016301, GO:0005524
lcl|ORF8_LIEC01000224.1_5405_4878	175	93.2041	6.38878E-19	gi|1063705922|ref|NP_001325039.1|ARM repeat superfamily protein [Arabidopsis thaliana]	GO:0009959, GO:0009705, GO:0009958, GO:0009630, GO:0009660, GO:0003674, GO:0005634	ANM62916.1, NP_001325039.1
lcl|ORF1_LIEC01000225.1_6756_7754	332	84.3445	1.03165E-14	gi|778674258|ref|XP_011650173.1|PREDICTED: floral homeotic protein DEFICIENS-like [Cucumis sativus]	GO:0003677, GO:0006351, GO:0046983, GO:0006355, GO:0005634
lcl|ORF1_LIEC01000225.1_6756_7754	332	76.6406	2.77787E-12	gi|661891979|emb|CDP04205.1|unnamed protein product [Coffea canephora]	GO:0003677, GO:0006351, GO:0046983, GO:0006355, GO:0005634
lcl|ORF1_LIEC01000225.1_6756_7754	332	73.559	1.34611E-11	gi|595970108|ref|XP_007217491.1|hypothetical protein PRUPE_ppa027181mg, partial [Prunus persica]	GO:0003677, GO:0006351, GO:0046983, GO:0006355, GO:0005634
lcl|ORF1_LIEC01000225.1_6756_7754	332	73.9442	2.44367E-11	gi|604313142|gb|EYU26473.1|hypothetical protein MIMGU_mgv1a019008mg, partial [Erythranthe guttata]	GO:0003677, GO:0006351, GO:0046983, GO:0006355, GO:0005634
lcl|ORF1_LIEC01000228.1_6366_7274	302	208.379	5.54759E-60	gi|763767226|gb|KJB34441.1|hypothetical protein B456_006G065800 [Gossypium raimondii]	GO:0006508, GO:0004252
lcl|ORF1_LIEC01000228.1_6366_7274	302	208.379	2.94339E-59	gi|763767223|gb|KJB34438.1|hypothetical protein B456_006G065800 [Gossypium raimondii]	GO:0008233, GO:0006508, GO:0008236, GO:0004252, GO:0016787
lcl|ORF1_LIEC01000228.1_6366_7274	302	208.379	4.2386E-58	gi|823170000|ref|XP_012484374.1|PREDICTED: subtilisin-like protease SBT1.7 [Gossypium raimondii]	GO:0006508, GO:0004252, GO:0016787
lcl|ORF1_LIEC01000228.1_6366_7274	302	198.749	1.5851E-54	gi|255539639|ref|XP_002510884.1|PREDICTED: subtilisin-like protease SBT1.3 [Ricinus communis]	GO:0016020, GO:0006508, GO:0016021, GO:0004252, GO:0016787
lcl|ORF1_LIEC01000228.1_6366_7274	302	198.364	2.30754E-54	gi|674932887|emb|CDY00497.1|BnaA10g07760D [Brassica napus]	GO:0006508, GO:0004252, GO:0016787
[truncated: 87,087 more rows]
