# Supplementary material for: Evaluating the adaptive evolutionary convergence of carnivorous plant taxa through functional genomics
Source: PeerJ. 2018 Jan 31;6:e4322. doi: 10.7717/peerj.4322 (PMC5797450; doi:10.7717/peerj.4322)
Supplement: Supplemental Information 9 — Archive containing the gene ontology codes assigned to each putative gene of the taxa sampled in this study. Files containing “ORF-450F” are lists of genes identified using ORFFinder; files containing “Protein” were produced by annotation of the taxon’s protein database, available on GenBank. GO code assignment was performed via BLAST-P against the non-redundant protein database (nr) followed by the “Mapping” function of Blast2GO. [file peerj-06-4322-s016.zip › Taxon_Annotations/OciTen_ORF-450F_Annotation.txt]

SeqName	length	bit-score	eValue	hitName	GOs	ACC
lcl|ORF1_AYJT01000007.1_15190_14510	226	244.973	6.04332E-74	gi|674230346|gb|KFK24131.1|hypothetical protein AALP_AAs45400U000100, partial [Arabis alpina]	GO:0090502, GO:0004523, GO:0003676
lcl|ORF1_AYJT01000049.1_700_1362	220	140.584	3.99029E-37	gi|147773746|emb|CAN65253.1|hypothetical protein VITISV_011047 [Vitis vinifera]	GO:0015074, GO:0003676
lcl|ORF1_AYJT01000049.1_700_1362	220	145.976	1.28467E-36	gi|87240724|gb|ABD32582.1|Integrase, catalytic region; Zinc finger, CCHC-type; Peptidase aspartic, catalytic [Medicago truncatula]	GO:0008270, GO:0046872, GO:0015074, GO:0003676
lcl|ORF1_AYJT01000049.1_700_1362	220	141.354	1.3564E-35	gi|147834417|emb|CAN74302.1|hypothetical protein VITISV_031363 [Vitis vinifera]	GO:0015074, GO:0003676
lcl|ORF1_AYJT01000049.1_700_1362	220	142.51	1.85274E-35	gi|147834092|emb|CAN64335.1|hypothetical protein VITISV_001808 [Vitis vinifera]	GO:0008270, GO:0046872, GO:0015074, GO:0003676
lcl|ORF1_AYJT01000062.1_2589_3116	175	68.5514	2.13182E-10	gi|661876625|emb|CDP19359.1|unnamed protein product [Coffea canephora]	GO:0008152, GO:0008270, GO:0004650, GO:0016798, GO:0005975, GO:0016787
lcl|ORF1_AYJT01000062.1_2589_3116	175	64.3142	5.79911E-9	gi|527206576|gb|EPS72098.1|hypothetical protein M569_02660, partial [Genlisea aurea]	GO:0008270
lcl|ORF1_AYJT01000066.1_1651_710	313	471.47	2.89354E-163	gi|604334614|gb|EYU38698.1|hypothetical protein MIMGU_mgv1a006109mg [Erythranthe guttata]	GO:0016757, GO:0016740
lcl|ORF1_AYJT01000075.1_2091_673	472	550.436	0.0	gi|460373989|ref|XP_004232794.1|PREDICTED: vacuolar protein 8 [Solanum lycopersicum]	GO:0005737, GO:0005634
lcl|ORF1_AYJT01000122.1_2803_3894	363	571.622	0.0	gi|848889164|ref|XP_012844753.1|PREDICTED: GDP-mannose transporter GONST3 [Erythranthe guttata]	GO:0016020, GO:0016021, GO:0015780, GO:0005794
lcl|ORF1_AYJT01000122.1_2803_3894	363	562.762	0.0	gi|971557659|ref|XP_015165996.1|PREDICTED: GDP-mannose transporter GONST3-like [Solanum tuberosum]	GO:0016020, GO:0015780, GO:0016021, GO:0005794
lcl|ORF1_AYJT01000124.1_6239_6781	180	186.808	1.07906E-52	gi|147800845|emb|CAN71038.1|hypothetical protein VITISV_011062 [Vitis vinifera]	GO:0015074, GO:0003676
lcl|ORF1_AYJT01000124.1_6239_6781	180	181.8	1.46118E-52	gi|147843789|emb|CAN79459.1|hypothetical protein VITISV_004379 [Vitis vinifera]	GO:0004097, GO:0055114
lcl|ORF1_AYJT01000124.1_6239_6781	180	187.578	9.46909E-52	gi|147775782|emb|CAN78192.1|hypothetical protein VITISV_036909 [Vitis vinifera]	GO:0003676
lcl|ORF1_AYJT01000124.1_6239_6781	180	186.808	1.80048E-51	gi|147773917|emb|CAN60796.1|hypothetical protein VITISV_015834 [Vitis vinifera]	GO:0015074, GO:0003676
lcl|ORF1_AYJT01000124.1_6239_6781	180	186.037	2.99448E-51	gi|147805926|emb|CAN69998.1|hypothetical protein VITISV_006839 [Vitis vinifera]	GO:0008270, GO:0046872, GO:0015074, GO:0003676
lcl|ORF1_AYJT01000129.1_2005_746	419	273.478	8.11272E-80	gi|604312894|gb|EYU26388.1|hypothetical protein MIMGU_mgv1a001018mg [Erythranthe guttata]	GO:0016020, GO:0016021
lcl|ORF1_AYJT01000129.1_2005_746	419	239.195	3.92837E-71	gi|49328016|gb|AAT58717.1|unknown protein [Oryza sativa Japonica Group]	GO:0016020, GO:0016021
lcl|ORF1_AYJT01000129.1_2005_746	419	238.424	1.42144E-70	gi|937920362|dbj|BAS95280.1|Os05g0557500, partial [Oryza sativa Japonica Group]	GO:0016020, GO:0016021
lcl|ORF2_AYJT01000129.1_2558_1965	197	168.318	8.37848E-45	gi|604312894|gb|EYU26388.1|hypothetical protein MIMGU_mgv1a001018mg [Erythranthe guttata]	GO:0016020, GO:0016021
lcl|ORF2_AYJT01000129.1_2558_1965	197	132.88	1.811E-32	gi|595885171|ref|XP_007213113.1|hypothetical protein PRUPE_ppa023638mg [Prunus persica]	GO:0016020, GO:0016021
lcl|ORF2_AYJT01000129.1_2558_1965	197	127.102	2.10155E-30	gi|255575730|ref|XP_002528764.1|PREDICTED: uncharacterized protein LOC8267181 [Ricinus communis]	GO:0016020, GO:0016021
lcl|ORF1_AYJT01000133.1_33_569	178	240.35	2.34745E-77	gi|15724009|gb|AAL06413.1|AF378049_1reverse transcriptase, partial [Pisum sativum]	GO:0003964, GO:0006278
lcl|ORF1_AYJT01000146.1_58_2268	736	536.569	3.80742E-176	gi|848882404|ref|XP_012841530.1|PREDICTED: putative late blight resistance protein homolog R1A-3 [Erythranthe guttata]	GO:0043531, GO:0006952
lcl|ORF1_AYJT01000146.1_58_2268	736	535.028	1.53608E-175	gi|604302262|gb|EYU21848.1|hypothetical protein MIMGU_mgv1a023991mg [Erythranthe guttata]	GO:0043531, GO:0006952
lcl|ORF1_AYJT01000146.1_58_2268	736	530.406	7.04869E-174	gi|604328331|gb|EYU33966.1|hypothetical protein MIMGU_mgv1a001110mg [Erythranthe guttata]	GO:0043531, GO:0006952
lcl|ORF1_AYJT01000146.1_58_2268	736	521.161	3.68837E-170	gi|848917571|ref|XP_012856172.1|PREDICTED: putative late blight resistance protein homolog R1B-16 [Erythranthe guttata]	GO:0043531, GO:0006952
lcl|ORF1_AYJT01000147.1_2108_1047	353	362.459	2.3882E-116	gi|674229584|gb|KFK23369.1|hypothetical protein AALP_AAs49046U000200 [Arabis alpina]	GO:0003676
lcl|ORF1_AYJT01000147.1_2108_1047	353	365.54	2.84951E-116	gi|674229329|gb|KFK23114.1|hypothetical protein AALP_AAs42267U000100, partial [Arabis alpina]	GO:0015074, GO:0003676
lcl|ORF1_AYJT01000147.1_2108_1047	353	362.073	3.30418E-116	gi|674229585|gb|KFK23370.1|hypothetical protein AALP_AAs49046U000200 [Arabis alpina]	GO:0003676
lcl|ORF1_AYJT01000147.1_2108_1047	353	373.629	1.28168E-114	gi|29423282|gb|AAO73529.1|gag-pol polyprotein [Glycine max]	GO:0008270, GO:0015074, GO:0003676
lcl|ORF2_AYJT01000172.1_4274_3774	166	167.548	1.70177E-45	gi|604297453|gb|EYU17666.1|hypothetical protein MIMGU_mgv1a021453mg, partial [Erythranthe guttata]	GO:0043531
lcl|ORF2_AYJT01000172.1_4274_3774	166	166.777	6.49768E-45	gi|604318412|gb|EYU29922.1|hypothetical protein MIMGU_mgv1a0259201mg, partial [Erythranthe guttata]	GO:0043531
lcl|ORF2_AYJT01000172.1_4274_3774	166	163.696	9.38163E-44	gi|604333855|gb|EYU38161.1|hypothetical protein MIMGU_mgv1a020688mg [Erythranthe guttata]	GO:0043531, GO:0006952
lcl|ORF2_AYJT01000172.1_4274_3774	166	162.925	1.74384E-43	gi|848907769|ref|XP_012852937.1|PREDICTED: putative late blight resistance protein homolog R1B-16 [Erythranthe guttata]	GO:0043531, GO:0006952
lcl|ORF2_AYJT01000172.1_4274_3774	166	162.155	3.81137E-43	gi|604305253|gb|EYU24432.1|hypothetical protein MIMGU_mgv1a023729mg [Erythranthe guttata]	GO:0043531, GO:0006952
lcl|ORF2_AYJT01000172.1_4274_3774	166	159.073	3.6737E-42	gi|604318417|gb|EYU29927.1|hypothetical protein MIMGU_mgv1a021755mg, partial [Erythranthe guttata]	GO:0043531
lcl|ORF3_AYJT01000172.1_5259_4675	194	170.244	9.58555E-47	gi|604305172|gb|EYU24351.1|hypothetical protein MIMGU_mgv1a025953mg [Erythranthe guttata]	GO:0043531
lcl|ORF3_AYJT01000172.1_5259_4675	194	171.4	4.48592E-46	gi|604317634|gb|EYU29513.1|hypothetical protein MIMGU_mgv1a025475mg [Erythranthe guttata]	GO:0043531, GO:0006952
lcl|ORF3_AYJT01000172.1_5259_4675	194	165.236	4.91957E-44	gi|604304190|gb|EYU23523.1|hypothetical protein MIMGU_mgv1a025044mg [Erythranthe guttata]	GO:0043531, GO:0006952
lcl|ORF3_AYJT01000172.1_5259_4675	194	162.54	6.74351E-43	gi|604315916|gb|EYU28481.1|hypothetical protein MIMGU_mgv1a018543mg [Erythranthe guttata]	GO:0043531, GO:0006952
lcl|ORF3_AYJT01000172.1_5259_4675	194	160.999	2.44063E-42	gi|604304185|gb|EYU23518.1|hypothetical protein MIMGU_mgv1a019595mg [Erythranthe guttata]	GO:0043531, GO:0006952
lcl|ORF3_AYJT01000172.1_5259_4675	194	155.606	1.02795E-41	gi|604311544|gb|EYU25697.1|hypothetical protein MIMGU_mgv1a026211mg, partial [Erythranthe guttata]	GO:0043531
lcl|ORF1_AYJT01000177.1_8196_8789	197	295.434	5.75475E-95	gi|848912016|ref|XP_012854334.1|PREDICTED: uncharacterized protein LOC105973827 [Erythranthe guttata]	GO:0008152, GO:0004553, GO:0005975, GO:0016798, GO:0016787
lcl|ORF1_AYJT01000177.1_8196_8789	197	281.952	9.63361E-90	gi|848911371|ref|XP_012854130.1|PREDICTED: uncharacterized protein LOC105973642 [Erythranthe guttata]	GO:0008152, GO:0004553, GO:0005975, GO:0016787, GO:0016798
lcl|ORF1_AYJT01000177.1_8196_8789	197	278.1	2.79174E-88	gi|848911368|ref|XP_012854129.1|PREDICTED: uncharacterized protein LOC105973641 [Erythranthe guttata]	GO:0008152, GO:0004553, GO:0016787, GO:0005975, GO:0016798
lcl|ORF1_AYJT01000177.1_8196_8789	197	268.855	9.61908E-85	gi|604304060|gb|EYU23410.1|hypothetical protein MIMGU_mgv1a004297mg [Erythranthe guttata]	GO:0008152, GO:0004553, GO:0016787, GO:0016798, GO:0005975
lcl|ORF1_AYJT01000177.1_8196_8789	197	255.758	2.14269E-81	gi|527195458|gb|EPS64690.1|hypothetical protein M569_10090, partial [Genlisea aurea]	GO:0008152, GO:0004553, GO:0005975, GO:0016787, GO:0016798
lcl|ORF1_AYJT01000177.1_8196_8789	197	249.21	2.16038E-77	gi|527191123|gb|EPS62091.1|hypothetical protein M569_12701, partial [Genlisea aurea]	GO:0008152, GO:0004553, GO:0005975, GO:0016787, GO:0016798
lcl|ORF2_AYJT01000177.1_2033_2851	272	271.937	8.48892E-83	gi|604297479|gb|EYU17692.1|hypothetical protein MIMGU_mgv1a019705mg [Erythranthe guttata]	GO:0043531, GO:0006952
lcl|ORF2_AYJT01000177.1_2033_2851	272	261.536	3.2655E-78	gi|604297546|gb|EYU17759.1|hypothetical protein MIMGU_mgv1a001467mg [Erythranthe guttata]	GO:0043531, GO:0006952
lcl|ORF2_AYJT01000177.1_2033_2851	272	248.44	1.15772E-73	gi|604304282|gb|EYU23615.1|hypothetical protein MIMGU_mgv1a019724mg, partial [Erythranthe guttata]	GO:0043531
lcl|ORF2_AYJT01000177.1_2033_2851	272	246.514	8.3391E-73	gi|604333853|gb|EYU38159.1|hypothetical protein MIMGU_mgv1a025995mg [Erythranthe guttata]	GO:0043531, GO:0006952
lcl|ORF2_AYJT01000177.1_2033_2851	272	247.284	1.51677E-72	gi|604297480|gb|EYU17693.1|hypothetical protein MIMGU_mgv1a001245mg [Erythranthe guttata]	GO:0043531, GO:0006952
lcl|ORF1_AYJT01000179.1_2157_2618	153	150.599	2.94349E-39	gi|77555860|gb|ABA98656.1|retrotransposon protein, putative, Ty1-copia subclass [Oryza sativa Japonica Group]	GO:0015074, GO:0003676
lcl|ORF1_AYJT01000179.1_2157_2618	153	150.214	3.37792E-39	gi|62701788|gb|AAX92861.1|retrotransposon protein, putative, Ty1-copia sub-class [Oryza sativa Japonica Group]	GO:0015074, GO:0003676
lcl|ORF1_AYJT01000179.1_2157_2618	153	148.673	1.38628E-38	gi|116309003|emb|CAH66122.1|OSIGBa0146N20.7 [Oryza sativa Indica Group]	GO:0015074, GO:0003676
lcl|ORF1_AYJT01000179.1_2157_2618	153	146.747	6.3645E-38	gi|147769855|emb|CAN61272.1|hypothetical protein VITISV_039063 [Vitis vinifera]	GO:0008270, GO:0046872, GO:0016020, GO:0016021, GO:0015074, GO:0003676
lcl|ORF2_AYJT01000179.1_823_1320	165	189.504	1.01233E-52	gi|110289286|gb|AAP54315.2|retrotransposon protein, putative, Ty1-copia subclass [Oryza sativa Japonica Group]	GO:0015074, GO:0003676
lcl|ORF2_AYJT01000179.1_823_1320	165	189.504	1.19012E-52	gi|22094359|gb|AAM91886.1|putative polyprotein [Oryza sativa Japonica Group]	GO:0015074, GO:0003676
lcl|ORF2_AYJT01000179.1_823_1320	165	188.734	1.9938E-52	gi|19920130|gb|AAM08562.1|AC092749_15Putative retroelement [Oryza sativa Japonica Group]	GO:0003677, GO:0015074, GO:0006310, GO:0003676
lcl|ORF2_AYJT01000179.1_823_1320	165	187.578	5.49021E-52	gi|62701868|gb|AAX92941.1|retrotransposon protein, putative, Ty1-copia sub-class [Oryza sativa Japonica Group]	GO:0090305, GO:0004527, GO:0015074, GO:0003676
lcl|ORF2_AYJT01000179.1_823_1320	165	187.193	7.05549E-52	gi|255679807|dbj|BAF27642.2|Os11g0157000 [Oryza sativa Japonica Group]	GO:0090305, GO:0004527, GO:0015074, GO:0003676
lcl|ORF2_AYJT01000179.1_823_1320	165	186.422	1.13838E-51	gi|62734672|gb|AAX96781.1|retrotransposon protein, putative, Ty1-copia sub-class [Oryza sativa Japonica Group]	GO:0015074, GO:0003676
lcl|ORF2_AYJT01000179.1_823_1320	165	184.882	4.71127E-51	gi|90399287|emb|CAJ86192.1|H0306F03.15 [Oryza sativa Indica Group]	GO:0015074, GO:0003676
lcl|ORF2_AYJT01000179.1_823_1320	165	184.496	5.45883E-51	gi|90399091|emb|CAJ86151.1|H0413E07.4 [Oryza sativa Indica Group]	GO:0015074, GO:0003676
lcl|ORF1_AYJT01000186.1_2427_2990	188	131.339	5.58902E-32	gi|23928439|gb|AAN40025.1|putative gag-pol polyprotein [Zea mays]	GO:0008270, GO:0046872, GO:0015074, GO:0003676
lcl|ORF1_AYJT01000186.1_2427_2990	188	130.568	8.99015E-32	gi|4416302|gb|AAD20307.1|copia-type pol polyprotein [Zea mays]	GO:0015074, GO:0003676
lcl|ORF1_AYJT01000186.1_2427_2990	188	130.568	9.3442E-32	gi|99866706|gb|ABF67921.1|Ji1 putative pol protein [Zea mays]	GO:0015074, GO:0003676
lcl|ORF1_AYJT01000186.1_2427_2990	188	129.028	3.54184E-31	gi|23928449|gb|AAN40035.1|putative gag-pol polyprotein [Zea mays]	GO:0008270, GO:0046872, GO:0015074, GO:0003676
lcl|ORF1_AYJT01000186.1_2427_2990	188	128.642	4.62399E-31	gi|18542179|gb|AAL75488.1|AF466202_14putative pol protein, partial [Zea mays]	GO:0015074, GO:0003676
lcl|ORF1_AYJT01000186.1_2427_2990	188	128.257	6.46016E-31	gi|338808405|gb|AEJ07909.1|Opie1 putative pol protein [Zea luxurians]	GO:0015074, GO:0003676
lcl|ORF1_AYJT01000202.1_398_964	189	130.568	1.01563E-31	gi|87240724|gb|ABD32582.1|Integrase, catalytic region; Zinc finger, CCHC-type; Peptidase aspartic, catalytic [Medicago truncatula]	GO:0008270, GO:0046872, GO:0015074, GO:0003676
lcl|ORF1_AYJT01000202.1_398_964	189	125.946	4.12026E-31	gi|147821936|emb|CAN68209.1|hypothetical protein VITISV_041835 [Vitis vinifera]	GO:0008270, GO:0015074, GO:0003676
lcl|ORF1_AYJT01000202.1_398_964	189	128.257	6.04406E-31	gi|147834092|emb|CAN64335.1|hypothetical protein VITISV_001808 [Vitis vinifera]	GO:0008270, GO:0046872, GO:0015074, GO:0003676
lcl|ORF1_AYJT01000205.1_8056_9069	337	321.627	4.07808E-101	gi|914408399|gb|AKV71966.1|telomere repeat-binding factor like-protein [Rehmannia glutinosa]	GO:0003677
lcl|ORF1_AYJT01000205.1_8056_9069	337	295.434	2.44513E-91	gi|848924881|ref|XP_012858494.1|PREDICTED: telomere repeat-binding protein 3-like [Erythranthe guttata]	GO:0003677
lcl|ORF1_AYJT01000205.1_8056_9069	337	224.942	3.38732E-64	gi|12043533|emb|CAC19789.1|MYB-like DNA-binding protein [Catharanthus roseus]	GO:0003677
lcl|ORF1_AYJT01000205.1_8056_9069	337	219.935	1.19969E-62	gi|527195875|gb|EPS64950.1|hypothetical protein M569_09831, partial [Genlisea aurea]	GO:0003677
lcl|ORF1_AYJT01000205.1_8056_9069	337	197.978	3.41269E-54	gi|661896922|emb|CDP00111.1|unnamed protein product [Coffea canephora]	GO:0003677
lcl|ORF1_AYJT01000205.1_8056_9069	337	185.267	1.39364E-49	gi|565358310|ref|XP_006345970.1|PREDICTED: telomere repeat-binding protein 3 [Solanum tuberosum]	GO:0003677
lcl|ORF3_AYJT01000205.1_674_1171	165	75.8702	4.97672E-13	gi|530656694|gb|AGT37611.1|G-type lectin receptor kinase [Oryza sativa Indica Group]	GO:0000166, GO:0016020, GO:0016021, GO:0016310, GO:0016740, GO:0004672, GO:0016301, GO:0004674, GO:0030246, GO:0005524, GO:0006952, GO:0006468
lcl|ORF3_AYJT01000205.1_674_1171	165	75.485	6.10352E-13	gi|222640646|gb|EEE68778.1|hypothetical protein OsJ_27492 [Oryza sativa Japonica Group]	GO:0003676
lcl|ORF3_AYJT01000205.1_674_1171	165	75.485	6.69808E-13	gi|30017567|gb|AAP12989.1|putative reverse transcriptase [Oryza sativa Japonica Group]	GO:0003964, GO:0006278, GO:0003676
lcl|ORF3_AYJT01000205.1_674_1171	165	71.633	2.18567E-12	gi|222632657|gb|EEE64789.1|hypothetical protein OsJ_19645 [Oryza sativa Japonica Group]	GO:0003676
lcl|ORF3_AYJT01000205.1_674_1171	165	71.2478	3.30924E-12	gi|77555914|gb|ABA98710.1|hypothetical protein LOC_Os12g33140 [Oryza sativa Japonica Group]	GO:0003676
lcl|ORF3_AYJT01000205.1_674_1171	165	73.559	3.60879E-12	gi|218193742|gb|EEC76169.1|hypothetical protein OsI_13484 [Oryza sativa Indica Group]	GO:0003676
lcl|ORF1_AYJT01000207.1_4710_5588	292	452.21	9.06104E-153	gi|604300072|gb|EYU19915.1|hypothetical protein MIMGU_mgv1a002248mg [Erythranthe guttata]	GO:0006351, GO:0006355
lcl|ORF1_AYJT01000207.1_4710_5588	292	417.542	8.61865E-139	gi|565359878|ref|XP_006346712.1|PREDICTED: scarecrow-like protein 14 [Solanum tuberosum]	GO:0006351, GO:0006355
lcl|ORF2_AYJT01000207.1_4006_4722	238	173.326	1.98321E-46	gi|604300072|gb|EYU19915.1|hypothetical protein MIMGU_mgv1a002248mg [Erythranthe guttata]	GO:0006351, GO:0006355
lcl|ORF2_AYJT01000207.1_4006_4722	238	134.806	1.34988E-32	gi|565378517|ref|XP_006355702.1|PREDICTED: scarecrow-like protein 14 [Solanum tuberosum]	GO:0006351, GO:0006355
lcl|ORF2_AYJT01000207.1_4006_4722	238	130.183	5.12381E-31	gi|661896923|emb|CDP00112.1|unnamed protein product [Coffea canephora]	GO:0006351, GO:0006355
lcl|ORF3_AYJT01000207.1_7020_6427	197	306.22	6.90802E-104	gi|388493364|gb|AFK34748.1|unknown [Lotus japonicus]	GO:0005789, GO:0016020, GO:0006481, GO:0016021, GO:0004671, GO:0005783, GO:0008168, GO:0032259
lcl|ORF3_AYJT01000207.1_7020_6427	197	303.908	4.80661E-103	gi|848889295|ref|XP_012844815.1|PREDICTED: protein-S-isoprenylcysteine O-methyltransferase A-like [Erythranthe guttata]	GO:0005789, GO:0006481, GO:0016020, GO:0016021, GO:0004671, GO:0008168, GO:0005783, GO:0032259
lcl|ORF3_AYJT01000207.1_7020_6427	197	302.753	1.50259E-102	gi|734385061|gb|KHN24546.1|Protein-S-isoprenylcysteine O-methyltransferase B [Glycine soja]	GO:0005789, GO:0016020, GO:0006481, GO:0016021, GO:0004671, GO:0005783, GO:0016740, GO:0008168, GO:0032259
lcl|ORF3_AYJT01000207.1_7020_6427	197	302.368	1.99798E-102	gi|356560077|ref|XP_003548322.1|PREDICTED: protein-S-isoprenylcysteine O-methyltransferase A-like [Glycine max]	GO:0005789, GO:0016020, GO:0006481, GO:0016021, GO:0004671, GO:0005783, GO:0008168, GO:0032259
lcl|ORF3_AYJT01000207.1_7020_6427	197	301.212	5.12752E-102	gi|922353922|ref|XP_013452777.1|S-isoprenylcysteine O-methyltransferase [Medicago truncatula]	GO:0005789, GO:0006481, GO:0016020, GO:0016021, GO:0004671, GO:0008168, GO:0005783, GO:0016740, GO:0032259	XP_013452777.1, KEH26805.1
lcl|ORF1_AYJT01000212.1_1576_1055	173	181.03	1.5782E-52	gi|848925449|ref|XP_012858663.1|PREDICTED: E3 ubiquitin-protein ligase RING1 [Erythranthe guttata]	GO:0008270, GO:0046872
lcl|ORF1_AYJT01000212.1_1576_1055	173	172.555	2.34898E-49	gi|596000524|ref|XP_007218078.1|hypothetical protein PRUPE_ppa006881mg [Prunus persica]	GO:0008270, GO:0046872
lcl|ORF1_AYJT01000212.1_1576_1055	173	170.629	1.4809E-48	gi|661896932|emb|CDP00121.1|unnamed protein product [Coffea canephora]	GO:0008270, GO:0046872
lcl|ORF1_AYJT01000212.1_1576_1055	173	171.014	1.64106E-48	gi|527205689|gb|EPS71485.1|hypothetical protein M569_03274 [Genlisea aurea]	GO:0008270, GO:0046872
lcl|ORF1_AYJT01000212.1_1576_1055	173	169.474	3.47234E-48	gi|702424171|ref|XP_010067425.1|PREDICTED: probable E3 ubiquitin-protein ligase RHC2A [Eucalyptus grandis]	GO:0008270, GO:0046872
lcl|ORF1_AYJT01000255.1_1535_675	286	60.077	9.15652E-7	gi|922378191|ref|XP_013459335.1|transmembrane protein, putative [Medicago truncatula]	GO:0016020, GO:0016021	XP_013459335.1, KEH33366.1
lcl|ORF1_AYJT01000260.1_731_1426	231	84.3445	1.77352E-15	gi|901809621|gb|KMZ66283.1|hypothetical protein ZOSMA_2G02950 [Zostera marina]	GO:0008270, GO:0046872, GO:0003676
lcl|ORF1_AYJT01000305.1_7638_8888	416	676.781	0.0	gi|848853998|ref|XP_012846189.1|PREDICTED: transmembrane 9 superfamily member 7-like [Erythranthe guttata]	GO:0016020, GO:0016021
lcl|ORF1_AYJT01000305.1_7638_8888	416	628.246	0.0	gi|356522474|ref|XP_003529871.1|PREDICTED: transmembrane 9 superfamily member 7 [Glycine max]	GO:0016020, GO:0016021
lcl|ORF1_AYJT01000305.1_7638_8888	416	626.706	0.0	gi|593266752|ref|XP_007135554.1|hypothetical protein PHAVU_010G139200g [Phaseolus vulgaris]	GO:0016020, GO:0016021
lcl|ORF1_AYJT01000305.1_7638_8888	416	625.165	0.0	gi|1028955925|ref|XP_016721411.1|PREDICTED: transmembrane 9 superfamily member 7 [Gossypium hirsutum]	GO:0016020, GO:0016021
lcl|ORF1_AYJT01000307.1_710_0	237	243.817	5.06805E-74	gi|595802919|ref|XP_007201933.1|hypothetical protein PRUPE_ppa003540mg [Prunus persica]	GO:0005737, GO:0016491, GO:1990534, GO:0048510, GO:0055114
lcl|ORF1_AYJT01000342.1_805_188	205	126.331	7.01322E-31	gi|661882850|emb|CDP13441.1|unnamed protein product [Coffea canephora]	GO:0016020, GO:0016021
lcl|ORF1_AYJT01000342.1_805_188	205	120.553	1.14338E-28	gi|661887832|emb|CDP08565.1|unnamed protein product [Coffea canephora]	GO:0016020, GO:0016021
lcl|ORF1_AYJT01000342.1_805_188	205	113.235	5.81191E-26	gi|460399061|ref|XP_004245062.1|PREDICTED: homeobox protein Wariai-like [Solanum lycopersicum]	GO:0007165, GO:0016020, GO:0016021
lcl|ORF1_AYJT01000360.1_63_578	171	68.5514	1.71546E-10	gi|703069075|ref|XP_010088408.1|Retrovirus-related Pol polyprotein from transposon TNT 1-94 [Morus notabilis]	GO:0008270, GO:0003676	EXB35423.1, XP_010088408.1
lcl|ORF1_AYJT01000360.1_63_578	171	60.8474	9.40029E-8	gi|147772634|emb|CAN69408.1|hypothetical protein VITISV_014748 [Vitis vinifera]	GO:0015074, GO:0003676
lcl|ORF1_AYJT01000360.1_63_578	171	58.5362	5.3024E-7	gi|108707917|gb|ABF95712.1|retrotransposon protein, putative, Ty1-copia subclass, expressed [Oryza sativa Japonica Group]	GO:0008270, GO:0015074, GO:0009536, GO:0003676
lcl|ORF1_AYJT01000362.1_6773_7600	275	480.33	2.14981E-167	gi|565391888|ref|XP_006361642.1|PREDICTED: protein trichome birefringence-like 14 [Solanum tuberosum]	GO:0016020, GO:0016021
lcl|ORF1_AYJT01000362.1_6773_7600	275	478.789	9.57202E-167	gi|723713046|ref|XP_010323348.1|PREDICTED: protein trichome birefringence-like 14 [Solanum lycopersicum]	GO:0016020, GO:0016021
lcl|ORF1_AYJT01000363.1_2946_5024	692	946.036	0.0	gi|225425182|ref|XP_002264325.1|PREDICTED: pentatricopeptide repeat-containing protein At2g13600 [Vitis vinifera]	GO:0008270, GO:0010182, GO:0005739, GO:0080156
lcl|ORF1_AYJT01000363.1_2946_5024	692	939.102	0.0	gi|356544545|ref|XP_003540710.1|PREDICTED: pentatricopeptide repeat-containing protein At2g13600-like [Glycine max]	GO:0008270
lcl|ORF1_AYJT01000363.1_2946_5024	692	934.865	0.0	gi|661891733|emb|CDP04658.1|unnamed protein product [Coffea canephora]	GO:0008270
lcl|ORF2_AYJT01000363.1_9192_8047	381	588.571	0.0	gi|604304448|gb|EYU23735.1|hypothetical protein MIMGU_mgv1a027025mg [Erythranthe guttata]	GO:0000166, GO:0016020, GO:0016021, GO:0005524, GO:0016887
lcl|ORF2_AYJT01000363.1_9192_8047	381	577.4	0.0	gi|699262808|gb|AIU41646.1|ABC transporter family protein [Hevea brasiliensis]	GO:0000166, GO:0016020, GO:0016021, GO:0005524, GO:0016887
lcl|ORF2_AYJT01000363.1_9192_8047	381	575.474	0.0	gi|566179550|ref|XP_002309921.2|hypothetical protein POPTR_0007s04270g [Populus trichocarpa]	GO:0000166, GO:0042626, GO:0055085, GO:0016020, GO:0016021, GO:0005524, GO:0016887, GO:0005886
lcl|ORF2_AYJT01000363.1_9192_8047	381	574.704	0.0	gi|566169849|ref|XP_002306254.2|ABC transporter family protein [Populus trichocarpa]	GO:0042626, GO:0000166, GO:0055085, GO:0016020, GO:0016021, GO:0005524, GO:0005886, GO:0016887
lcl|ORF1_AYJT01000438.1_1973_1371	200	280.796	1.03778E-90	gi|604317364|gb|EYU29375.1|hypothetical protein MIMGU_mgv1a0262821mg, partial [Erythranthe guttata]	GO:0004386, GO:0016787, GO:0005524, GO:0003676
lcl|ORF1_AYJT01000438.1_1973_1371	200	276.559	8.34995E-85	gi|604343504|gb|EYU42393.1|hypothetical protein MIMGU_mgv1a001260mg [Erythranthe guttata]	GO:0006281, GO:0032508, GO:0004386, GO:0006310, GO:0004003, GO:0005524, GO:0016787, GO:0003676
lcl|ORF1_AYJT01000438.1_1973_1371	200	262.307	1.70143E-83	gi|703118926|ref|XP_010101723.1|ATP-dependent DNA helicase recG [Morus notabilis]	GO:0004386	XP_010101723.1, EXB89387.1
lcl|ORF1_AYJT01000452.1_3042_2551	163	126.331	3.11675E-31	gi|460366675|ref|XP_004229205.1|PREDICTED: zinc finger CCCH domain-containing protein 34 [Solanum lycopersicum]	GO:0046872
lcl|ORF1_AYJT01000452.1_3042_2551	163	121.709	2.68074E-30	gi|604345338|gb|EYU43920.1|hypothetical protein MIMGU_mgv1a0053871mg, partial [Erythranthe guttata]	GO:0046872
lcl|ORF1_AYJT01000452.1_3042_2551	163	123.25	4.73525E-30	gi|848915407|ref|XP_012855459.1|PREDICTED: zinc finger CCCH domain-containing protein 34-like [Erythranthe guttata]	GO:0046872
lcl|ORF1_AYJT01000481.1_1300_3771	823	612.068	0.0	gi|147798869|emb|CAN61630.1|hypothetical protein VITISV_003191 [Vitis vinifera]	GO:0008270, GO:0015074, GO:0003676
lcl|ORF1_AYJT01000481.1_1300_3771	823	591.652	0.0	gi|109391001|emb|CAJ09951.2|putative gag-pol polyprotein [Citrus sinensis]	GO:0008270, GO:0015074, GO:0003676
lcl|ORF1_AYJT01000481.1_1300_3771	823	568.54	0.0	gi|133711804|gb|ABO36622.1|copia LTR rider [Solanum lycopersicum]	GO:0008270, GO:0015074, GO:0003676
lcl|ORF1_AYJT01000481.1_1300_3771	823	554.673	1.21202E-177	gi|22094359|gb|AAM91886.1|putative polyprotein [Oryza sativa Japonica Group]	GO:0015074, GO:0003676
lcl|ORF1_AYJT01000481.1_1300_3771	823	554.288	3.88011E-177	gi|110289286|gb|AAP54315.2|retrotransposon protein, putative, Ty1-copia subclass [Oryza sativa Japonica Group]	GO:0015074, GO:0003676
lcl|ORF1_AYJT01000481.1_1300_3771	823	548.895	2.0606E-176	gi|38344889|emb|CAD41912.2|OSJNBa0033G05.13 [Oryza sativa Japonica Group]	GO:0015074, GO:0003676
lcl|ORF1_AYJT01000481.1_1300_3771	823	557.37	9.87695E-176	gi|255679807|dbj|BAF27642.2|Os11g0157000 [Oryza sativa Japonica Group]	GO:0090305, GO:0004527, GO:0015074, GO:0003676
lcl|ORF2_AYJT01000481.1_4232_4876	214	187.193	3.28118E-54	gi|147843789|emb|CAN79459.1|hypothetical protein VITISV_004379 [Vitis vinifera]	GO:0004097, GO:0055114
lcl|ORF2_AYJT01000481.1_4232_4876	214	194.126	1.7093E-53	gi|116309003|emb|CAH66122.1|OSIGBa0146N20.7 [Oryza sativa Indica Group]	GO:0015074, GO:0003676
lcl|ORF2_AYJT01000481.1_4232_4876	214	192.971	4.71373E-53	gi|77555860|gb|ABA98656.1|retrotransposon protein, putative, Ty1-copia subclass [Oryza sativa Japonica Group]	GO:0015074, GO:0003676
lcl|ORF2_AYJT01000481.1_4232_4876	214	192.586	5.68604E-53	gi|62701788|gb|AAX92861.1|retrotransposon protein, putative, Ty1-copia sub-class [Oryza sativa Japonica Group]	GO:0015074, GO:0003676
lcl|ORF2_AYJT01000481.1_4232_4876	214	186.037	8.47005E-52	gi|147800845|emb|CAN71038.1|hypothetical protein VITISV_011062 [Vitis vinifera]	GO:0015074, GO:0003676
lcl|ORF1_AYJT01000485.1_6244_6819	191	195.667	2.09322E-54	gi|284434732|gb|ADB85429.1|putative retrotransposon protein [Phyllostachys edulis]	GO:0008270, GO:0046872, GO:0015074, GO:0003676
lcl|ORF1_AYJT01000485.1_6244_6819	191	195.282	2.77239E-54	gi|2443320|dbj|BAA22288.1|polyprotein [Oryza australiensis]	GO:0003677, GO:0008270, GO:0046872, GO:0015074, GO:0006310, GO:0003676
lcl|ORF1_AYJT01000485.1_6244_6819	191	192.971	4.93519E-54	gi|77554909|gb|ABA97705.1|retrotransposon protein, putative, Ty1-copia subclass [Oryza sativa Japonica Group]	GO:0015074, GO:0003676
lcl|ORF1_AYJT01000485.1_6244_6819	191	193.356	1.40426E-53	gi|299474487|gb|ADJ18449.1|gag/pol protein, partial [Bryonia dioica]	GO:0008270, GO:0046872, GO:0015074, GO:0003676
lcl|ORF1_AYJT01000485.1_6244_6819	191	189.504	1.99276E-53	gi|110288680|gb|AAP52343.2|retrotransposon protein, putative, Ty1-copia subclass [Oryza sativa Japonica Group]	GO:0015074, GO:0003676
lcl|ORF1_AYJT01000485.1_6244_6819	191	189.889	2.27063E-53	gi|21671887|gb|AAM74249.1|AC074355_11Putative retroelement [Oryza sativa Japonica Group]	GO:0015074, GO:0003676
lcl|ORF1_AYJT01000486.1_7027_8232	401	177.563	2.32057E-45	gi|661880705|emb|CDP15550.1|unnamed protein product [Coffea canephora]	GO:0048364, GO:0003700, GO:0046983, GO:0006355, GO:0005634
lcl|ORF2_AYJT01000486.1_12373_12876	167	97.4413	8.46535E-21	gi|604316085|gb|EYU28512.1|hypothetical protein MIMGU_mgv1a025757mg [Erythranthe guttata]	GO:0015743, GO:0016020, GO:0016021
lcl|ORF2_AYJT01000486.1_12373_12876	167	82.0333	3.16051E-15	gi|703069919|ref|XP_010088638.1|Aluminum-activated malate transporter 2 [Morus notabilis]	GO:0015743, GO:0016020, GO:0016021	XP_010088638.1, EXC36051.1
lcl|ORF2_AYJT01000486.1_12373_12876	167	80.8777	7.98813E-15	gi|147790203|emb|CAN72306.1|hypothetical protein VITISV_044063 [Vitis vinifera]	GO:0015743, GO:0016020, GO:0016021
lcl|ORF2_AYJT01000486.1_12373_12876	167	73.9442	1.64885E-12	gi|527200872|gb|EPS68168.1|hypothetical protein M569_06608, partial [Genlisea aurea]	GO:0015743, GO:0016020, GO:0016021
lcl|ORF2_AYJT01000486.1_12373_12876	167	73.9442	1.76822E-12	gi|147856617|emb|CAN82473.1|hypothetical protein VITISV_030202 [Vitis vinifera]	GO:0015743, GO:0016020, GO:0016021
lcl|ORF2_AYJT01000486.1_12373_12876	167	73.9442	2.22672E-12	gi|225436134|ref|XP_002279322.1|PREDICTED: aluminum-activated malate transporter 2 [Vitis vinifera]	GO:0015743, GO:0009705, GO:0016020, GO:0016021, GO:0015140, GO:0071423
lcl|ORF3_AYJT01000486.1_11408_11938	176	129.028	3.16362E-32	gi|604316085|gb|EYU28512.1|hypothetical protein MIMGU_mgv1a025757mg [Erythranthe guttata]	GO:0015743, GO:0016020, GO:0016021
lcl|ORF3_AYJT01000486.1_11408_11938	176	127.487	2.15875E-31	gi|703069919|ref|XP_010088638.1|Aluminum-activated malate transporter 2 [Morus notabilis]	GO:0015743, GO:0016020, GO:0016021	XP_010088638.1, EXC36051.1
lcl|ORF1_AYJT01000497.1_2430_3032	200	71.633	2.75483E-11	gi|604303032|gb|EYU22557.1|hypothetical protein MIMGU_mgv1a006021mg [Erythranthe guttata]	GO:0003677, GO:0006351, GO:0000160, GO:0006355, GO:0005634
lcl|ORF1_AYJT01000497.1_2430_3032	200	71.633	2.92461E-11	gi|604303031|gb|EYU22556.1|hypothetical protein MIMGU_mgv1a006021mg [Erythranthe guttata]	GO:0003677, GO:0006351, GO:0000160, GO:0006355, GO:0005634
lcl|ORF4_AYJT01000498.1_5758_5186	190	226.868	4.73229E-71	gi|601039821|gb|AHN65359.1|integrase [Glycine max]	GO:0015074, GO:0003676
lcl|ORF1_AYJT01000528.1_1850_1089	253	207.608	1.31435E-57	gi|147784422|emb|CAN74951.1|hypothetical protein VITISV_030567, partial [Vitis vinifera]	GO:0008270, GO:0046872, GO:0015074, GO:0003676
lcl|ORF1_AYJT01000533.1_68_616	182	222.246	4.65112E-65	gi|77552595|gb|ABA95392.1|retrotransposon protein, putative, Ty3-gypsy subclass [Oryza sativa Japonica Group]	GO:0015074, GO:0003676
lcl|ORF1_AYJT01000533.1_68_616	182	224.557	1.34229E-64	gi|77551972|gb|ABA94769.1|retrotransposon protein, putative, Ty3-gypsy subclass [Oryza sativa Japonica Group]	GO:0004190, GO:0008270, GO:0046872, GO:0006508, GO:0015074, GO:0003676
lcl|ORF1_AYJT01000533.1_68_616	182	223.787	1.49264E-64	gi|284434610|gb|ADB85337.1|putative retrotransposon protein [Phyllostachys edulis]	GO:0015074, GO:0003676
lcl|ORF1_AYJT01000533.1_68_616	182	219.164	1.83396E-64	gi|116317769|emb|CAH65748.1|OSIGBa0102B11.2 [Oryza sativa Indica Group]	GO:0015074, GO:0003676
lcl|ORF1_AYJT01000533.1_68_616	182	223.787	2.63192E-64	gi|46391139|gb|AAS90666.1|putative polyprotein [Oryza sativa Japonica Group]	GO:0004190, GO:0008270, GO:0046872, GO:0006508, GO:0015074, GO:0003676
lcl|ORF1_AYJT01000533.1_68_616	182	223.402	3.68929E-64	gi|116310101|emb|CAH67121.1|H0502G05.12 [Oryza sativa Indica Group]	GO:0004190, GO:0008270, GO:0046872, GO:0006508, GO:0015074, GO:0003676
lcl|ORF1_AYJT01000533.1_68_616	182	220.705	4.005E-64	gi|32489221|emb|CAE03840.1|OSJNBb0013J13.17 [Oryza sativa Japonica Group]	GO:0003676
lcl|ORF1_AYJT01000533.1_68_616	182	223.016	4.60173E-64	gi|21740440|emb|CAD41625.1|OSJNBa0091D06.10 [Oryza sativa Japonica Group]	GO:0004190, GO:0008270, GO:0046872, GO:0005739, GO:0006508, GO:0015074, GO:0003676
lcl|ORF1_AYJT01000533.1_68_616	182	223.016	4.72537E-64	gi|38567868|emb|CAE03019.3|OSJNBa0091D06.9 [Oryza sativa Japonica Group]	GO:0008270, GO:0046872, GO:0015074, GO:0003676
lcl|ORF1_AYJT01000539.1_603_148	151	203.756	1.68453E-58	gi|147819561|emb|CAN76565.1|hypothetical protein VITISV_010942 [Vitis vinifera]	GO:0008270, GO:0015074, GO:0003676
lcl|ORF1_AYJT01000539.1_603_148	151	180.644	8.80444E-50	gi|147804664|emb|CAN66637.1|hypothetical protein VITISV_011340 [Vitis vinifera]	GO:0008270, GO:0046872, GO:0015074, GO:0003676
lcl|ORF1_AYJT01000546.1_1179_607	190	242.662	3.65441E-78	gi|15724009|gb|AAL06413.1|AF378049_1reverse transcriptase, partial [Pisum sativum]	GO:0003964, GO:0006278
lcl|ORF1_AYJT01000551.1_622_2	207	210.69	2.25664E-65	gi|124365531|gb|ABN09765.1|CENP-B protein [Medicago truncatula]	GO:0003676
lcl|ORF1_AYJT01000551.1_622_2	207	176.792	1.22444E-49	gi|124365557|gb|ABN09791.1|CENP-B protein; Homeodomain-like [Medicago truncatula]	GO:0003677, GO:0003676
lcl|ORF1_AYJT01000553.1_3729_2545	394	290.812	1.13097E-84	gi|332322132|emb|CCA66040.1|hypothetical protein [Beta vulgaris subsp. vulgaris]	GO:0003676
lcl|ORF1_AYJT01000553.1_3729_2545	394	280.026	8.07732E-82	gi|595839072|ref|XP_007207773.1|hypothetical protein PRUPE_ppa026368mg, partial [Prunus persica]	GO:0003676
lcl|ORF1_AYJT01000557.1_613_1359	248	369.392	2.84953E-115	gi|113622864|dbj|BAF22809.1|Os08g0125300 [Oryza sativa Japonica Group]	GO:0008270, GO:0046872, GO:0015074, GO:0003676
lcl|ORF1_AYJT01000557.1_613_1359	248	369.007	3.91102E-115	gi|218201855|gb|EEC84282.1|hypothetical protein OsI_30754 [Oryza sativa Indica Group]	GO:0008270, GO:0046872, GO:0015074, GO:0003676
lcl|ORF1_AYJT01000557.1_613_1359	248	368.622	4.74133E-115	gi|108706239|gb|ABF94034.1|retrotransposon protein, putative, unclassified [Oryza sativa Japonica Group]	GO:0008270, GO:0046872, GO:0015074, GO:0003676
lcl|ORF1_AYJT01000557.1_613_1359	248	318.931	2.50256E-97	gi|108708653|gb|ABF96448.1|retrotransposon protein, putative, Ty1-copia subclass [Oryza sativa Japonica Group]	GO:0008270, GO:0015074, GO:0003676
lcl|ORF1_AYJT01000557.1_613_1359	248	278.485	4.76485E-83	gi|110289052|gb|ABB47537.2|retrotransposon protein, putative, unclassified [Oryza sativa Japonica Group]	GO:0008270, GO:0046872, GO:0015074, GO:0003676
lcl|ORF1_AYJT01000559.1_8339_6906	477	318.546	1.09083E-100	gi|778729259|ref|XP_011659558.1|PREDICTED: nuclear pore complex protein NUP50A [Cucumis sativus]	GO:0046907, GO:0005643
lcl|ORF1_AYJT01000559.1_8339_6906	477	310.071	3.17258E-97	gi|224058811|ref|XP_002299634.1|Ran-binding protein 1 domain-containing [Populus trichocarpa]	GO:0046907, GO:0046827, GO:0005829, GO:0070412, GO:0005643, GO:0008536, GO:0005634
lcl|ORF1_AYJT01000559.1_8339_6906	477	304.294	2.07813E-95	gi|568822284|ref|XP_006465564.1|PREDICTED: nuclear pore complex protein NUP50A [Citrus sinensis]	GO:0046907, GO:0005643
lcl|ORF1_AYJT01000559.1_8339_6906	477	300.827	4.28704E-94	gi|567868865|ref|XP_006427054.1|hypothetical protein CICLE_v10025626mg [Citrus clementina]	GO:0046907, GO:0005643
lcl|ORF1_AYJT01000585.1_2004_1393	203	234.187	2.83882E-70	gi|674230346|gb|KFK24131.1|hypothetical protein AALP_AAs45400U000100, partial [Arabis alpina]	GO:0090502, GO:0004523, GO:0003676
lcl|ORF1_AYJT01000594.1_1933_2451	172	68.9366	1.47048E-10	gi|1044545104|ref|XP_017438654.1|PREDICTED: enolase [Vigna angularis]	GO:0000287, GO:0004634, GO:0006096, GO:0000015
lcl|ORF1_AYJT01000594.1_1933_2451	172	68.5514	1.61023E-10	gi|3023685|sp|Q43321.1|ENO_ALNGLRecName: Full=Enolase; AltName: Full=2-phospho-D-glycerate hydro-lyase; AltName: Full=2-phosphoglycerate dehydratase	GO:0004634, GO:0000287, GO:0005737, GO:0046872, GO:0006096, GO:0016829, GO:0000015
lcl|ORF1_AYJT01000594.1_1933_2451	172	67.781	2.18053E-10	gi|763740333|gb|KJB07832.1|hypothetical protein B456_001G046400 [Gossypium raimondii]	GO:0000287, GO:0004634, GO:0006096, GO:0000015
lcl|ORF1_AYJT01000594.1_1933_2451	172	68.1662	2.7219E-10	gi|356530953|ref|XP_003534043.1|PREDICTED: enolase [Glycine max]	GO:0004634, GO:0000287, GO:0006096, GO:0016829, GO:0000015
lcl|ORF1_AYJT01000594.1_1933_2451	172	67.0106	3.27651E-10	gi|388511343|gb|AFK43733.1|unknown [Medicago truncatula]	GO:0004634, GO:0000287, GO:0006096, GO:0000015
lcl|ORF1_AYJT01000594.1_1933_2451	172	67.3958	3.88501E-10	gi|802769579|ref|XP_012090397.1|PREDICTED: enolase [Jatropha curcas]	GO:0004634, GO:0000287, GO:0006096, GO:0000015
lcl|ORF2_AYJT01000594.1_2857_3342	161	130.183	3.57416E-34	gi|527189126|gb|EPS60909.1|enolase, partial [Genlisea aurea]	GO:0000287, GO:0004634, GO:0006096, GO:0000015
lcl|ORF2_AYJT01000594.1_2857_3342	161	127.102	1.13644E-33	gi|739048942|gb|AJA76626.1|LOS2, partial [Cardamine impatiens]	GO:0000287, GO:0004634, GO:0006096, GO:0000015
lcl|ORF1_AYJT01000630.1_1669_3570	633	489.574	2.59167E-163	gi|971557038|ref|XP_015165832.1|PREDICTED: pentatricopeptide repeat-containing protein At3g02650, mitochondrial isoform X1 [Solanum tuberosum]	GO:0016817
lcl|ORF1_AYJT01000699.1_2037_1558	159	134.035	7.32319E-37	gi|848882806|ref|XP_012841727.1|PREDICTED: trafficking protein particle complex subunit 3-like [Erythranthe guttata]	GO:0005737, GO:0006888
lcl|ORF1_AYJT01000699.1_2037_1558	159	133.65	9.92694E-37	gi|902197766|gb|KNA13516.1|hypothetical protein SOVF_116200 [Spinacia oleracea]	GO:0005737, GO:0006888
lcl|ORF1_AYJT01000699.1_2037_1558	159	132.88	2.44564E-36	gi|976912593|gb|KVH99070.1|NO signaling/Golgi transport ligand-binding domain-containing protein [Cynara cardunculus var. scolymus]	GO:0005737, GO:0006888
lcl|ORF1_AYJT01000699.1_2037_1558	159	132.494	3.174E-36	gi|661890299|emb|CDP05796.1|unnamed protein product [Coffea canephora]	GO:0005737, GO:0006888
lcl|ORF1_AYJT01000699.1_2037_1558	159	132.494	3.2437E-36	gi|225461038|ref|XP_002281399.1|PREDICTED: trafficking protein particle complex subunit 3 [Vitis vinifera]	GO:0005737, GO:0006888
lcl|ORF2_AYJT01000719.1_5266_6021	251	182.57	1.09635E-52	gi|224070839|ref|XP_002303258.1|aspartate-glutamate racemase family protein [Populus trichocarpa]	GO:0008152, GO:0016855, GO:0009252, GO:0047661, GO:0009507, GO:0036361, GO:0006807
lcl|ORF2_AYJT01000719.1_5266_6021	251	176.792	1.0614E-50	gi|848907472|ref|XP_012852851.1|PREDICTED: uncharacterized protein LOC105972438 [Erythranthe guttata]	GO:0008152, GO:0016855, GO:0036361, GO:0006807
lcl|ORF2_AYJT01000719.1_5266_6021	251	174.481	8.93712E-50	gi|595939138|ref|XP_007215724.1|hypothetical protein PRUPE_ppa008989mg [Prunus persica]	GO:0008152, GO:0016855, GO:0009507, GO:0006807, GO:0036361
lcl|ORF2_AYJT01000719.1_5266_6021	251	174.481	1.80369E-49	gi|147819141|emb|CAN68957.1|hypothetical protein VITISV_015733 [Vitis vinifera]	GO:0016855, GO:0008152, GO:0036361, GO:0006807
lcl|ORF4_AYJT01000726.1_4238_4723	161	157.147	1.70872E-41	gi|147826444|emb|CAN71093.1|hypothetical protein VITISV_000384 [Vitis vinifera]	GO:0090502, GO:0015074, GO:0004523, GO:0003676
lcl|ORF1_AYJT01000739.1_5674_4664	336	406.371	2.561E-133	gi|147773529|emb|CAN62870.1|hypothetical protein VITISV_015928 [Vitis vinifera]	GO:0008270, GO:0015074, GO:0003676
lcl|ORF1_AYJT01000739.1_5674_4664	336	355.91	2.0663E-110	gi|147772634|emb|CAN69408.1|hypothetical protein VITISV_014748 [Vitis vinifera]	GO:0015074, GO:0003676
lcl|ORF1_AYJT01000746.1_1549_3639	696	435.261	1.78573E-132	gi|848890062|ref|XP_012845178.1|PREDICTED: protein transport protein SEC16B homolog [Erythranthe guttata]	GO:0048208, GO:0000139
lcl|ORF1_AYJT01000746.1_1549_3639	696	306.605	3.07307E-86	gi|565384873|ref|XP_006358346.1|PREDICTED: protein transport protein SEC16B homolog [Solanum tuberosum]	GO:0048208, GO:0000139
lcl|ORF2_AYJT01000746.1_8327_8923	198	122.479	9.45974E-29	gi|595856847|ref|XP_007210432.1|hypothetical protein PRUPE_ppa000272mg [Prunus persica]	GO:0048208, GO:0000139
lcl|ORF2_AYJT01000746.1_8327_8923	198	120.553	3.99576E-28	gi|734408829|gb|KHN34936.1|Protein transport protein Sec16B [Glycine soja]	GO:0004326, GO:0048208, GO:0000139, GO:0016874, GO:0046901
lcl|ORF1_AYJT01000770.1_2476_2988	170	132.109	1.38262E-32	gi|147784677|emb|CAN63777.1|hypothetical protein VITISV_043745 [Vitis vinifera]	GO:0008270, GO:0046872, GO:0015074, GO:0003676
lcl|ORF1_AYJT01000770.1_2476_2988	170	131.724	1.53914E-32	gi|147854125|emb|CAN81294.1|hypothetical protein VITISV_003263 [Vitis vinifera]	GO:0015074, GO:0003676
lcl|ORF1_AYJT01000770.1_2476_2988	170	131.339	3.00363E-32	gi|147784422|emb|CAN74951.1|hypothetical protein VITISV_030567, partial [Vitis vinifera]	GO:0008270, GO:0046872, GO:0015074, GO:0003676
lcl|ORF1_AYJT01000770.1_2476_2988	170	129.028	1.70918E-31	gi|147774114|emb|CAN62871.1|hypothetical protein VITISV_015208 [Vitis vinifera]	GO:0015074, GO:0003676
lcl|ORF1_AYJT01000770.1_2476_2988	170	127.872	2.14981E-31	gi|147834417|emb|CAN74302.1|hypothetical protein VITISV_031363 [Vitis vinifera]	GO:0015074, GO:0003676
lcl|ORF2_AYJT01000792.1_3148_2690	152	93.5893	2.31551E-21	gi|604335788|gb|EYU39676.1|hypothetical protein MIMGU_mgv1a021328mg [Erythranthe guttata]	GO:0016020, GO:0016021
lcl|ORF1_AYJT01000798.1_488_979	163	231.876	5.47095E-73	gi|147790928|emb|CAN68261.1|hypothetical protein VITISV_004267 [Vitis vinifera]	GO:0015074, GO:0003676
lcl|ORF1_AYJT01000798.1_488_979	163	227.254	6.50631E-72	gi|147807800|emb|CAN71056.1|hypothetical protein VITISV_016917 [Vitis vinifera]	GO:0015074, GO:0003676
lcl|ORF1_AYJT01000800.1_10378_9551	275	446.432	1.1016E-154	gi|527203311|gb|EPS69810.1|hypothetical protein M569_04953, partial [Genlisea aurea]	GO:0006418, GO:0004832, GO:0000166, GO:0006438, GO:0005737, GO:0004812, GO:0005524
lcl|ORF1_AYJT01000800.1_10378_9551	275	459.914	5.62699E-152	gi|604334445|gb|EYU38529.1|hypothetical protein MIMGU_mgv1a018431mg [Erythranthe guttata]	GO:0006418, GO:0004832, GO:0000166, GO:0006438, GO:0005737, GO:0004812, GO:0006450, GO:0002161, GO:0016874, GO:0006412, GO:0005524
lcl|ORF1_AYJT01000800.1_10378_9551	275	441.81	5.76106E-145	gi|604329067|gb|EYU34435.1|hypothetical protein MIMGU_mgv1a000591mg [Erythranthe guttata]	GO:0006418, GO:0004832, GO:0000166, GO:0005737, GO:0006438, GO:0004812, GO:0006450, GO:0002161, GO:0016874, GO:0006412, GO:0005524
lcl|ORF1_AYJT01000811.1_2772_3227	151	81.2629	3.95619E-15	gi|473961364|gb|EMS51120.1|CBL-interacting protein kinase 31 [Triticum urartu]	GO:0000166, GO:0007165, GO:0016310, GO:0016740, GO:0004672, GO:0016301, GO:0004674, GO:0005524, GO:0006468
lcl|ORF1_AYJT01000811.1_2772_3227	151	81.2629	3.98185E-15	gi|342365847|gb|AEL30380.1|hypothetical protein 205D04_20 [Arachis hypogaea]	GO:0008270, GO:0046872, GO:0015074, GO:0003676
lcl|ORF1_AYJT01000814.1_2982_3470	162	172.17	6.67132E-47	gi|18542179|gb|AAL75488.1|AF466202_14putative pol protein, partial [Zea mays]	GO:0015074, GO:0003676
lcl|ORF1_AYJT01000814.1_2982_3470	162	172.94	6.91133E-47	gi|23928439|gb|AAN40025.1|putative gag-pol polyprotein [Zea mays]	GO:0008270, GO:0046872, GO:0015074, GO:0003676
lcl|ORF1_AYJT01000814.1_2982_3470	162	172.17	1.31445E-46	gi|23928449|gb|AAN40035.1|putative gag-pol polyprotein [Zea mays]	GO:0008270, GO:0046872, GO:0015074, GO:0003676
lcl|ORF1_AYJT01000814.1_2982_3470	162	171.4	1.80309E-46	gi|4416302|gb|AAD20307.1|copia-type pol polyprotein [Zea mays]	GO:0015074, GO:0003676
lcl|ORF1_AYJT01000814.1_2982_3470	162	171.4	1.92979E-46	gi|99866706|gb|ABF67921.1|Ji1 putative pol protein [Zea mays]	GO:0015074, GO:0003676
lcl|ORF1_AYJT01000814.1_2982_3470	162	170.629	3.63119E-46	gi|18568272|gb|AAL76004.1|AF466646_12putative gag-pol polyprotein [Zea mays]	GO:0008270, GO:0046872, GO:0016020, GO:0016021, GO:0015074, GO:0003676
lcl|ORF1_AYJT01000814.1_2982_3470	162	170.629	3.89484E-46	gi|99866734|gb|ABF67947.1|Opie2 pol protein [Zea mays]	GO:0015074, GO:0003676
lcl|ORF1_AYJT01000814.1_2982_3470	162	170.629	3.93282E-46	gi|338808425|gb|AEJ07927.1|Opie2 pol protein [Zea mays subsp. mexicana]	GO:0015074, GO:0003676
lcl|ORF2_AYJT01000814.1_1715_2569	284	246.899	3.71654E-75	gi|508727785|gb|EOY19682.1|Uncharacterized protein TCM_044860 [Theobroma cacao]	GO:0015074, GO:0003676
lcl|ORF1_AYJT01000829.1_2065_1610	151	107.842	1.85198E-24	gi|508710479|gb|EOY02376.1|LINE-type retrotransposon LIb DNA, Insertion at the S11 site-like protein [Theobroma cacao]	GO:0090502, GO:0004523, GO:0003676
lcl|ORF1_AYJT01000901.1_919_1611	230	171.785	4.7373E-46	gi|147839762|emb|CAN70466.1|hypothetical protein VITISV_019286 [Vitis vinifera]	GO:0015074, GO:0003676
lcl|ORF1_AYJT01000901.1_919_1611	230	171.014	3.28846E-45	gi|38346561|emb|CAE03782.2|OSJNBa0063G07.6 [Oryza sativa Japonica Group]	GO:0008270, GO:0046872, GO:0015074, GO:0003676
lcl|ORF1_AYJT01000901.1_919_1611	230	171.014	3.48438E-45	gi|116309492|emb|CAH66560.1|OSIGBa0113K06.6 [Oryza sativa Indica Group]	GO:0008270, GO:0015074, GO:0003676
lcl|ORF1_AYJT01000901.1_919_1611	230	169.859	5.71162E-45	gi|147799348|emb|CAN74718.1|hypothetical protein VITISV_006955 [Vitis vinifera]	GO:0015074, GO:0003676
lcl|ORF2_AYJT01000901.1_1550_2386	278	110.923	1.45509E-24	gi|147836203|emb|CAN73172.1|hypothetical protein VITISV_007716 [Vitis vinifera]	GO:0015074, GO:0003676
lcl|ORF1_AYJT01000921.1_586_2	195	115.931	1.67487E-26	gi|147815925|emb|CAN77149.1|hypothetical protein VITISV_019364 [Vitis vinifera]	GO:0008270, GO:0015074, GO:0003676
lcl|ORF1_AYJT01000921.1_586_2	195	107.457	1.34388E-23	gi|299474487|gb|ADJ18449.1|gag/pol protein, partial [Bryonia dioica]	GO:0008270, GO:0046872, GO:0015074, GO:0003676
lcl|ORF1_AYJT01000921.1_586_2	195	93.5893	7.62791E-19	gi|147792513|emb|CAN65627.1|hypothetical protein VITISV_032735 [Vitis vinifera]	GO:0008270, GO:0015074, GO:0003676
lcl|ORF1_AYJT01000921.1_586_2	195	82.0333	6.77825E-15	gi|703069075|ref|XP_010088408.1|Retrovirus-related Pol polyprotein from transposon TNT 1-94 [Morus notabilis]	GO:0008270, GO:0003676	EXB35423.1, XP_010088408.1
lcl|ORF1_AYJT01000921.1_586_2	195	80.1073	4.51199E-14	gi|37991882|gb|AAR06328.1|putative polyprotein [Oryza sativa Japonica Group]	GO:0008270, GO:0015074, GO:0003676
lcl|ORF1_AYJT01000921.1_586_2	195	79.7221	5.0676E-14	gi|108709598|gb|ABF97393.1|retrotransposon protein, putative, Ty1-copia subclass [Oryza sativa Japonica Group]	GO:0008270, GO:0015074, GO:0003676
lcl|ORF1_AYJT01000921.1_586_2	195	79.337	7.52488E-14	gi|56382058|gb|AAV85747.1|Integrase core domain, putative [Oryza sativa Japonica Group]	GO:0008270, GO:0015074, GO:0003676
lcl|ORF1_AYJT01000944.1_14_718	235	326.25	1.95121E-106	gi|848858146|ref|XP_012830005.1|PREDICTED: sorting nexin 2B-like [Erythranthe guttata]	GO:0035091
lcl|ORF1_AYJT01000954.1_1663_2196	177	78.5666	9.23489E-14	gi|508778596|gb|EOY25852.1|Non-LTR retroelement reverse transcriptase [Theobroma cacao]	GO:0003964, GO:0090502, GO:0006278, GO:0004523, GO:0003676
lcl|ORF1_AYJT01000954.1_1663_2196	177	73.559	3.69764E-12	gi|508706118|gb|EOX98014.1|Ribonuclease H protein [Theobroma cacao]	GO:0090502, GO:0004523, GO:0003676
lcl|ORF1_AYJT01000954.1_1663_2196	177	70.4774	3.64018E-11	gi|508710472|gb|EOY02369.1|Kinase superfamily protein isoform 5 [Theobroma cacao]	GO:0090502, GO:0016310, GO:0004672, GO:0016301, GO:0005524, GO:0004523, GO:0003676, GO:0006468
lcl|ORF1_AYJT01000954.1_1663_2196	177	70.0922	5.19099E-11	gi|508776951|gb|EOY24207.1|Non-LTR retroelement reverse transcriptase [Theobroma cacao]	GO:0003964, GO:0090502, GO:0006278, GO:0004523, GO:0003676
lcl|ORF1_AYJT01000954.1_1663_2196	177	70.0922	6.39213E-11	gi|508710468|gb|EOY02365.1|Kinase superfamily protein isoform 1 [Theobroma cacao]	GO:0090502, GO:0016310, GO:0004672, GO:0016301, GO:0005524, GO:0004523, GO:0003676, GO:0006468
lcl|ORF1_AYJT01000954.1_1663_2196	177	68.9366	1.49901E-10	gi|508777083|gb|EOY24339.1|RNA-directed DNA polymerase (Reverse transcriptase), Polynucleotidyl transferase, Ribonuclease H fold-like protein [Theobroma cacao]	GO:0003964, GO:0090502, GO:0006278, GO:0016740, GO:0004523, GO:0003676
lcl|ORF1_AYJT01000954.1_1663_2196	177	68.9366	1.56532E-10	gi|508778561|gb|EOY25817.1|Non-LTR retroelement reverse transcriptase [Theobroma cacao]	GO:0003964, GO:0090502, GO:0006278, GO:0004523, GO:0003676
lcl|ORF2_AYJT01000992.1_1956_1312	214	102.064	5.93448E-22	gi|527203477|gb|EPS69927.1|hypothetical protein M569_04832, partial [Genlisea aurea]	GO:0005669, GO:0046982, GO:0006352
lcl|ORF3_AYJT01000992.1_4964_3900	354	54.6842	1.08961E-4	gi|661884732|emb|CDP11601.1|unnamed protein product [Coffea canephora]	GO:0005669, GO:0046982, GO:0006352
lcl|ORF1_AYJT01000994.1_4597_5082	161	222.631	1.33168E-70	gi|508702196|gb|EOX94092.1|Gag protease polyprotein [Theobroma cacao]	GO:0008233, GO:0006508, GO:0015074, GO:0003676
lcl|ORF1_AYJT01000994.1_4597_5082	161	219.55	5.45386E-68	gi|147820307|emb|CAN71472.1|hypothetical protein VITISV_040055 [Vitis vinifera]	GO:0015074, GO:0003676
lcl|ORF1_AYJT01000994.1_4597_5082	161	215.312	2.97105E-66	gi|147805757|emb|CAN64875.1|hypothetical protein VITISV_019676 [Vitis vinifera]	GO:0015074, GO:0003676
lcl|ORF2_AYJT01001000.1_5272_5865	197	103.605	3.11311E-22	gi|147815925|emb|CAN77149.1|hypothetical protein VITISV_019364 [Vitis vinifera]	GO:0008270, GO:0015074, GO:0003676
lcl|ORF1_AYJT01001004.1_627_1316	229	311.997	3.21007E-101	gi|77552419|gb|ABA95216.1|retrotransposon protein, putative, Ty3-gypsy subclass [Oryza sativa Japonica Group]	GO:0003676
lcl|ORF1_AYJT01001004.1_627_1316	229	322.398	3.96701E-100	gi|284434610|gb|ADB85337.1|putative retrotransposon protein [Phyllostachys edulis]	GO:0015074, GO:0003676
lcl|ORF1_AYJT01001004.1_627_1316	229	305.834	3.19802E-99	gi|77555577|gb|ABA98373.1|retrotransposon protein, putative, Ty3-gypsy subclass [Oryza sativa Japonica Group]	GO:0003676
lcl|ORF1_AYJT01001004.1_627_1316	229	313.923	2.42173E-98	gi|32489221|emb|CAE03840.1|OSJNBb0013J13.17 [Oryza sativa Japonica Group]	GO:0003676
lcl|ORF1_AYJT01001004.1_627_1316	229	313.153	4.22192E-98	gi|90265159|emb|CAH67785.1|H0201G08.12 [Oryza sativa Indica Group]	GO:0004190, GO:0008270, GO:0006508, GO:0003676
lcl|ORF1_AYJT01001004.1_627_1316	229	293.508	1.97109E-97	gi|4512242|dbj|BAA75236.1|polyprotein, partial [Nicotiana tabacum]	GO:0003676
lcl|ORF1_AYJT01001009.1_336_824	163	102.064	8.57331E-25	gi|703074464|ref|XP_010089825.1|hypothetical protein L484_022341 [Morus notabilis]	GO:0003676	EXB38441.1, XP_010089825.1
lcl|ORF1_AYJT01001009.1_336_824	163	94.7449	6.93284E-21	gi|703153191|ref|XP_010110617.1|hypothetical protein L484_000603 [Morus notabilis]	GO:0003676	XP_010110617.1, EXC27156.1
lcl|ORF1_AYJT01001011.1_1278_799	159	94.7449	1.24E-19	gi|799238093|gb|KJZ68283.1|hypothetical protein HIM_12328 [Hirsutella minnesotensis 3608]	GO:0015074, GO:0003676
lcl|ORF1_AYJT01001011.1_1278_799	159	93.5893	2.87035E-19	gi|147852199|emb|CAN80145.1|hypothetical protein VITISV_015720 [Vitis vinifera]	GO:0015074, GO:0003676
lcl|ORF1_AYJT01001037.1_10358_9624	244	184.496	2.37093E-50	gi|661897961|emb|CDO97928.1|unnamed protein product [Coffea canephora]	GO:0004672, GO:0005524, GO:0006468
lcl|ORF1_AYJT01001037.1_10358_9624	244	182.57	6.02202E-50	gi|944073124|gb|KQK08608.1|hypothetical protein BRADI_2g42830 [Brachypodium distachyon]	GO:0004672, GO:0005524, GO:0006468
lcl|ORF1_AYJT01001037.1_10358_9624	244	180.644	1.00917E-49	gi|920701153|gb|KOM44378.1|hypothetical protein LR48_Vigan05g198300 [Vigna angularis]	GO:0004672, GO:0005524, GO:0006468
lcl|ORF1_AYJT01001037.1_10358_9624	244	178.718	1.24294E-49	gi|641846424|gb|KDO65308.1|hypothetical protein CISIN_1g004395mg [Citrus sinensis]	GO:0004672, GO:0005524, GO:0006468
lcl|ORF1_AYJT01001037.1_10358_9624	244	181.03	1.52763E-49	gi|944073126|gb|KQK08610.1|hypothetical protein BRADI_2g42830 [Brachypodium distachyon]	GO:0004672, GO:0005524, GO:0006468
lcl|ORF1_AYJT01001037.1_10358_9624	244	179.489	1.98076E-49	gi|604319458|gb|EYU30650.1|hypothetical protein MIMGU_mgv1a003884mg [Erythranthe guttata]	GO:0004672, GO:0005524, GO:0006468
lcl|ORF1_AYJT01001037.1_10358_9624	244	182.185	2.07773E-49	gi|326516192|dbj|BAJ88119.1|predicted protein [Hordeum vulgare subsp. vulgare]	GO:0004672, GO:0005524, GO:0006468
lcl|ORF1_AYJT01001037.1_10358_9624	244	182.185	2.30984E-49	gi|357135430|ref|XP_003569312.1|PREDICTED: inactive protein kinase SELMODRAFT_444075-like [Brachypodium distachyon]	GO:0004672, GO:0005524, GO:0006468
lcl|ORF1_AYJT01001043.1_5070_5525	151	223.016	1.05847E-69	gi|527207413|gb|EPS72697.1|hypothetical protein M569_02057, partial [Genlisea aurea]	GO:0016491, GO:0055114
lcl|ORF1_AYJT01001043.1_5070_5525	151	221.861	3.0576E-69	gi|661896750|emb|CDO99939.1|unnamed protein product [Coffea canephora]	GO:0016491, GO:0055114
lcl|ORF1_AYJT01001043.1_5070_5525	151	216.083	5.47763E-67	gi|848925780|ref|XP_012858764.1|PREDICTED: apoptosis-inducing factor homolog A-like [Erythranthe guttata]	GO:0016491, GO:0055114
lcl|ORF1_AYJT01001045.1_5518_4940	192	133.265	1.15719E-34	gi|565400316|ref|XP_006365676.1|PREDICTED: basic leucine zipper 6 [Solanum tuberosum]	GO:0003700, GO:0006355, GO:0043565
lcl|ORF1_AYJT01001056.1_3968_3432	178	211.075	2.29903E-64	gi|848918757|ref|XP_012856557.1|PREDICTED: ethylene-responsive transcription factor RAP2-12-like [Erythranthe guttata]	GO:0003677, GO:0003700, GO:0006351, GO:0006355, GO:0005634
lcl|ORF1_AYJT01001056.1_3968_3432	178	172.94	2.07489E-49	gi|590621272|ref|XP_007024747.1|PREDICTED: ethylene-responsive transcription factor RAP2-12 [Theobroma cacao]	GO:0003677, GO:0003700, GO:0006351, GO:0006355, GO:0005634
lcl|ORF1_AYJT01001056.1_3968_3432	178	171.4	6.77934E-49	gi|629090174|gb|KCW56427.1|hypothetical protein EUGRSUZ_I02155, partial [Eucalyptus grandis]	GO:0003677, GO:0003700, GO:0006351, GO:0006355, GO:0005634
lcl|ORF1_AYJT01001056.1_3968_3432	178	159.458	2.39116E-45	gi|3264767|gb|AAC24587.1|AP2 domain containing protein, partial [Prunus armeniaca]	GO:0003677, GO:0003700, GO:0006351, GO:0006355, GO:0005634
lcl|ORF1_AYJT01001057.1_14928_15737	269	247.284	3.77169E-71	gi|566161300|ref|XP_002303331.2|hypothetical protein POPTR_0003s06990g [Populus trichocarpa]	GO:0016307, GO:0046872, GO:0046488, GO:0046854, GO:0005524
lcl|ORF2_AYJT01001057.1_21984_22490	168	165.622	1.39532E-49	gi|529164808|gb|AGS58192.1|hypothetical protein, partial [Actinidia chinensis]	GO:0016307, GO:0046488, GO:0046854
lcl|ORF2_AYJT01001057.1_21984_22490	168	162.155	3.6153E-48	gi|529164812|gb|AGS58194.1|hypothetical protein, partial [Actinidia chinensis]	GO:0016307, GO:0046488, GO:0046854
lcl|ORF2_AYJT01001057.1_21984_22490	168	157.918	1.94456E-46	gi|529164810|gb|AGS58193.1|hypothetical protein, partial [Actinidia chinensis]	GO:0016307, GO:0046488, GO:0046854
lcl|ORF5_AYJT01001057.1_20311_21858	515	608.601	0.0	gi|604347759|gb|EYU45914.1|hypothetical protein MIMGU_mgv1a000120mg [Erythranthe guttata]	GO:0016307, GO:0046872, GO:0046488, GO:0046854, GO:0005524
lcl|ORF5_AYJT01001057.1_20311_21858	515	565.844	0.0	gi|604301691|gb|EYU21277.1|hypothetical protein MIMGU_mgv1a000104mg [Erythranthe guttata]	GO:0016307, GO:0046872, GO:0046488, GO:0046854, GO:0005524
lcl|ORF5_AYJT01001057.1_20311_21858	515	545.428	7.95009E-174	gi|147793048|emb|CAN62134.1|hypothetical protein VITISV_043718 [Vitis vinifera]	GO:0016307, GO:0046872, GO:0046488, GO:0046854, GO:0005524
lcl|ORF7_AYJT01001057.1_30780_30313	155	176.407	2.93221E-50	gi|37953301|gb|AAR05449.1|alanine aminotransferase [Capsicum annuum]	GO:0030170, GO:0009058, GO:0003824, GO:0008483, GO:0016740
lcl|ORF7_AYJT01001057.1_30780_30313	155	174.866	1.09134E-49	gi|966798794|gb|ALT55641.1|alanine aminotransferase family protein [Populus simonii x Populus nigra]	GO:0030170, GO:0009058, GO:0003824, GO:0008483, GO:0004021, GO:0016740
lcl|ORF7_AYJT01001057.1_30780_30313	155	173.326	4.08191E-49	gi|604347761|gb|EYU45916.1|hypothetical protein MIMGU_mgv1a005454mg [Erythranthe guttata]	GO:0030170, GO:0003824, GO:0009058
lcl|ORF7_AYJT01001057.1_30780_30313	155	162.54	2.9152E-48	gi|763751081|gb|KJB18469.1|hypothetical protein B456_003G054500, partial [Gossypium raimondii]	GO:0030170, GO:0003824, GO:0009058
lcl|ORF7_AYJT01001057.1_30780_30313	155	170.244	2.95316E-48	gi|641834780|gb|KDO53768.1|hypothetical protein CISIN_1g009517mg [Citrus sinensis]	GO:0030170, GO:0003824, GO:0009058
lcl|ORF1_AYJT01001058.1_3365_2682	227	382.104	5.17341E-128	gi|848847864|ref|XP_012832728.1|PREDICTED: pectinesterase 3-like [Erythranthe guttata]	GO:0004857, GO:0005618, GO:0043086, GO:0045330, GO:0016020, GO:0016021, GO:0030599, GO:0045490, GO:0042545, GO:0016787
lcl|ORF1_AYJT01001058.1_3365_2682	227	377.481	2.13815E-126	gi|604301685|gb|EYU21271.1|hypothetical protein MIMGU_mgv1a022830mg [Erythranthe guttata]	GO:0004857, GO:0005618, GO:0043086, GO:0016020, GO:0045330, GO:0016021, GO:0030599, GO:0045490, GO:0042545, GO:0016787
lcl|ORF1_AYJT01001058.1_3365_2682	227	357.836	2.08623E-123	gi|527188510|gb|EPS60557.1|pectinesterase, partial [Genlisea aurea]	GO:0005618, GO:0045330, GO:0030599, GO:0042545, GO:0045490, GO:0016787
lcl|ORF1_AYJT01001065.1_10420_8228	730	950.273	0.0	gi|661875675|emb|CDP19953.1|unnamed protein product [Coffea canephora]	GO:0008270
lcl|ORF1_AYJT01001071.1_9231_8779	150	100.523	7.92745E-22	gi|147839067|emb|CAN59772.1|hypothetical protein VITISV_029147 [Vitis vinifera]	GO:0008270
lcl|ORF1_AYJT01001076.1_6167_6679	170	93.9745	2.26325E-19	gi|658384688|gb|AID60103.1|hypothetical protein [Brassica napus]	GO:0090502, GO:0004523, GO:0003676
lcl|ORF1_AYJT01001076.1_6167_6679	170	88.9669	1.60635E-17	gi|508778596|gb|EOY25852.1|Non-LTR retroelement reverse transcriptase [Theobroma cacao]	GO:0003964, GO:0090502, GO:0006278, GO:0004523, GO:0003676
lcl|ORF1_AYJT01001076.1_6167_6679	170	88.1965	2.56441E-17	gi|508777083|gb|EOY24339.1|RNA-directed DNA polymerase (Reverse transcriptase), Polynucleotidyl transferase, Ribonuclease H fold-like protein [Theobroma cacao]	GO:0003964, GO:0090502, GO:0006278, GO:0016740, GO:0004523, GO:0003676
lcl|ORF1_AYJT01001076.1_6167_6679	170	85.8853	1.87768E-16	gi|508778561|gb|EOY25817.1|Non-LTR retroelement reverse transcriptase [Theobroma cacao]	GO:0003964, GO:0090502, GO:0006278, GO:0004523, GO:0003676
lcl|ORF1_AYJT01001085.1_124_663	180	155.992	1.01462E-40	gi|62734649|gb|AAX96758.1|hAT family dimerisation domain, putative [Oryza sativa Japonica Group]	GO:0000981, GO:0003677, GO:0005737, GO:0046983, GO:0005654, GO:0006357, GO:0003676
lcl|ORF1_AYJT01001085.1_124_663	180	155.992	1.03295E-40	gi|222615792|gb|EEE51924.1|hypothetical protein OsJ_33534 [Oryza sativa Japonica Group]	GO:0046983, GO:0003676
lcl|ORF1_AYJT01001085.1_124_663	180	154.836	2.577E-40	gi|62734648|gb|AAX96757.1|hAT family dimerisation domain, putative [Oryza sativa Japonica Group]	GO:0003677, GO:0000981, GO:0005737, GO:0046983, GO:0016020, GO:0016021, GO:0005654, GO:0006357, GO:0003676
lcl|ORF1_AYJT01001087.1_11288_14290	1000	1598.95	0.0	gi|848886937|ref|XP_012843709.1|PREDICTED: protein QUIRKY-like [Erythranthe guttata]	GO:0016020, GO:0016021
lcl|ORF1_AYJT01001087.1_11288_14290	1000	1536.55	0.0	gi|661887703|emb|CDP08834.1|unnamed protein product [Coffea canephora]	GO:0016020, GO:0016021
lcl|ORF1_AYJT01001087.1_11288_14290	1000	1516.9	0.0	gi|255541548|ref|XP_002511838.1|PREDICTED: protein QUIRKY [Ricinus communis]	GO:0016020, GO:0016021
lcl|ORF1_AYJT01001087.1_11288_14290	1000	1513.05	0.0	gi|848879594|ref|XP_012840189.1|PREDICTED: protein QUIRKY-like [Erythranthe guttata]	GO:0016020, GO:0016021
lcl|ORF1_AYJT01001087.1_11288_14290	1000	1505.73	0.0	gi|802695545|ref|XP_012083417.1|PREDICTED: multiple C2 and transmembrane domain-containing protein 1-like [Jatropha curcas]	GO:0016020, GO:0016021
lcl|ORF2_AYJT01001087.1_4869_4285	194	76.2554	7.3654E-13	gi|595857878|ref|XP_007210633.1|hypothetical protein PRUPE_ppa019746mg, partial [Prunus persica]	GO:0008270
lcl|ORF2_AYJT01001087.1_4869_4285	194	76.2554	8.25179E-13	gi|596023908|ref|XP_007219133.1|hypothetical protein PRUPE_ppa015900mg [Prunus persica]	GO:0008270, GO:0003676
lcl|ORF2_AYJT01001087.1_4869_4285	194	76.2554	8.5258E-13	gi|596261628|ref|XP_007224920.1|hypothetical protein PRUPE_ppa021780mg [Prunus persica]	GO:0008270
lcl|ORF2_AYJT01001087.1_4869_4285	194	75.8702	1.24871E-12	gi|595913581|ref|XP_007214591.1|hypothetical protein PRUPE_ppa024587mg [Prunus persica]	GO:0008270
lcl|ORF1_AYJT01001094.1_3151_3663	170	212.231	1.12633E-66	gi|604320125|gb|EYU31248.1|hypothetical protein MIMGU_mgv11b020412mg, partial [Erythranthe guttata]	GO:0003824
lcl|ORF1_AYJT01001094.1_3151_3663	170	211.846	1.515E-66	gi|848888500|ref|XP_012844443.1|PREDICTED: uncharacterized protein LOC105964482 [Erythranthe guttata]	GO:0003824
lcl|ORF1_AYJT01001094.1_3151_3663	170	182.956	2.47089E-55	gi|703139313|ref|XP_010106950.1|Arginine decarboxylase [Morus notabilis]	GO:0003824	EXC12832.1, XP_010106950.1
lcl|ORF1_AYJT01001094.1_3151_3663	170	188.734	1.63467E-54	gi|947075721|gb|KRH24561.1|hypothetical protein GLYMA_12G049000 [Glycine max]	GO:0003824
lcl|ORF1_AYJT01001094.1_3151_3663	170	188.734	2.45691E-54	gi|571492099|ref|XP_006592126.1|PREDICTED: arginine decarboxylase-like isoform X3 [Glycine max]	GO:0003824
lcl|ORF1_AYJT01001095.1_3147_2605	180	246.899	1.45769E-78	gi|848903416|ref|XP_012851494.1|PREDICTED: vignain-like [Erythranthe guttata]	GO:0008233, GO:0006508, GO:0008234, GO:0016787
lcl|ORF1_AYJT01001095.1_3147_2605	180	239.58	1.29519E-75	gi|848916225|ref|XP_012855726.1|PREDICTED: vignain-like [Erythranthe guttata]	GO:0008233, GO:0006508, GO:0008234, GO:0016787
lcl|ORF1_AYJT01001095.1_3147_2605	180	231.106	2.24379E-72	gi|565369635|ref|XP_006351440.1|PREDICTED: vignain-like [Solanum tuberosum]	GO:0008233, GO:0006508, GO:0008234, GO:0016787
lcl|ORF1_AYJT01001095.1_3147_2605	180	229.18	1.16827E-71	gi|1050193293|ref|NP_001316891.1|KDEL-tailed cysteine endopeptidase CysEP precursor [Solanum lycopersicum]	GO:0005615, GO:0008233, GO:0006508, GO:0004197, GO:0008234, GO:0051603, GO:0005764, GO:0016787	NP_001316891.1
lcl|ORF1_AYJT01001095.1_3147_2605	180	229.18	1.22011E-71	gi|157093728|gb|ABV22590.1|KDEL-tailed cysteine endopeptidase [Solanum lycopersicum]	GO:0008233, GO:0006508, GO:0008234, GO:0016787	ABV22590.1
lcl|ORF1_AYJT01001096.1_1952_3523	523	789.26	0.0	gi|604302675|gb|EYU22232.1|hypothetical protein MIMGU_mgv1a002671mg [Erythranthe guttata]	GO:0043531, GO:0006952
lcl|ORF1_AYJT01001096.1_1952_3523	523	682.174	0.0	gi|604301580|gb|EYU21175.1|hypothetical protein MIMGU_mgv1a021134mg [Erythranthe guttata]	GO:0043531, GO:0006952
lcl|ORF1_AYJT01001096.1_1952_3523	523	666.766	0.0	gi|848908496|ref|XP_012853200.1|PREDICTED: disease resistance RPP8-like protein 3 [Erythranthe guttata]	GO:0043531, GO:0006952
lcl|ORF1_AYJT01001097.1_2967_4052	361	296.59	9.35343E-93	gi|604302671|gb|EYU22228.1|hypothetical protein MIMGU_mgv1a004136mg [Erythranthe guttata]	GO:0004672, GO:0004674, GO:0005524, GO:0006468
lcl|ORF1_AYJT01001097.1_2967_4052	361	297.36	3.11776E-90	gi|604302670|gb|EYU22227.1|hypothetical protein MIMGU_mgv1a024435mg [Erythranthe guttata]	GO:0004672, GO:0004674, GO:0005524, GO:0006468
lcl|ORF1_AYJT01001097.1_2967_4052	361	293.123	8.03458E-89	gi|604302669|gb|EYU22226.1|hypothetical protein MIMGU_mgv1a022870mg, partial [Erythranthe guttata]	GO:0004672, GO:0004674, GO:0005524, GO:0006468
lcl|ORF1_AYJT01001097.1_2967_4052	361	289.656	1.30918E-87	gi|604302674|gb|EYU22231.1|hypothetical protein MIMGU_mgv1a022345mg, partial [Erythranthe guttata]	GO:0004672, GO:0004674, GO:0005524, GO:0006468
lcl|ORF2_AYJT01001097.1_481_2	160	52.373	5.07254E-5	gi|848866378|ref|XP_012833863.1|PREDICTED: putative disease resistance RPP13-like protein 3 [Erythranthe guttata]	GO:0043531, GO:0006952
lcl|ORF2_AYJT01001097.1_481_2	160	49.6766	4.25998E-4	gi|870860306|gb|KMT11659.1|hypothetical protein BVRB_5g105990 [Beta vulgaris subsp. vulgaris]	GO:0043531, GO:0006952
lcl|ORF3_AYJT01001101.1_3880_4785	301	127.872	2.1623E-29	gi|731351448|ref|XP_010687042.1|PREDICTED: 30-kDa cleavage and polyadenylation specificity factor 30 [Beta vulgaris subsp. vulgaris]	GO:0003723, GO:0046872
lcl|ORF3_AYJT01001101.1_3880_4785	301	125.176	1.60912E-28	gi|848858578|ref|XP_012830213.1|PREDICTED: 30-kDa cleavage and polyadenylation specificity factor 30 [Erythranthe guttata]	GO:0003723, GO:0046872
lcl|ORF3_AYJT01001101.1_3880_4785	301	117.857	5.11184E-26	gi|802620603|ref|XP_012075636.1|PREDICTED: 30-kDa cleavage and polyadenylation specificity factor 30 isoform X1 [Jatropha curcas]	GO:0003723, GO:0046872
lcl|ORF3_AYJT01001101.1_3880_4785	301	117.472	7.06098E-26	gi|225444019|ref|XP_002281594.1|PREDICTED: 30-kDa cleavage and polyadenylation specificity factor 30 [Vitis vinifera]	GO:0003723, GO:0046872
lcl|ORF3_AYJT01001101.1_3880_4785	301	117.087	1.05847E-25	gi|985434104|ref|XP_015382577.1|PREDICTED: 30-kDa cleavage and polyadenylation specificity factor 30 [Citrus sinensis]	GO:0003723, GO:0046872
lcl|ORF1_AYJT01001102.1_1311_1895	194	87.0409	6.81674E-18	gi|848859975|ref|XP_012830849.1|PREDICTED: uncharacterized protein LOC105951916 [Erythranthe guttata]	GO:0016020, GO:0016021
lcl|ORF2_AYJT01001126.1_3519_4025	168	110.923	1.56942E-27	gi|870838433|gb|KMS94635.1|hypothetical protein BVRB_016780 [Beta vulgaris subsp. vulgaris]	GO:0003676
lcl|ORF2_AYJT01001162.1_1131_1	377	207.223	4.41411E-56	gi|147810948|emb|CAN70013.1|hypothetical protein VITISV_017116 [Vitis vinifera]	GO:0008270, GO:0015074, GO:0003676
lcl|ORF2_AYJT01001162.1_1131_1	377	180.644	1.46567E-46	gi|38344889|emb|CAD41912.2|OSJNBa0033G05.13 [Oryza sativa Japonica Group]	GO:0015074, GO:0003676
lcl|ORF1_AYJT01001172.1_950_351	199	176.022	7.8595E-49	gi|147834417|emb|CAN74302.1|hypothetical protein VITISV_031363 [Vitis vinifera]	GO:0015074, GO:0003676
lcl|ORF1_AYJT01001172.1_950_351	199	179.104	1.11468E-48	gi|147784677|emb|CAN63777.1|hypothetical protein VITISV_043745 [Vitis vinifera]	GO:0008270, GO:0046872, GO:0015074, GO:0003676
lcl|ORF1_AYJT01001172.1_950_351	199	179.104	1.60432E-48	gi|147784422|emb|CAN74951.1|hypothetical protein VITISV_030567, partial [Vitis vinifera]	GO:0008270, GO:0046872, GO:0015074, GO:0003676
lcl|ORF1_AYJT01001172.1_950_351	199	179.104	1.93253E-48	gi|147789763|emb|CAN76317.1|hypothetical protein VITISV_012360 [Vitis vinifera]	GO:0008270, GO:0046872, GO:0015074, GO:0003676
lcl|ORF1_AYJT01001191.1_7838_7380	152	126.331	7.52556E-31	gi|255554026|ref|XP_002518053.1|PREDICTED: methyltransferase-like protein 13 isoform X1 [Ricinus communis]	GO:0008152, GO:0016740, GO:0008168, GO:0032259
lcl|ORF1_AYJT01001191.1_7838_7380	152	123.25	3.35864E-30	gi|527198278|gb|EPS66487.1|hypothetical protein M569_08289, partial [Genlisea aurea]	GO:0008152, GO:0008168, GO:0032259
lcl|ORF1_AYJT01001191.1_7838_7380	152	123.635	6.44912E-30	gi|848885421|ref|XP_012842959.1|PREDICTED: methyltransferase-like protein 13 [Erythranthe guttata]	GO:0008152, GO:0008168, GO:0032259
lcl|ORF1_AYJT01001191.1_7838_7380	152	116.701	1.73976E-29	gi|902152285|gb|KNA05602.1|hypothetical protein SOVF_188840, partial [Spinacia oleracea]	GO:0008152, GO:0008168, GO:0032259
lcl|ORF1_AYJT01001193.1_4126_4614	162	294.664	4.46905E-99	gi|848885410|ref|XP_012842954.1|PREDICTED: alkaline ceramidase 3-like [Erythranthe guttata]	GO:0016811, GO:0016020, GO:0016021, GO:0006672
lcl|ORF1_AYJT01001193.1_4126_4614	162	291.967	5.02902E-98	gi|566164128|ref|XP_006383825.1|acyl-CoA independent ceramide synthase family protein [Populus trichocarpa]	GO:0016811, GO:0016020, GO:0016021, GO:0006672
lcl|ORF1_AYJT01001193.1_4126_4614	162	289.271	4.63811E-97	gi|823235485|ref|XP_012450382.1|PREDICTED: alkaline ceramidase 3 [Gossypium raimondii]	GO:0016811, GO:0016020, GO:0016021, GO:0006672
lcl|ORF1_AYJT01001193.1_4126_4614	162	288.886	8.36345E-97	gi|565390439|ref|XP_006360945.1|PREDICTED: alkaline ceramidase 3-like [Solanum tuberosum]	GO:0016811, GO:0016020, GO:0016021, GO:0006672
lcl|ORF4_AYJT01001218.1_4157_3114	347	234.187	1.0866E-71	gi|848887382|ref|XP_012843926.1|PREDICTED: zinc finger protein ZAT1-like [Erythranthe guttata]	GO:0046872
lcl|ORF4_AYJT01001218.1_4157_3114	347	220.705	3.46319E-66	gi|823208012|ref|XP_012437509.1|PREDICTED: zinc finger protein ZAT9-like [Gossypium raimondii]	GO:0046872
lcl|ORF4_AYJT01001218.1_4157_3114	347	217.238	3.94762E-65	gi|2346986|dbj|BAA21927.1|ZPT3-3 [Petunia x hybrida]	GO:0046872
lcl|ORF1_AYJT01001248.1_3726_4268	180	211.846	2.47929E-61	gi|848860980|ref|XP_012831317.1|PREDICTED: glutamate receptor 2.2-like [Erythranthe guttata]	GO:0035235, GO:0016020, GO:0016021, GO:0004970, GO:0006810, GO:0006811
lcl|ORF1_AYJT01001248.1_3726_4268	180	197.593	1.45577E-55	gi|661893118|emb|CDP02927.1|unnamed protein product [Coffea canephora]	GO:0035235, GO:0016020, GO:0016021, GO:0004970, GO:0006810, GO:0006811
lcl|ORF1_AYJT01001248.1_3726_4268	180	194.897	3.8156E-55	gi|604343562|gb|EYU42451.1|hypothetical protein MIMGU_mgv1a025421mg, partial [Erythranthe guttata]	GO:0035235, GO:0016020, GO:0016021, GO:0004970, GO:0006810, GO:0006811
lcl|ORF1_AYJT01001248.1_3726_4268	180	191.43	2.13685E-53	gi|661893121|emb|CDP02930.1|unnamed protein product [Coffea canephora]	GO:0035235, GO:0016020, GO:0016021, GO:0004970, GO:0006810, GO:0006811
lcl|ORF1_AYJT01001248.1_3726_4268	180	187.963	5.56276E-52	gi|661893119|emb|CDP02928.1|unnamed protein product [Coffea canephora]	GO:0035235, GO:0016020, GO:0016021, GO:0004970, GO:0006810, GO:0006811
lcl|ORF2_AYJT01001248.1_4258_4839	193	247.669	1.68525E-74	gi|848860980|ref|XP_012831317.1|PREDICTED: glutamate receptor 2.2-like [Erythranthe guttata]	GO:0035235, GO:0016020, GO:0016021, GO:0004970, GO:0006810, GO:0006811
lcl|ORF2_AYJT01001248.1_4258_4839	193	243.432	3.27592E-73	gi|604343562|gb|EYU42451.1|hypothetical protein MIMGU_mgv1a025421mg, partial [Erythranthe guttata]	GO:0035235, GO:0016020, GO:0016021, GO:0004970, GO:0006810, GO:0006811
lcl|ORF2_AYJT01001248.1_4258_4839	193	207.223	1.04379E-58	gi|661893118|emb|CDP02927.1|unnamed protein product [Coffea canephora]	GO:0035235, GO:0016020, GO:0016021, GO:0004970, GO:0006810, GO:0006811
lcl|ORF1_AYJT01001262.1_3786_4790	334	239.965	1.97384E-69	gi|604305177|gb|EYU24356.1|hypothetical protein MIMGU_mgv1a022056mg [Erythranthe guttata]	GO:0043531, GO:0006952
lcl|ORF1_AYJT01001262.1_3786_4790	334	231.106	1.33658E-65	gi|604317634|gb|EYU29513.1|hypothetical protein MIMGU_mgv1a025475mg [Erythranthe guttata]	GO:0043531, GO:0006952
lcl|ORF1_AYJT01001262.1_3786_4790	334	225.713	2.01977E-64	gi|604297448|gb|EYU17661.1|hypothetical protein MIMGU_mgv1a025742mg, partial [Erythranthe guttata]	GO:0043531
lcl|ORF1_AYJT01001262.1_3786_4790	334	225.713	5.48927E-64	gi|604318412|gb|EYU29922.1|hypothetical protein MIMGU_mgv1a0259201mg, partial [Erythranthe guttata]	GO:0043531
lcl|ORF1_AYJT01001262.1_3786_4790	334	224.172	4.53387E-63	gi|604304171|gb|EYU23504.1|hypothetical protein MIMGU_mgv1a021434mg [Erythranthe guttata]	GO:0043531, GO:0006952
lcl|ORF1_AYJT01001276.1_4544_3996	182	117.472	1.7228E-27	gi|604341706|gb|EYU40941.1|hypothetical protein MIMGU_mgv1a003399mg [Erythranthe guttata]	GO:0016020, GO:0016021
lcl|ORF1_AYJT01001276.1_4544_3996	182	108.997	2.23915E-24	gi|567900596|ref|XP_006442786.1|hypothetical protein CICLE_v10019435mg [Citrus clementina]	GO:0016020, GO:0016021
lcl|ORF1_AYJT01001287.1_1714_1154	186	196.052	1.04371E-54	gi|604319976|gb|EYU31140.1|hypothetical protein MIMGU_mgv1a000697mg [Erythranthe guttata]	GO:0000166, GO:0003777, GO:0008017, GO:0005524, GO:0007018
lcl|ORF1_AYJT01001287.1_1714_1154	186	188.734	1.08645E-54	gi|527194666|gb|EPS64209.1|hypothetical protein M569_10571, partial [Genlisea aurea]	GO:0003777, GO:0000166, GO:0008017, GO:0005874, GO:0005524, GO:0007018
lcl|ORF1_AYJT01001287.1_1714_1154	186	193.741	3.53147E-54	gi|604304824|gb|EYU24075.1|hypothetical protein MIMGU_mgv1a001308mg [Erythranthe guttata]	GO:0003777, GO:0000166, GO:0008017, GO:0005874, GO:0005524, GO:0007018
lcl|ORF1_AYJT01001287.1_1714_1154	186	193.356	1.02574E-53	gi|565347376|ref|XP_006340707.1|PREDICTED: kinesin-like protein NACK1 [Solanum tuberosum]	GO:0003777, GO:0000166, GO:0008017, GO:0005524, GO:0007018
lcl|ORF1_AYJT01001287.1_1714_1154	186	192.971	1.09998E-53	gi|460373316|ref|XP_004232466.1|PREDICTED: kinesin-like protein KIN-7F [Solanum lycopersicum]	GO:0003777, GO:0000166, GO:0008017, GO:0005871, GO:0005524, GO:0007018, GO:0016887
lcl|ORF1_AYJT01001375.1_5893_5438	151	224.557	9.57667E-71	gi|302141891|emb|CBI19094.3|unnamed protein product, partial [Vitis vinifera]	GO:0016020, GO:0016021
lcl|ORF2_AYJT01001375.1_5365_4814	183	281.567	1.07013E-92	gi|302141891|emb|CBI19094.3|unnamed protein product, partial [Vitis vinifera]	GO:0016020, GO:0016021
lcl|ORF2_AYJT01001375.1_5365_4814	183	273.092	6.90778E-91	gi|643723125|gb|KDP32730.1|hypothetical protein JCGZ_12022 [Jatropha curcas]	GO:0016020, GO:0016021
lcl|ORF1_AYJT01001379.1_1250_570	226	343.969	2.32989E-110	gi|32129325|gb|AAP73852.1|putative gag-pol polyprotein [Oryza sativa Japonica Group]	GO:0015074, GO:0003676
lcl|ORF3_AYJT01001407.1_5501_4992	169	154.066	1.2164E-41	gi|4185311|gb|AAD09018.1|polyprotein [Zea mays]	GO:0015074, GO:0003676
lcl|ORF3_AYJT01001407.1_5501_4992	169	157.918	1.29401E-41	gi|17082479|gb|AAL35396.1|Opie2a pol [Zea mays]	GO:0015074, GO:0003676
lcl|ORF3_AYJT01001407.1_5501_4992	169	156.377	4.34092E-41	gi|99866734|gb|ABF67947.1|Opie2 pol protein [Zea mays]	GO:0015074, GO:0003676
lcl|ORF3_AYJT01001407.1_5501_4992	169	156.377	4.87574E-41	gi|338808425|gb|AEJ07927.1|Opie2 pol protein [Zea mays subsp. mexicana]	GO:0015074, GO:0003676
lcl|ORF1_AYJT01001418.1_432_1007	191	234.572	6.98536E-69	gi|604348368|gb|EYU46523.1|hypothetical protein MIMGU_mgv1a024497mg, partial [Erythranthe guttata]	GO:0004722, GO:0003824, GO:0006470, GO:0004672, GO:0005524, GO:0006468
lcl|ORF1_AYJT01001418.1_432_1007	191	186.422	2.34521E-51	gi|527207368|gb|EPS72665.1|hypothetical protein M569_02089, partial [Genlisea aurea]	GO:0004722, GO:0003824, GO:0006470, GO:0004672, GO:0005524, GO:0006468
lcl|ORF1_AYJT01001418.1_432_1007	191	165.236	9.9362E-44	gi|976906961|gb|KVH94358.1|Protein kinase, catalytic domain-containing protein [Cynara cardunculus var. scolymus]	GO:0004722, GO:0003824, GO:0006470, GO:0016310, GO:0004672, GO:0016301, GO:0005524, GO:0006468
lcl|ORF1_AYJT01001418.1_432_1007	191	163.31	3.48616E-43	gi|734368643|gb|KHN18856.1|Putative inactive protein kinase, partial [Glycine soja]	GO:0004722, GO:0003824, GO:0006470, GO:0016310, GO:0004672, GO:0016301, GO:0016787, GO:0005524, GO:0004721, GO:0006468
lcl|ORF1_AYJT01001421.1_1229_615	204	182.956	4.52086E-50	gi|147853799|emb|CAN81715.1|hypothetical protein VITISV_032902 [Vitis vinifera]	GO:0015074, GO:0003676
lcl|ORF1_AYJT01001421.1_1229_615	204	182.185	5.58693E-50	gi|147792972|emb|CAN73101.1|hypothetical protein VITISV_042890 [Vitis vinifera]	GO:0015074, GO:0003676
lcl|ORF1_AYJT01001421.1_1229_615	204	182.956	9.13673E-50	gi|147768083|emb|CAN60609.1|hypothetical protein VITISV_036599 [Vitis vinifera]	GO:0015074, GO:0003676
lcl|ORF1_AYJT01001421.1_1229_615	204	182.956	9.47086E-50	gi|147778833|emb|CAN64827.1|hypothetical protein VITISV_030308 [Vitis vinifera]	GO:0015074, GO:0003676
lcl|ORF1_AYJT01001421.1_1229_615	204	182.956	9.5601E-50	gi|147770065|emb|CAN65410.1|hypothetical protein VITISV_040416 [Vitis vinifera]	GO:0008270, GO:0004559, GO:0003824, GO:0015074, GO:0006013, GO:0015923, GO:0030246, GO:0004553, GO:0005975, GO:0003676
lcl|ORF1_AYJT01001421.1_1229_615	204	182.57	1.17166E-49	gi|147818978|emb|CAN67119.1|hypothetical protein VITISV_017483 [Vitis vinifera]	GO:0015074, GO:0003676
lcl|ORF1_AYJT01001421.1_1229_615	204	182.185	1.59783E-49	gi|147779017|emb|CAN62535.1|hypothetical protein VITISV_041880 [Vitis vinifera]	GO:0015074, GO:0003676
lcl|ORF1_AYJT01001421.1_1229_615	204	182.185	1.79579E-49	gi|147866085|emb|CAN84135.1|hypothetical protein VITISV_000113 [Vitis vinifera]	GO:0015074, GO:0003676
lcl|ORF1_AYJT01001421.1_1229_615	204	181.8	2.11839E-49	gi|147843218|emb|CAN80547.1|hypothetical protein VITISV_010898 [Vitis vinifera]	GO:0015074, GO:0003676
lcl|ORF1_AYJT01001421.1_1229_615	204	177.563	2.82683E-49	gi|147809876|emb|CAN73763.1|hypothetical protein VITISV_031179 [Vitis vinifera]	GO:0003676
lcl|ORF2_AYJT01001421.1_1084_2	361	221.861	2.4008E-62	gi|147792972|emb|CAN73101.1|hypothetical protein VITISV_042890 [Vitis vinifera]	GO:0015074, GO:0003676
lcl|ORF2_AYJT01001421.1_1084_2	361	222.246	3.85044E-62	gi|147767923|emb|CAN73399.1|hypothetical protein VITISV_006541 [Vitis vinifera]	GO:0015074, GO:0003676
lcl|ORF2_AYJT01001421.1_1084_2	361	216.468	1.88453E-61	gi|508708047|gb|EOX99943.1|Cysteine-rich RLK (RECEPTOR-like protein kinase) 8 [Theobroma cacao]	GO:0016310, GO:0016301
lcl|ORF2_AYJT01001421.1_1084_2	361	222.631	2.68773E-61	gi|147807416|emb|CAN70756.1|hypothetical protein VITISV_014702 [Vitis vinifera]	GO:0003676
lcl|ORF2_AYJT01001421.1_1084_2	361	222.246	3.28721E-61	gi|147840237|emb|CAN70689.1|hypothetical protein VITISV_012155 [Vitis vinifera]	GO:0015074, GO:0003676
lcl|ORF2_AYJT01001421.1_1084_2	361	219.164	3.85019E-61	gi|920687009|gb|KOM30992.1|hypothetical protein LR48_Vigan01g054700 [Vigna angularis]	GO:0003676
lcl|ORF1_AYJT01001443.1_2078_1488	196	166.392	5.91214E-46	gi|604299928|gb|EYU19771.1|hypothetical protein MIMGU_mgv1a006153mg [Erythranthe guttata]	GO:0005524, GO:0003676
lcl|ORF1_AYJT01001443.1_2078_1488	196	144.436	2.68548E-38	gi|848872273|ref|XP_012836700.1|PREDICTED: ATP-dependent RNA helicase DBP3-like [Erythranthe guttata]	GO:0005524, GO:0003676
lcl|ORF1_AYJT01001443.1_2078_1488	196	125.946	7.5134E-31	gi|703151689|ref|XP_010110186.1|putative ATP-dependent RNA helicase ddx5 [Morus notabilis]	GO:0004386, GO:0005524, GO:0003676	XP_010110186.1, EXC25424.1
lcl|ORF1_AYJT01001459.1_3557_4087	176	63.1586	1.01418E-8	gi|604305421|gb|EYU24565.1|hypothetical protein MIMGU_mgv1a008731mg [Erythranthe guttata]	GO:0043161, GO:0006289, GO:0003684, GO:0005634
lcl|ORF1_AYJT01001459.1_3557_4087	176	63.1586	1.08227E-8	gi|848907355|ref|XP_012852812.1|PREDICTED: ubiquitin receptor RAD23b [Erythranthe guttata]	GO:0043161, GO:0006289, GO:0003684, GO:0005634
lcl|ORF1_AYJT01001459.1_3557_4087	176	55.0694	6.67384E-6	gi|527207613|gb|EPS72838.1|hypothetical protein M569_01918, partial [Genlisea aurea]	GO:0043161, GO:0006289, GO:0003684, GO:0005634
lcl|ORF3_AYJT01001459.1_506_0	169	127.872	1.67651E-33	gi|15230560|ref|NP_187872.1|FASCICLIN-like arabinogalactan protein 14 precursor [Arabidopsis thaliana]	GO:0003674, GO:0031225, GO:0005886	ABE65936.1, NP_187872.1, AEE75229.1, BAB02409.1, AAG51033.1, Q9LTW9.1
lcl|ORF3_AYJT01001459.1_506_0	169	128.642	2.94498E-33	gi|147791361|emb|CAN66163.1|hypothetical protein VITISV_008126 [Vitis vinifera]	GO:0016020, GO:0016021
lcl|ORF2_AYJT01001463.1_1072_1857	261	287.345	2.91074E-91	gi|848907299|ref|XP_012852796.1|PREDICTED: probable folate-biopterin transporter 3 [Erythranthe guttata]	GO:0016020, GO:0016021, GO:0006810
lcl|ORF1_AYJT01001464.1_3236_3715	159	100.908	7.26709E-22	gi|527192855|gb|EPS63110.1|hypothetical protein M569_11676, partial [Genlisea aurea]	GO:0003712, GO:0031047, GO:0016442, GO:0035194, GO:1903506
lcl|ORF1_AYJT01001464.1_3236_3715	159	98.2117	6.58961E-21	gi|661898316|emb|CDO98283.1|unnamed protein product [Coffea canephora]	GO:0003712, GO:0031047, GO:0016442, GO:0035194, GO:1903506
lcl|ORF1_AYJT01001464.1_3236_3715	159	95.5153	5.41828E-20	gi|695064866|ref|XP_009421003.1|PREDICTED: staphylococcal nuclease domain-containing protein 1 isoform X1 [Musa acuminata subsp. malaccensis]	GO:0003712, GO:0031047, GO:0016442, GO:0035194, GO:1903506
lcl|ORF2_AYJT01001464.1_5723_6241	172	238.424	3.08531E-70	gi|848907037|ref|XP_012852711.1|PREDICTED: staphylococcal nuclease domain-containing protein 1 [Erythranthe guttata]	GO:0003712, GO:0031047, GO:0016442, GO:0035194, GO:1903506
lcl|ORF2_AYJT01001464.1_5723_6241	172	220.705	8.10553E-64	gi|661898316|emb|CDO98283.1|unnamed protein product [Coffea canephora]	GO:0003712, GO:0031047, GO:0016442, GO:0035194, GO:1903506
lcl|ORF1_AYJT01001465.1_714_1370	218	66.6254	7.39767E-10	gi|629122531|gb|KCW87021.1|hypothetical protein EUGRSUZ_B03571 [Eucalyptus grandis]	GO:0016020, GO:0016021
lcl|ORF2_AYJT01001465.1_1730_549	393	514.998	7.40995E-178	gi|661898318|emb|CDO98285.1|unnamed protein product [Coffea canephora]	GO:0016020, GO:0005509, GO:0016021, GO:0005783, GO:0051082, GO:0006457
lcl|ORF1_AYJT01001466.1_3533_2814	239	258.455	2.6034E-80	gi|848918847|ref|XP_012856588.1|PREDICTED: calcium-binding mitochondrial carrier protein SCaMC-1-B-like [Erythranthe guttata]	GO:0055085, GO:0016020, GO:0005509, GO:0016021, GO:0006810
lcl|ORF1_AYJT01001466.1_3533_2814	239	244.973	4.14484E-75	gi|661898323|emb|CDO98290.1|unnamed protein product [Coffea canephora]	GO:0055085, GO:0016020, GO:0005509, GO:0016021, GO:0006810
lcl|ORF1_AYJT01001466.1_3533_2814	239	244.202	7.01706E-75	gi|527185910|gb|EPS59119.1|hypothetical protein M569_15688 [Genlisea aurea]	GO:0055085, GO:0016020, GO:0016021, GO:0005509, GO:0006810
lcl|ORF1_AYJT01001466.1_3533_2814	239	242.662	2.70725E-74	gi|460380213|ref|XP_004235852.1|PREDICTED: calcium-binding mitochondrial carrier protein SCaMC-1-like [Solanum lycopersicum]	GO:0055085, GO:0003735, GO:0016020, GO:0016021, GO:0005509, GO:0006810, GO:0006412
lcl|ORF2_AYJT01001466.1_1475_735	246	392.119	1.5404E-132	gi|848918847|ref|XP_012856588.1|PREDICTED: calcium-binding mitochondrial carrier protein SCaMC-1-B-like [Erythranthe guttata]	GO:0055085, GO:0016020, GO:0005509, GO:0016021, GO:0006810
lcl|ORF2_AYJT01001466.1_1475_735	246	386.726	1.84731E-130	gi|661898323|emb|CDO98290.1|unnamed protein product [Coffea canephora]	GO:0055085, GO:0016020, GO:0005509, GO:0016021, GO:0006810
lcl|ORF2_AYJT01001466.1_1475_735	246	381.333	9.33086E-129	gi|548847125|gb|ERN06329.1|hypothetical protein AMTR_s00016p00237360 [Amborella trichopoda]	GO:0055085, GO:0016020, GO:0005509, GO:0016021, GO:0006810
lcl|ORF2_AYJT01001467.1_2327_1170	385	698.353	0.0	gi|676403099|gb|AIM41269.1|chloroplast ATP-dependent Clp protease chaperone protein [Nicotiana benthamiana]	GO:0000166, GO:0008233, GO:0006508, GO:0005524, GO:0019538
lcl|ORF2_AYJT01001467.1_2327_1170	385	697.967	0.0	gi|676403097|gb|AIM41268.1|chloroplast ATP-dependent Clp protease chaperone protein [Nicotiana benthamiana]	GO:0000166, GO:0008233, GO:0006508, GO:0019538, GO:0005524
lcl|ORF1_AYJT01001469.1_2017_1343	224	258.84	5.56472E-82	gi|604305372|gb|EYU24516.1|hypothetical protein MIMGU_mgv1a0010411mg, partial [Erythranthe guttata]	GO:0000166, GO:0019538, GO:0005524
lcl|ORF1_AYJT01001469.1_2017_1343	224	248.44	9.95182E-81	gi|527192856|gb|EPS63111.1|hypothetical protein M569_11677, partial [Genlisea aurea]	GO:0019538
lcl|ORF1_AYJT01001469.1_2017_1343	224	258.455	4.18371E-77	gi|848917998|ref|XP_012856314.1|PREDICTED: ATP-dependent Clp protease ATP-binding subunit clpA homolog CD4B, chloroplastic-like [Erythranthe guttata]	GO:0000166, GO:0005524, GO:0019538
lcl|ORF1_AYJT01001469.1_2017_1343	224	250.366	3.77727E-74	gi|661898343|emb|CDO98310.1|unnamed protein product [Coffea canephora]	GO:0000166, GO:0005524, GO:0019538
lcl|ORF1_AYJT01001469.1_2017_1343	224	244.588	7.02494E-72	gi|565359707|ref|XP_006346636.1|PREDICTED: ATP-dependent Clp protease ATP-binding subunit ClpA homolog CD4B, chloroplastic [Solanum tuberosum]	GO:0000166, GO:0019538, GO:0005524
lcl|ORF1_AYJT01001487.1_5_478	158	81.2629	4.67005E-15	gi|147815925|emb|CAN77149.1|hypothetical protein VITISV_019364 [Vitis vinifera]	GO:0008270, GO:0015074, GO:0003676
lcl|ORF1_AYJT01001487.1_5_478	158	78.5666	5.14362E-14	gi|299474487|gb|ADJ18449.1|gag/pol protein, partial [Bryonia dioica]	GO:0008270, GO:0046872, GO:0015074, GO:0003676
lcl|ORF1_AYJT01001487.1_5_478	158	64.3142	2.94914E-9	gi|703153188|ref|XP_010110616.1|Retrovirus-related Pol polyprotein from transposon TNT 1-94 [Morus notabilis]	GO:0008270, GO:0003676	EXC27155.1, XP_010110616.1
lcl|ORF1_AYJT01001498.1_36_611	191	262.692	3.49241E-84	gi|661890658|emb|CDP06155.1|unnamed protein product [Coffea canephora]	GO:0006629, GO:0016787
lcl|ORF1_AYJT01001499.1_2466_1528	312	423.32	1.58431E-139	gi|225446819|ref|XP_002279329.1|PREDICTED: conserved oligomeric Golgi complex subunit 5 [Vitis vinifera]	GO:0017119, GO:0006891
lcl|ORF1_AYJT01001499.1_2466_1528	312	423.32	2.5034E-139	gi|641832871|gb|KDO51896.1|hypothetical protein CISIN_1g003157mg [Citrus sinensis]	GO:0017119, GO:0006891
lcl|ORF1_AYJT01001499.1_2466_1528	312	420.624	3.10023E-138	gi|565388484|ref|XP_006360007.1|PREDICTED: conserved oligomeric Golgi complex subunit 5 [Solanum tuberosum]	GO:0017119, GO:0006891, GO:0005829
lcl|ORF2_AYJT01001504.1_2418_1906	170	119.013	5.20215E-28	gi|86371679|gb|ABC94893.1|polyprotein [Oryza australiensis]	GO:0004190, GO:0008270, GO:0046872, GO:0006508, GO:0015074, GO:0003676
lcl|ORF2_AYJT01001504.1_2418_1906	170	118.627	7.47197E-28	gi|77552274|gb|ABA95071.1|retrotransposon protein, putative, Ty3-gypsy subclass [Oryza sativa Japonica Group]	GO:0015074, GO:0003676
lcl|ORF2_AYJT01001504.1_2418_1906	170	117.857	1.60216E-27	gi|77554720|gb|ABA97516.1|retrotransposon protein, putative, Ty3-gypsy subclass [Oryza sativa Japonica Group]	GO:0008270, GO:0046872, GO:0015074, GO:0003676
lcl|ORF2_AYJT01001504.1_2418_1906	170	116.316	4.39044E-27	gi|53981359|gb|AAV24913.1|putative polyprotein [Oryza sativa Japonica Group]	GO:0008270, GO:0046872, GO:0015074, GO:0003676
lcl|ORF2_AYJT01001504.1_2418_1906	170	116.316	5.72559E-27	gi|57863933|gb|AAS90689.2|putative polyprotein [Oryza sativa Japonica Group]	GO:0004190, GO:0008270, GO:0046872, GO:0006508, GO:0015074, GO:0003676
lcl|ORF2_AYJT01001504.1_2418_1906	170	115.931	6.86988E-27	gi|77554637|gb|ABA97433.1|retrotransposon protein, putative, Ty3-gypsy subclass [Oryza sativa Japonica Group]	GO:0004190, GO:0008270, GO:0046872, GO:0006508, GO:0015074, GO:0003676
lcl|ORF2_AYJT01001504.1_2418_1906	170	115.931	7.07357E-27	gi|31432176|gb|AAP53838.1|retrotransposon protein, putative, Ty3-gypsy subclass [Oryza sativa Japonica Group]	GO:0008270, GO:0046872, GO:0015074, GO:0003676
lcl|ORF2_AYJT01001504.1_2418_1906	170	115.931	7.09325E-27	gi|77554722|gb|ABA97518.1|retrotransposon protein, putative, Ty3-gypsy subclass [Oryza sativa Japonica Group]	GO:0004190, GO:0006508, GO:0015074, GO:0003676
lcl|ORF2_AYJT01001508.1_988_500	162	66.2402	8.50338E-10	gi|147845547|emb|CAN78493.1|hypothetical protein VITISV_037041 [Vitis vinifera]	GO:0015074, GO:0003676
lcl|ORF2_AYJT01001513.1_8197_7724	157	199.134	1.27414E-62	gi|920718214|gb|KOM57411.1|hypothetical protein LR48_Vigan11g044400 [Vigna angularis]	GO:0015074, GO:0003676
lcl|ORF2_AYJT01001513.1_8197_7724	157	197.208	1.88089E-55	gi|147818238|emb|CAN60396.1|hypothetical protein VITISV_018063 [Vitis vinifera]	GO:0015074, GO:0003676
lcl|ORF2_AYJT01001513.1_8197_7724	157	196.052	4.67189E-55	gi|147778480|emb|CAN69431.1|hypothetical protein VITISV_024659 [Vitis vinifera]	GO:0008270, GO:0046872, GO:0015074, GO:0003676
lcl|ORF1_AYJT01001518.1_3743_3198	181	104.76	7.9316E-23	gi|604347405|gb|EYU45657.1|hypothetical protein MIMGU_mgv1a001078mg [Erythranthe guttata]	GO:0090305, GO:0008270, GO:0004518, GO:0036297, GO:0016818, GO:0003676, GO:0016788
lcl|ORF1_AYJT01001521.1_0_695	231	327.405	3.37173E-101	gi|45935155|gb|AAS79613.1|putative copia-like polyprotein [Ipomoea trifida]	GO:0015074, GO:0003676
lcl|ORF1_AYJT01001521.1_0_695	231	327.405	9.24789E-101	gi|117165994|dbj|BAF36296.1|hypothetical protein [Ipomoea trifida]	GO:0045859, GO:0016538, GO:0051301, GO:0007049, GO:0015074, GO:0003676
lcl|ORF1_AYJT01001521.1_0_695	231	289.271	1.52465E-86	gi|108709008|gb|ABF96803.1|retrotransposon protein, putative, Ty1-copia subclass [Oryza sativa Japonica Group]	GO:0004190, GO:0006508, GO:0015074, GO:0003676
lcl|ORF1_AYJT01001521.1_0_695	231	280.026	2.02402E-86	gi|78708224|gb|ABB47199.1|retrotransposon protein, putative, Ty1-copia subclass [Oryza sativa Japonica Group]	GO:0015074, GO:0003676
lcl|ORF1_AYJT01001521.1_0_695	231	288.5	2.60232E-86	gi|53370723|gb|AAU89218.1|integrase core domain containing protein [Oryza sativa Japonica Group]	GO:0004190, GO:0006508, GO:0015074, GO:0003676
lcl|ORF1_AYJT01001521.1_0_695	231	286.189	8.77796E-86	gi|77549236|gb|ABA92033.1|retrotransposon protein, putative, Ty1-copia subclass [Oryza sativa Japonica Group]	GO:0004190, GO:0006508, GO:0003676
lcl|ORF1_AYJT01001521.1_0_695	231	280.796	9.80411E-86	gi|38568047|emb|CAD40421.3|OSJNBa0065J03.17 [Oryza sativa Japonica Group]	GO:0004190, GO:0006508
lcl|ORF1_AYJT01001523.1_20_832	270	372.089	4.47045E-125	gi|508774422|gb|EOY21678.1|DNA/RNA polymerases superfamily protein [Theobroma cacao]	GO:0015074, GO:0003676
lcl|ORF1_AYJT01001523.1_20_832	270	373.244	1.64907E-124	gi|508716770|gb|EOY08667.1|Retrotransposon protein, Ty3-gypsy subclass, putative [Theobroma cacao]	GO:0015074, GO:0003676
lcl|ORF1_AYJT01001523.1_20_832	270	372.474	3.16399E-122	gi|508779195|gb|EOY26451.1|DNA/RNA polymerases superfamily protein [Theobroma cacao]	GO:0015074, GO:0003676
lcl|ORF1_AYJT01001523.1_20_832	270	369.007	6.59402E-121	gi|508716781|gb|EOY08678.1|DNA/RNA polymerases superfamily protein [Theobroma cacao]	GO:0015074, GO:0003676
lcl|ORF1_AYJT01001523.1_20_832	270	369.007	7.22509E-119	gi|508727367|gb|EOY19264.1|Uncharacterized protein TCM_044274 [Theobroma cacao]	GO:0015074, GO:0003676
lcl|ORF1_AYJT01001523.1_20_832	270	370.163	1.38228E-118	gi|508716762|gb|EOY08659.1|DNA/RNA polymerases superfamily protein [Theobroma cacao]	GO:0008270, GO:0046872, GO:0015074, GO:0003676
lcl|ORF1_AYJT01001523.1_20_832	270	350.517	5.65712E-117	gi|508728383|gb|EOY20280.1|Uncharacterized protein TCM_045699 [Theobroma cacao]	GO:0015074, GO:0003676
lcl|ORF1_AYJT01001523.1_20_832	270	341.273	2.09126E-115	gi|508702196|gb|EOX94092.1|Gag protease polyprotein [Theobroma cacao]	GO:0008233, GO:0006508, GO:0015074, GO:0003676
lcl|ORF3_AYJT01001526.1_7886_8794	302	167.548	1.29875E-44	gi|508727785|gb|EOY19682.1|Uncharacterized protein TCM_044860 [Theobroma cacao]	GO:0015074, GO:0003676
lcl|ORF1_AYJT01001535.1_424_1074	216	237.654	4.30164E-70	gi|18542179|gb|AAL75488.1|AF466202_14putative pol protein, partial [Zea mays]	GO:0015074, GO:0003676
lcl|ORF1_AYJT01001535.1_424_1074	216	239.58	2.6428E-69	gi|23928439|gb|AAN40025.1|putative gag-pol polyprotein [Zea mays]	GO:0008270, GO:0046872, GO:0015074, GO:0003676
lcl|ORF1_AYJT01001535.1_424_1074	216	236.884	1.04325E-68	gi|99866706|gb|ABF67921.1|Ji1 putative pol protein [Zea mays]	GO:0015074, GO:0003676
lcl|ORF1_AYJT01001535.1_424_1074	216	236.498	1.17634E-68	gi|4416302|gb|AAD20307.1|copia-type pol polyprotein [Zea mays]	GO:0015074, GO:0003676
lcl|ORF1_AYJT01001535.1_424_1074	216	236.884	2.1538E-68	gi|18568272|gb|AAL76004.1|AF466646_12putative gag-pol polyprotein [Zea mays]	GO:0008270, GO:0046872, GO:0016020, GO:0016021, GO:0015074, GO:0003676
lcl|ORF1_AYJT01001535.1_424_1074	216	236.113	4.71614E-68	gi|23928449|gb|AAN40035.1|putative gag-pol polyprotein [Zea mays]	GO:0008270, GO:0046872, GO:0015074, GO:0003676
lcl|ORF1_AYJT01001535.1_424_1074	216	234.572	1.34436E-67	gi|18254412|gb|AAL66753.1|AF464738_4putative copia-type pol polyprotein [Zea mays]	GO:0008270, GO:0046872, GO:0015074, GO:0003676
lcl|ORF1_AYJT01001567.1_1198_1860	220	194.126	1.88167E-53	gi|299474487|gb|ADJ18449.1|gag/pol protein, partial [Bryonia dioica]	GO:0008270, GO:0046872, GO:0015074, GO:0003676
lcl|ORF1_AYJT01001567.1_1198_1860	220	176.792	2.19163E-47	gi|2443320|dbj|BAA22288.1|polyprotein [Oryza australiensis]	GO:0003677, GO:0008270, GO:0046872, GO:0015074, GO:0006310, GO:0003676
lcl|ORF1_AYJT01001574.1_10_930	306	345.895	4.44637E-113	gi|920689306|gb|KOM33289.1|hypothetical protein LR48_Vigan01g284500 [Vigna angularis]	GO:0036065, GO:0016020, GO:0008107, GO:0042546
lcl|ORF1_AYJT01001574.1_10_930	306	346.28	7.45875E-113	gi|1044536818|ref|XP_017422607.1|PREDICTED: galactoside 2-alpha-L-fucosyltransferase-like [Vigna angularis]	GO:0036065, GO:0016020, GO:0016021, GO:0008107, GO:0042546
lcl|ORF1_AYJT01001574.1_10_930	306	345.51	2.22669E-112	gi|20138107|sp|Q9M5Q1.1|FUT1_PEARecName: Full=Galactoside 2-alpha-L-fucosyltransferase; AltName: Full=PsFT1; AltName: Full=Xyloglucan alpha-(1,2)-fucosyltransferase	GO:0032580, GO:0016757, GO:0036065, GO:0016020, GO:0016021, GO:0071555, GO:0005794, GO:0016740, GO:0006486, GO:0042546, GO:0008107
lcl|ORF1_AYJT01001574.1_10_930	306	343.199	2.0947E-111	gi|922371507|ref|XP_013457912.1|galactoside 2-alpha-L-fucosyltransferase-like protein [Medicago truncatula]	GO:0016757, GO:0036065, GO:0016020, GO:0016021, GO:0016740, GO:0042546, GO:0008107	XP_013457912.1, KEH31943.1
lcl|ORF1_AYJT01001574.1_10_930	306	342.813	2.66319E-111	gi|848877836|ref|XP_012839350.1|PREDICTED: galactoside 2-alpha-L-fucosyltransferase-like [Erythranthe guttata]	GO:0036065, GO:0016020, GO:0016021, GO:0008107, GO:0042546
lcl|ORF1_AYJT01001616.1_7_558	183	263.077	6.68644E-83	gi|77552419|gb|ABA95216.1|retrotransposon protein, putative, Ty3-gypsy subclass [Oryza sativa Japonica Group]	GO:0003676
lcl|ORF1_AYJT01001616.1_7_558	183	250.366	3.94563E-81	gi|4512242|dbj|BAA75236.1|polyprotein, partial [Nicotiana tabacum]	GO:0003676
lcl|ORF1_AYJT01001616.1_7_558	183	267.7	1.29397E-80	gi|284434610|gb|ADB85337.1|putative retrotransposon protein [Phyllostachys edulis]	GO:0015074, GO:0003676
lcl|ORF1_AYJT01001616.1_7_558	183	261.536	6.1656E-80	gi|12643059|gb|AAK00448.1|AC060755_18putative gypsy-type retrotransposon polyprotein [Oryza sativa Japonica Group]	GO:0003964, GO:0003723, GO:0008270, GO:0046872, GO:0006278, GO:0006333, GO:0003682, GO:0003676
lcl|ORF1_AYJT01001616.1_7_558	183	253.062	1.76763E-79	gi|77555577|gb|ABA98373.1|retrotransposon protein, putative, Ty3-gypsy subclass [Oryza sativa Japonica Group]	GO:0003676
lcl|ORF1_AYJT01001616.1_7_558	183	261.922	1.86676E-79	gi|32489221|emb|CAE03840.1|OSJNBb0013J13.17 [Oryza sativa Japonica Group]	GO:0003676
lcl|ORF1_AYJT01001616.1_7_558	183	260.766	7.21212E-79	gi|77551101|gb|ABA93898.1|retrotransposon protein, putative, Ty3-gypsy subclass [Oryza sativa Japonica Group]	GO:0008270, GO:0046872, GO:0003676
lcl|ORF1_AYJT01001633.1_3547_2867	226	111.694	1.17539E-24	gi|108862639|gb|ABA98062.2|retrotransposon protein, putative, Ty1-copia subclass [Oryza sativa Japonica Group]	GO:0008270, GO:0046872, GO:0015074, GO:0003676
lcl|ORF1_AYJT01001633.1_3547_2867	226	107.842	2.04745E-23	gi|18542179|gb|AAL75488.1|AF466202_14putative pol protein, partial [Zea mays]	GO:0015074, GO:0003676
lcl|ORF1_AYJT01001633.1_3547_2867	226	107.842	2.96913E-23	gi|23928449|gb|AAN40035.1|putative gag-pol polyprotein [Zea mays]	GO:0008270, GO:0046872, GO:0015074, GO:0003676
lcl|ORF1_AYJT01001633.1_3547_2867	226	107.457	3.92181E-23	gi|23928439|gb|AAN40025.1|putative gag-pol polyprotein [Zea mays]	GO:0008270, GO:0046872, GO:0015074, GO:0003676
lcl|ORF1_AYJT01001633.1_3547_2867	226	106.686	5.77421E-23	gi|99866706|gb|ABF67921.1|Ji1 putative pol protein [Zea mays]	GO:0015074, GO:0003676
lcl|ORF1_AYJT01001633.1_3547_2867	226	106.686	6.47794E-23	gi|4416302|gb|AAD20307.1|copia-type pol polyprotein [Zea mays]	GO:0015074, GO:0003676
lcl|ORF1_AYJT01001633.1_3547_2867	226	106.301	8.76256E-23	gi|18568272|gb|AAL76004.1|AF466646_12putative gag-pol polyprotein [Zea mays]	GO:0008270, GO:0046872, GO:0016020, GO:0016021, GO:0015074, GO:0003676
lcl|ORF1_AYJT01001633.1_3547_2867	226	106.301	9.31678E-23	gi|18254412|gb|AAL66753.1|AF464738_4putative copia-type pol polyprotein [Zea mays]	GO:0008270, GO:0046872, GO:0015074, GO:0003676
lcl|ORF1_AYJT01001651.1_479_1141	220	256.529	2.60365E-77	gi|77552595|gb|ABA95392.1|retrotransposon protein, putative, Ty3-gypsy subclass [Oryza sativa Japonica Group]	GO:0015074, GO:0003676
lcl|ORF1_AYJT01001651.1_479_1141	220	253.062	1.9867E-74	gi|77552274|gb|ABA95071.1|retrotransposon protein, putative, Ty3-gypsy subclass [Oryza sativa Japonica Group]	GO:0015074, GO:0003676
lcl|ORF1_AYJT01001651.1_479_1141	220	248.44	9.08991E-74	gi|32489221|emb|CAE03840.1|OSJNBb0013J13.17 [Oryza sativa Japonica Group]	GO:0003676
lcl|ORF1_AYJT01001651.1_479_1141	220	249.21	5.37147E-73	gi|90399274|emb|CAJ86189.1|H0306F03.2 [Oryza sativa Indica Group]	GO:0004190, GO:0008270, GO:0046872, GO:0006508, GO:0015074, GO:0003676
lcl|ORF1_AYJT01001651.1_479_1141	220	249.21	8.32634E-73	gi|77551437|gb|ABA94234.1|retrotransposon protein, putative, Ty3-gypsy subclass [Oryza sativa Japonica Group]	GO:0004190, GO:0008270, GO:0046872, GO:0006508, GO:0015074, GO:0003676
lcl|ORF1_AYJT01001651.1_479_1141	220	249.595	9.86178E-73	gi|30103020|gb|AAP21433.1|putative polyprotein [Oryza sativa Japonica Group]	GO:0008270, GO:0046872, GO:0015074, GO:0003676
lcl|ORF1_AYJT01001651.1_479_1141	220	246.514	1.07908E-72	gi|77556209|gb|ABA99005.1|retrotransposon protein, putative, Ty3-gypsy subclass [Oryza sativa Japonica Group]	GO:0015074, GO:0003676
lcl|ORF1_AYJT01001651.1_479_1141	220	249.21	1.33814E-72	gi|38344877|emb|CAE01541.2|OSJNBa0033G05.1 [Oryza sativa Japonica Group]	GO:0008270, GO:0046872, GO:0015074, GO:0003676
lcl|ORF1_AYJT01001651.1_479_1141	220	249.21	1.40245E-72	gi|77552465|gb|ABA95262.1|retrotransposon protein, putative, Ty3-gypsy subclass [Oryza sativa Japonica Group]	GO:0004190, GO:0008270, GO:0046872, GO:0006508, GO:0015074, GO:0009536, GO:0003676
lcl|ORF1_AYJT01001659.1_364_960	198	223.402	4.62262E-69	gi|508785072|gb|EOY32328.1|Uncharacterized protein TCM_040115 [Theobroma cacao]	GO:0015074, GO:0003676
lcl|ORF1_AYJT01001659.1_364_960	198	230.335	2.01024E-68	gi|508702193|gb|EOX94089.1|Uncharacterized protein TCM_003206 [Theobroma cacao]	GO:0015074, GO:0003676
lcl|ORF1_AYJT01001659.1_364_960	198	224.557	2.28306E-68	gi|508728428|gb|EOY20325.1|Retrotransposon protein, Ty3-gypsy subclass, putative [Theobroma cacao]	GO:0015074, GO:0003676
lcl|ORF1_AYJT01001659.1_364_960	198	232.646	3.0103E-68	gi|2995405|emb|CAA73042.1|polyprotein, partial [Ananas comosus]	GO:0003964, GO:0006278, GO:0015074, GO:0003676
lcl|ORF1_AYJT01001659.1_364_960	198	231.491	4.0103E-68	gi|508722241|gb|EOY14138.1|Uncharacterized protein TCM_033423 [Theobroma cacao]	GO:0008270, GO:0046872, GO:0015074, GO:0003676
lcl|ORF1_AYJT01001659.1_364_960	198	231.491	9.26887E-67	gi|508708318|gb|EOY00215.1|DNA/RNA polymerases superfamily protein [Theobroma cacao]	GO:0004190, GO:0008270, GO:0046872, GO:0006508, GO:0015074, GO:0003676
lcl|ORF1_AYJT01001659.1_364_960	198	217.624	2.39536E-66	gi|38346258|emb|CAE02080.2|OSJNBa0074B10.8 [Oryza sativa Japonica Group]	GO:0015074, GO:0003676
lcl|ORF1_AYJT01001659.1_364_960	198	220.705	3.1538E-66	gi|508716770|gb|EOY08667.1|Retrotransposon protein, Ty3-gypsy subclass, putative [Theobroma cacao]	GO:0015074, GO:0003676
lcl|ORF1_AYJT01001677.1_1391_831	186	63.5438	1.64821E-8	gi|641826974|gb|KDO46178.1|hypothetical protein CISIN_1g036608mg, partial [Citrus sinensis]	GO:0006355
lcl|ORF1_AYJT01001677.1_1391_831	186	57.7658	1.65414E-6	gi|641820175|gb|KDO40216.1|hypothetical protein CISIN_1g037162mg, partial [Citrus sinensis]	GO:0006355
lcl|ORF1_AYJT01001694.1_531_1115	194	144.05	2.12487E-36	gi|147792513|emb|CAN65627.1|hypothetical protein VITISV_032735 [Vitis vinifera]	GO:0008270, GO:0015074, GO:0003676
lcl|ORF1_AYJT01001694.1_531_1115	194	142.124	1.31726E-35	gi|147815925|emb|CAN77149.1|hypothetical protein VITISV_019364 [Vitis vinifera]	GO:0008270, GO:0015074, GO:0003676
lcl|ORF1_AYJT01001694.1_531_1115	194	123.25	4.43774E-29	gi|299474487|gb|ADJ18449.1|gag/pol protein, partial [Bryonia dioica]	GO:0008270, GO:0046872, GO:0015074, GO:0003676
lcl|ORF1_AYJT01001694.1_531_1115	194	114.775	1.18058E-26	gi|703069075|ref|XP_010088408.1|Retrovirus-related Pol polyprotein from transposon TNT 1-94 [Morus notabilis]	GO:0008270, GO:0003676	EXB35423.1, XP_010088408.1
lcl|ORF1_AYJT01001694.1_531_1115	194	111.309	5.56144E-25	gi|77554981|gb|ABA97777.1|transposon protein, putative, unclassified [Oryza sativa Japonica Group]	GO:0008270, GO:0005739, GO:0015074, GO:0003676
lcl|ORF1_AYJT01001694.1_531_1115	194	110.923	5.75633E-25	gi|222629419|gb|EEE61551.1|hypothetical protein OsJ_15889 [Oryza sativa Japonica Group]	GO:0008270, GO:0015074, GO:0003676
lcl|ORF1_AYJT01001694.1_531_1115	194	111.309	6.019E-25	gi|39546250|emb|CAE04259.3|OSJNBa0089N06.20 [Oryza sativa Japonica Group]	GO:0008270, GO:0015074, GO:0003676
lcl|ORF2_AYJT01001694.1_28_570	180	103.605	1.78256E-22	gi|147815925|emb|CAN77149.1|hypothetical protein VITISV_019364 [Vitis vinifera]	GO:0008270, GO:0015074, GO:0003676
lcl|ORF2_AYJT01001694.1_28_570	180	98.2117	1.48016E-20	gi|299474487|gb|ADJ18449.1|gag/pol protein, partial [Bryonia dioica]	GO:0008270, GO:0046872, GO:0015074, GO:0003676
lcl|ORF2_AYJT01001694.1_28_570	180	76.6406	3.56418E-13	gi|703069075|ref|XP_010088408.1|Retrovirus-related Pol polyprotein from transposon TNT 1-94 [Morus notabilis]	GO:0008270, GO:0003676	EXB35423.1, XP_010088408.1
lcl|ORF2_AYJT01001694.1_28_570	180	74.3294	2.77042E-12	gi|147777398|emb|CAN67199.1|hypothetical protein VITISV_017217 [Vitis vinifera]	GO:0008270, GO:0015074, GO:0003676
lcl|ORF1_AYJT01001708.1_296_823	175	205.297	4.74369E-58	gi|147815925|emb|CAN77149.1|hypothetical protein VITISV_019364 [Vitis vinifera]	GO:0008270, GO:0015074, GO:0003676
lcl|ORF1_AYJT01001708.1_296_823	175	177.563	2.34376E-48	gi|299474487|gb|ADJ18449.1|gag/pol protein, partial [Bryonia dioica]	GO:0008270, GO:0046872, GO:0015074, GO:0003676
lcl|ORF1_AYJT01001708.1_296_823	175	169.859	1.09437E-45	gi|2443320|dbj|BAA22288.1|polyprotein [Oryza australiensis]	GO:0003677, GO:0008270, GO:0046872, GO:0015074, GO:0006310, GO:0003676
lcl|ORF1_AYJT01001708.1_296_823	175	162.155	4.88749E-45	gi|703144320|ref|XP_010108259.1|Retrovirus-related Pol polyprotein from transposon TNT 1-94 [Morus notabilis]	GO:0015074, GO:0003676	XP_010108259.1, EXC18499.1
lcl|ORF1_AYJT01001710.1_1893_2462	190	233.032	2.35411E-71	gi|870855669|gb|KMT07385.1|hypothetical protein BVRB_6g150110 [Beta vulgaris subsp. vulgaris]	GO:0006629, GO:0008081
lcl|ORF2_AYJT01001717.1_12038_12502	154	218.394	3.93014E-68	gi|1029048412|ref|XP_016687888.1|PREDICTED: tRNA methyltransferase 10 homolog A-like [Gossypium hirsutum]	GO:0016740, GO:0008168, GO:0032259
lcl|ORF2_AYJT01001721.1_1922_2434	170	267.7	3.84343E-83	gi|14586969|gb|AAK70407.1|AF369930_2pol polyprotein [Citrus x paradisi]	GO:0008270, GO:0046872, GO:0015074, GO:0003676
lcl|ORF1_AYJT01001745.1_6984_6448	178	140.584	6.53448E-37	gi|661883385|emb|CDP13029.1|unnamed protein product [Coffea canephora]	GO:0005096, GO:0043547
lcl|ORF1_AYJT01001745.1_6984_6448	178	138.272	3.15944E-36	gi|629112994|gb|KCW77954.1|hypothetical protein EUGRSUZ_D02202 [Eucalyptus grandis]	GO:0005096, GO:0043547
lcl|ORF1_AYJT01001745.1_6984_6448	178	138.658	4.17015E-36	gi|702326266|ref|XP_010053611.1|PREDICTED: probable ADP-ribosylation factor GTPase-activating protein AGD8 isoform X1 [Eucalyptus grandis]	GO:0005096, GO:0043547
lcl|ORF1_AYJT01001745.1_6984_6448	178	138.658	5.00571E-36	gi|848881934|ref|XP_012841311.1|PREDICTED: probable ADP-ribosylation factor GTPase-activating protein AGD8 [Erythranthe guttata]	GO:0005096, GO:0043547
lcl|ORF1_AYJT01001748.1_2646_2143	167	167.933	1.79735E-49	gi|643726975|gb|KDP35540.1|hypothetical protein JCGZ_08978 [Jatropha curcas]	GO:0015074, GO:0003676
lcl|ORF1_AYJT01001750.1_8786_8211	191	95.1301	1.38927E-19	gi|844572749|gb|AKN09577.1|basic helix-loop-helix transcription factor [Salvia miltiorrhiza]	GO:0046983
lcl|ORF1_AYJT01001750.1_8786_8211	191	85.5001	3.46673E-16	gi|604314614|gb|EYU27320.1|hypothetical protein MIMGU_mgv1a026242mg [Erythranthe guttata]	GO:0046983
lcl|ORF2_AYJT01001750.1_8145_7651	164	101.293	4.80779E-22	gi|844572749|gb|AKN09577.1|basic helix-loop-helix transcription factor [Salvia miltiorrhiza]	GO:0046983
lcl|ORF2_AYJT01001750.1_8145_7651	164	93.2041	3.11175E-19	gi|297738655|emb|CBI27900.3|unnamed protein product, partial [Vitis vinifera]	GO:0046983
lcl|ORF2_AYJT01001761.1_790_86	234	354.369	3.65427E-114	gi|32129325|gb|AAP73852.1|putative gag-pol polyprotein [Oryza sativa Japonica Group]	GO:0015074, GO:0003676
lcl|ORF2_AYJT01001761.1_790_86	234	356.681	3.99702E-114	gi|28558781|gb|AAO45752.1|pol protein [Cucumis melo subsp. melo]	GO:0015074, GO:0003676
lcl|ORF1_AYJT01001772.1_361_942	193	165.236	8.35837E-44	gi|147792513|emb|CAN65627.1|hypothetical protein VITISV_032735 [Vitis vinifera]	GO:0008270, GO:0015074, GO:0003676
lcl|ORF1_AYJT01001772.1_361_942	193	164.081	2.8216E-43	gi|147815925|emb|CAN77149.1|hypothetical protein VITISV_019364 [Vitis vinifera]	GO:0008270, GO:0015074, GO:0003676
lcl|ORF1_AYJT01001772.1_361_942	193	155.992	1.52637E-40	gi|299474487|gb|ADJ18449.1|gag/pol protein, partial [Bryonia dioica]	GO:0008270, GO:0046872, GO:0015074, GO:0003676
lcl|ORF1_AYJT01001772.1_361_942	193	142.51	4.13373E-37	gi|703069075|ref|XP_010088408.1|Retrovirus-related Pol polyprotein from transposon TNT 1-94 [Morus notabilis]	GO:0008270, GO:0003676	EXB35423.1, XP_010088408.1
lcl|ORF1_AYJT01001772.1_361_942	193	124.405	1.25637E-30	gi|703153188|ref|XP_010110616.1|Retrovirus-related Pol polyprotein from transposon TNT 1-94 [Morus notabilis]	GO:0008270, GO:0003676	EXC27155.1, XP_010110616.1
lcl|ORF1_AYJT01001772.1_361_942	193	122.094	2.33943E-30	gi|703139567|ref|XP_010107013.1|Retrovirus-related Pol polyprotein from transposon TNT 1-94 [Morus notabilis]	GO:0003676	EXC13109.1, XP_010107013.1
lcl|ORF1_AYJT01001787.1_1588_686	300	306.22	4.55328E-99	gi|508728383|gb|EOY20280.1|Uncharacterized protein TCM_045699 [Theobroma cacao]	GO:0015074, GO:0003676
lcl|ORF1_AYJT01001787.1_1588_686	300	305.449	9.62682E-99	gi|508708067|gb|EOX99963.1|Uncharacterized protein TCM_009073 [Theobroma cacao]	GO:0015074, GO:0003676
lcl|ORF1_AYJT01001787.1_1588_686	300	305.834	1.87138E-98	gi|508774422|gb|EOY21678.1|DNA/RNA polymerases superfamily protein [Theobroma cacao]	GO:0015074, GO:0003676
lcl|ORF1_AYJT01001787.1_1588_686	300	300.442	5.07787E-97	gi|508727786|gb|EOY19683.1|Uncharacterized protein TCM_044868 [Theobroma cacao]	GO:0015074, GO:0003676
lcl|ORF1_AYJT01001787.1_1588_686	300	302.368	3.12993E-96	gi|508716770|gb|EOY08667.1|Retrotransposon protein, Ty3-gypsy subclass, putative [Theobroma cacao]	GO:0015074, GO:0003676
lcl|ORF2_AYJT01001797.1_6039_5236	267	114.39	4.00661E-25	gi|18542179|gb|AAL75488.1|AF466202_14putative pol protein, partial [Zea mays]	GO:0015074, GO:0003676
lcl|ORF2_AYJT01001797.1_6039_5236	267	114.39	4.78355E-25	gi|23928449|gb|AAN40035.1|putative gag-pol polyprotein [Zea mays]	GO:0008270, GO:0046872, GO:0015074, GO:0003676
lcl|ORF2_AYJT01001797.1_6039_5236	267	114.005	6.82692E-25	gi|23928439|gb|AAN40025.1|putative gag-pol polyprotein [Zea mays]	GO:0008270, GO:0046872, GO:0015074, GO:0003676
lcl|ORF2_AYJT01001797.1_6039_5236	267	113.62	7.38534E-25	gi|99866706|gb|ABF67921.1|Ji1 putative pol protein [Zea mays]	GO:0015074, GO:0003676
lcl|ORF2_AYJT01001797.1_6039_5236	267	113.62	7.45608E-25	gi|4416302|gb|AAD20307.1|copia-type pol polyprotein [Zea mays]	GO:0015074, GO:0003676
lcl|ORF2_AYJT01001797.1_6039_5236	267	112.849	1.41672E-24	gi|18568272|gb|AAL76004.1|AF466646_12putative gag-pol polyprotein [Zea mays]	GO:0008270, GO:0046872, GO:0016020, GO:0016021, GO:0015074, GO:0003676
lcl|ORF2_AYJT01001797.1_6039_5236	267	112.849	1.68567E-24	gi|18254412|gb|AAL66753.1|AF464738_4putative copia-type pol polyprotein [Zea mays]	GO:0008270, GO:0046872, GO:0015074, GO:0003676
lcl|ORF2_AYJT01001797.1_6039_5236	267	112.464	2.22785E-24	gi|33113977|gb|AAP94599.1|putative copia-type pol polyprotein [Zea mays]	GO:0008270, GO:0046872, GO:0015074, GO:0003676
lcl|ORF2_AYJT01001797.1_6039_5236	267	112.079	3.11432E-24	gi|338808442|gb|AEJ07943.1|Ji4 putative pol protein [Zea diploperennis]	GO:0015074, GO:0003676
lcl|ORF1_AYJT01001802.1_1289_93	398	559.296	0.0	gi|848870013|ref|XP_012835623.1|PREDICTED: probable mitochondrial chaperone BCS1-A [Erythranthe guttata]	GO:0000166, GO:0016020, GO:0016021, GO:0005524
lcl|ORF1_AYJT01001802.1_1289_93	398	493.812	3.1549E-170	gi|527207112|gb|EPS72484.1|hypothetical protein M569_02272 [Genlisea aurea]	GO:0000166, GO:0016020, GO:0016021, GO:0005524
lcl|ORF1_AYJT01001802.1_1289_93	398	461.84	6.66742E-158	gi|702329210|ref|XP_010054126.1|PREDICTED: AAA-ATPase At2g46620 [Eucalyptus grandis]	GO:0000166, GO:0005524
lcl|ORF1_AYJT01001804.1_1327_830	165	58.151	1.14236E-7	gi|595790221|ref|XP_007198863.1|hypothetical protein PRUPE_ppa018328mg [Prunus persica]	GO:0003676
lcl|ORF1_AYJT01001804.1_1327_830	165	56.225	2.62246E-6	gi|595799086|ref|XP_007201492.1|hypothetical protein PRUPE_ppa014760mg, partial [Prunus persica]	GO:0003676
lcl|ORF1_AYJT01001838.1_975_427	182	210.305	1.29508E-59	gi|299474487|gb|ADJ18449.1|gag/pol protein, partial [Bryonia dioica]	GO:0008270, GO:0046872, GO:0015074, GO:0003676
lcl|ORF1_AYJT01001838.1_975_427	182	177.563	3.94249E-54	gi|703074464|ref|XP_010089825.1|hypothetical protein L484_022341 [Morus notabilis]	GO:0003676	EXB38441.1, XP_010089825.1
lcl|ORF1_AYJT01001838.1_975_427	182	182.185	1.03632E-52	gi|703067330|ref|XP_010087941.1|Retrovirus-related Pol polyprotein from transposon TNT 1-94 [Morus notabilis]	GO:0015074, GO:0003676	EXB30863.1, XP_010087941.1
lcl|ORF1_AYJT01001851.1_4_906	300	453.751	4.4548E-145	gi|359372825|gb|AEV42258.1|hypothetical protein [Beta vulgaris]	GO:0004190, GO:0008270, GO:0006508, GO:0015074, GO:0003676
lcl|ORF1_AYJT01001851.1_4_906	300	442.58	1.00437E-144	gi|284434610|gb|ADB85337.1|putative retrotransposon protein [Phyllostachys edulis]	GO:0015074, GO:0003676
lcl|ORF1_AYJT01001851.1_4_906	300	436.417	2.38989E-144	gi|32489221|emb|CAE03840.1|OSJNBb0013J13.17 [Oryza sativa Japonica Group]	GO:0003676
lcl|ORF2_AYJT01001851.1_922_1509	195	172.17	3.92444E-46	gi|77552274|gb|ABA95071.1|retrotransposon protein, putative, Ty3-gypsy subclass [Oryza sativa Japonica Group]	GO:0015074, GO:0003676
lcl|ORF2_AYJT01001851.1_922_1509	195	168.703	4.13205E-45	gi|508722241|gb|EOY14138.1|Uncharacterized protein TCM_033423 [Theobroma cacao]	GO:0008270, GO:0046872, GO:0015074, GO:0003676
lcl|ORF2_AYJT01001851.1_922_1509	195	167.548	1.86384E-44	gi|338808432|gb|AEJ07934.1|Xilon1 gag-pol polyprotein [Zea mays subsp. mexicana]	GO:0004190, GO:0008270, GO:0006508, GO:0015074, GO:0003676
lcl|ORF2_AYJT01001851.1_922_1509	195	166.007	5.32471E-44	gi|508708318|gb|EOY00215.1|DNA/RNA polymerases superfamily protein [Theobroma cacao]	GO:0004190, GO:0008270, GO:0046872, GO:0006508, GO:0015074, GO:0003676
lcl|ORF2_AYJT01001851.1_922_1509	195	164.851	1.47163E-43	gi|508779254|gb|EOY26510.1|DNA/RNA polymerases superfamily protein [Theobroma cacao]	GO:0004190, GO:0008270, GO:0046872, GO:0006508, GO:0015074, GO:0003676
lcl|ORF2_AYJT01001851.1_922_1509	195	154.066	2.00147E-43	gi|508711178|gb|EOY03075.1|CCHC-type integrase [Theobroma cacao]	GO:0003676
lcl|ORF2_AYJT01001851.1_922_1509	195	157.147	2.08435E-43	gi|108708184|gb|ABF95979.1|retrotransposon protein, putative, Ty3-gypsy subclass [Oryza sativa Japonica Group]	GO:0003676
lcl|ORF2_AYJT01001851.1_922_1509	195	164.466	2.15319E-43	gi|86371679|gb|ABC94893.1|polyprotein [Oryza australiensis]	GO:0004190, GO:0008270, GO:0046872, GO:0006508, GO:0015074, GO:0003676
lcl|ORF1_AYJT01001862.1_864_1343	159	228.409	7.61533E-73	gi|508702196|gb|EOX94092.1|Gag protease polyprotein [Theobroma cacao]	GO:0008233, GO:0006508, GO:0015074, GO:0003676
lcl|ORF1_AYJT01001862.1_864_1343	159	228.024	3.88684E-71	gi|147805757|emb|CAN64875.1|hypothetical protein VITISV_019676 [Vitis vinifera]	GO:0015074, GO:0003676
lcl|ORF1_AYJT01001862.1_864_1343	159	227.254	3.83884E-70	gi|508774422|gb|EOY21678.1|DNA/RNA polymerases superfamily protein [Theobroma cacao]	GO:0015074, GO:0003676
lcl|ORF1_AYJT01001862.1_864_1343	159	226.098	1.30009E-69	gi|508728428|gb|EOY20325.1|Retrotransposon protein, Ty3-gypsy subclass, putative [Theobroma cacao]	GO:0015074, GO:0003676
lcl|ORF1_AYJT01001862.1_864_1343	159	221.09	1.65055E-69	gi|508779032|gb|EOY26288.1|Retrotransposon protein, Ty3-gypsy subclass, putative [Theobroma cacao]	GO:0015074, GO:0003676
lcl|ORF1_AYJT01001862.1_864_1343	159	224.172	1.73749E-69	gi|508727786|gb|EOY19683.1|Uncharacterized protein TCM_044868 [Theobroma cacao]	GO:0015074, GO:0003676
lcl|ORF1_AYJT01001862.1_864_1343	159	227.639	1.74331E-69	gi|508716770|gb|EOY08667.1|Retrotransposon protein, Ty3-gypsy subclass, putative [Theobroma cacao]	GO:0015074, GO:0003676
lcl|ORF1_AYJT01001862.1_864_1343	159	224.557	1.97035E-69	gi|508728383|gb|EOY20280.1|Uncharacterized protein TCM_045699 [Theobroma cacao]	GO:0015074, GO:0003676
lcl|ORF1_AYJT01001862.1_864_1343	159	222.246	4.85075E-69	gi|147820307|emb|CAN71472.1|hypothetical protein VITISV_040055 [Vitis vinifera]	GO:0015074, GO:0003676
lcl|ORF1_AYJT01001879.1_1281_2009	242	238.039	1.56952E-70	gi|944053238|gb|KQJ88876.1|hypothetical protein BRADI_4g21851 [Brachypodium distachyon]	GO:0046983, GO:0003676
lcl|ORF1_AYJT01001879.1_1281_2009	242	233.802	3.46722E-70	gi|565483592|ref|XP_006299436.1|hypothetical protein CARUB_v10015600mg, partial [Capsella rubella]	GO:0003676
lcl|ORF2_AYJT01001879.1_611_1111	166	88.1965	2.53771E-17	gi|62734648|gb|AAX96757.1|hAT family dimerisation domain, putative [Oryza sativa Japonica Group]	GO:0003677, GO:0000981, GO:0005737, GO:0046983, GO:0016020, GO:0016021, GO:0005654, GO:0006357, GO:0003676
lcl|ORF2_AYJT01001879.1_611_1111	166	87.8113	4.10193E-17	gi|62734649|gb|AAX96758.1|hAT family dimerisation domain, putative [Oryza sativa Japonica Group]	GO:0000981, GO:0003677, GO:0005737, GO:0046983, GO:0005654, GO:0006357, GO:0003676
lcl|ORF2_AYJT01001879.1_611_1111	166	87.0409	5.88707E-17	gi|222615792|gb|EEE51924.1|hypothetical protein OsJ_33534 [Oryza sativa Japonica Group]	GO:0046983, GO:0003676
lcl|ORF1_AYJT01001882.1_1706_1164	180	56.9954	5.6653E-7	gi|595891046|ref|XP_007213514.1|hypothetical protein PRUPE_ppa020664mg, partial [Prunus persica]	GO:0003676
lcl|ORF1_AYJT01001882.1_1706_1164	180	54.299	2.57206E-6	gi|596292796|ref|XP_007226560.1|hypothetical protein PRUPE_ppa024452mg, partial [Prunus persica]	GO:0003676
lcl|ORF2_AYJT01001883.1_1305_550	251	240.35	2.49162E-74	gi|38346258|emb|CAE02080.2|OSJNBa0074B10.8 [Oryza sativa Japonica Group]	GO:0015074, GO:0003676
lcl|ORF2_AYJT01001883.1_1305_550	251	235.343	5.50799E-73	gi|108708184|gb|ABF95979.1|retrotransposon protein, putative, Ty3-gypsy subclass [Oryza sativa Japonica Group]	GO:0003676
lcl|ORF2_AYJT01001883.1_1305_550	251	239.195	2.31253E-72	gi|85813755|emb|CAJ65807.1|polyprotein, partial [Citrus sinensis]	GO:0015074, GO:0003676
lcl|ORF2_AYJT01001883.1_1305_550	251	241.121	9.37311E-72	gi|116317769|emb|CAH65748.1|OSIGBa0102B11.2 [Oryza sativa Indica Group]	GO:0015074, GO:0003676
lcl|ORF2_AYJT01001883.1_1305_550	251	246.514	1.02068E-71	gi|284434610|gb|ADB85337.1|putative retrotransposon protein [Phyllostachys edulis]	GO:0015074, GO:0003676
lcl|ORF1_AYJT01001893.1_688_92	198	205.297	7.08321E-59	gi|14586969|gb|AAK70407.1|AF369930_2pol polyprotein [Citrus x paradisi]	GO:0008270, GO:0046872, GO:0015074, GO:0003676
lcl|ORF1_AYJT01001898.1_1218_715	167	248.054	2.10101E-80	gi|508702196|gb|EOX94092.1|Gag protease polyprotein [Theobroma cacao]	GO:0008233, GO:0006508, GO:0015074, GO:0003676
lcl|ORF1_AYJT01001912.1_13596_14654	352	441.039	2.16577E-145	gi|32489221|emb|CAE03840.1|OSJNBb0013J13.17 [Oryza sativa Japonica Group]	GO:0003676
lcl|ORF1_AYJT01001912.1_13596_14654	352	427.172	3.04363E-144	gi|77552419|gb|ABA95216.1|retrotransposon protein, putative, Ty3-gypsy subclass [Oryza sativa Japonica Group]	GO:0003676
lcl|ORF1_AYJT01001912.1_13596_14654	352	452.981	6.75092E-144	gi|359372825|gb|AEV42258.1|hypothetical protein [Beta vulgaris]	GO:0004190, GO:0008270, GO:0006508, GO:0015074, GO:0003676
lcl|ORF1_AYJT01001912.1_13596_14654	352	435.261	1.72272E-142	gi|77556209|gb|ABA99005.1|retrotransposon protein, putative, Ty3-gypsy subclass [Oryza sativa Japonica Group]	GO:0015074, GO:0003676
lcl|ORF1_AYJT01001912.1_13596_14654	352	434.106	5.854E-142	gi|28558781|gb|AAO45752.1|pol protein [Cucumis melo subsp. melo]	GO:0015074, GO:0003676
lcl|ORF1_AYJT01001912.1_13596_14654	352	439.113	3.58777E-141	gi|77551437|gb|ABA94234.1|retrotransposon protein, putative, Ty3-gypsy subclass [Oryza sativa Japonica Group]	GO:0004190, GO:0008270, GO:0046872, GO:0006508, GO:0015074, GO:0003676
lcl|ORF1_AYJT01001912.1_13596_14654	352	432.95	3.36244E-140	gi|284434610|gb|ADB85337.1|putative retrotransposon protein [Phyllostachys edulis]	GO:0015074, GO:0003676
lcl|ORF1_AYJT01001926.1_3241_2534	235	82.0333	8.33392E-15	gi|976916374|gb|KVI01888.1|Zinc finger, SWIM-type [Cynara cardunculus var. scolymus]	GO:0008270, GO:0006355
lcl|ORF1_AYJT01001926.1_3241_2534	235	79.337	1.26481E-13	gi|976900683|gb|KVH88853.1|FAR1 DNA binding domain-containing protein [Cynara cardunculus var. scolymus]	GO:0008270, GO:0006355
lcl|ORF1_AYJT01001926.1_3241_2534	235	76.6406	1.96299E-13	gi|976649196|gb|KVF45359.1|Zinc finger, SWIM-type [Cynara cardunculus var. scolymus]	GO:0008270, GO:0006355
lcl|ORF1_AYJT01001929.1_3016_3552	178	171.4	5.50723E-49	gi|170386|gb|AAA99920.1|glucose-regulated protein 78, partial [Solanum lycopersicum]	GO:0000166, GO:0005783, GO:0005524, GO:0005788
lcl|ORF1_AYJT01001929.1_3016_3552	178	174.096	1.59758E-48	gi|944264847|gb|KQL29087.1|hypothetical protein SETIT_016582mg [Setaria italica]	GO:0000166, GO:0005524
lcl|ORF1_AYJT01001929.1_3016_3552	178	175.637	1.63631E-48	gi|976904041|gb|KVH91786.1|Heat shock protein 70, conserved site-containing protein [Cynara cardunculus var. scolymus]	GO:0000166, GO:0005524
lcl|ORF1_AYJT01001929.1_3016_3552	178	176.022	1.67022E-48	gi|527202825|gb|EPS69483.1|luminal-binding protein 5, partial [Genlisea aurea]	GO:0000166, GO:0005524
lcl|ORF2_AYJT01001929.1_4759_5361	200	222.631	1.38177E-69	gi|729624|sp|Q03686.1|BIP8_TOBACRecName: Full=Luminal-binding protein 8; Short=BiP 8; AltName: Full=78 kDa glucose-regulated protein homolog 8; Short=GRP-78-8	GO:0000166, GO:0005783, GO:0005524, GO:0005788
lcl|ORF2_AYJT01001929.1_4759_5361	200	221.09	2.46011E-69	gi|2098793|gb|AAB57695.1|HSP70-related protein, partial [Helianthus annuus]	GO:0000166, GO:0005524
lcl|ORF2_AYJT01001929.1_4759_5361	200	230.335	1.25167E-68	gi|565367748|ref|XP_006350519.1|PREDICTED: luminal-binding protein 5 [Solanum tuberosum]	GO:0000166, GO:0005524
lcl|ORF2_AYJT01001929.1_4759_5361	200	228.794	5.83028E-68	gi|1027855317|ref|NP_001312029.1|luminal-binding protein 5 precursor [Nicotiana tabacum]	GO:0000166, GO:0005783, GO:0005524, GO:0005788
lcl|ORF2_AYJT01001929.1_4759_5361	200	225.713	7.35248E-68	gi|763751529|gb|KJB18917.1|hypothetical protein B456_003G074600 [Gossypium raimondii]	GO:0000166, GO:0005524
lcl|ORF3_AYJT01001929.1_3845_4342	165	305.834	6.5795E-101	gi|763772463|gb|KJB39586.1|hypothetical protein B456_007G020600 [Gossypium raimondii]	GO:0000166, GO:0005524
lcl|ORF3_AYJT01001929.1_3845_4342	165	304.294	1.67122E-100	gi|763751521|gb|KJB18909.1|hypothetical protein B456_003G074600 [Gossypium raimondii]	GO:0000166, GO:0005524
lcl|ORF3_AYJT01001929.1_3845_4342	165	303.138	4.59186E-100	gi|763751520|gb|KJB18908.1|hypothetical protein B456_003G074600 [Gossypium raimondii]	GO:0000166, GO:0005524
lcl|ORF3_AYJT01001929.1_3845_4342	165	303.523	1.9531E-99	gi|763751522|gb|KJB18910.1|hypothetical protein B456_003G074600 [Gossypium raimondii]	GO:0000166, GO:0005524
lcl|ORF3_AYJT01001929.1_3845_4342	165	302.368	2.65954E-99	gi|763751527|gb|KJB18915.1|hypothetical protein B456_003G074600 [Gossypium raimondii]	GO:0000166, GO:0005524
lcl|ORF3_AYJT01001929.1_3845_4342	165	308.145	3.90527E-99	gi|566196410|ref|XP_002317789.2|BiP isoform A family protein [Populus trichocarpa]	GO:0000166, GO:0005524
lcl|ORF3_AYJT01001929.1_3845_4342	165	308.145	4.7633E-99	gi|802612303|ref|XP_012074649.1|PREDICTED: luminal-binding protein 5 [Jatropha curcas]	GO:0000166, GO:0005524
lcl|ORF1_AYJT01001945.1_9730_9182	182	145.591	4.35985E-37	gi|38194929|gb|AAR13317.1|gag-pol polyprotein [Phaseolus vulgaris]	GO:0090502, GO:0015074, GO:0004523, GO:0003676
lcl|ORF1_AYJT01002015.1_2116_2601	161	96.2857	3.31228E-20	gi|147815925|emb|CAN77149.1|hypothetical protein VITISV_019364 [Vitis vinifera]	GO:0008270, GO:0015074, GO:0003676
lcl|ORF1_AYJT01002016.1_7240_6695	181	114.39	2.88204E-26	gi|332322141|emb|CCA66050.1|hypothetical protein [Beta vulgaris subsp. vulgaris]	GO:0003676
lcl|ORF1_AYJT01002039.1_29154_29738	194	214.927	4.61562E-61	gi|976902974|gb|KVH90901.1|hypothetical protein Ccrd_007067 [Cynara cardunculus var. scolymus]	GO:0016020, GO:0016021
lcl|ORF2_AYJT01002039.1_18134_19534	466	257.299	9.10407E-72	gi|566155133|ref|XP_006370741.1|hypothetical protein POPTR_0001s45980g [Populus trichocarpa]	GO:0045053, GO:0006623, GO:0019898, GO:0005622
lcl|ORF1_AYJT01002050.1_2324_1797	175	218.779	9.07518E-63	gi|147818102|emb|CAN73567.1|hypothetical protein VITISV_003451 [Vitis vinifera]	GO:0008270, GO:0046872, GO:0015074, GO:0003676
lcl|ORF1_AYJT01002050.1_2324_1797	175	207.994	4.43182E-59	gi|147809962|emb|CAN76029.1|hypothetical protein VITISV_016069 [Vitis vinifera]	GO:0008270, GO:0046872, GO:0015074, GO:0003676
lcl|ORF1_AYJT01002065.1_1697_1152	181	281.182	1.1389E-90	gi|848912044|ref|XP_012854342.1|PREDICTED: UDP-glycosyltransferase 83A1-like [Erythranthe guttata]	GO:0008152, GO:0016758
lcl|ORF1_AYJT01002065.1_1697_1152	181	280.411	2.10992E-90	gi|604304047|gb|EYU23397.1|hypothetical protein MIMGU_mgv1a024506mg, partial [Erythranthe guttata]	GO:0008152, GO:0016758
lcl|ORF1_AYJT01002065.1_1697_1152	181	268.085	1.17021E-85	gi|328909627|gb|AEB61488.1|UDP-glucosyltransferase [Lamium galeobdolon]	GO:0008152, GO:0016758, GO:0016740
lcl|ORF1_AYJT01002065.1_1697_1152	181	244.202	3.09003E-76	gi|225457271|ref|XP_002284355.1|PREDICTED: UDP-glycosyltransferase 83A1 isoform X1 [Vitis vinifera]	GO:0008152, GO:0016758, GO:0016740
lcl|ORF2_AYJT01002065.1_3555_2989	188	81.2629	1.01462E-14	gi|328909627|gb|AEB61488.1|UDP-glucosyltransferase [Lamium galeobdolon]	GO:0008152, GO:0016758, GO:0016740
lcl|ORF2_AYJT01002065.1_3555_2989	188	80.8777	1.57251E-14	gi|604304047|gb|EYU23397.1|hypothetical protein MIMGU_mgv1a024506mg, partial [Erythranthe guttata]	GO:0008152, GO:0016758
lcl|ORF2_AYJT01002065.1_3555_2989	188	78.1814	1.19161E-13	gi|848912044|ref|XP_012854342.1|PREDICTED: UDP-glycosyltransferase 83A1-like [Erythranthe guttata]	GO:0008152, GO:0016758
lcl|ORF1_AYJT01002066.1_1544_618	308	383.645	1.12417E-128	gi|848912044|ref|XP_012854342.1|PREDICTED: UDP-glycosyltransferase 83A1-like [Erythranthe guttata]	GO:0008152, GO:0016758
lcl|ORF1_AYJT01002066.1_1544_618	308	380.563	1.86491E-127	gi|604304047|gb|EYU23397.1|hypothetical protein MIMGU_mgv1a024506mg, partial [Erythranthe guttata]	GO:0008152, GO:0016758
lcl|ORF1_AYJT01002066.1_1544_618	308	333.954	2.1478E-109	gi|328909627|gb|AEB61488.1|UDP-glucosyltransferase [Lamium galeobdolon]	GO:0008152, GO:0016758, GO:0016740
lcl|ORF1_AYJT01002066.1_1544_618	308	326.25	2.84534E-106	gi|225457271|ref|XP_002284355.1|PREDICTED: UDP-glycosyltransferase 83A1 isoform X1 [Vitis vinifera]	GO:0008152, GO:0016758, GO:0016740
lcl|ORF2_AYJT01002066.1_3190_2669	173	198.364	1.3347E-58	gi|848912044|ref|XP_012854342.1|PREDICTED: UDP-glycosyltransferase 83A1-like [Erythranthe guttata]	GO:0008152, GO:0016758
lcl|ORF2_AYJT01002066.1_3190_2669	173	188.734	7.03942E-55	gi|604304047|gb|EYU23397.1|hypothetical protein MIMGU_mgv1a024506mg, partial [Erythranthe guttata]	GO:0008152, GO:0016758
lcl|ORF2_AYJT01002066.1_3190_2669	173	151.754	1.01989E-40	gi|643721063|gb|KDP31327.1|hypothetical protein JCGZ_11703 [Jatropha curcas]	GO:0008152, GO:0016758
lcl|ORF2_AYJT01002066.1_3190_2669	173	151.369	1.12198E-40	gi|328909627|gb|AEB61488.1|UDP-glucosyltransferase [Lamium galeobdolon]	GO:0008152, GO:0016758, GO:0016740
lcl|ORF2_AYJT01002066.1_3190_2669	173	150.599	2.60279E-40	gi|225457271|ref|XP_002284355.1|PREDICTED: UDP-glycosyltransferase 83A1 isoform X1 [Vitis vinifera]	GO:0008152, GO:0016758, GO:0016740
lcl|ORF1_AYJT01002110.1_794_48	248	69.707	2.64597E-10	gi|223533750|gb|EEF35482.1|conserved hypothetical protein [Ricinus communis]	GO:0008270, GO:0003676
lcl|ORF1_AYJT01002110.1_794_48	248	62.7734	5.04853E-8	gi|902222161|gb|KNA19102.1|hypothetical protein SOVF_064640 [Spinacia oleracea]	GO:0008270, GO:0003676
lcl|ORF1_AYJT01002111.1_599_1717	372	158.688	7.6919E-40	gi|661880836|emb|CDP15530.1|unnamed protein product [Coffea canephora]	GO:0008270, GO:0046872, GO:0035556, GO:0005622
lcl|ORF1_AYJT01002111.1_599_1717	372	152.14	4.31273E-39	gi|661890110|emb|CDP06332.1|unnamed protein product [Coffea canephora]	GO:0008270, GO:0046872
lcl|ORF1_AYJT01002111.1_599_1717	372	152.91	9.59845E-38	gi|661881393|emb|CDP14966.1|unnamed protein product [Coffea canephora]	GO:0008270
lcl|ORF1_AYJT01002111.1_599_1717	372	146.747	3.11871E-37	gi|661877540|emb|CDP18663.1|unnamed protein product [Coffea canephora]	GO:0035556, GO:0005622
lcl|ORF1_AYJT01002111.1_599_1717	372	140.198	1.05073E-34	gi|661875072|emb|CDP20287.1|unnamed protein product [Coffea canephora]	GO:0008270
lcl|ORF1_AYJT01002111.1_599_1717	372	143.665	3.34432E-34	gi|661881383|emb|CDP14956.1|unnamed protein product [Coffea canephora]	GO:0008270, GO:0046872, GO:0035556, GO:0005622
lcl|ORF1_AYJT01002116.1_595_1626	344	141.739	1.41937E-35	gi|661877540|emb|CDP18663.1|unnamed protein product [Coffea canephora]	GO:0035556, GO:0005622
lcl|ORF1_AYJT01002116.1_595_1626	344	144.436	6.13794E-35	gi|661880836|emb|CDP15530.1|unnamed protein product [Coffea canephora]	GO:0008270, GO:0046872, GO:0035556, GO:0005622
lcl|ORF1_AYJT01002116.1_595_1626	344	139.813	9.71473E-35	gi|661875072|emb|CDP20287.1|unnamed protein product [Coffea canephora]	GO:0008270
lcl|ORF1_AYJT01002116.1_595_1626	344	136.346	3.86576E-32	gi|661886140|emb|CDP10062.1|unnamed protein product [Coffea canephora]	GO:0008270, GO:0035556, GO:0005622
lcl|ORF1_AYJT01002116.1_595_1626	344	134.806	1.53892E-31	gi|661881393|emb|CDP14966.1|unnamed protein product [Coffea canephora]	GO:0008270
lcl|ORF1_AYJT01002119.1_2512_3252	246	112.849	7.16644E-25	gi|661881383|emb|CDP14956.1|unnamed protein product [Coffea canephora]	GO:0008270, GO:0046872, GO:0035556, GO:0005622
lcl|ORF1_AYJT01002125.1_1732_1280	150	145.976	6.84442E-42	gi|604347549|gb|EYU45762.1|hypothetical protein MIMGU_mgv1a021881mg, partial [Erythranthe guttata]	GO:0003677, GO:0003700, GO:0006351, GO:0006355, GO:0005634
lcl|ORF1_AYJT01002125.1_1732_1280	150	143.28	7.70556E-41	gi|604347546|gb|EYU45759.1|hypothetical protein MIMGU_mgv1a024948mg, partial [Erythranthe guttata]	GO:0003677, GO:0003700, GO:0006351, GO:0006355, GO:0005634
lcl|ORF1_AYJT01002125.1_1732_1280	150	137.502	1.438E-38	gi|604347548|gb|EYU45761.1|hypothetical protein MIMGU_mgv1a021671mg, partial [Erythranthe guttata]	GO:0003677, GO:0003700, GO:0006351, GO:0006355, GO:0005634
lcl|ORF2_AYJT01002146.1_6867_5944	307	149.443	1.03658E-36	gi|147855244|emb|CAN79148.1|hypothetical protein VITISV_004343 [Vitis vinifera]	GO:0015074, GO:0003676
lcl|ORF2_AYJT01002146.1_6867_5944	307	149.058	1.71696E-36	gi|147862911|emb|CAN81099.1|hypothetical protein VITISV_017741 [Vitis vinifera]	GO:0015074, GO:0003676
lcl|ORF2_AYJT01002146.1_6867_5944	307	148.673	2.10926E-36	gi|147784422|emb|CAN74951.1|hypothetical protein VITISV_030567, partial [Vitis vinifera]	GO:0008270, GO:0046872, GO:0015074, GO:0003676
lcl|ORF2_AYJT01002146.1_6867_5944	307	147.902	4.29207E-36	gi|147818113|emb|CAN69367.1|hypothetical protein VITISV_035520 [Vitis vinifera]	GO:0015074, GO:0003676
lcl|ORF2_AYJT01002146.1_6867_5944	307	146.362	1.37341E-35	gi|147818673|emb|CAN73924.1|hypothetical protein VITISV_041509 [Vitis vinifera]	GO:0015074, GO:0003676
lcl|ORF2_AYJT01002146.1_6867_5944	307	145.591	2.83366E-35	gi|147783806|emb|CAN74695.1|hypothetical protein VITISV_024648 [Vitis vinifera]	GO:0015074, GO:0003676
lcl|ORF2_AYJT01002146.1_6867_5944	307	144.05	7.68951E-35	gi|147837613|emb|CAN63649.1|hypothetical protein VITISV_037657 [Vitis vinifera]	GO:0008270, GO:0015074, GO:0003676
lcl|ORF1_AYJT01002147.1_1519_3939	806	1286.17	0.0	gi|565386881|ref|XP_006359236.1|PREDICTED: pentatricopeptide repeat-containing protein At1g79490, mitochondrial [Solanum tuberosum]	GO:0005739
lcl|ORF1_AYJT01002153.1_758_0	253	313.538	1.31839E-101	gi|870855669|gb|KMT07385.1|hypothetical protein BVRB_6g150110 [Beta vulgaris subsp. vulgaris]	GO:0006629, GO:0008081
lcl|ORF2_AYJT01002181.1_2008_1550	152	213.001	4.16757E-61	gi|147810925|emb|CAN71787.1|hypothetical protein VITISV_031913 [Vitis vinifera]	GO:0004190, GO:0006508, GO:0015074, GO:0005634, GO:0003676
lcl|ORF2_AYJT01002181.1_2008_1550	152	211.846	1.00742E-60	gi|147768682|emb|CAN76063.1|hypothetical protein VITISV_040632 [Vitis vinifera]	GO:0015074, GO:0003676
lcl|ORF2_AYJT01002181.1_2008_1550	152	207.608	3.59963E-59	gi|147858167|emb|CAN83929.1|hypothetical protein VITISV_025158 [Vitis vinifera]	GO:0015074, GO:0005634, GO:0003676
lcl|ORF2_AYJT01002181.1_2008_1550	152	203.756	7.65952E-58	gi|147864892|emb|CAN79373.1|hypothetical protein VITISV_028502 [Vitis vinifera]	GO:0004190, GO:0006508, GO:0015074, GO:0005634, GO:0003676
lcl|ORF2_AYJT01002181.1_2008_1550	152	202.986	1.10852E-57	gi|147819718|emb|CAN73574.1|hypothetical protein VITISV_008296 [Vitis vinifera]	GO:0015074, GO:0005634, GO:0003676
lcl|ORF3_AYJT01002181.1_1507_905	200	248.825	7.5301E-73	gi|147864892|emb|CAN79373.1|hypothetical protein VITISV_028502 [Vitis vinifera]	GO:0004190, GO:0006508, GO:0015074, GO:0005634, GO:0003676
lcl|ORF3_AYJT01002181.1_1507_905	200	242.662	1.06788E-70	gi|147768682|emb|CAN76063.1|hypothetical protein VITISV_040632 [Vitis vinifera]	GO:0015074, GO:0003676
lcl|ORF3_AYJT01002181.1_1507_905	200	241.506	3.25878E-70	gi|147810925|emb|CAN71787.1|hypothetical protein VITISV_031913 [Vitis vinifera]	GO:0004190, GO:0006508, GO:0015074, GO:0005634, GO:0003676
lcl|ORF3_AYJT01002181.1_1507_905	200	234.572	2.52335E-68	gi|147819718|emb|CAN73574.1|hypothetical protein VITISV_008296 [Vitis vinifera]	GO:0015074, GO:0005634, GO:0003676
lcl|ORF3_AYJT01002181.1_1507_905	200	219.935	1.88185E-67	gi|870863354|gb|KMT14518.1|hypothetical protein BVRB_4g072900 [Beta vulgaris subsp. vulgaris]	GO:0005634
lcl|ORF3_AYJT01002181.1_1507_905	200	223.402	5.87353E-64	gi|4235644|gb|AAD13304.1|polyprotein [Solanum lycopersicum]	GO:0015074, GO:0005634, GO:0003676
lcl|ORF1_AYJT01002200.1_4384_5487	367	687.567	0.0	gi|848915170|ref|XP_012855379.1|PREDICTED: uncharacterized protein LOC105974775 [Erythranthe guttata]	GO:0016020, GO:0016021, GO:0006487, GO:0003830
lcl|ORF1_AYJT01002200.1_4384_5487	367	681.404	0.0	gi|848890834|ref|XP_012845542.1|PREDICTED: beta-1,4-mannosyl-glycoprotein 4-beta-N-acetylglucosaminyltransferase-like [Erythranthe guttata]	GO:0016020, GO:0016021, GO:0006487, GO:0003830
lcl|ORF1_AYJT01002200.1_4384_5487	367	675.626	0.0	gi|661883022|emb|CDP13230.1|unnamed protein product [Coffea canephora]	GO:0016020, GO:0016021, GO:0006487, GO:0003830
lcl|ORF1_AYJT01002239.1_2077_599	492	602.438	0.0	gi|604330081|gb|EYU35201.1|hypothetical protein MIMGU_mgv1a000839mg [Erythranthe guttata]	GO:0000166, GO:0016020, GO:0016021, GO:0004672, GO:0005524, GO:0006468
lcl|ORF1_AYJT01002239.1_2077_599	492	570.081	0.0	gi|460390944|ref|XP_004241084.1|PREDICTED: probable LRR receptor-like serine/threonine-protein kinase IRK [Solanum lycopersicum]	GO:0000166, GO:0016020, GO:0016021, GO:0004672, GO:0005524, GO:0006468
lcl|ORF1_AYJT01002239.1_2077_599	492	559.681	0.0	gi|661882323|emb|CDP13903.1|unnamed protein product [Coffea canephora]	GO:0000166, GO:0016020, GO:0016021, GO:0004672, GO:0005524, GO:0006468
lcl|ORF1_AYJT01002242.1_2366_1899	155	206.453	7.8539E-62	gi|77555577|gb|ABA98373.1|retrotransposon protein, putative, Ty3-gypsy subclass [Oryza sativa Japonica Group]	GO:0003676
lcl|ORF1_AYJT01002242.1_2366_1899	155	211.075	2.23626E-60	gi|38344597|emb|CAD39969.2|OSJNBa0072D08.2 [Oryza sativa Japonica Group]	GO:0008270, GO:0015074, GO:0003676
lcl|ORF1_AYJT01002242.1_2366_1899	155	208.379	3.52187E-60	gi|242117582|dbj|BAH80065.1|putative retrotransposon protein [Oryza sativa Indica Group]	GO:0008270, GO:0046872, GO:0003676
lcl|ORF1_AYJT01002242.1_2366_1899	155	209.149	5.83359E-60	gi|21671935|gb|AAM74297.1|AC083944_15Putative retroelement [Oryza sativa Japonica Group]	GO:0004190, GO:0008270, GO:0046872, GO:0006508, GO:0003676
lcl|ORF1_AYJT01002242.1_2366_1899	155	209.92	6.52636E-60	gi|108863002|gb|ABA99486.2|retrotransposon protein, putative, Ty3-gypsy subclass [Oryza sativa Japonica Group]	GO:0008270, GO:0046872, GO:0003676
lcl|ORF1_AYJT01002266.1_2313_3305	330	415.231	5.48851E-143	gi|848875978|ref|XP_012838455.1|PREDICTED: E3 ubiquitin-protein ligase RING1-like [Erythranthe guttata]	GO:0008270, GO:0046872
lcl|ORF1_AYJT01002266.1_2313_3305	330	331.643	5.47471E-110	gi|460365180|ref|XP_004228482.1|PREDICTED: probable E3 ubiquitin-protein ligase RHC1A [Solanum lycopersicum]	GO:0061630, GO:0008270, GO:0043161, GO:0046872, GO:0000209, GO:0042787
lcl|ORF1_AYJT01002271.1_2711_2220	163	78.5666	9.19142E-16	gi|965659445|dbj|BAT75864.1|hypothetical protein VIGAN_01379400, partial [Vigna angularis var. angularis]	GO:0016020, GO:0016021
lcl|ORF1_AYJT01002271.1_2711_2220	163	74.3294	1.26061E-14	gi|595857468|ref|XP_007210550.1|hypothetical protein PRUPE_ppa014094mg [Prunus persica]	GO:0016020, GO:0016021
lcl|ORF1_AYJT01002304.1_16_540	174	283.878	6.18997E-91	gi|848926237|ref|XP_012858927.1|PREDICTED: phospholipase A1-Ibeta2, chloroplastic [Erythranthe guttata]	GO:0006629, GO:0016787
lcl|ORF1_AYJT01002304.1_16_540	174	264.618	1.00669E-83	gi|460392773|ref|XP_004241988.1|PREDICTED: phospholipase A1-Ibeta2, chloroplastic [Solanum lycopersicum]	GO:0006629, GO:0016787
lcl|ORF1_AYJT01002316.1_2124_2672	183	317.005	4.01409E-98	gi|45935155|gb|AAS79613.1|putative copia-like polyprotein [Ipomoea trifida]	GO:0015074, GO:0003676
lcl|ORF1_AYJT01002316.1_2124_2672	183	316.62	1.43841E-97	gi|117165994|dbj|BAF36296.1|hypothetical protein [Ipomoea trifida]	GO:0045859, GO:0016538, GO:0051301, GO:0007049, GO:0015074, GO:0003676
lcl|ORF1_AYJT01002316.1_2124_2672	183	279.256	3.22066E-88	gi|18266647|gb|AAL67593.1|AC018929_15putative copia polyprotein [Oryza sativa Japonica Group]	GO:0015074, GO:0003676
lcl|ORF1_AYJT01002316.1_2124_2672	183	274.633	3.10314E-85	gi|78708224|gb|ABB47199.1|retrotransposon protein, putative, Ty1-copia subclass [Oryza sativa Japonica Group]	GO:0015074, GO:0003676
lcl|ORF1_AYJT01002316.1_2124_2672	183	280.411	2.42564E-84	gi|32479661|emb|CAE01490.1|P0041A24.2 [Oryza sativa Japonica Group]	GO:0008270, GO:0046872, GO:0015074, GO:0003676
lcl|ORF1_AYJT01002316.1_2124_2672	183	274.248	4.01656E-84	gi|21671995|gb|AAM74357.1|AC115686_24Putative retroelement [Oryza sativa Japonica Group]	GO:0015074, GO:0003676
lcl|ORF1_AYJT01002316.1_2124_2672	183	259.996	6.13195E-84	gi|147835005|emb|CAN72351.1|hypothetical protein VITISV_019853 [Vitis vinifera]	GO:0015074, GO:0003676
lcl|ORF1_AYJT01002316.1_2124_2672	183	257.684	4.72204E-83	gi|147773105|emb|CAN71691.1|hypothetical protein VITISV_039294 [Vitis vinifera]	GO:0015074, GO:0003676
lcl|ORF1_AYJT01002316.1_2124_2672	183	276.559	8.10361E-83	gi|53370723|gb|AAU89218.1|integrase core domain containing protein [Oryza sativa Japonica Group]	GO:0004190, GO:0006508, GO:0015074, GO:0003676
lcl|ORF1_AYJT01002316.1_2124_2672	183	262.307	8.51398E-83	gi|38344532|emb|CAE05411.2|OSJNBa0036B17.8 [Oryza sativa Japonica Group]	GO:0004190, GO:0006508, GO:0015074, GO:0003676
lcl|ORF1_AYJT01002338.1_3509_2889	206	222.631	1.73863E-64	gi|147819561|emb|CAN76565.1|hypothetical protein VITISV_010942 [Vitis vinifera]	GO:0008270, GO:0015074, GO:0003676
lcl|ORF1_AYJT01002338.1_3509_2889	206	207.223	3.20137E-58	gi|147818102|emb|CAN73567.1|hypothetical protein VITISV_003451 [Vitis vinifera]	GO:0008270, GO:0046872, GO:0015074, GO:0003676
lcl|ORF1_AYJT01002338.1_3509_2889	206	206.838	4.80926E-58	gi|147804664|emb|CAN66637.1|hypothetical protein VITISV_011340 [Vitis vinifera]	GO:0008270, GO:0046872, GO:0015074, GO:0003676
lcl|ORF1_AYJT01002350.1_3510_2830	226	224.172	8.65698E-64	gi|23928439|gb|AAN40025.1|putative gag-pol polyprotein [Zea mays]	GO:0008270, GO:0046872, GO:0015074, GO:0003676
lcl|ORF1_AYJT01002350.1_3510_2830	226	221.09	9.49767E-64	gi|18542179|gb|AAL75488.1|AF466202_14putative pol protein, partial [Zea mays]	GO:0015074, GO:0003676
lcl|ORF1_AYJT01002350.1_3510_2830	226	220.705	8.49465E-63	gi|99866706|gb|ABF67921.1|Ji1 putative pol protein [Zea mays]	GO:0015074, GO:0003676
lcl|ORF1_AYJT01002350.1_3510_2830	226	220.705	9.01457E-63	gi|4416302|gb|AAD20307.1|copia-type pol polyprotein [Zea mays]	GO:0015074, GO:0003676
lcl|ORF1_AYJT01002350.1_3510_2830	226	220.32	1.85052E-62	gi|18568272|gb|AAL76004.1|AF466646_12putative gag-pol polyprotein [Zea mays]	GO:0008270, GO:0046872, GO:0016020, GO:0016021, GO:0015074, GO:0003676
lcl|ORF1_AYJT01002350.1_3510_2830	226	220.32	2.24657E-62	gi|23928449|gb|AAN40035.1|putative gag-pol polyprotein [Zea mays]	GO:0008270, GO:0046872, GO:0015074, GO:0003676
lcl|ORF1_AYJT01002350.1_3510_2830	226	219.164	5.48277E-62	gi|18254412|gb|AAL66753.1|AF464738_4putative copia-type pol polyprotein [Zea mays]	GO:0008270, GO:0046872, GO:0015074, GO:0003676
lcl|ORF1_AYJT01002350.1_3510_2830	226	218.394	9.88179E-62	gi|33113977|gb|AAP94599.1|putative copia-type pol polyprotein [Zea mays]	GO:0008270, GO:0046872, GO:0015074, GO:0003676
lcl|ORF1_AYJT01002350.1_3510_2830	226	217.238	1.40933E-61	gi|338808442|gb|AEJ07943.1|Ji4 putative pol protein [Zea diploperennis]	GO:0015074, GO:0003676
lcl|ORF2_AYJT01002360.1_1771_2310	179	216.468	1.48193E-64	gi|147765800|emb|CAN71245.1|hypothetical protein VITISV_011091 [Vitis vinifera]	GO:0003676
lcl|ORF4_AYJT01002366.1_1681_1175	168	192.971	7.23807E-54	gi|32492359|emb|CAE05990.1|OSJNBa0004L19.22 [Oryza sativa Japonica Group]	GO:0015074, GO:0003676
lcl|ORF5_AYJT01002366.1_1156_2	385	390.578	9.0288E-128	gi|222635621|gb|EEE65753.1|hypothetical protein OsJ_21419 [Oryza sativa Japonica Group]	GO:0015074, GO:0003676
lcl|ORF5_AYJT01002366.1_1156_2	385	397.512	3.6462E-127	gi|18378613|gb|AAL68644.1|AF458768_1polyprotein [Oryza sativa Japonica Group]	GO:0015074, GO:0003676
lcl|ORF5_AYJT01002366.1_1156_2	385	405.601	5.55047E-127	gi|284434698|gb|ADB85398.1|putative retrotransposon protein [Phyllostachys edulis]	GO:0015074, GO:0003676
lcl|ORF5_AYJT01002366.1_1156_2	385	394.045	1.04111E-125	gi|77552522|gb|ABA95319.1|retrotransposon protein, putative, unclassified [Oryza sativa Japonica Group]	GO:0015074, GO:0003676
lcl|ORF5_AYJT01002366.1_1156_2	385	404.445	3.44979E-125	gi|31432119|gb|AAP53789.1|retrotransposon protein, putative, unclassified [Oryza sativa Japonica Group]	GO:0004190, GO:0006508, GO:0015074, GO:0003676
lcl|ORF5_AYJT01002366.1_1156_2	385	389.423	7.29221E-125	gi|255677065|dbj|BAF19594.2|Os06g0493000 [Oryza sativa Japonica Group]	GO:0015074, GO:0003676
lcl|ORF5_AYJT01002366.1_1156_2	385	384.03	1.48945E-123	gi|255678117|dbj|BAH94093.1|Os08g0123950, partial [Oryza sativa Japonica Group]	GO:0015074, GO:0003676
lcl|ORF5_AYJT01002366.1_1156_2	385	395.971	3.0479E-123	gi|208609060|dbj|BAG72152.1|hypothetical protein [Lotus japonicus]	GO:0015074, GO:0005634, GO:0003676
lcl|ORF6_AYJT01002366.1_4961_4497	154	143.28	9.42099E-37	gi|596270578|ref|XP_007225095.1|hypothetical protein PRUPE_ppa016563mg, partial [Prunus persica]	GO:0003676
lcl|ORF3_AYJT01002371.1_4000_4647	216	193.356	4.00155E-53	gi|18254418|gb|AAL66759.1|AF464738_10putative pol protein [Zea mays]	GO:0008270, GO:0046872, GO:0015074, GO:0003676
lcl|ORF3_AYJT01002371.1_4000_4647	216	192.586	4.74284E-53	gi|338808429|gb|AEJ07931.1|Opie3 pol protein [Zea mays subsp. mexicana]	GO:0015074, GO:0003676
lcl|ORF3_AYJT01002371.1_4000_4647	216	191.045	2.00921E-52	gi|338808394|gb|AEJ07899.1|Opie3 putative pol protein [Zea mays subsp. mexicana]	GO:0015074, GO:0003676
lcl|ORF3_AYJT01002371.1_4000_4647	216	189.889	5.43019E-52	gi|99866734|gb|ABF67947.1|Opie2 pol protein [Zea mays]	GO:0015074, GO:0003676
lcl|ORF3_AYJT01002371.1_4000_4647	216	189.889	5.70131E-52	gi|338808425|gb|AEJ07927.1|Opie2 pol protein [Zea mays subsp. mexicana]	GO:0015074, GO:0003676
lcl|ORF3_AYJT01002371.1_4000_4647	216	189.504	7.41696E-52	gi|99866720|gb|ABF67934.1|Opie3 pol polyprotein [Zea mays]	GO:0015074, GO:0003676
lcl|ORF3_AYJT01002371.1_4000_4647	216	188.348	8.06859E-52	gi|338808405|gb|AEJ07909.1|Opie1 putative pol protein [Zea luxurians]	GO:0015074, GO:0003676
lcl|ORF1_AYJT01002373.1_605_1153	182	158.688	6.82673E-44	gi|527199751|gb|EPS67423.1|hypothetical protein M569_07352 [Genlisea aurea]	GO:0006979, GO:0004601, GO:0016491, GO:0046872, GO:0020037, GO:0055114, GO:0098869, GO:0005576, GO:0042744
lcl|ORF1_AYJT01002373.1_605_1153	182	155.221	6.57968E-43	gi|604301937|gb|EYU21523.1|hypothetical protein MIMGU_mgv1a019717mg, partial [Erythranthe guttata]	GO:0006979, GO:0004601, GO:0046872, GO:0016491, GO:0020037, GO:0055114, GO:0098869, GO:0005576, GO:0042744
lcl|ORF1_AYJT01002373.1_605_1153	182	154.451	1.05677E-42	gi|976927360|gb|KVI11111.1|heme peroxidase [Cynara cardunculus var. scolymus]	GO:0006979, GO:0004601, GO:0016491, GO:0046872, GO:0020037, GO:0055114, GO:0098869, GO:0005576, GO:0042744
lcl|ORF2_AYJT01002373.1_16777_15527	416	384.03	4.60699E-120	gi|604301867|gb|EYU21453.1|hypothetical protein MIMGU_mgv1a000509mg [Erythranthe guttata]	GO:0016020, GO:0016021, GO:0035091
lcl|ORF2_AYJT01002373.1_16777_15527	416	289.271	2.18728E-84	gi|731402429|ref|XP_010654660.1|PREDICTED: uncharacterized protein LOC100243006 [Vitis vinifera]	GO:0016020, GO:0016021, GO:0035091
lcl|ORF2_AYJT01002373.1_16777_15527	416	286.189	1.84135E-82	gi|147837894|emb|CAN62820.1|hypothetical protein VITISV_013243 [Vitis vinifera]	GO:0035091
lcl|ORF2_AYJT01002373.1_16777_15527	416	281.952	7.47034E-82	gi|661898069|emb|CDO98036.1|unnamed protein product [Coffea canephora]	GO:0016020, GO:0016021, GO:0035091
lcl|ORF2_AYJT01002374.1_1153_692	153	78.9518	3.23103E-14	gi|332322128|emb|CCA66036.1|hypothetical protein [Beta vulgaris subsp. vulgaris]	GO:0003676
lcl|ORF1_AYJT01002375.1_1583_2161	192	52.373	1.25667E-4	gi|147817121|emb|CAN62160.1|hypothetical protein VITISV_017633 [Vitis vinifera]	GO:0008270, GO:0046872, GO:0015074, GO:0003676
lcl|ORF1_AYJT01002378.1_0_830	276	190.274	3.35283E-51	gi|299474487|gb|ADJ18449.1|gag/pol protein, partial [Bryonia dioica]	GO:0008270, GO:0046872, GO:0015074, GO:0003676
lcl|ORF1_AYJT01002378.1_0_830	276	186.037	9.54353E-50	gi|147792513|emb|CAN65627.1|hypothetical protein VITISV_032735 [Vitis vinifera]	GO:0008270, GO:0015074, GO:0003676
lcl|ORF1_AYJT01002378.1_0_830	276	162.54	1.15198E-41	gi|147777398|emb|CAN67199.1|hypothetical protein VITISV_017217 [Vitis vinifera]	GO:0008270, GO:0015074, GO:0003676
lcl|ORF1_AYJT01002378.1_0_830	276	150.599	5.87658E-41	gi|703153191|ref|XP_010110617.1|hypothetical protein L484_000603 [Morus notabilis]	GO:0003676	XP_010110617.1, EXC27156.1
lcl|ORF1_AYJT01002379.1_306_764	152	195.282	6.5407E-55	gi|147792513|emb|CAN65627.1|hypothetical protein VITISV_032735 [Vitis vinifera]	GO:0008270, GO:0015074, GO:0003676
lcl|ORF1_AYJT01002379.1_306_764	152	189.119	1.01853E-52	gi|299474487|gb|ADJ18449.1|gag/pol protein, partial [Bryonia dioica]	GO:0008270, GO:0046872, GO:0015074, GO:0003676
lcl|ORF1_AYJT01002379.1_306_764	152	172.17	6.89864E-47	gi|2443320|dbj|BAA22288.1|polyprotein [Oryza australiensis]	GO:0003677, GO:0008270, GO:0046872, GO:0015074, GO:0006310, GO:0003676
lcl|ORF1_AYJT01002379.1_306_764	152	169.859	4.4063E-46	gi|108862437|gb|ABA97342.2|retrotransposon protein, putative, Ty1-copia subclass [Oryza sativa Japonica Group]	GO:0008270, GO:0015074, GO:0003676
lcl|ORF1_AYJT01002391.1_75_740	222	116.701	2.1797E-26	gi|568519779|ref|YP_008992013.1|polyprotein [Citrus endogenous pararetrovirus]	GO:0004190, GO:0003964, GO:0016779, GO:0008270, GO:0046872, GO:0008233, GO:0006508, GO:0006278, GO:0016740, GO:0016787, GO:0003676
lcl|ORF1_AYJT01002391.1_75_740	222	101.293	4.9154E-21	gi|565672280|gb|AHC13197.1|polyprotein [Citrus endogenous pararetrovirus]	GO:0004190, GO:0003964, GO:0016779, GO:0008270, GO:0008233, GO:0046872, GO:0006508, GO:0006278, GO:0016740, GO:0016787, GO:0003676
lcl|ORF1_AYJT01002391.1_75_740	222	98.2117	4.30514E-20	gi|947106787|gb|KRH55170.1|hypothetical protein GLYMA_06G234900 [Glycine max]	GO:0008270, GO:0003676
lcl|ORF1_AYJT01002394.1_1774_1118	218	281.952	6.92888E-85	gi|374081772|dbj|BAL46523.1|hypothetical protein [Gentiana scabra x Gentiana triflora]	GO:0015074, GO:0003676
lcl|ORF1_AYJT01002405.1_5324_4737	195	87.8113	8.10363E-17	gi|147815925|emb|CAN77149.1|hypothetical protein VITISV_019364 [Vitis vinifera]	GO:0008270, GO:0015074, GO:0003676
lcl|ORF2_AYJT01002405.1_3575_3099	158	169.088	6.05145E-50	gi|34761718|gb|AAQ82031.1|pol, partial [Pisum sativum]	GO:0015074, GO:0003676
lcl|ORF2_AYJT01002422.1_2438_1794	214	180.644	9.98615E-51	gi|508727785|gb|EOY19682.1|Uncharacterized protein TCM_044860 [Theobroma cacao]	GO:0015074, GO:0003676
lcl|ORF2_AYJT01002422.1_2438_1794	214	184.882	2.9628E-50	gi|29423270|gb|AAO73521.1|gag-pol polyprotein [Glycine max]	GO:0008270, GO:0015074, GO:0003676
lcl|ORF1_AYJT01002424.1_2707_3168	153	127.487	5.13361E-33	gi|147773746|emb|CAN65253.1|hypothetical protein VITISV_011047 [Vitis vinifera]	GO:0015074, GO:0003676
lcl|ORF1_AYJT01002424.1_2707_3168	153	129.028	7.95378E-32	gi|147784677|emb|CAN63777.1|hypothetical protein VITISV_043745 [Vitis vinifera]	GO:0008270, GO:0046872, GO:0015074, GO:0003676
lcl|ORF1_AYJT01002424.1_2707_3168	153	128.642	1.11956E-31	gi|147839762|emb|CAN70466.1|hypothetical protein VITISV_019286 [Vitis vinifera]	GO:0015074, GO:0003676
lcl|ORF1_AYJT01002424.1_2707_3168	153	128.642	1.40602E-31	gi|147784422|emb|CAN74951.1|hypothetical protein VITISV_030567, partial [Vitis vinifera]	GO:0008270, GO:0046872, GO:0015074, GO:0003676
lcl|ORF1_AYJT01002424.1_2707_3168	153	128.642	1.55272E-31	gi|147834092|emb|CAN64335.1|hypothetical protein VITISV_001808 [Vitis vinifera]	GO:0008270, GO:0046872, GO:0015074, GO:0003676
lcl|ORF1_AYJT01002424.1_2707_3168	153	126.716	2.42678E-31	gi|147810126|emb|CAN69203.1|hypothetical protein VITISV_023039 [Vitis vinifera]	GO:0015074, GO:0003676
lcl|ORF2_AYJT01002425.1_4972_6927	651	735.717	0.0	gi|848918225|ref|XP_012856389.1|PREDICTED: pentatricopeptide repeat-containing protein At4g32450, mitochondrial-like [Erythranthe guttata]	GO:0008270
lcl|ORF1_AYJT01002437.1_1302_1958	218	260.766	3.00893E-83	gi|147856324|emb|CAN81776.1|hypothetical protein VITISV_020072 [Vitis vinifera]	GO:0015074, GO:0003676
lcl|ORF1_AYJT01002437.1_1302_1958	218	265.774	7.00737E-83	gi|147854458|emb|CAN78587.1|hypothetical protein VITISV_043910 [Vitis vinifera]	GO:0008270, GO:0046872, GO:0015074, GO:0003676
lcl|ORF1_AYJT01002437.1_1302_1958	218	253.447	9.14405E-81	gi|32396104|gb|AAP43919.1|integrase, partial [Gossypium hirsutum]	GO:0015074, GO:0003676
lcl|ORF1_AYJT01002437.1_1302_1958	218	254.218	9.39915E-81	gi|147864582|emb|CAN84067.1|hypothetical protein VITISV_041979 [Vitis vinifera]	GO:0015074, GO:0003676
lcl|ORF1_AYJT01002438.1_594_94	166	199.519	3.28876E-56	gi|147815925|emb|CAN77149.1|hypothetical protein VITISV_019364 [Vitis vinifera]	GO:0008270, GO:0015074, GO:0003676
lcl|ORF1_AYJT01002438.1_594_94	166	199.134	5.82871E-56	gi|147792513|emb|CAN65627.1|hypothetical protein VITISV_032735 [Vitis vinifera]	GO:0008270, GO:0015074, GO:0003676
lcl|ORF3_AYJT01002438.1_3013_2417	198	131.339	8.14592E-32	gi|147792513|emb|CAN65627.1|hypothetical protein VITISV_032735 [Vitis vinifera]	GO:0008270, GO:0015074, GO:0003676
lcl|ORF3_AYJT01002438.1_3013_2417	198	127.872	1.17864E-30	gi|147815925|emb|CAN77149.1|hypothetical protein VITISV_019364 [Vitis vinifera]	GO:0008270, GO:0015074, GO:0003676
lcl|ORF3_AYJT01002438.1_3013_2417	198	120.168	1.13198E-28	gi|703069075|ref|XP_010088408.1|Retrovirus-related Pol polyprotein from transposon TNT 1-94 [Morus notabilis]	GO:0008270, GO:0003676	EXB35423.1, XP_010088408.1
lcl|ORF3_AYJT01002438.1_3013_2417	198	113.235	1.37218E-25	gi|299474487|gb|ADJ18449.1|gag/pol protein, partial [Bryonia dioica]	GO:0008270, GO:0046872, GO:0015074, GO:0003676
lcl|ORF3_AYJT01002438.1_3013_2417	198	102.449	8.2796E-22	gi|108707917|gb|ABF95712.1|retrotransposon protein, putative, Ty1-copia subclass, expressed [Oryza sativa Japonica Group]	GO:0008270, GO:0015074, GO:0009536, GO:0003676
lcl|ORF3_AYJT01002438.1_3013_2417	198	99.3673	3.16142E-21	gi|703153188|ref|XP_010110616.1|Retrovirus-related Pol polyprotein from transposon TNT 1-94 [Morus notabilis]	GO:0008270, GO:0003676	EXC27155.1, XP_010110616.1
lcl|ORF1_AYJT01002455.1_530_0	177	207.223	1.14829E-58	gi|299474487|gb|ADJ18449.1|gag/pol protein, partial [Bryonia dioica]	GO:0008270, GO:0046872, GO:0015074, GO:0003676
lcl|ORF1_AYJT01002455.1_530_0	177	187.963	3.98129E-55	gi|703067330|ref|XP_010087941.1|Retrovirus-related Pol polyprotein from transposon TNT 1-94 [Morus notabilis]	GO:0015074, GO:0003676	EXB30863.1, XP_010087941.1
lcl|ORF2_AYJT01002476.1_2079_766	437	802.357	0.0	gi|848911810|ref|XP_012854272.1|PREDICTED: probable copper-transporting ATPase HMA5 [Erythranthe guttata]	GO:0000166, GO:0006812, GO:0046872, GO:0019829, GO:0005507, GO:0016020, GO:0098655, GO:0016021, GO:0030001, GO:0016787
lcl|ORF2_AYJT01002476.1_2079_766	437	748.814	0.0	gi|661886394|emb|CDP09758.1|unnamed protein product [Coffea canephora]	GO:0000166, GO:0006812, GO:0046872, GO:0019829, GO:0005507, GO:0098655, GO:0016020, GO:0016021, GO:0030001, GO:0016787
lcl|ORF2_AYJT01002476.1_2079_766	437	730.324	0.0	gi|224071832|ref|XP_002303580.1|putative copper-transporting ATPase 3 family protein [Populus trichocarpa]	GO:0000166, GO:0006812, GO:0046872, GO:0005507, GO:0016020, GO:0098655, GO:0016021, GO:0043682, GO:0043231, GO:0030001, GO:0035434, GO:0016787, GO:0019829, GO:0005887
lcl|ORF2_AYJT01002476.1_2079_766	437	729.939	0.0	gi|567894184|ref|XP_006439580.1|hypothetical protein CICLE_v10018819mg [Citrus clementina]	GO:0000166, GO:0006812, GO:0046872, GO:0019829, GO:0005507, GO:0016020, GO:0098655, GO:0016021, GO:0030001, GO:0016787
lcl|ORF2_AYJT01002486.1_1324_791	177	104.76	6.31922E-23	gi|87240724|gb|ABD32582.1|Integrase, catalytic region; Zinc finger, CCHC-type; Peptidase aspartic, catalytic [Medicago truncatula]	GO:0008270, GO:0046872, GO:0015074, GO:0003676
lcl|ORF3_AYJT01002489.1_28111_28707	198	125.176	1.00002E-29	gi|870842474|gb|KMS95883.1|hypothetical protein BVRB_004210 [Beta vulgaris subsp. vulgaris]	GO:0090502, GO:0015074, GO:0004523, GO:0003676
lcl|ORF1_AYJT01002497.1_3611_3018	197	150.984	1.98626E-40	gi|565358741|ref|XP_006346184.1|PREDICTED: protein HOMOLOG OF MAMMALIAN LYST-INTERACTING PROTEIN 5 [Solanum tuberosum]	GO:0016192, GO:0005737, GO:0042803, GO:0005771, GO:1900426, GO:0009814, GO:0005634
lcl|ORF1_AYJT01002517.1_555_1064	169	260.766	3.35168E-80	gi|661877952|emb|CDP18259.1|unnamed protein product [Coffea canephora]	GO:0006418, GO:0000166, GO:0005737, GO:0004812, GO:0004829, GO:0043039, GO:0005524, GO:0006435, GO:0016876
lcl|ORF1_AYJT01002517.1_555_1064	169	258.84	6.05908E-80	gi|460395939|ref|XP_004243537.1|PREDICTED: threonine--tRNA ligase, chloroplastic/mitochondrial 2 [Solanum lycopersicum]	GO:0006418, GO:0000166, GO:0003723, GO:0005737, GO:0009507, GO:0004812, GO:0005739, GO:0004829, GO:0016876, GO:0009570, GO:0009793, GO:0043039, GO:0005524, GO:0006435
lcl|ORF1_AYJT01002520.1_11259_11969	236	103.219	8.41127E-23	gi|661897710|emb|CDO99422.1|unnamed protein product [Coffea canephora]	GO:0016020, GO:0016021
lcl|ORF1_AYJT01002520.1_11259_11969	236	97.4413	5.99591E-21	gi|508701626|gb|EOX93522.1|Uncharacterized protein TCM_002409 [Theobroma cacao]	GO:0016020, GO:0016021
lcl|ORF1_AYJT01002522.1_9114_9800	228	311.227	3.00237E-102	gi|662170387|gb|AIE45494.1|CONSTANS-like protein 9 [Tectona grandis]	GO:0008270, GO:0005622
lcl|ORF1_AYJT01002522.1_9114_9800	228	290.426	2.94851E-94	gi|695132655|gb|AIS92908.1|zinc finger protein CONSTANS-LIKE 8 [Lagerstroemia indica]	GO:0008270, GO:0005622
lcl|ORF1_AYJT01002522.1_9114_9800	228	248.44	9.74521E-78	gi|661881939|emb|CDP14416.1|unnamed protein product [Coffea canephora]	GO:0008270, GO:0005622
lcl|ORF2_AYJT01002522.1_6194_6655	153	202.216	2.51777E-59	gi|848858431|ref|XP_012830143.1|PREDICTED: uncharacterized membrane protein At3g27390 isoform X2 [Erythranthe guttata]	GO:0016020, GO:0016021, GO:0006355, GO:0043401
lcl|ORF2_AYJT01002522.1_6194_6655	153	185.652	4.15007E-53	gi|661880610|emb|CDP15743.1|unnamed protein product [Coffea canephora]	GO:0016020, GO:0016021
lcl|ORF1_AYJT01002523.1_5482_4493	329	175.637	1.48936E-47	gi|508701209|gb|EOX93105.1|Aspartyl/glutamyl-tRNA(Asn/Gln) amidotransferase subunit B, putative isoform 4, partial [Theobroma cacao]	GO:0016740
lcl|ORF1_AYJT01002523.1_5482_4493	329	177.178	2.66845E-47	gi|508701210|gb|EOX93106.1|Aspartyl/glutamyl-tRNA(Asn/Gln) amidotransferase subunit B, putative isoform 5 [Theobroma cacao]	GO:0016020, GO:0016021, GO:0016740
lcl|ORF2_AYJT01002523.1_2961_1285	558	807.364	0.0	gi|848860014|ref|XP_012830867.1|PREDICTED: uncharacterized protein LOC105951931 [Erythranthe guttata]	GO:0016020, GO:0016021
lcl|ORF2_AYJT01002523.1_2961_1285	558	796.579	0.0	gi|848858426|ref|XP_012830141.1|PREDICTED: uncharacterized protein LOC105951283 [Erythranthe guttata]	GO:0016020, GO:0016021
lcl|ORF2_AYJT01002523.1_2961_1285	558	792.341	0.0	gi|661881937|emb|CDP14414.1|unnamed protein product [Coffea canephora]	GO:0016020, GO:0016021
lcl|ORF4_AYJT01002543.1_5861_6361	166	108.997	1.42723E-24	gi|332322110|emb|CCA66009.1|hypothetical protein [Beta vulgaris subsp. vulgaris]	GO:0090502, GO:0004523, GO:0003676
lcl|ORF5_AYJT01002543.1_8339_8842	167	112.079	2.24421E-26	gi|508776951|gb|EOY24207.1|Non-LTR retroelement reverse transcriptase [Theobroma cacao]	GO:0003964, GO:0090502, GO:0006278, GO:0004523, GO:0003676
lcl|ORF5_AYJT01002543.1_8339_8842	167	112.079	9.06232E-26	gi|508706118|gb|EOX98014.1|Ribonuclease H protein [Theobroma cacao]	GO:0090502, GO:0004523, GO:0003676
lcl|ORF5_AYJT01002543.1_8339_8842	167	110.538	4.00438E-25	gi|87116459|dbj|BAE79382.1|unnamed protein product [Ipomoea batatas]	GO:0090502, GO:0004523, GO:0003676
lcl|ORF5_AYJT01002543.1_8339_8842	167	110.538	4.42668E-25	gi|87116463|dbj|BAE79384.1|unnamed protein product [Ipomoea batatas]	GO:0090502, GO:0008270, GO:0004523, GO:0003676
lcl|ORF5_AYJT01002543.1_8339_8842	167	109.768	7.29092E-25	gi|87116466|dbj|BAE79385.1|unnamed protein product [Ipomoea batatas]	GO:0090502, GO:0004523, GO:0003676
lcl|ORF1_AYJT01002568.1_9161_8148	337	450.669	2.02436E-155	gi|2522228|dbj|BAA22787.1|reverse transcriptase-like protein, partial [Vicia faba]	GO:0003964, GO:0006278
lcl|ORF1_AYJT01002572.1_4708_5166	153	186.808	6.66847E-52	gi|147792513|emb|CAN65627.1|hypothetical protein VITISV_032735 [Vitis vinifera]	GO:0008270, GO:0015074, GO:0003676
lcl|ORF1_AYJT01002572.1_4708_5166	153	184.111	4.71896E-51	gi|147777398|emb|CAN67199.1|hypothetical protein VITISV_017217 [Vitis vinifera]	GO:0008270, GO:0015074, GO:0003676
lcl|ORF2_AYJT01002572.1_2633_3535	300	151.369	2.21758E-37	gi|147815925|emb|CAN77149.1|hypothetical protein VITISV_019364 [Vitis vinifera]	GO:0008270, GO:0015074, GO:0003676
lcl|ORF2_AYJT01002572.1_2633_3535	300	132.494	5.9614E-31	gi|299474487|gb|ADJ18449.1|gag/pol protein, partial [Bryonia dioica]	GO:0008270, GO:0046872, GO:0015074, GO:0003676
lcl|ORF2_AYJT01002572.1_2633_3535	300	128.642	1.30334E-29	gi|147792513|emb|CAN65627.1|hypothetical protein VITISV_032735 [Vitis vinifera]	GO:0008270, GO:0015074, GO:0003676
lcl|ORF2_AYJT01002572.1_2633_3535	300	110.923	4.61834E-24	gi|703069075|ref|XP_010088408.1|Retrovirus-related Pol polyprotein from transposon TNT 1-94 [Morus notabilis]	GO:0008270, GO:0003676	EXB35423.1, XP_010088408.1
lcl|ORF1_AYJT01002607.1_6382_5930	150	142.124	2.09658E-36	gi|147804937|emb|CAN60374.1|hypothetical protein VITISV_001215 [Vitis vinifera]	GO:0008270, GO:0015074, GO:0003676
lcl|ORF1_AYJT01002607.1_6382_5930	150	142.124	2.47319E-36	gi|147766660|emb|CAN67322.1|hypothetical protein VITISV_004158 [Vitis vinifera]	GO:0015074, GO:0003676
lcl|ORF2_AYJT01002607.1_13619_13122	165	157.147	1.9884E-46	gi|734340516|gb|KHN09365.1|Retrovirus-related Pol polyprotein from transposon TNT 1-94, partial [Glycine soja]	GO:0016787
lcl|ORF2_AYJT01002607.1_13619_13122	165	151.369	2.61269E-44	gi|734436551|gb|KHN48157.1|Retrovirus-related Pol polyprotein from transposon TNT 1-94, partial [Glycine soja]	GO:0016787
lcl|ORF2_AYJT01002607.1_13619_13122	165	154.836	4.5182E-44	gi|920715648|gb|KOM55736.1|hypothetical protein LR48_Vigan10g162800 [Vigna angularis]	GO:0008270, GO:0046872, GO:0003676
lcl|ORF2_AYJT01002607.1_13619_13122	165	149.443	7.49516E-42	gi|734395110|gb|KHN28812.1|Retrovirus-related Pol polyprotein from transposon TNT 1-94, partial [Glycine soja]	GO:0008270, GO:0046872, GO:0016787, GO:0003676
lcl|ORF2_AYJT01002607.1_13619_13122	165	140.969	7.40805E-40	gi|734379142|gb|KHN22359.1|Retrovirus-related Pol polyprotein from transposon TNT 1-94, partial [Glycine soja]	GO:0016787
lcl|ORF2_AYJT01002607.1_13619_13122	165	140.198	1.67754E-39	gi|734371927|gb|KHN19723.1|Retrovirus-related Pol polyprotein from transposon TNT 1-94, partial [Glycine soja]	GO:0016787
lcl|ORF2_AYJT01002607.1_13619_13122	165	139.813	2.35169E-39	gi|734334714|gb|KHN07860.1|Retrovirus-related Pol polyprotein from transposon TNT 1-94, partial [Glycine soja]	GO:0016787
lcl|ORF1_AYJT01002618.1_3214_3732	172	207.608	1.1144E-60	gi|33330870|gb|AAQ10678.1|type-B response regulator [Catharanthus roseus]	GO:0003677, GO:0003700, GO:0007165, GO:0006351, GO:0000160, GO:0006355, GO:0005634
lcl|ORF2_AYJT01002618.1_4516_5478	320	272.707	4.72718E-83	gi|33330870|gb|AAQ10678.1|type-B response regulator [Catharanthus roseus]	GO:0003677, GO:0003700, GO:0007165, GO:0006351, GO:0000160, GO:0006355, GO:0005634
lcl|ORF2_AYJT01002618.1_4516_5478	320	262.307	1.03397E-78	gi|255556280|ref|XP_002519174.1|PREDICTED: two-component response regulator ARR2 isoform X1 [Ricinus communis]	GO:0003677, GO:0003700, GO:0006351, GO:0007165, GO:0000160, GO:0006355, GO:0016310, GO:0016301, GO:0005634
lcl|ORF2_AYJT01002618.1_4516_5478	320	261.922	1.03801E-78	gi|661897092|emb|CDO98804.1|unnamed protein product [Coffea canephora]	GO:0003677, GO:0003700, GO:0007165, GO:0006351, GO:0000160, GO:0006355, GO:0005634
lcl|ORF2_AYJT01002618.1_4516_5478	320	259.61	8.15117E-78	gi|802702626|ref|XP_012084014.1|PREDICTED: two-component response regulator ARR2 [Jatropha curcas]	GO:0003677, GO:0003700, GO:0007165, GO:0006351, GO:0000160, GO:0006355, GO:0005634
lcl|ORF1_AYJT01002619.1_2504_192	770	1134.78	0.0	gi|661882673|emb|CDP13676.1|unnamed protein product [Coffea canephora]	GO:0000166, GO:0016020, GO:0016021, GO:0016310, GO:0016740, GO:0004672, GO:0016301, GO:0004674, GO:0005524, GO:0006468
lcl|ORF1_AYJT01002619.1_2504_192	770	1086.63	0.0	gi|595840982|ref|XP_007208124.1|hypothetical protein PRUPE_ppa000573mg [Prunus persica]	GO:0000166, GO:0016020, GO:0016021, GO:0016310, GO:0016740, GO:0004672, GO:0016301, GO:0004674, GO:0005524, GO:0006468
lcl|ORF1_AYJT01002659.1_1127_0	376	597.43	0.0	gi|848849141|ref|XP_012829947.1|PREDICTED: protein QUIRKY-like [Erythranthe guttata]	GO:0016020, GO:0016021
lcl|ORF1_AYJT01002659.1_1127_0	376	585.489	0.0	gi|565363381|ref|XP_006348415.1|PREDICTED: protein QUIRKY-like [Solanum tuberosum]	GO:0016020, GO:0016021, GO:0009506
lcl|ORF1_AYJT01002688.1_1018_1950	310	279.641	1.55533E-82	gi|848876996|ref|XP_012838945.1|PREDICTED: protein GIGANTEA-like [Erythranthe guttata]	GO:2000028
lcl|ORF1_AYJT01002688.1_1018_1950	310	256.529	8.40718E-76	gi|763792493|gb|KJB59489.1|hypothetical protein B456_009G258800 [Gossypium raimondii]	GO:2000028
lcl|ORF1_AYJT01002694.1_4966_4394	190	61.6178	7.49592E-8	gi|147778025|emb|CAN65286.1|hypothetical protein VITISV_042738 [Vitis vinifera]	GO:0006508, GO:0008234
lcl|ORF1_AYJT01002694.1_4966_4394	190	56.6102	3.36929E-6	gi|46398240|gb|AAS91798.1|Ulp1-like peptidase [Cucumis melo]	GO:0006508, GO:0008234
lcl|ORF1_AYJT01002716.1_2005_1292	237	185.652	6.34919E-56	gi|734389927|gb|KHN26496.1|Retrovirus-related Pol polyprotein from transposon TNT 1-94, partial [Glycine soja]	GO:0016787
lcl|ORF1_AYJT01002716.1_2005_1292	237	185.267	1.03623E-55	gi|734339291|gb|KHN08937.1|Retrovirus-related Pol polyprotein from transposon TNT 1-94, partial [Glycine soja]	GO:0016787
lcl|ORF1_AYJT01002716.1_2005_1292	237	184.882	1.10617E-55	gi|734393462|gb|KHN28193.1|Retrovirus-related Pol polyprotein from transposon TNT 1-94, partial [Glycine soja]	GO:0016787
lcl|ORF1_AYJT01002716.1_2005_1292	237	184.882	1.18082E-55	gi|734361132|gb|KHN15555.1|Retrovirus-related Pol polyprotein from transposon TNT 1-94, partial [Glycine soja]	GO:0016787
lcl|ORF1_AYJT01002716.1_2005_1292	237	183.726	3.46862E-55	gi|734315685|gb|KHN02029.1|Retrovirus-related Pol polyprotein from transposon TNT 1-94, partial [Glycine soja]	GO:0016787
lcl|ORF1_AYJT01002720.1_2324_1212	370	82.8037	1.45196E-13	gi|590651196|ref|XP_007032836.1|PREDICTED: putative disease resistance protein At1g50180 [Theobroma cacao]	GO:0043531, GO:0006952
lcl|ORF1_AYJT01002720.1_2324_1212	370	79.7221	1.45367E-12	gi|823190584|ref|XP_012491191.1|PREDICTED: putative disease resistance protein At1g50180 [Gossypium raimondii]	GO:0043531, GO:0006952
lcl|ORF1_AYJT01002720.1_2324_1212	370	77.411	8.37149E-12	gi|566215682|ref|XP_006372175.1|hypothetical protein POPTR_0018s13530g [Populus trichocarpa]	GO:0043531, GO:0006952
lcl|ORF1_AYJT01002737.1_13_471	152	205.682	1.71593E-58	gi|23928439|gb|AAN40025.1|putative gag-pol polyprotein [Zea mays]	GO:0008270, GO:0046872, GO:0015074, GO:0003676
lcl|ORF1_AYJT01002737.1_13_471	152	204.142	4.57006E-58	gi|18254412|gb|AAL66753.1|AF464738_4putative copia-type pol polyprotein [Zea mays]	GO:0008270, GO:0046872, GO:0015074, GO:0003676
lcl|ORF1_AYJT01002740.1_268_855	195	260.381	3.16977E-81	gi|604333048|gb|EYU37439.1|hypothetical protein MIMGU_mgv1a019994mg [Erythranthe guttata]	GO:0016020, GO:0016021
lcl|ORF1_AYJT01002740.1_268_855	195	223.402	5.47404E-67	gi|296084973|emb|CBI28388.3|unnamed protein product, partial [Vitis vinifera]	GO:0009790, GO:0042802, GO:0009553, GO:0016020, GO:0016021, GO:0009555, GO:0005886
lcl|ORF1_AYJT01002740.1_268_855	195	222.246	1.07037E-66	gi|661896768|emb|CDO99957.1|unnamed protein product [Coffea canephora]	GO:0016020, GO:0016021
lcl|ORF2_AYJT01002740.1_1712_2164	150	159.458	2.11548E-43	gi|604333048|gb|EYU37439.1|hypothetical protein MIMGU_mgv1a019994mg [Erythranthe guttata]	GO:0016020, GO:0016021
lcl|ORF2_AYJT01002740.1_1712_2164	150	124.79	1.58612E-30	gi|723740663|ref|XP_004250460.2|PREDICTED: protein GAMETE EXPRESSED 1 [Solanum lycopersicum]	GO:0009790, GO:0042802, GO:0009553, GO:0016020, GO:0016021, GO:0009555, GO:0005886
lcl|ORF1_AYJT01002763.1_21_593	191	238.039	2.83728E-76	gi|15724009|gb|AAL06413.1|AF378049_1reverse transcriptase, partial [Pisum sativum]	GO:0003964, GO:0006278
lcl|ORF1_AYJT01002763.1_21_593	191	232.646	4.03057E-74	gi|15724011|gb|AAL06414.1|AF378050_1reverse transcriptase, partial [Pisum sativum]	GO:0003964, GO:0006278
lcl|ORF1_AYJT01002772.1_1382_3880	832	862.448	0.0	gi|604336393|gb|EYU40178.1|hypothetical protein MIMGU_mgv1a027061mg, partial [Erythranthe guttata]	GO:0004672, GO:0004674, GO:0005524, GO:0006468
lcl|ORF1_AYJT01002772.1_1382_3880	832	791.571	0.0	gi|604302670|gb|EYU22227.1|hypothetical protein MIMGU_mgv1a024435mg [Erythranthe guttata]	GO:0004672, GO:0004674, GO:0005524, GO:0006468
lcl|ORF1_AYJT01002782.1_5503_6840	446	758.829	0.0	gi|802754907|ref|XP_012088790.1|PREDICTED: uncharacterized protein LOC105647353 [Jatropha curcas]	GO:0008270
lcl|ORF1_AYJT01002782.1_5503_6840	446	750.355	0.0	gi|566200071|ref|XP_006376011.1|hypothetical protein POPTR_0013s07950g [Populus trichocarpa]	GO:0008270
lcl|ORF1_AYJT01002782.1_5503_6840	446	749.199	0.0	gi|460392463|ref|XP_004241835.1|PREDICTED: uncharacterized protein LOC101254103 [Solanum lycopersicum]	GO:0008270
lcl|ORF1_AYJT01002801.1_16983_17462	159	52.7582	4.45701E-5	gi|147804962|emb|CAN60378.1|hypothetical protein VITISV_032103 [Vitis vinifera]	GO:0015074, GO:0003676
lcl|ORF5_AYJT01002801.1_2669_3226	185	180.644	4.64204E-52	gi|848892546|ref|XP_012846346.1|PREDICTED: ACT domain-containing protein ACR10-like [Erythranthe guttata]	GO:0008152, GO:0016597
lcl|ORF5_AYJT01002801.1_2669_3226	185	162.155	6.81046E-45	gi|848870929|ref|XP_012836048.1|PREDICTED: ACT domain-containing protein ACR10-like [Erythranthe guttata]	GO:0008152, GO:0016597
lcl|ORF1_AYJT01002814.1_6345_5749	198	291.967	8.56704E-96	gi|147856324|emb|CAN81776.1|hypothetical protein VITISV_020072 [Vitis vinifera]	GO:0015074, GO:0003676
lcl|ORF1_AYJT01002814.1_6345_5749	198	288.5	7.22809E-95	gi|147852269|emb|CAN80130.1|hypothetical protein VITISV_001989 [Vitis vinifera]	GO:0003676
lcl|ORF1_AYJT01002814.1_6345_5749	198	286.189	6.01635E-94	gi|147837055|emb|CAN74758.1|hypothetical protein VITISV_039181 [Vitis vinifera]	GO:0015074, GO:0003676
lcl|ORF1_AYJT01002814.1_6345_5749	198	285.804	7.38245E-94	gi|32396094|gb|AAP43914.1|integrase, partial [Gossypium raimondii]	GO:0015074, GO:0003676
lcl|ORF1_AYJT01002814.1_6345_5749	198	285.034	3.52333E-93	gi|147864582|emb|CAN84067.1|hypothetical protein VITISV_041979 [Vitis vinifera]	GO:0015074, GO:0003676
lcl|ORF1_AYJT01002814.1_6345_5749	198	272.322	1.30064E-88	gi|32396104|gb|AAP43919.1|integrase, partial [Gossypium hirsutum]	GO:0015074, GO:0003676
lcl|ORF2_AYJT01002814.1_3915_3451	154	146.362	8.27301E-38	gi|77552274|gb|ABA95071.1|retrotransposon protein, putative, Ty3-gypsy subclass [Oryza sativa Japonica Group]	GO:0015074, GO:0003676
lcl|ORF2_AYJT01002814.1_3915_3451	154	145.591	1.45648E-37	gi|32489221|emb|CAE03840.1|OSJNBb0013J13.17 [Oryza sativa Japonica Group]	GO:0003676
lcl|ORF2_AYJT01002814.1_3915_3451	154	145.591	1.51547E-37	gi|77556838|gb|ABA99634.1|retrotransposon protein, putative, Ty3-gypsy subclass [Oryza sativa Japonica Group]	GO:0004190, GO:0008270, GO:0046872, GO:0006508, GO:0015074, GO:0003676
lcl|ORF2_AYJT01002814.1_3915_3451	154	145.206	2.44005E-37	gi|30103020|gb|AAP21433.1|putative polyprotein [Oryza sativa Japonica Group]	GO:0008270, GO:0046872, GO:0015074, GO:0003676
lcl|ORF2_AYJT01002814.1_3915_3451	154	145.206	2.50206E-37	gi|108706119|gb|ABF93914.1|retrotransposon protein, putative, Ty3-gypsy subclass [Oryza sativa Japonica Group]	GO:0008270, GO:0046872, GO:0015074, GO:0003676
lcl|ORF2_AYJT01002814.1_3915_3451	154	144.821	3.01404E-37	gi|38345510|emb|CAE01794.2|OSJNBa0039K24.13 [Oryza sativa Japonica Group]	GO:0004190, GO:0008270, GO:0046872, GO:0006508, GO:0015074, GO:0003676
lcl|ORF2_AYJT01002814.1_3915_3451	154	144.821	3.10017E-37	gi|90265261|emb|CAD79706.2|H0302E05.9 [Oryza sativa Indica Group]	GO:0004190, GO:0008270, GO:0046872, GO:0006508, GO:0015074, GO:0003676
lcl|ORF2_AYJT01002814.1_3915_3451	154	144.821	3.55341E-37	gi|32489661|emb|CAE04240.1|OSJNBa0089N06.1 [Oryza sativa Japonica Group]	GO:0004190, GO:0008270, GO:0046872, GO:0006508, GO:0015074, GO:0003676
lcl|ORF2_AYJT01002814.1_3915_3451	154	144.436	3.87659E-37	gi|77553813|gb|ABA96609.1|retrotransposon protein, putative, Ty3-gypsy subclass [Oryza sativa Japonica Group]	GO:0004190, GO:0008270, GO:0046872, GO:0006508, GO:0015074, GO:0003676
lcl|ORF2_AYJT01002814.1_3915_3451	154	144.436	3.94004E-37	gi|77552465|gb|ABA95262.1|retrotransposon protein, putative, Ty3-gypsy subclass [Oryza sativa Japonica Group]	GO:0004190, GO:0008270, GO:0046872, GO:0006508, GO:0015074, GO:0009536, GO:0003676
lcl|ORF1_AYJT01002821.1_2182_1631	183	52.7582	6.20755E-5	gi|218197959|gb|EEC80386.1|hypothetical protein OsI_22511 [Oryza sativa Indica Group]	GO:0008270, GO:0003676
lcl|ORF2_AYJT01002821.1_1853_1239	204	62.3882	6.54905E-8	gi|14018103|gb|AAK52166.1|AC084831_20putative reverse transcriptase [Oryza sativa Japonica Group]	GO:0003964, GO:0003723, GO:0006278, GO:0003676
lcl|ORF2_AYJT01002821.1_1853_1239	204	62.3882	6.80067E-8	gi|108709289|gb|ABF97084.1|retrotransposon protein, putative, unclassified [Oryza sativa Japonica Group]	GO:0003676
lcl|ORF2_AYJT01002821.1_1853_1239	204	60.8474	1.90879E-7	gi|475497248|gb|EMT03991.1|Zinc finger CCCH domain-containing protein 7 [Aegilops tauschii]	GO:0046872
lcl|ORF3_AYJT01002829.1_4572_4039	177	166.007	2.36825E-46	gi|604298601|gb|EYU18603.1|hypothetical protein MIMGU_mgv1a006753mg [Erythranthe guttata]	GO:0003677, GO:0006351, GO:0005634
lcl|ORF3_AYJT01002829.1_4572_4039	177	150.599	3.23274E-40	gi|460407766|ref|XP_004249321.1|PREDICTED: probable mediator of RNA polymerase II transcription subunit 26b [Solanum lycopersicum]	GO:0003677, GO:0006351, GO:0006368, GO:0005634, GO:0070449
lcl|ORF4_AYJT01002829.1_2675_2217	152	55.8398	2.95858E-6	gi|604298601|gb|EYU18603.1|hypothetical protein MIMGU_mgv1a006753mg [Erythranthe guttata]	GO:0003677, GO:0006351, GO:0005634
lcl|ORF4_AYJT01002829.1_2675_2217	152	53.5286	1.50246E-5	gi|661876276|emb|CDP19596.1|unnamed protein product [Coffea canephora]	GO:0003677, GO:0006351, GO:0005634
lcl|ORF1_AYJT01002879.1_254_994	246	230.335	6.87859E-67	gi|18542179|gb|AAL75488.1|AF466202_14putative pol protein, partial [Zea mays]	GO:0015074, GO:0003676
lcl|ORF1_AYJT01002879.1_254_994	246	233.032	1.58359E-66	gi|23928439|gb|AAN40025.1|putative gag-pol polyprotein [Zea mays]	GO:0008270, GO:0046872, GO:0015074, GO:0003676
lcl|ORF1_AYJT01002879.1_254_994	246	229.565	1.33268E-65	gi|99866706|gb|ABF67921.1|Ji1 putative pol protein [Zea mays]	GO:0015074, GO:0003676
lcl|ORF1_AYJT01002879.1_254_994	246	229.18	1.92558E-65	gi|4416302|gb|AAD20307.1|copia-type pol polyprotein [Zea mays]	GO:0015074, GO:0003676
lcl|ORF1_AYJT01002879.1_254_994	246	229.95	2.06182E-65	gi|18568272|gb|AAL76004.1|AF466646_12putative gag-pol polyprotein [Zea mays]	GO:0008270, GO:0046872, GO:0016020, GO:0016021, GO:0015074, GO:0003676
lcl|ORF1_AYJT01002879.1_254_994	246	229.565	2.92124E-65	gi|23928449|gb|AAN40035.1|putative gag-pol polyprotein [Zea mays]	GO:0008270, GO:0046872, GO:0015074, GO:0003676
lcl|ORF1_AYJT01002879.1_254_994	246	228.024	9.50993E-65	gi|18254412|gb|AAL66753.1|AF464738_4putative copia-type pol polyprotein [Zea mays]	GO:0008270, GO:0046872, GO:0015074, GO:0003676
lcl|ORF1_AYJT01002879.1_254_994	246	227.254	1.58823E-64	gi|33113977|gb|AAP94599.1|putative copia-type pol polyprotein [Zea mays]	GO:0008270, GO:0046872, GO:0015074, GO:0003676
lcl|ORF1_AYJT01002884.1_803_222	193	58.9214	6.00595E-7	gi|297830738|ref|XP_002883251.1|hypothetical protein ARALYDRAFT_342203 [Arabidopsis lyrata subsp. lyrata]	GO:0016020, GO:0016021
lcl|ORF1_AYJT01002884.1_803_222	193	58.9214	6.84553E-7	gi|297789831|ref|XP_002862843.1|predicted protein [Arabidopsis lyrata subsp. lyrata]	GO:0016020
lcl|ORF1_AYJT01002890.1_2932_3510	192	293.893	6.8333E-97	gi|848877752|ref|XP_012839309.1|PREDICTED: aldose 1-epimerase [Erythranthe guttata]	GO:0003824, GO:0004034, GO:0030246, GO:0005975, GO:0019318, GO:0016853
lcl|ORF1_AYJT01002890.1_2932_3510	192	289.271	6.41873E-95	gi|661884100|emb|CDP12362.1|unnamed protein product [Coffea canephora]	GO:0003824, GO:0004034, GO:0030246, GO:0005975, GO:0019318, GO:0016853
lcl|ORF1_AYJT01002890.1_2932_3510	192	287.73	2.33278E-94	gi|674241314|gb|KFK34079.1|hypothetical protein AALP_AA5G099600 [Arabis alpina]	GO:0003824, GO:0004034, GO:0030246, GO:0005975, GO:0019318, GO:0016853
lcl|ORF1_AYJT01002900.1_2908_2366	180	268.855	1.06657E-89	gi|661884308|emb|CDP12225.1|unnamed protein product [Coffea canephora]	GO:0030170, GO:0003824
lcl|ORF1_AYJT01002900.1_2908_2366	180	263.077	3.84925E-86	gi|118488491|gb|ABK96059.1|unknown [Populus trichocarpa]	GO:0030170, GO:0003824
lcl|ORF1_AYJT01002900.1_2908_2366	180	268.855	4.51419E-86	gi|848883619|ref|XP_012842103.1|PREDICTED: methionine gamma-lyase-like [Erythranthe guttata]	GO:0030170, GO:0003824
lcl|ORF1_AYJT01002903.1_783_208	191	176.792	8.17113E-48	gi|77552274|gb|ABA95071.1|retrotransposon protein, putative, Ty3-gypsy subclass [Oryza sativa Japonica Group]	GO:0015074, GO:0003676
lcl|ORF1_AYJT01002903.1_783_208	191	173.711	9.42434E-47	gi|77552304|gb|ABA95101.1|retrotransposon protein, putative, Ty3-gypsy subclass [Oryza sativa Japonica Group]	GO:0003676
lcl|ORF1_AYJT01002903.1_783_208	191	172.17	4.01499E-46	gi|38345756|emb|CAE03484.2|OSJNBa0065O17.9 [Oryza sativa Japonica Group]	GO:0004190, GO:0008270, GO:0046872, GO:0006508, GO:0015074, GO:0003676
lcl|ORF1_AYJT01002903.1_783_208	191	171.785	5.50727E-46	gi|108706119|gb|ABF93914.1|retrotransposon protein, putative, Ty3-gypsy subclass [Oryza sativa Japonica Group]	GO:0008270, GO:0046872, GO:0015074, GO:0003676
lcl|ORF1_AYJT01002903.1_783_208	191	171.4	6.41205E-46	gi|284434610|gb|ADB85337.1|putative retrotransposon protein [Phyllostachys edulis]	GO:0015074, GO:0003676
lcl|ORF1_AYJT01002903.1_783_208	191	171.4	7.01545E-46	gi|77552000|gb|ABA94797.1|retrotransposon protein, putative, Ty3-gypsy subclass [Oryza sativa Japonica Group]	GO:0004190, GO:0008270, GO:0046872, GO:0006508, GO:0015074, GO:0003676
lcl|ORF1_AYJT01002903.1_783_208	191	171.014	7.8769E-46	gi|62954893|gb|AAY23262.1|retrotransposon protein, putative, Ty3-gypsy sub-class [Oryza sativa Japonica Group]	GO:0004190, GO:0008270, GO:0046872, GO:0006508, GO:0015074, GO:0003676
lcl|ORF1_AYJT01002903.1_783_208	191	170.629	8.11382E-46	gi|32489221|emb|CAE03840.1|OSJNBb0013J13.17 [Oryza sativa Japonica Group]	GO:0003676
lcl|ORF1_AYJT01002903.1_783_208	191	171.014	8.20322E-46	gi|90399274|emb|CAJ86189.1|H0306F03.2 [Oryza sativa Indica Group]	GO:0004190, GO:0008270, GO:0046872, GO:0006508, GO:0015074, GO:0003676
lcl|ORF1_AYJT01002940.1_57_719	220	185.267	2.28064E-50	gi|299474487|gb|ADJ18449.1|gag/pol protein, partial [Bryonia dioica]	GO:0008270, GO:0046872, GO:0015074, GO:0003676
lcl|ORF1_AYJT01002940.1_57_719	220	172.94	1.27095E-48	gi|703067330|ref|XP_010087941.1|Retrovirus-related Pol polyprotein from transposon TNT 1-94 [Morus notabilis]	GO:0015074, GO:0003676	EXB30863.1, XP_010087941.1
lcl|ORF1_AYJT01002940.1_57_719	220	162.54	3.05179E-46	gi|703153191|ref|XP_010110617.1|hypothetical protein L484_000603 [Morus notabilis]	GO:0003676	XP_010110617.1, EXC27156.1
lcl|ORF1_AYJT01002940.1_57_719	220	155.992	4.33491E-45	gi|703074464|ref|XP_010089825.1|hypothetical protein L484_022341 [Morus notabilis]	GO:0003676	EXB38441.1, XP_010089825.1
lcl|ORF1_AYJT01002942.1_44_544	166	240.35	1.63609E-70	gi|147792513|emb|CAN65627.1|hypothetical protein VITISV_032735 [Vitis vinifera]	GO:0008270, GO:0015074, GO:0003676
lcl|ORF1_AYJT01002942.1_44_544	166	238.424	1.04664E-69	gi|147815925|emb|CAN77149.1|hypothetical protein VITISV_019364 [Vitis vinifera]	GO:0008270, GO:0015074, GO:0003676
lcl|ORF1_AYJT01002942.1_44_544	166	225.328	3.4512E-65	gi|299474487|gb|ADJ18449.1|gag/pol protein, partial [Bryonia dioica]	GO:0008270, GO:0046872, GO:0015074, GO:0003676
lcl|ORF1_AYJT01002948.1_905_1621	238	278.87	8.1732E-87	gi|674230346|gb|KFK24131.1|hypothetical protein AALP_AAs45400U000100, partial [Arabis alpina]	GO:0090502, GO:0004523, GO:0003676
lcl|ORF1_AYJT01002948.1_905_1621	238	288.886	4.51444E-86	gi|674246556|gb|KFK39321.1|hypothetical protein AALP_AA3G229400 [Arabis alpina]	GO:0015074, GO:0003676
lcl|ORF1_AYJT01002948.1_905_1621	238	285.419	1.5515E-85	gi|674251531|gb|KFK44296.1|hypothetical protein AALP_AA1G239700 [Arabis alpina]	GO:0090502, GO:0004523, GO:0003676
lcl|ORF1_AYJT01002968.1_845_0	282	223.016	1.90583E-65	gi|147834417|emb|CAN74302.1|hypothetical protein VITISV_031363 [Vitis vinifera]	GO:0015074, GO:0003676
lcl|ORF1_AYJT01002968.1_845_0	282	224.557	6.00669E-65	gi|147839762|emb|CAN70466.1|hypothetical protein VITISV_019286 [Vitis vinifera]	GO:0015074, GO:0003676
lcl|ORF1_AYJT01002968.1_845_0	282	226.868	8.88134E-65	gi|147799348|emb|CAN74718.1|hypothetical protein VITISV_006955 [Vitis vinifera]	GO:0015074, GO:0003676
lcl|ORF1_AYJT01002979.1_2431_1922	169	100.138	1.69378E-21	gi|473961364|gb|EMS51120.1|CBL-interacting protein kinase 31 [Triticum urartu]	GO:0000166, GO:0007165, GO:0016310, GO:0004672, GO:0016740, GO:0016301, GO:0004674, GO:0005524, GO:0006468
lcl|ORF1_AYJT01002979.1_2431_1922	169	100.138	1.87672E-21	gi|111184721|gb|ABH08430.1|putative integrase [Beta vulgaris]	GO:0008270, GO:0015074, GO:0003676
lcl|ORF1_AYJT01002979.1_2431_1922	169	100.138	1.93188E-21	gi|121501697|gb|ABM55238.1|integrase [Beta vulgaris]	GO:0008270, GO:0015074, GO:0003676
lcl|ORF2_AYJT01002979.1_1234_332	300	70.0922	9.92205E-10	gi|70664006|emb|CAE04887.3|OSJNBa0042I15.9 [Oryza sativa Japonica Group]	GO:0008270, GO:0015074, GO:0003676
lcl|ORF2_AYJT01002979.1_1234_332	300	69.707	1.49979E-9	gi|29126367|gb|AAO66559.1|putative copia-type pol polyprotein [Oryza sativa Japonica Group]	GO:0008270, GO:0046872, GO:0015074, GO:0003676
lcl|ORF2_AYJT01002979.1_1234_332	300	68.9366	2.18757E-9	gi|108709391|gb|ABF97186.1|retrotransposon protein, putative, unclassified [Oryza sativa Japonica Group]	GO:0008270, GO:0046872, GO:0015074, GO:0003676
lcl|ORF2_AYJT01002979.1_1234_332	300	68.9366	2.49006E-9	gi|12583809|gb|AAG59661.1|AC084319_19putative copia-type pol polyprotein [Oryza sativa Japonica Group]	GO:0003677, GO:0008270, GO:0046872, GO:0006508, GO:0015074, GO:0004252, GO:0006310, GO:0003676
lcl|ORF2_AYJT01002979.1_1234_332	300	68.5514	2.9748E-9	gi|23928449|gb|AAN40035.1|putative gag-pol polyprotein [Zea mays]	GO:0008270, GO:0046872, GO:0015074, GO:0003676
lcl|ORF2_AYJT01002986.1_10380_11051	223	107.842	1.20452E-24	gi|147773746|emb|CAN65253.1|hypothetical protein VITISV_011047 [Vitis vinifera]	GO:0015074, GO:0003676
lcl|ORF2_AYJT01002986.1_10380_11051	223	108.612	2.69217E-24	gi|147821936|emb|CAN68209.1|hypothetical protein VITISV_041835 [Vitis vinifera]	GO:0008270, GO:0015074, GO:0003676
lcl|ORF1_AYJT01003015.1_491_0	164	56.225	3.15586E-6	gi|53749404|gb|AAU90262.1|integrase core domain containing protein [Oryza sativa Japonica Group]	GO:0008270, GO:0015074, GO:0003676
lcl|ORF2_AYJT01003015.1_1470_937	177	121.709	9.32048E-29	gi|734375992|gb|KHN21230.1|Retrovirus-related Pol polyprotein from transposon TNT 1-94, partial [Glycine soja]	GO:0015074, GO:0016787, GO:0003676
lcl|ORF2_AYJT01003015.1_1470_937	177	118.242	1.29214E-27	gi|147862911|emb|CAN81099.1|hypothetical protein VITISV_017741 [Vitis vinifera]	GO:0015074, GO:0003676
lcl|ORF1_AYJT01003020.1_647_1393	249	278.485	1.29049E-85	gi|604306642|gb|EYU25438.1|hypothetical protein MIMGU_mgv1a001996mg [Erythranthe guttata]	GO:0008233, GO:0006508, GO:0004252, GO:0008236, GO:0016787
lcl|ORF1_AYJT01003020.1_647_1393	249	273.478	2.14652E-84	gi|604306644|gb|EYU25440.1|hypothetical protein MIMGU_mgv1a0017511mg, partial [Erythranthe guttata]	GO:0006508, GO:0004252, GO:0016787
lcl|ORF1_AYJT01003020.1_647_1393	249	274.633	4.58053E-84	gi|604331478|gb|EYU36336.1|hypothetical protein MIMGU_mgv1a019012mg, partial [Erythranthe guttata]	GO:0006508, GO:0004252, GO:0016787
lcl|ORF1_AYJT01003021.1_0_773	257	325.865	1.86018E-103	gi|848876595|ref|XP_012838753.1|PREDICTED: subtilisin-like protease SBT1.7 [Erythranthe guttata]	GO:0008233, GO:0006508, GO:0008236, GO:0004252, GO:0016787
lcl|ORF1_AYJT01003021.1_0_773	257	318.161	2.07438E-100	gi|604331482|gb|EYU36340.1|hypothetical protein MIMGU_mgv1a001790mg [Erythranthe guttata]	GO:0008233, GO:0006508, GO:0008236, GO:0004252, GO:0016787
lcl|ORF1_AYJT01003021.1_0_773	257	316.235	1.0284E-99	gi|848876598|ref|XP_012838754.1|PREDICTED: subtilisin-like protease SBT1.6 isoform X1 [Erythranthe guttata]	GO:0008233, GO:0006508, GO:0004252, GO:0008236, GO:0016787
lcl|ORF1_AYJT01003021.1_0_773	257	316.235	1.42714E-99	gi|848926286|ref|XP_012858941.1|PREDICTED: subtilisin-like protease SBT1.7 [Erythranthe guttata]	GO:0008233, GO:0006508, GO:0008236, GO:0004252, GO:0016787
lcl|ORF1_AYJT01003021.1_0_773	257	313.153	8.89839E-99	gi|604331478|gb|EYU36336.1|hypothetical protein MIMGU_mgv1a019012mg, partial [Erythranthe guttata]	GO:0006508, GO:0004252, GO:0016787
lcl|ORF1_AYJT01003030.1_927_2132	401	496.508	1.84212E-164	gi|848924746|ref|XP_012858449.1|PREDICTED: U-box domain-containing protein 44-like [Erythranthe guttata]	GO:0004842, GO:0016567
lcl|ORF1_AYJT01003030.1_927_2132	401	397.897	4.9874E-127	gi|147798005|emb|CAN69463.1|hypothetical protein VITISV_002920 [Vitis vinifera]	GO:0004842, GO:0016567
lcl|ORF3_AYJT01003030.1_2512_3030	172	220.32	1.03748E-63	gi|848924746|ref|XP_012858449.1|PREDICTED: U-box domain-containing protein 44-like [Erythranthe guttata]	GO:0004842, GO:0016567
lcl|ORF3_AYJT01003030.1_2512_3030	172	182.185	4.4613E-50	gi|596027870|ref|XP_007219303.1|hypothetical protein PRUPE_ppa018910mg [Prunus persica]	GO:0016567, GO:0004842
lcl|ORF3_AYJT01003030.1_2512_3030	172	180.259	2.35503E-49	gi|566196452|ref|XP_002318446.2|hypothetical protein POPTR_0012s02680g [Populus trichocarpa]	GO:0016567, GO:0004842
lcl|ORF4_AYJT01003030.1_3179_4243	354	428.328	5.19095E-139	gi|848924746|ref|XP_012858449.1|PREDICTED: U-box domain-containing protein 44-like [Erythranthe guttata]	GO:0004842, GO:0016567
lcl|ORF4_AYJT01003030.1_3179_4243	354	366.696	2.83988E-115	gi|590674329|ref|XP_007039137.1|PREDICTED: U-box domain-containing protein 44 [Theobroma cacao]	GO:0004842, GO:0016567
lcl|ORF4_AYJT01003030.1_3179_4243	354	364.77	2.47898E-114	gi|508776380|gb|EOY23636.1|U-box domain-containing protein 44, putative isoform 1 [Theobroma cacao]	GO:0004842, GO:0016567
lcl|ORF1_AYJT01003037.1_642_37	201	72.0182	3.01373E-11	gi|591288546|dbj|BAO53365.1|reverse transcriptase [Cauliflower mosaic virus]	GO:0004190, GO:0003964, GO:0006508, GO:0006278
lcl|ORF1_AYJT01003037.1_642_37	201	71.633	3.16075E-11	gi|591288554|dbj|BAO53372.1|reverse transcriptase [Cauliflower mosaic virus]	GO:0004190, GO:0003964, GO:0006508, GO:0006278
lcl|ORF1_AYJT01003037.1_642_37	201	70.8626	4.08393E-11	gi|28375533|emb|CAD56758.1|putative reverse transcriptase, partial [Dahlia mosaic virus]	GO:0004190, GO:0003964, GO:0006508, GO:0006278
lcl|ORF1_AYJT01003037.1_642_37	201	71.2478	4.58258E-11	gi|591288562|dbj|BAO53379.1|reverse transcriptase [Cauliflower mosaic virus]	GO:0004190, GO:0003964, GO:0006508, GO:0006278
lcl|ORF1_AYJT01003037.1_642_37	201	71.2478	4.94706E-11	gi|840738|emb|CAA55974.1|unnamed protein product [Cauliflower mosaic virus]	GO:0004190, GO:0006508
lcl|ORF1_AYJT01003037.1_642_37	201	71.2478	5.04218E-11	gi|661349215|gb|AIE12124.1|reverse transcriptase [Cauliflower mosaic virus]	GO:0004190, GO:0003964, GO:0006508, GO:0006278
lcl|ORF1_AYJT01003037.1_642_37	201	71.2478	5.13735E-11	gi|591288610|dbj|BAO53421.1|reverse transcriptase [Cauliflower mosaic virus]	GO:0004190, GO:0003964, GO:0006508, GO:0006278
lcl|ORF1_AYJT01003037.1_642_37	201	71.2478	5.4799E-11	gi|342365298|gb|AEL30041.1|polymerase polyprotein [Dahlia common mosaic virus]	GO:0004190, GO:0006508
lcl|ORF1_AYJT01003056.1_1156_1755	199	236.498	2.1203E-72	gi|745790923|gb|AJD25170.1|cytochrome P450 CYP72A329 [Salvia miltiorrhiza]	GO:0005506, GO:0046872, GO:0016705, GO:0016491, GO:0020037, GO:0055114, GO:0004497
lcl|ORF1_AYJT01003056.1_1156_1755	199	209.149	7.33997E-62	gi|749385014|ref|NP_001291324.1|cytochrome P450 CYP72A219-like [Sesamum indicum]	GO:0005506, GO:0016491, GO:0016705, GO:0046872, GO:0020037, GO:0055114, GO:0004497
lcl|ORF1_AYJT01003056.1_1156_1755	199	189.119	4.24264E-54	gi|1027852652|ref|NP_001312611.1|cytochrome P450 CYP72A219-like [Nicotiana tabacum]	GO:0005506, GO:0046872, GO:0016491, GO:0016705, GO:0020037, GO:0055114, GO:0004497
lcl|ORF2_AYJT01003056.1_1955_2503	182	159.458	3.66909E-43	gi|745790921|gb|AJD25169.1|cytochrome P450 CYP72A328 [Salvia miltiorrhiza]	GO:0005506, GO:0016705, GO:0046872, GO:0016491, GO:0020037, GO:0055114, GO:0004497
lcl|ORF2_AYJT01003056.1_1955_2503	182	154.066	6.18176E-43	gi|405789890|gb|AFS28688.1|putative secologanin synthase, partial [Olea europaea]	GO:0005506, GO:0016705, GO:0016491, GO:0046872, GO:0020037, GO:0055114, GO:0004497
lcl|ORF2_AYJT01003056.1_1955_2503	182	153.68	8.26623E-43	gi|405789892|gb|AFS28689.1|putative secologanin synthase, partial [Olea europaea]	GO:0005506, GO:0046872, GO:0016705, GO:0016491, GO:0020037, GO:0055114, GO:0004497
lcl|ORF2_AYJT01003056.1_1955_2503	182	157.532	2.04426E-42	gi|749385014|ref|NP_001291324.1|cytochrome P450 CYP72A219-like [Sesamum indicum]	GO:0005506, GO:0016491, GO:0016705, GO:0046872, GO:0020037, GO:0055114, GO:0004497
lcl|ORF2_AYJT01003056.1_1955_2503	182	156.377	4.87588E-42	gi|848888236|ref|XP_012844327.1|PREDICTED: cytochrome P450 CYP72A219-like [Erythranthe guttata]	GO:0005506, GO:0016491, GO:0046872, GO:0016705, GO:0016020, GO:0016021, GO:0020037, GO:0055114, GO:0004497
lcl|ORF2_AYJT01003056.1_1955_2503	182	154.836	1.88005E-41	gi|848890453|ref|XP_012845360.1|PREDICTED: cytochrome P450 CYP72A219-like [Erythranthe guttata]	GO:0005506, GO:0046872, GO:0016491, GO:0016705, GO:0020037, GO:0055114, GO:0004497
lcl|ORF2_AYJT01003056.1_1955_2503	182	154.066	3.96515E-41	gi|745790927|gb|AJD25172.1|cytochrome P450 CYP72A331 [Salvia miltiorrhiza]	GO:0005506, GO:0046872, GO:0016705, GO:0016491, GO:0020037, GO:0055114, GO:0004497
lcl|ORF2_AYJT01003056.1_1955_2503	182	154.066	4.58961E-41	gi|604319580|gb|EYU30744.1|hypothetical protein MIMGU_mgv1a004594mg [Erythranthe guttata]	GO:0005506, GO:0016705, GO:0016491, GO:0046872, GO:0020037, GO:0055114, GO:0004497
lcl|ORF1_AYJT01003057.1_393_950	185	180.644	7.60723E-54	gi|920715648|gb|KOM55736.1|hypothetical protein LR48_Vigan10g162800 [Vigna angularis]	GO:0008270, GO:0046872, GO:0003676
lcl|ORF1_AYJT01003057.1_393_950	185	180.644	7.72722E-53	gi|734354227|gb|KHN13665.1|Retrovirus-related Pol polyprotein from transposon TNT 1-94, partial [Glycine soja]	GO:0008270, GO:0046872, GO:0016787, GO:0003676
lcl|ORF1_AYJT01003057.1_393_950	185	175.637	1.5414E-51	gi|508717229|gb|EOY09126.1|Uncharacterized protein TCM_024518 [Theobroma cacao]	GO:0008270, GO:0046872, GO:0003676
lcl|ORF1_AYJT01003057.1_393_950	185	185.652	4.5996E-51	gi|147798869|emb|CAN61630.1|hypothetical protein VITISV_003191 [Vitis vinifera]	GO:0008270, GO:0015074, GO:0003676
lcl|ORF2_AYJT01003057.1_1635_2117	160	208.379	2.36911E-59	gi|133711804|gb|ABO36622.1|copia LTR rider [Solanum lycopersicum]	GO:0008270, GO:0015074, GO:0003676
lcl|ORF2_AYJT01003057.1_1635_2117	160	207.223	6.3678E-59	gi|147798869|emb|CAN61630.1|hypothetical protein VITISV_003191 [Vitis vinifera]	GO:0008270, GO:0015074, GO:0003676
lcl|ORF3_AYJT01003057.1_2538_3206	222	283.493	6.61961E-85	gi|133711804|gb|ABO36622.1|copia LTR rider [Solanum lycopersicum]	GO:0008270, GO:0015074, GO:0003676
lcl|ORF3_AYJT01003057.1_2538_3206	222	271.166	2.26769E-80	gi|109391001|emb|CAJ09951.2|putative gag-pol polyprotein [Citrus sinensis]	GO:0008270, GO:0015074, GO:0003676
lcl|ORF4_AYJT01003057.1_3222_3704	160	185.652	1.9217E-51	gi|133711804|gb|ABO36622.1|copia LTR rider [Solanum lycopersicum]	GO:0008270, GO:0015074, GO:0003676
lcl|ORF5_AYJT01003057.1_2041_2616	191	134.035	6.27559E-33	gi|703104148|ref|XP_010097937.1|Retrovirus-related Pol polyprotein from transposon TNT 1-94 [Morus notabilis]	GO:0015074, GO:0003676	XP_010097937.1, EXB73293.1
lcl|ORF6_AYJT01003057.1_902_1378	158	127.487	5.02616E-32	gi|147775812|emb|CAN75921.1|hypothetical protein VITISV_030750 [Vitis vinifera]	GO:0008270, GO:0003676
lcl|ORF6_AYJT01003057.1_902_1378	158	121.709	4.07393E-29	gi|147810948|emb|CAN70013.1|hypothetical protein VITISV_017116 [Vitis vinifera]	GO:0008270, GO:0015074, GO:0003676
lcl|ORF6_AYJT01003057.1_902_1378	158	114.39	4.33953E-29	gi|734331404|gb|KHN07003.1|Retrovirus-related Pol polyprotein from transposon TNT 1-94, partial [Glycine soja]	GO:0008270, GO:0016787, GO:0003676
lcl|ORF6_AYJT01003057.1_902_1378	158	113.235	2.80625E-27	gi|734354227|gb|KHN13665.1|Retrovirus-related Pol polyprotein from transposon TNT 1-94, partial [Glycine soja]	GO:0008270, GO:0046872, GO:0016787, GO:0003676
lcl|ORF6_AYJT01003057.1_902_1378	158	99.3673	6.04866E-23	gi|147827425|emb|CAN75282.1|hypothetical protein VITISV_007973 [Vitis vinifera]	GO:0008270, GO:0003676
lcl|ORF1_AYJT01003060.1_3583_2930	217	89.7373	4.11332E-17	gi|332322128|emb|CCA66036.1|hypothetical protein [Beta vulgaris subsp. vulgaris]	GO:0003676
lcl|ORF1_AYJT01003064.1_10616_11311	231	254.218	3.47301E-79	gi|596034903|ref|XP_007219607.1|hypothetical protein PRUPE_ppa023173mg [Prunus persica]	GO:0006355
lcl|ORF1_AYJT01003064.1_10616_11311	231	246.128	8.67861E-73	gi|641835020|gb|KDO54003.1|hypothetical protein CISIN_1g002828mg [Citrus sinensis]	GO:0006355
lcl|ORF1_AYJT01003064.1_10616_11311	231	245.743	1.67571E-72	gi|641835019|gb|KDO54002.1|hypothetical protein CISIN_1g002828mg [Citrus sinensis]	GO:0006355
lcl|ORF1_AYJT01003064.1_10616_11311	231	233.032	3.48377E-68	gi|596041742|ref|XP_007220104.1|hypothetical protein PRUPE_ppa022698mg, partial [Prunus persica]	GO:0006355
lcl|ORF1_AYJT01003086.1_1415_2296	293	244.973	3.22264E-74	gi|508727785|gb|EOY19682.1|Uncharacterized protein TCM_044860 [Theobroma cacao]	GO:0015074, GO:0003676
lcl|ORF1_AYJT01003112.1_4_1335	443	559.296	0.0	gi|848864347|ref|XP_012832919.1|PREDICTED: ABC transporter G family member 10 [Erythranthe guttata]	GO:0000166, GO:0016020, GO:0016021, GO:0005524, GO:0016887
lcl|ORF1_AYJT01003112.1_4_1335	443	551.206	0.0	gi|508700930|gb|EOX92826.1|White-brown-complex ABC transporter family [Theobroma cacao]	GO:0000166, GO:0016020, GO:0016021, GO:0005524, GO:0016887
lcl|ORF1_AYJT01003112.1_4_1335	443	545.043	0.0	gi|147776027|emb|CAN60804.1|hypothetical protein VITISV_020682 [Vitis vinifera]	GO:0000166, GO:0016020, GO:0016021, GO:0005524, GO:0016887
lcl|ORF1_AYJT01003112.1_4_1335	443	543.502	0.0	gi|661880389|emb|CDP15920.1|unnamed protein product [Coffea canephora]	GO:0000166, GO:0016020, GO:0016021, GO:0005524, GO:0016887
lcl|ORF2_AYJT01003112.1_4825_4253	190	65.0846	4.39857E-9	gi|508776242|gb|EOY23498.1|Tetratricopeptide repeat-like superfamily protein [Theobroma cacao]	GO:0008270
lcl|ORF2_AYJT01003112.1_4825_4253	190	58.9214	6.96083E-7	gi|823214521|ref|XP_012440013.1|PREDICTED: pentatricopeptide repeat-containing protein At3g49170, chloroplastic [Gossypium raimondii]	GO:0008270
lcl|ORF1_AYJT01003118.1_105_815	237	311.612	8.16369E-97	gi|604331560|gb|EYU36418.1|hypothetical protein MIMGU_mgv1a000952mg [Erythranthe guttata]	GO:0016020, GO:0016021, GO:0004672, GO:0004674, GO:0005524, GO:0006468
lcl|ORF1_AYJT01003118.1_105_815	237	308.145	7.47246E-96	gi|527200139|gb|EPS67674.1|hypothetical protein M569_07098, partial [Genlisea aurea]	GO:0000166, GO:0016020, GO:0016021, GO:0004672, GO:0004674, GO:0005524, GO:0006468
lcl|ORF1_AYJT01003118.1_105_815	237	298.516	8.01843E-92	gi|1001909858|gb|AMM42884.1|LRR-RLK [Vernicia fordii]	GO:0004672, GO:0005524, GO:0006468
lcl|ORF1_AYJT01003119.1_10_1152	381	506.138	1.83721E-169	gi|224063397|ref|XP_002301126.1|hypothetical protein POPTR_0002s11230g [Populus trichocarpa]	GO:0000166, GO:0016020, GO:0016021, GO:0017046, GO:0016310, GO:0016740, GO:0016301, GO:1902025, GO:0010051, GO:0042277, GO:0004672, GO:0004674, GO:0005524, GO:0006468
lcl|ORF1_AYJT01003119.1_10_1152	381	492.656	3.77779E-164	gi|604331560|gb|EYU36418.1|hypothetical protein MIMGU_mgv1a000952mg [Erythranthe guttata]	GO:0016020, GO:0016021, GO:0004672, GO:0004674, GO:0005524, GO:0006468
lcl|ORF1_AYJT01003119.1_10_1152	381	492.271	8.45577E-164	gi|449437262|ref|XP_004136411.1|PREDICTED: receptor-like protein kinase HSL1 [Cucumis sativus]	GO:0016020, GO:0016021, GO:0004672, GO:0004674, GO:0005524, GO:0006468
lcl|ORF1_AYJT01003119.1_10_1152	381	491.115	1.04921E-162	gi|661895168|emb|CDP00973.1|unnamed protein product [Coffea canephora]	GO:0000166, GO:0016020, GO:0016021, GO:0016310, GO:0016740, GO:0004672, GO:0016301, GO:0004674, GO:0005524, GO:0006468
lcl|ORF2_AYJT01003128.1_1403_1873	156	55.4546	4.86068E-6	gi|22748369|gb|AAN05371.1|Putative retroelement [Oryza sativa Japonica Group]	GO:0008270, GO:0046872, GO:0015074, GO:0003676
lcl|ORF2_AYJT01003128.1_1403_1873	156	55.0694	6.92611E-6	gi|110289188|gb|ABG66113.1|retrotransposon protein, putative, Ty1-copia subclass [Oryza sativa Japonica Group]	GO:0008270, GO:0015074, GO:0003676
lcl|ORF2_AYJT01003128.1_1403_1873	156	54.6842	7.4238E-6	gi|38346561|emb|CAE03782.2|OSJNBa0063G07.6 [Oryza sativa Japonica Group]	GO:0008270, GO:0046872, GO:0015074, GO:0003676
lcl|ORF2_AYJT01003128.1_1403_1873	156	54.6842	7.4238E-6	gi|116309492|emb|CAH66560.1|OSIGBa0113K06.6 [Oryza sativa Indica Group]	GO:0008270, GO:0015074, GO:0003676
lcl|ORF2_AYJT01003128.1_1403_1873	156	54.6842	7.50652E-6	gi|54287533|gb|AAV31277.1|putative polyprotein [Oryza sativa Japonica Group]	GO:0008270, GO:0046872, GO:0015074, GO:0003676
lcl|ORF2_AYJT01003128.1_1403_1873	156	54.6842	7.80175E-6	gi|22213212|gb|AAM94552.1|putative polyprotein [Oryza sativa Japonica Group]	GO:0008270, GO:0015074, GO:0003676
lcl|ORF2_AYJT01003150.1_2800_3255	151	221.861	1.80985E-64	gi|565367163|ref|XP_006350246.1|PREDICTED: C2 and GRAM domain-containing protein At1g03370 isoform X1 [Solanum tuberosum]	GO:0016020, GO:0016021
lcl|ORF2_AYJT01003150.1_2800_3255	151	218.009	4.09078E-63	gi|723689042|ref|XP_010319216.1|PREDICTED: C2 and GRAM domain-containing protein At1g03370 [Solanum lycopersicum]	GO:0016020, GO:0016021
lcl|ORF4_AYJT01003150.1_716_1432	238	265.774	2.47338E-80	gi|18542179|gb|AAL75488.1|AF466202_14putative pol protein, partial [Zea mays]	GO:0015074, GO:0003676
lcl|ORF4_AYJT01003150.1_716_1432	238	271.166	6.59967E-80	gi|23928439|gb|AAN40025.1|putative gag-pol polyprotein [Zea mays]	GO:0008270, GO:0046872, GO:0015074, GO:0003676
lcl|ORF4_AYJT01003150.1_716_1432	238	270.781	8.95884E-80	gi|87240724|gb|ABD32582.1|Integrase, catalytic region; Zinc finger, CCHC-type; Peptidase aspartic, catalytic [Medicago truncatula]	GO:0008270, GO:0046872, GO:0015074, GO:0003676
lcl|ORF4_AYJT01003150.1_716_1432	238	270.396	9.9352E-80	gi|18568272|gb|AAL76004.1|AF466646_12putative gag-pol polyprotein [Zea mays]	GO:0008270, GO:0046872, GO:0016020, GO:0016021, GO:0015074, GO:0003676
lcl|ORF4_AYJT01003150.1_716_1432	238	267.7	1.47192E-79	gi|99866706|gb|ABF67921.1|Ji1 putative pol protein [Zea mays]	GO:0015074, GO:0003676
lcl|ORF4_AYJT01003150.1_716_1432	238	267.314	1.62962E-79	gi|4416302|gb|AAD20307.1|copia-type pol polyprotein [Zea mays]	GO:0015074, GO:0003676
lcl|ORF1_AYJT01003156.1_4133_3675	152	291.967	1.07604E-95	gi|604301892|gb|EYU21478.1|hypothetical protein MIMGU_mgv1a006581mg [Erythranthe guttata]	GO:0016020, GO:0016021
lcl|ORF1_AYJT01003173.1_2620_2168	150	147.517	3.13361E-38	gi|147815925|emb|CAN77149.1|hypothetical protein VITISV_019364 [Vitis vinifera]	GO:0008270, GO:0015074, GO:0003676
lcl|ORF1_AYJT01003173.1_2620_2168	150	145.206	2.00756E-37	gi|147792513|emb|CAN65627.1|hypothetical protein VITISV_032735 [Vitis vinifera]	GO:0008270, GO:0015074, GO:0003676
lcl|ORF1_AYJT01003173.1_2620_2168	150	142.124	2.5405E-36	gi|299474487|gb|ADJ18449.1|gag/pol protein, partial [Bryonia dioica]	GO:0008270, GO:0046872, GO:0015074, GO:0003676
lcl|ORF1_AYJT01003173.1_2620_2168	150	125.946	9.15706E-31	gi|284434732|gb|ADB85429.1|putative retrotransposon protein [Phyllostachys edulis]	GO:0008270, GO:0046872, GO:0015074, GO:0003676
lcl|ORF1_AYJT01003173.1_2620_2168	150	117.472	9.48959E-28	gi|2443320|dbj|BAA22288.1|polyprotein [Oryza australiensis]	GO:0003677, GO:0008270, GO:0046872, GO:0015074, GO:0006310, GO:0003676
lcl|ORF1_AYJT01003173.1_2620_2168	150	117.087	1.14387E-27	gi|108709598|gb|ABF97393.1|retrotransposon protein, putative, Ty1-copia subclass [Oryza sativa Japonica Group]	GO:0008270, GO:0015074, GO:0003676
lcl|ORF2_AYJT01003173.1_738_100	212	295.434	2.48028E-89	gi|147792513|emb|CAN65627.1|hypothetical protein VITISV_032735 [Vitis vinifera]	GO:0008270, GO:0015074, GO:0003676
lcl|ORF2_AYJT01003173.1_738_100	212	291.582	6.24507E-88	gi|299474487|gb|ADJ18449.1|gag/pol protein, partial [Bryonia dioica]	GO:0008270, GO:0046872, GO:0015074, GO:0003676
lcl|ORF2_AYJT01003173.1_738_100	212	287.73	3.42628E-86	gi|147815925|emb|CAN77149.1|hypothetical protein VITISV_019364 [Vitis vinifera]	GO:0008270, GO:0015074, GO:0003676
lcl|ORF2_AYJT01003173.1_738_100	212	251.136	9.91035E-75	gi|284434733|gb|ADB85430.1|putative retrotransposon protein [Phyllostachys edulis]	GO:0008270, GO:0046872, GO:0015074, GO:0003676
lcl|ORF2_AYJT01003173.1_738_100	212	250.366	3.20533E-73	gi|2443320|dbj|BAA22288.1|polyprotein [Oryza australiensis]	GO:0003677, GO:0008270, GO:0046872, GO:0015074, GO:0006310, GO:0003676
lcl|ORF1_AYJT01003182.1_678_1430	250	265.388	1.07796E-80	gi|674229585|gb|KFK23370.1|hypothetical protein AALP_AAs49046U000200 [Arabis alpina]	GO:0003676
lcl|ORF1_AYJT01003188.1_4912_3707	401	218.394	5.60436E-60	gi|566157710|ref|XP_002302437.2|hypothetical protein POPTR_0002s12820g [Populus trichocarpa]	GO:0009904, GO:0009903, GO:0005829
lcl|ORF1_AYJT01003206.1_9525_8182	447	594.349	0.0	gi|604302473|gb|EYU22049.1|hypothetical protein MIMGU_mgv1a001086mg [Erythranthe guttata]	GO:0035235, GO:0016020, GO:0016021, GO:0004970, GO:0006810, GO:0006811
lcl|ORF1_AYJT01003206.1_9525_8182	447	592.808	0.0	gi|604302467|gb|EYU22043.1|hypothetical protein MIMGU_mgv1a023051mg, partial [Erythranthe guttata]	GO:0035235, GO:0016020, GO:0016021, GO:0004970, GO:0006810, GO:0006811
lcl|ORF1_AYJT01003206.1_9525_8182	447	569.311	0.0	gi|604302470|gb|EYU22046.1|hypothetical protein MIMGU_mgv1a026578mg, partial [Erythranthe guttata]	GO:0035235, GO:0016020, GO:0016021, GO:0004970, GO:0006810, GO:0006811
lcl|ORF2_AYJT01003206.1_7307_6834	157	219.55	5.84071E-64	gi|604302467|gb|EYU22043.1|hypothetical protein MIMGU_mgv1a023051mg, partial [Erythranthe guttata]	GO:0035235, GO:0016020, GO:0016021, GO:0004970, GO:0006810, GO:0006811
lcl|ORF2_AYJT01003206.1_7307_6834	157	209.149	4.1137E-60	gi|604302473|gb|EYU22049.1|hypothetical protein MIMGU_mgv1a001086mg [Erythranthe guttata]	GO:0035235, GO:0016020, GO:0016021, GO:0004970, GO:0006810, GO:0006811
lcl|ORF2_AYJT01003206.1_7307_6834	157	207.223	1.95792E-59	gi|604304241|gb|EYU23574.1|hypothetical protein MIMGU_mgv1a024683mg [Erythranthe guttata]	GO:0035235, GO:0016020, GO:0016021, GO:0004970, GO:0006810, GO:0006811
lcl|ORF3_AYJT01003206.1_6389_5784	201	167.548	1.63549E-44	gi|604302467|gb|EYU22043.1|hypothetical protein MIMGU_mgv1a023051mg, partial [Erythranthe guttata]	GO:0035235, GO:0016020, GO:0016021, GO:0004970, GO:0006810, GO:0006811
lcl|ORF3_AYJT01003206.1_6389_5784	201	156.762	9.07126E-41	gi|604302473|gb|EYU22049.1|hypothetical protein MIMGU_mgv1a001086mg [Erythranthe guttata]	GO:0035235, GO:0016020, GO:0016021, GO:0004970, GO:0006810, GO:0006811
lcl|ORF3_AYJT01003206.1_6389_5784	201	151.754	5.6604E-39	gi|629115593|gb|KCW80268.1|hypothetical protein EUGRSUZ_C01622 [Eucalyptus grandis]	GO:0035235, GO:0016020, GO:0016021, GO:0004970, GO:0006810, GO:0006811
lcl|ORF3_AYJT01003206.1_6389_5784	201	151.754	6.51752E-39	gi|629115840|gb|KCW80515.1|hypothetical protein EUGRSUZ_C01871 [Eucalyptus grandis]	GO:0035235, GO:0016020, GO:0016021, GO:0004970, GO:0006810, GO:0006811
lcl|ORF1_AYJT01003217.1_10488_9793	231	253.062	6.64223E-74	gi|147804664|emb|CAN66637.1|hypothetical protein VITISV_011340 [Vitis vinifera]	GO:0008270, GO:0046872, GO:0015074, GO:0003676
lcl|ORF1_AYJT01003222.1_2884_2303	193	92.0485	2.96022E-18	gi|307135903|gb|ADN33767.1|gag protease polyprotein, partial [Cucumis melo subsp. melo]	GO:0004190, GO:0008270, GO:0008233, GO:0006508, GO:0003676
lcl|ORF2_AYJT01003226.1_6431_4884	515	780.015	0.0	gi|661884911|emb|CDP11443.1|unnamed protein product [Coffea canephora]	GO:2000028
lcl|ORF2_AYJT01003226.1_6431_4884	515	747.273	0.0	gi|848876996|ref|XP_012838945.1|PREDICTED: protein GIGANTEA-like [Erythranthe guttata]	GO:2000028
lcl|ORF3_AYJT01003226.1_4097_3645	150	177.178	6.7289E-55	gi|194466131|gb|ACF74296.1|gigantea, partial [Arachis hypogaea]	GO:2000028
lcl|ORF3_AYJT01003226.1_4097_3645	150	175.252	1.2024E-52	gi|106879625|emb|CAJ38396.1|photoperiodic response / GIGANTEA, partial [Plantago major]	GO:2000028
lcl|ORF3_AYJT01003226.1_4097_3645	150	185.267	2.0205E-51	gi|848891614|ref|XP_012845913.1|PREDICTED: protein GIGANTEA-like [Erythranthe guttata]	GO:2000028
lcl|ORF3_AYJT01003226.1_4097_3645	150	181.03	5.56054E-50	gi|671775146|gb|AII99806.1|gigantea [Dimocarpus longan]	GO:2000028
lcl|ORF2_AYJT01003229.1_1657_812	281	499.204	1.38906E-175	gi|848916024|ref|XP_012855655.1|PREDICTED: probable pectate lyase 18 [Erythranthe guttata]	GO:0046872, GO:0016829, GO:0030570, GO:0045490
lcl|ORF2_AYJT01003229.1_1657_812	281	474.937	9.74833E-168	gi|763752146|gb|KJB19534.1|hypothetical protein B456_003G108300 [Gossypium raimondii]	GO:0046872, GO:0016829, GO:0030570, GO:0045490
lcl|ORF2_AYJT01003229.1_1657_812	281	479.174	1.18461E-167	gi|224136005|ref|XP_002322215.1|pectate lyase 22 precursor family protein [Populus trichocarpa]	GO:0046872, GO:0030570, GO:0016829, GO:0045490
lcl|ORF2_AYJT01003229.1_1657_812	281	473.011	4.565E-167	gi|508775062|gb|EOY22318.1|Pectate lyase family protein isoform 3 [Theobroma cacao]	GO:0046872, GO:0016829, GO:0030570, GO:0045490
lcl|ORF2_AYJT01003229.1_1657_812	281	474.552	6.83034E-167	gi|947054441|gb|KRH03894.1|hypothetical protein GLYMA_17G126500 [Glycine max]	GO:0046872, GO:0030570, GO:0016829, GO:0045490
lcl|ORF2_AYJT01003229.1_1657_812	281	476.478	1.28175E-166	gi|734407571|gb|KHN34377.1|Putative pectate lyase 22 [Glycine soja]	GO:0046872, GO:0030570, GO:0016829, GO:0045490
lcl|ORF2_AYJT01003229.1_1657_812	281	476.478	1.29586E-166	gi|947108850|gb|KRH57176.1|hypothetical protein GLYMA_05G044000 [Glycine max]	GO:0046872, GO:0016829, GO:0030570, GO:0045490
lcl|ORF1_AYJT01003233.1_2876_4276	466	509.605	5.65702E-170	gi|604302690|gb|EYU22247.1|hypothetical protein MIMGU_mgv1a001114mg [Erythranthe guttata]	GO:0003677, GO:0006260, GO:0003887, GO:0009360, GO:0071897, GO:0005524
lcl|ORF1_AYJT01003233.1_2876_4276	466	451.44	3.57075E-150	gi|527187425|gb|EPS59950.1|hypothetical protein M569_14854, partial [Genlisea aurea]	GO:0003677, GO:0003887, GO:0006260, GO:0009360, GO:0071897, GO:0005524
lcl|ORF1_AYJT01003233.1_2876_4276	466	439.113	4.10299E-141	gi|255540419|ref|XP_002511274.1|PREDICTED: protein STICHEL-like 2 [Ricinus communis]	GO:0003677, GO:0016779, GO:0006260, GO:0003887, GO:0009360, GO:0016740, GO:0071897, GO:0005524
lcl|ORF1_AYJT01003233.1_2876_4276	466	424.861	1.98704E-140	gi|703061611|ref|XP_010086533.1|DNA polymerase III subunit [Morus notabilis]	GO:0000166, GO:0003887, GO:0006260, GO:0009360, GO:0071897, GO:0005524	EXC35554.1, XP_010086533.1
lcl|ORF2_AYJT01003233.1_5189_5656	155	109.383	7.52589E-25	gi|604302690|gb|EYU22247.1|hypothetical protein MIMGU_mgv1a001114mg [Erythranthe guttata]	GO:0003677, GO:0006260, GO:0003887, GO:0009360, GO:0071897, GO:0005524
lcl|ORF2_AYJT01003233.1_5189_5656	155	94.7449	1.06763E-19	gi|731368115|ref|XP_010695969.1|PREDICTED: protein STICHEL-like 2 [Beta vulgaris subsp. vulgaris]	GO:0003677, GO:0003887, GO:0006260, GO:0009360, GO:0071897, GO:0005524
lcl|ORF2_AYJT01003233.1_5189_5656	155	93.9745	1.77571E-19	gi|147765605|emb|CAN69246.1|hypothetical protein VITISV_010442 [Vitis vinifera]	GO:0003677, GO:0006260
lcl|ORF2_AYJT01003233.1_5189_5656	155	92.0485	7.37738E-19	gi|661881333|emb|CDP15080.1|unnamed protein product [Coffea canephora]	GO:0003677, GO:0006260, GO:0003887, GO:0009360, GO:0071897, GO:0005524
lcl|ORF4_AYJT01003235.1_4096_3419	225	116.701	1.34085E-26	gi|595916141|ref|XP_007214823.1|hypothetical protein PRUPE_ppa023432mg, partial [Prunus persica]	GO:0004190, GO:0008270, GO:0046872, GO:0006508, GO:0003676
lcl|ORF1_AYJT01003245.1_577_2	192	172.555	2.34449E-46	gi|222615792|gb|EEE51924.1|hypothetical protein OsJ_33534 [Oryza sativa Japonica Group]	GO:0046983, GO:0003676
lcl|ORF1_AYJT01003245.1_577_2	192	172.555	2.39991E-46	gi|62734649|gb|AAX96758.1|hAT family dimerisation domain, putative [Oryza sativa Japonica Group]	GO:0000981, GO:0003677, GO:0005737, GO:0046983, GO:0005654, GO:0006357, GO:0003676
lcl|ORF1_AYJT01003245.1_577_2	192	171.785	4.29042E-46	gi|62734648|gb|AAX96757.1|hAT family dimerisation domain, putative [Oryza sativa Japonica Group]	GO:0003677, GO:0000981, GO:0005737, GO:0046983, GO:0016020, GO:0016021, GO:0005654, GO:0006357, GO:0003676
lcl|ORF1_AYJT01003253.1_5573_4830	247	216.853	5.92768E-61	gi|147810501|emb|CAN60890.1|hypothetical protein VITISV_011880 [Vitis vinifera]	GO:0015074, GO:0003676
lcl|ORF1_AYJT01003253.1_5573_4830	247	208.379	5.88754E-58	gi|147837833|emb|CAN62821.1|hypothetical protein VITISV_013041 [Vitis vinifera]	GO:0015074, GO:0003676
lcl|ORF1_AYJT01003253.1_5573_4830	247	207.994	8.75936E-58	gi|147854459|emb|CAN78588.1|hypothetical protein VITISV_043911 [Vitis vinifera]	GO:0004190, GO:0006508, GO:0005634, GO:0003676
lcl|ORF1_AYJT01003253.1_5573_4830	247	203.756	2.3971E-56	gi|674248250|gb|KFK41015.1|hypothetical protein AALP_AA2G074100 [Arabis alpina]	GO:0008270, GO:0003676
lcl|ORF1_AYJT01003255.1_83_1000	306	197.208	3.75077E-53	gi|147815925|emb|CAN77149.1|hypothetical protein VITISV_019364 [Vitis vinifera]	GO:0008270, GO:0015074, GO:0003676
lcl|ORF1_AYJT01003255.1_83_1000	306	169.088	1.95766E-43	gi|299474487|gb|ADJ18449.1|gag/pol protein, partial [Bryonia dioica]	GO:0008270, GO:0046872, GO:0015074, GO:0003676
lcl|ORF1_AYJT01003256.1_27_872	281	241.121	8.69327E-69	gi|147815925|emb|CAN77149.1|hypothetical protein VITISV_019364 [Vitis vinifera]	GO:0008270, GO:0015074, GO:0003676
lcl|ORF1_AYJT01003256.1_27_872	281	219.935	1.82682E-61	gi|299474487|gb|ADJ18449.1|gag/pol protein, partial [Bryonia dioica]	GO:0008270, GO:0046872, GO:0015074, GO:0003676
lcl|ORF1_AYJT01003256.1_27_872	281	203.756	7.54621E-56	gi|2443320|dbj|BAA22288.1|polyprotein [Oryza australiensis]	GO:0003677, GO:0008270, GO:0046872, GO:0015074, GO:0006310, GO:0003676
lcl|ORF1_AYJT01003256.1_27_872	281	203.371	1.26857E-55	gi|284434732|gb|ADB85429.1|putative retrotransposon protein [Phyllostachys edulis]	GO:0008270, GO:0046872, GO:0015074, GO:0003676
lcl|ORF1_AYJT01003256.1_27_872	281	195.282	7.22277E-53	gi|147772634|emb|CAN69408.1|hypothetical protein VITISV_014748 [Vitis vinifera]	GO:0015074, GO:0003676
lcl|ORF2_AYJT01003256.1_821_1363	180	134.035	4.75419E-37	gi|703074464|ref|XP_010089825.1|hypothetical protein L484_022341 [Morus notabilis]	GO:0003676	EXB38441.1, XP_010089825.1
lcl|ORF2_AYJT01003256.1_821_1363	180	129.028	7.59497E-34	gi|703153191|ref|XP_010110617.1|hypothetical protein L484_000603 [Morus notabilis]	GO:0003676	XP_010110617.1, EXC27156.1
lcl|ORF2_AYJT01003256.1_821_1363	180	124.405	1.09952E-29	gi|147792513|emb|CAN65627.1|hypothetical protein VITISV_032735 [Vitis vinifera]	GO:0008270, GO:0015074, GO:0003676
lcl|ORF1_AYJT01003276.1_3888_4355	155	130.568	1.75785E-32	gi|604328041|gb|EYU33709.1|hypothetical protein MIMGU_mgv1a003022mg [Erythranthe guttata]	GO:0005634, GO:0003676
lcl|ORF1_AYJT01003276.1_3888_4355	155	112.849	2.72124E-26	gi|567921194|ref|XP_006452603.1|hypothetical protein CICLE_v10007611mg [Citrus clementina]	GO:0005634, GO:0003676
lcl|ORF1_AYJT01003276.1_3888_4355	155	112.849	3.43163E-26	gi|641840201|gb|KDO59123.1|hypothetical protein CISIN_1g007386mg [Citrus sinensis]	GO:0005634, GO:0003676
lcl|ORF1_AYJT01003276.1_3888_4355	155	112.079	6.93207E-26	gi|641840200|gb|KDO59122.1|hypothetical protein CISIN_1g007386mg [Citrus sinensis]	GO:0005634, GO:0003676
lcl|ORF2_AYJT01003276.1_5201_5857	218	242.276	2.35453E-73	gi|604328041|gb|EYU33709.1|hypothetical protein MIMGU_mgv1a003022mg [Erythranthe guttata]	GO:0005634, GO:0003676
lcl|ORF2_AYJT01003276.1_5201_5857	218	230.72	4.49629E-68	gi|661882709|emb|CDP13712.1|unnamed protein product [Coffea canephora]	GO:0005634, GO:0003676
lcl|ORF1_AYJT01003285.1_467_1144	225	87.4261	6.98769E-17	gi|661887044|emb|CDP09453.1|unnamed protein product [Coffea canephora]	GO:0003677, GO:0003700, GO:0006355, GO:0043565, GO:0005634
lcl|ORF1_AYJT01003285.1_467_1144	225	77.0258	6.43106E-14	gi|604321334|gb|EYU31910.1|hypothetical protein MIMGU_mgv1a0106321mg, partial [Erythranthe guttata]	GO:0003677, GO:0005634
lcl|ORF1_AYJT01003285.1_467_1144	225	72.7886	2.59515E-12	gi|567905812|ref|XP_006445394.1|hypothetical protein CICLE_v10021501mg [Citrus clementina]	GO:0003677, GO:0005634
lcl|ORF1_AYJT01003285.1_467_1144	225	74.3294	3.11701E-12	gi|566149168|ref|XP_006368991.1|homeobox-leucine zipper family protein [Populus trichocarpa]	GO:0003677, GO:0003700, GO:0006355, GO:0043565, GO:0005634
lcl|ORF1_AYJT01003285.1_467_1144	225	73.9442	3.88007E-12	gi|823152066|ref|XP_012475863.1|PREDICTED: homeobox-leucine zipper protein HAT4 [Gossypium raimondii]	GO:0003677, GO:0003700, GO:0006355, GO:0043565, GO:0005634
lcl|ORF1_AYJT01003285.1_467_1144	225	73.559	3.93122E-12	gi|728819761|gb|KHG03387.1|Homeobox-leucine zipper HAT4 -like protein [Gossypium arboreum]	GO:0003677, GO:0003700, GO:0006355, GO:0043565, GO:0005634
lcl|ORF1_AYJT01003298.1_13620_14096	158	157.532	1.57745E-43	gi|674248131|gb|KFK40896.1|hypothetical protein AALP_AA2G057300 [Arabis alpina]	GO:0003676
lcl|ORF2_AYJT01003298.1_1814_2317	167	68.1662	3.24554E-12	gi|18860360|ref|NP_569676.1|hypothetical protein PsnuCp071 (chloroplast) [Psilotum nudum]	GO:0009507, GO:0009536
lcl|ORF4_AYJT01003299.1_5276_4803	157	190.66	3.46086E-53	gi|147815925|emb|CAN77149.1|hypothetical protein VITISV_019364 [Vitis vinifera]	GO:0008270, GO:0015074, GO:0003676
lcl|ORF4_AYJT01003299.1_5276_4803	157	182.57	2.52293E-50	gi|299474487|gb|ADJ18449.1|gag/pol protein, partial [Bryonia dioica]	GO:0008270, GO:0046872, GO:0015074, GO:0003676
lcl|ORF4_AYJT01003299.1_5276_4803	157	173.326	3.89404E-47	gi|2443320|dbj|BAA22288.1|polyprotein [Oryza australiensis]	GO:0003677, GO:0008270, GO:0046872, GO:0015074, GO:0006310, GO:0003676
lcl|ORF4_AYJT01003299.1_5276_4803	157	171.014	2.64837E-46	gi|284434732|gb|ADB85429.1|putative retrotransposon protein [Phyllostachys edulis]	GO:0008270, GO:0046872, GO:0015074, GO:0003676
lcl|ORF4_AYJT01003299.1_5276_4803	157	167.933	2.42993E-45	gi|62732694|gb|AAX94813.1|retrotransposon protein, putative, Ty1-copia sub-class [Oryza sativa Japonica Group]	GO:0015074, GO:0003676
lcl|ORF1_AYJT01003312.1_1428_976	150	199.904	3.93009E-62	gi|34761718|gb|AAQ82031.1|pol, partial [Pisum sativum]	GO:0015074, GO:0003676
lcl|ORF1_AYJT01003326.1_3296_2844	150	48.521	4.87357E-4	gi|973607411|gb|KUM50492.1|DNA polymerase (mitochondrion) [Picea glauca]	GO:0003677, GO:0090305, GO:0006260, GO:0000166, GO:0003887, GO:0008408, GO:0005739, GO:0071897
lcl|ORF1_AYJT01003326.1_3296_2844	150	48.521	7.56582E-4	gi|661878860|emb|CDP17423.1|unnamed protein product [Coffea canephora]	GO:0003677, GO:0090305, GO:0003887, GO:0006260, GO:0000166, GO:0008408, GO:0071897, GO:0003676
lcl|ORF2_AYJT01003334.1_13513_12956	185	55.8398	6.46836E-6	gi|848853299|ref|XP_012843053.1|PREDICTED: glycerol-3-phosphate acyltransferase, chloroplastic [Erythranthe guttata]	GO:0008152, GO:0016746, GO:0006650, GO:0004366
lcl|ORF1_AYJT01003347.1_3074_2583	163	202.216	4.83811E-60	gi|77555577|gb|ABA98373.1|retrotransposon protein, putative, Ty3-gypsy subclass [Oryza sativa Japonica Group]	GO:0003676
lcl|ORF1_AYJT01003347.1_3074_2583	163	209.92	7.05754E-60	gi|284434488|gb|ADB85258.1|putative retrotransposon protein, partial [Phyllostachys edulis]	GO:0008270, GO:0046872, GO:0015074, GO:0003676
lcl|ORF1_AYJT01003347.1_3074_2583	163	202.216	1.34526E-59	gi|77552419|gb|ABA95216.1|retrotransposon protein, putative, Ty3-gypsy subclass [Oryza sativa Japonica Group]	GO:0003676
lcl|ORF1_AYJT01003351.1_3479_3003	158	119.783	1.71766E-28	gi|28558781|gb|AAO45752.1|pol protein [Cucumis melo subsp. melo]	GO:0015074, GO:0003676
lcl|ORF1_AYJT01003351.1_3479_3003	158	113.62	3.05623E-26	gi|284434610|gb|ADB85337.1|putative retrotransposon protein [Phyllostachys edulis]	GO:0015074, GO:0003676
lcl|ORF1_AYJT01003351.1_3479_3003	158	110.923	2.14744E-25	gi|15217306|gb|AAK92650.1|AC079634_11Putative retroelement [Oryza sativa Japonica Group]	GO:0004190, GO:0003964, GO:0003723, GO:0008270, GO:0046872, GO:0006508, GO:0006278, GO:0003676
lcl|ORF1_AYJT01003351.1_3479_3003	158	110.923	2.19181E-25	gi|77552274|gb|ABA95071.1|retrotransposon protein, putative, Ty3-gypsy subclass [Oryza sativa Japonica Group]	GO:0015074, GO:0003676
lcl|ORF1_AYJT01003351.1_3479_3003	158	110.153	4.46142E-25	gi|38344376|emb|CAD41428.2|OSJNBb0032E06.10 [Oryza sativa Japonica Group]	GO:0004190, GO:0008270, GO:0046872, GO:0006508, GO:0015074, GO:0003676
lcl|ORF1_AYJT01003351.1_3479_3003	158	110.153	4.76476E-25	gi|109676362|gb|ABG37663.1|CCHC-type integrase [Populus trichocarpa]	GO:0000166, GO:0004672, GO:0005524, GO:0003676, GO:0006468
lcl|ORF1_AYJT01003351.1_3479_3003	158	109.768	5.76984E-25	gi|32489221|emb|CAE03840.1|OSJNBb0013J13.17 [Oryza sativa Japonica Group]	GO:0003676
lcl|ORF1_AYJT01003351.1_3479_3003	158	109.768	6.89966E-25	gi|77552000|gb|ABA94797.1|retrotransposon protein, putative, Ty3-gypsy subclass [Oryza sativa Japonica Group]	GO:0004190, GO:0008270, GO:0046872, GO:0006508, GO:0015074, GO:0003676
lcl|ORF1_AYJT01003358.1_649_1116	155	62.3882	1.84655E-8	gi|920707770|gb|KOM49767.1|hypothetical protein LR48_Vigan08g059400 [Vigna angularis]	GO:0004190, GO:0006508, GO:0015074, GO:0003676
lcl|ORF1_AYJT01003363.1_925_284	213	286.96	3.79343E-96	gi|604319350|gb|EYU30552.1|hypothetical protein MIMGU_mgv1a023548mg, partial [Erythranthe guttata]	GO:0004857, GO:0043086
lcl|ORF1_AYJT01003363.1_925_284	213	287.345	4.76685E-96	gi|604321397|gb|EYU31973.1|hypothetical protein MIMGU_mgv1a025026mg, partial [Erythranthe guttata]	GO:0004857, GO:0043086
lcl|ORF1_AYJT01003364.1_3507_4019	170	102.449	3.423E-22	gi|473961364|gb|EMS51120.1|CBL-interacting protein kinase 31 [Triticum urartu]	GO:0000166, GO:0007165, GO:0016310, GO:0004672, GO:0016740, GO:0016301, GO:0004674, GO:0005524, GO:0006468
lcl|ORF1_AYJT01003364.1_3507_4019	170	98.2117	1.11703E-20	gi|54287533|gb|AAV31277.1|putative polyprotein [Oryza sativa Japonica Group]	GO:0008270, GO:0046872, GO:0015074, GO:0003676
lcl|ORF2_AYJT01003383.1_7102_7995	297	168.318	1.90757E-43	gi|171191054|gb|ACB45089.1|putative polyprotein [Solanum habrochaites]	GO:0015074, GO:0003676
lcl|ORF2_AYJT01003383.1_7102_7995	297	157.918	1.07559E-39	gi|147795861|emb|CAN74229.1|hypothetical protein VITISV_000584 [Vitis vinifera]	GO:0015074, GO:0003676
lcl|ORF1_AYJT01003393.1_262_723	153	185.652	2.32309E-56	gi|508711178|gb|EOY03075.1|CCHC-type integrase [Theobroma cacao]	GO:0003676
lcl|ORF1_AYJT01003393.1_262_723	153	184.111	3.6995E-56	gi|57013882|ref|YP_173356.1|hypothetical protein NitaMp008 [Nicotiana tabacum]	GO:0005739, GO:0015074, GO:0003676	BAD83419.1, YP_173356.1
lcl|ORF1_AYJT01003393.1_262_723	153	189.889	1.3624E-55	gi|508728428|gb|EOY20325.1|Retrotransposon protein, Ty3-gypsy subclass, putative [Theobroma cacao]	GO:0015074, GO:0003676
lcl|ORF1_AYJT01003393.1_262_723	153	188.734	1.02457E-54	gi|508716770|gb|EOY08667.1|Retrotransposon protein, Ty3-gypsy subclass, putative [Theobroma cacao]	GO:0015074, GO:0003676
lcl|ORF1_AYJT01003393.1_262_723	153	186.422	2.15848E-54	gi|508774422|gb|EOY21678.1|DNA/RNA polymerases superfamily protein [Theobroma cacao]	GO:0015074, GO:0003676
lcl|ORF1_AYJT01003393.1_262_723	153	188.734	1.19709E-53	gi|508779195|gb|EOY26451.1|DNA/RNA polymerases superfamily protein [Theobroma cacao]	GO:0015074, GO:0003676
lcl|ORF1_AYJT01003393.1_262_723	153	190.66	1.87244E-53	gi|508716762|gb|EOY08659.1|DNA/RNA polymerases superfamily protein [Theobroma cacao]	GO:0008270, GO:0046872, GO:0015074, GO:0003676
lcl|ORF1_AYJT01003406.1_7488_6928	186	98.5969	1.17231E-20	gi|595790143|ref|XP_007198824.1|hypothetical protein PRUPE_ppb020037mg [Prunus persica]	GO:0015074, GO:0003676
lcl|ORF1_AYJT01003406.1_7488_6928	186	98.2117	1.52966E-20	gi|596052805|ref|XP_007220718.1|hypothetical protein PRUPE_ppa022673mg [Prunus persica]	GO:0008270, GO:0046872, GO:0015074, GO:0003676
lcl|ORF2_AYJT01003427.1_2801_2172	209	71.2478	6.19921E-11	gi|700193275|gb|KGN48479.1|hypothetical protein Csa_6G489950 [Cucumis sativus]	GO:0003677, GO:0006351, GO:0006355, GO:0005634
lcl|ORF2_AYJT01003427.1_2801_2172	209	71.2478	6.21254E-11	gi|508701521|gb|EOX93417.1|Uncharacterized protein TCM_002293 [Theobroma cacao]	GO:0006508, GO:0008234
lcl|ORF4_AYJT01003433.1_5866_5273	197	236.113	3.50606E-71	gi|4519201|dbj|BAA75514.1|MYC-GP [Perilla frutescens]	GO:0046983
lcl|ORF4_AYJT01003433.1_5866_5273	197	235.728	3.81694E-71	gi|4519199|dbj|BAA75513.1|MYC-RP [Perilla frutescens]	GO:0046983
lcl|ORF4_AYJT01003433.1_5866_5273	197	224.172	1.05521E-66	gi|844572778|gb|AKN09586.1|basic helix-loop-helix transcription factor [Salvia miltiorrhiza]	GO:0046983
lcl|ORF4_AYJT01003433.1_5866_5273	197	167.548	2.45417E-45	gi|848871406|ref|XP_012836276.1|PREDICTED: transcription factor EGL1 [Erythranthe guttata]	GO:0046983
lcl|ORF4_AYJT01003433.1_5866_5273	197	165.236	1.6885E-44	gi|586829739|gb|AHJ80985.1|basic helix-loop-helix transcription factor [Erythranthe lewisii]	GO:0046983
lcl|ORF4_AYJT01003433.1_5866_5273	197	163.696	7.2338E-44	gi|485043989|dbj|BAN17386.1|bHLH transcription factor [Torenia fournieri]	GO:0046983
lcl|ORF5_AYJT01003433.1_6764_5850	304	363.999	4.82158E-119	gi|4519199|dbj|BAA75513.1|MYC-RP [Perilla frutescens]	GO:0046983
lcl|ORF5_AYJT01003433.1_6764_5850	304	363.614	6.38735E-119	gi|4519201|dbj|BAA75514.1|MYC-GP [Perilla frutescens]	GO:0046983
lcl|ORF5_AYJT01003433.1_6764_5850	304	338.191	6.52433E-109	gi|844572778|gb|AKN09586.1|basic helix-loop-helix transcription factor [Salvia miltiorrhiza]	GO:0046983
lcl|ORF5_AYJT01003433.1_6764_5850	304	237.654	6.98991E-70	gi|166428|gb|AAA32663.1|DEL [Antirrhinum majus]	GO:0046983
lcl|ORF5_AYJT01003433.1_6764_5850	304	232.646	5.85047E-68	gi|343795733|gb|AEM63394.1|delila2 [Antirrhinum majus]	GO:0046983
lcl|ORF5_AYJT01003433.1_6764_5850	304	219.164	6.29437E-63	gi|485043989|dbj|BAN17386.1|bHLH transcription factor [Torenia fournieri]	GO:0046983
lcl|ORF1_AYJT01003483.1_7415_6924	163	199.519	3.38972E-58	gi|508721685|gb|EOY13582.1|SH2 domain protein A, putative isoform 4 [Theobroma cacao]	GO:0003700, GO:0007165, GO:0006355, GO:0004871, GO:0005634
lcl|ORF1_AYJT01003483.1_7415_6924	163	200.29	1.22848E-57	gi|223532092|gb|EEF33900.1|conserved hypothetical protein [Ricinus communis]	GO:0003700, GO:0007165, GO:0006355, GO:0004871, GO:0005634
lcl|ORF1_AYJT01003483.1_7415_6924	163	199.904	1.52786E-57	gi|508721686|gb|EOY13583.1|SH2 domain protein A, putative isoform 5 [Theobroma cacao]	GO:0003700, GO:0007165, GO:0006355, GO:0004871, GO:0005634
lcl|ORF1_AYJT01003484.1_959_441	172	114.39	1.99458E-26	gi|527198832|gb|EPS66836.1|hypothetical protein M569_07940, partial [Genlisea aurea]	GO:0003700, GO:0007165, GO:0006355, GO:0004871, GO:0005634
lcl|ORF1_AYJT01003484.1_959_441	172	112.079	1.63494E-25	gi|460397500|ref|XP_004244305.1|PREDICTED: uncharacterized protein LOC101252101 [Solanum lycopersicum]	GO:0003700, GO:0007165, GO:0006355, GO:0004871, GO:0005634
lcl|ORF1_AYJT01003484.1_959_441	172	105.145	3.90141E-23	gi|661890572|emb|CDP06069.1|unnamed protein product [Coffea canephora]	GO:0003700, GO:0007165, GO:0006355, GO:0004871, GO:0005634
lcl|ORF1_AYJT01003485.1_10286_10738	150	234.187	1.21469E-72	gi|527208381|gb|EPS73375.1|hypothetical protein M569_01377, partial [Genlisea aurea]	GO:0000166, GO:0000165, GO:0004707, GO:0016310, GO:0016740, GO:0004672, GO:0016301, GO:0004674, GO:0005524, GO:0005622, GO:0006468
lcl|ORF1_AYJT01003485.1_10286_10738	150	234.572	2.30735E-71	gi|848871895|ref|XP_012836509.1|PREDICTED: mitogen-activated protein kinase 15-like [Erythranthe guttata]	GO:0000166, GO:0000165, GO:0004707, GO:0016310, GO:0004672, GO:0016740, GO:0016301, GO:0004674, GO:0005524, GO:0006468, GO:0005622
lcl|ORF1_AYJT01003485.1_10286_10738	150	232.646	4.62902E-71	gi|604312795|gb|EYU26289.1|hypothetical protein MIMGU_mgv1a003441mg [Erythranthe guttata]	GO:0000166, GO:0000165, GO:0004707, GO:0016310, GO:0004672, GO:0016740, GO:0016301, GO:0004674, GO:0005524, GO:0005622, GO:0006468
lcl|ORF1_AYJT01003485.1_10286_10738	150	232.261	6.44356E-71	gi|1027859235|ref|NP_001313132.1|mitogen-activated protein kinase 19-like [Nicotiana tabacum]	GO:0000166, GO:0000165, GO:0004707, GO:0016310, GO:0004672, GO:0016740, GO:0016301, GO:0004674, GO:0005524, GO:0006468, GO:0005622
lcl|ORF2_AYJT01003485.1_13664_14149	161	142.895	8.45669E-37	gi|848871895|ref|XP_012836509.1|PREDICTED: mitogen-activated protein kinase 15-like [Erythranthe guttata]	GO:0000166, GO:0000165, GO:0004707, GO:0016310, GO:0004672, GO:0016740, GO:0016301, GO:0004674, GO:0005524, GO:0006468, GO:0005622
lcl|ORF2_AYJT01003485.1_13664_14149	161	103.605	7.26566E-23	gi|567899670|ref|XP_006442323.1|hypothetical protein CICLE_v10019362mg [Citrus clementina]	GO:0000166, GO:0000165, GO:0004707, GO:0016310, GO:0004672, GO:0016740, GO:0016301, GO:0004674, GO:0005524, GO:0006468, GO:0005622
lcl|ORF1_AYJT01003490.1_7962_9164	400	314.694	1.0653E-97	gi|661897092|emb|CDO98804.1|unnamed protein product [Coffea canephora]	GO:0003677, GO:0003700, GO:0007165, GO:0006351, GO:0000160, GO:0006355, GO:0005634
lcl|ORF1_AYJT01003490.1_7962_9164	400	305.064	3.49234E-95	gi|508714743|gb|EOY06640.1|Sensor histidine kinase, putative isoform 2, partial [Theobroma cacao]	GO:0003677, GO:0003700, GO:0006351, GO:0007165, GO:0000160, GO:0006355, GO:0016310, GO:0016301, GO:0005634
lcl|ORF1_AYJT01003490.1_7962_9164	400	305.449	3.56885E-94	gi|508714742|gb|EOY06639.1|Sensor histidine kinase, putative isoform 1 [Theobroma cacao]	GO:0003677, GO:0003700, GO:0006351, GO:0007165, GO:0000160, GO:0006355, GO:0016310, GO:0016301, GO:0005634
lcl|ORF1_AYJT01003490.1_7962_9164	400	302.368	5.50862E-93	gi|802702626|ref|XP_012084014.1|PREDICTED: two-component response regulator ARR2 [Jatropha curcas]	GO:0003677, GO:0003700, GO:0007165, GO:0006351, GO:0000160, GO:0006355, GO:0005634
lcl|ORF1_AYJT01003490.1_7962_9164	400	296.59	9.26756E-91	gi|255556280|ref|XP_002519174.1|PREDICTED: two-component response regulator ARR2 isoform X1 [Ricinus communis]	GO:0003677, GO:0003700, GO:0006351, GO:0007165, GO:0000160, GO:0006355, GO:0016310, GO:0016301, GO:0005634
lcl|ORF2_AYJT01003490.1_6481_6966	161	222.631	1.82738E-66	gi|33330870|gb|AAQ10678.1|type-B response regulator [Catharanthus roseus]	GO:0003677, GO:0003700, GO:0007165, GO:0006351, GO:0000160, GO:0006355, GO:0005634
lcl|ORF1_AYJT01003502.1_13480_13956	158	160.229	2.3014E-45	gi|848912258|ref|XP_012854417.1|PREDICTED: probable trehalose-phosphate phosphatase J [Erythranthe guttata]	GO:0003824, GO:0004805, GO:0016311, GO:0005992, GO:0016787
lcl|ORF1_AYJT01003502.1_13480_13956	158	155.992	2.38601E-43	gi|604331658|gb|EYU36516.1|hypothetical protein MIMGU_mgv1a008595mg [Erythranthe guttata]	GO:0003824, GO:0004805, GO:0016311, GO:0005992, GO:0016787
lcl|ORF1_AYJT01003502.1_13480_13956	158	155.221	5.32401E-43	gi|661895230|emb|CDP01035.1|unnamed protein product [Coffea canephora]	GO:0003824, GO:0004805, GO:0016311, GO:0005992, GO:0016787
lcl|ORF1_AYJT01003502.1_13480_13956	158	154.066	1.05447E-42	gi|255545674|ref|XP_002513897.1|PREDICTED: probable trehalose-phosphate phosphatase D [Ricinus communis]	GO:0003824, GO:0004805, GO:0016311, GO:0005992, GO:0016787
lcl|ORF1_AYJT01003510.1_795_112	227	150.214	6.73646E-40	gi|510794124|gb|AGN52028.1|MYB-related transcription factor [Salvia miltiorrhiza]	GO:0003677
lcl|ORF1_AYJT01003510.1_795_112	227	121.324	7.31519E-29	gi|914408353|gb|AKV71943.1|R2R3-MYB protein [Rehmannia glutinosa]	GO:0003677
lcl|ORF1_AYJT01003510.1_795_112	227	107.071	1.25206E-23	gi|565345674|ref|XP_006339916.1|PREDICTED: myb-related protein 330-like [Solanum tuberosum]	GO:0003677
lcl|ORF1_AYJT01003510.1_795_112	227	94.3597	4.47418E-19	gi|460407055|ref|XP_004248973.1|PREDICTED: transcription factor MYB86-like [Solanum lycopersicum]	GO:0003677
lcl|ORF1_AYJT01003532.1_2933_2379	184	234.187	2.53215E-75	gi|224365645|ref|YP_002608372.1|orf333 [Vitis vinifera]	GO:0005739	CAQ77616.1, YP_002608372.1, ACS15238.1
lcl|ORF1_AYJT01003532.1_2933_2379	184	253.447	1.01572E-74	gi|147768682|emb|CAN76063.1|hypothetical protein VITISV_040632 [Vitis vinifera]	GO:0015074, GO:0003676
lcl|ORF1_AYJT01003532.1_2933_2379	184	253.447	1.29198E-74	gi|147810925|emb|CAN71787.1|hypothetical protein VITISV_031913 [Vitis vinifera]	GO:0004190, GO:0006508, GO:0015074, GO:0005634, GO:0003676
lcl|ORF1_AYJT01003532.1_2933_2379	184	240.35	3.04085E-74	gi|902236933|gb|KNA24590.1|hypothetical protein SOVF_014300, partial [Spinacia oleracea]	GO:0008270, GO:0003676
lcl|ORF1_AYJT01003532.1_2933_2379	184	248.054	1.96959E-73	gi|147819718|emb|CAN73574.1|hypothetical protein VITISV_008296 [Vitis vinifera]	GO:0015074, GO:0005634, GO:0003676
lcl|ORF2_AYJT01003532.1_2318_1731	195	273.092	2.40158E-88	gi|870863354|gb|KMT14518.1|hypothetical protein BVRB_4g072900 [Beta vulgaris subsp. vulgaris]	GO:0005634
lcl|ORF2_AYJT01003532.1_2318_1731	195	289.656	3.09367E-87	gi|147864892|emb|CAN79373.1|hypothetical protein VITISV_028502 [Vitis vinifera]	GO:0004190, GO:0006508, GO:0015074, GO:0005634, GO:0003676
lcl|ORF2_AYJT01003532.1_2318_1731	195	280.411	5.70957E-84	gi|147810925|emb|CAN71787.1|hypothetical protein VITISV_031913 [Vitis vinifera]	GO:0004190, GO:0006508, GO:0015074, GO:0005634, GO:0003676
lcl|ORF2_AYJT01003532.1_2318_1731	195	276.559	8.73025E-84	gi|147819718|emb|CAN73574.1|hypothetical protein VITISV_008296 [Vitis vinifera]	GO:0015074, GO:0005634, GO:0003676
lcl|ORF2_AYJT01003532.1_2318_1731	195	276.174	1.71649E-82	gi|147768682|emb|CAN76063.1|hypothetical protein VITISV_040632 [Vitis vinifera]	GO:0015074, GO:0003676
lcl|ORF2_AYJT01003532.1_2318_1731	195	271.937	6.58857E-81	gi|4235644|gb|AAD13304.1|polyprotein [Solanum lycopersicum]	GO:0015074, GO:0005634, GO:0003676
lcl|ORF2_AYJT01003532.1_2318_1731	195	253.447	9.25757E-81	gi|158935574|emb|CAP16620.1|polyprotein, partial [Musa acuminata subsp. malaccensis]	GO:0003964, GO:0006278
lcl|ORF3_AYJT01003532.1_1475_987	162	222.631	2.37539E-64	gi|4235644|gb|AAD13304.1|polyprotein [Solanum lycopersicum]	GO:0015074, GO:0005634, GO:0003676
lcl|ORF3_AYJT01003532.1_1475_987	162	219.164	2.16176E-63	gi|147819718|emb|CAN73574.1|hypothetical protein VITISV_008296 [Vitis vinifera]	GO:0015074, GO:0005634, GO:0003676
lcl|ORF3_AYJT01003532.1_1475_987	162	219.55	3.0172E-63	gi|147810925|emb|CAN71787.1|hypothetical protein VITISV_031913 [Vitis vinifera]	GO:0004190, GO:0006508, GO:0015074, GO:0005634, GO:0003676
lcl|ORF3_AYJT01003532.1_1475_987	162	216.853	2.58814E-62	gi|147768682|emb|CAN76063.1|hypothetical protein VITISV_040632 [Vitis vinifera]	GO:0015074, GO:0003676
lcl|ORF3_AYJT01003532.1_1475_987	162	213.386	3.94866E-61	gi|147840564|emb|CAN68329.1|hypothetical protein VITISV_030159 [Vitis vinifera]	GO:0004190, GO:0006508, GO:0015074, GO:0005634, GO:0003676
lcl|ORF2_AYJT01003534.1_7682_7176	168	142.51	3.60331E-36	gi|147792513|emb|CAN65627.1|hypothetical protein VITISV_032735 [Vitis vinifera]	GO:0008270, GO:0015074, GO:0003676
lcl|ORF2_AYJT01003534.1_7682_7176	168	134.806	1.4726E-33	gi|147815925|emb|CAN77149.1|hypothetical protein VITISV_019364 [Vitis vinifera]	GO:0008270, GO:0015074, GO:0003676
lcl|ORF2_AYJT01003534.1_7682_7176	168	134.806	1.69483E-33	gi|299474487|gb|ADJ18449.1|gag/pol protein, partial [Bryonia dioica]	GO:0008270, GO:0046872, GO:0015074, GO:0003676
lcl|ORF2_AYJT01003534.1_7682_7176	168	121.709	1.74663E-30	gi|703139567|ref|XP_010107013.1|Retrovirus-related Pol polyprotein from transposon TNT 1-94 [Morus notabilis]	GO:0003676	EXC13109.1, XP_010107013.1
lcl|ORF2_AYJT01003534.1_7682_7176	168	121.709	5.89349E-29	gi|284434732|gb|ADB85429.1|putative retrotransposon protein [Phyllostachys edulis]	GO:0008270, GO:0046872, GO:0015074, GO:0003676
lcl|ORF2_AYJT01003534.1_7682_7176	168	118.242	1.10363E-27	gi|2443320|dbj|BAA22288.1|polyprotein [Oryza australiensis]	GO:0003677, GO:0008270, GO:0046872, GO:0015074, GO:0006310, GO:0003676
lcl|ORF3_AYJT01003534.1_845_216	209	145.976	9.32949E-37	gi|147810925|emb|CAN71787.1|hypothetical protein VITISV_031913 [Vitis vinifera]	GO:0004190, GO:0006508, GO:0015074, GO:0005634, GO:0003676
lcl|ORF1_AYJT01003536.1_848_300	182	196.052	1.15463E-54	gi|147815925|emb|CAN77149.1|hypothetical protein VITISV_019364 [Vitis vinifera]	GO:0008270, GO:0015074, GO:0003676
lcl|ORF1_AYJT01003536.1_848_300	182	167.548	4.56634E-47	gi|703144320|ref|XP_010108259.1|Retrovirus-related Pol polyprotein from transposon TNT 1-94 [Morus notabilis]	GO:0015074, GO:0003676	XP_010108259.1, EXC18499.1
lcl|ORF1_AYJT01003536.1_848_300	182	173.711	6.60572E-47	gi|299474487|gb|ADJ18449.1|gag/pol protein, partial [Bryonia dioica]	GO:0008270, GO:0046872, GO:0015074, GO:0003676
lcl|ORF1_AYJT01003536.1_848_300	182	160.614	2.78908E-42	gi|2443320|dbj|BAA22288.1|polyprotein [Oryza australiensis]	GO:0003677, GO:0008270, GO:0046872, GO:0015074, GO:0006310, GO:0003676
lcl|ORF1_AYJT01003536.1_848_300	182	155.606	1.27126E-40	gi|284434732|gb|ADB85429.1|putative retrotransposon protein [Phyllostachys edulis]	GO:0008270, GO:0046872, GO:0015074, GO:0003676
lcl|ORF2_AYJT01003557.1_6059_3453	868	1083.55	0.0	gi|604346984|gb|EYU45288.1|hypothetical protein MIMGU_mgv1a000026mg [Erythranthe guttata]	GO:0006890, GO:0005622
lcl|ORF3_AYJT01003557.1_7033_6467	188	283.878	3.27462E-85	gi|604346984|gb|EYU45288.1|hypothetical protein MIMGU_mgv1a000026mg [Erythranthe guttata]	GO:0006890, GO:0005622
lcl|ORF3_AYJT01003557.1_7033_6467	188	224.942	1.18492E-64	gi|1050579738|ref|XP_017610943.1|PREDICTED: MAG2-interacting protein 2 isoform X1 [Gossypium arboreum]	GO:0006890, GO:0005622
lcl|ORF3_AYJT01003557.1_7033_6467	188	223.402	4.0025E-64	gi|508776390|gb|EOY23646.1|Uncharacterized protein TCM_015470 isoform 3 [Theobroma cacao]	GO:0006890, GO:0005622
lcl|ORF1_AYJT01003558.1_3581_2592	329	466.848	8.68883E-147	gi|604346984|gb|EYU45288.1|hypothetical protein MIMGU_mgv1a000026mg [Erythranthe guttata]	GO:0006890, GO:0005622
lcl|ORF1_AYJT01003558.1_3581_2592	329	423.705	1.24529E-131	gi|661891141|emb|CDP05023.1|unnamed protein product [Coffea canephora]	GO:0006890, GO:0005622
lcl|ORF1_AYJT01003558.1_3581_2592	329	382.489	3.71593E-127	gi|641830695|gb|KDO49776.1|hypothetical protein CISIN_1g0030871mg, partial [Citrus sinensis]	GO:0006890, GO:0005622
lcl|ORF2_AYJT01003558.1_665_0	222	365.925	2.96464E-113	gi|604346984|gb|EYU45288.1|hypothetical protein MIMGU_mgv1a000026mg [Erythranthe guttata]	GO:0006890, GO:0005622
lcl|ORF1_AYJT01003559.1_1033_77	318	433.335	3.89845E-135	gi|604346984|gb|EYU45288.1|hypothetical protein MIMGU_mgv1a000026mg [Erythranthe guttata]	GO:0006890, GO:0005622
lcl|ORF1_AYJT01003559.1_1033_77	318	330.872	2.03607E-99	gi|527201613|gb|EPS68666.1|hypothetical protein M569_06101, partial [Genlisea aurea]	GO:0006890, GO:0005622
lcl|ORF1_AYJT01003590.1_2422_3096	224	134.806	1.08708E-32	gi|261865353|gb|ACY01934.1|hypothetical protein [Beta vulgaris]	GO:0008270, GO:0015074, GO:0003676
lcl|ORF1_AYJT01003628.1_32_565	177	267.7	5.19386E-89	gi|604328061|gb|EYU33729.1|hypothetical protein MIMGU_mgv1a022424mg, partial [Erythranthe guttata]	GO:0016020, GO:0016021
lcl|ORF1_AYJT01003628.1_32_565	177	269.626	8.27801E-89	gi|565358573|ref|XP_006346101.1|PREDICTED: uncharacterized protein LOC102601021 [Solanum tuberosum]	GO:0016020, GO:0016021
lcl|ORF1_AYJT01003648.1_4422_3070	450	457.988	1.32275E-155	gi|848856835|ref|XP_012858792.1|PREDICTED: beta-D-glucosyl crocetin beta-1,6-glucosyltransferase-like [Erythranthe guttata]	GO:0008152, GO:0016757, GO:0016758, GO:0016740
lcl|ORF1_AYJT01003648.1_4422_3070	450	372.089	3.91994E-122	gi|848856840|ref|XP_012858815.1|PREDICTED: beta-D-glucosyl crocetin beta-1,6-glucosyltransferase-like [Erythranthe guttata]	GO:0008152, GO:0016757, GO:0016758, GO:0016740
lcl|ORF1_AYJT01003659.1_25_636	203	221.476	1.08843E-68	gi|734344742|gb|KHN10510.1|Putative AC transposase, partial [Glycine soja]	GO:0003677, GO:0046983, GO:0003676
lcl|ORF1_AYJT01003659.1_25_636	203	214.542	7.45913E-66	gi|947040540|gb|KRG90264.1|hypothetical protein GLYMA_20G078600 [Glycine max]	GO:0003677, GO:0003700, GO:0046983, GO:0000977, GO:0005634, GO:0006357, GO:0003676
lcl|ORF1_AYJT01003664.1_927_259	222	265.388	1.40833E-80	gi|18542179|gb|AAL75488.1|AF466202_14putative pol protein, partial [Zea mays]	GO:0015074, GO:0003676
lcl|ORF1_AYJT01003664.1_927_259	222	269.626	5.64237E-80	gi|14589376|gb|AAK70631.1|AC091238_9Putative copia-type pol polyprotein [Oryza sativa Japonica Group]	GO:0015074, GO:0003676
lcl|ORF1_AYJT01003664.1_927_259	222	267.7	5.78089E-80	gi|99866720|gb|ABF67934.1|Opie3 pol polyprotein [Zea mays]	GO:0015074, GO:0003676
lcl|ORF1_AYJT01003664.1_927_259	222	269.626	6.12724E-80	gi|110288717|gb|AAP52457.2|retrotransposon protein, putative, Ty1-copia subclass [Oryza sativa Japonica Group]	GO:0015074, GO:0003676
lcl|ORF1_AYJT01003664.1_927_259	222	265.774	2.95569E-79	gi|338808429|gb|AEJ07931.1|Opie3 pol protein [Zea mays subsp. mexicana]	GO:0015074, GO:0003676
lcl|ORF1_AYJT01003664.1_927_259	222	265.774	3.23967E-79	gi|338808394|gb|AEJ07899.1|Opie3 putative pol protein [Zea mays subsp. mexicana]	GO:0015074, GO:0003676
lcl|ORF1_AYJT01003667.1_2313_4022	569	720.309	0.0	gi|225470260|ref|XP_002264285.1|PREDICTED: U3 small nucleolar RNA-associated protein 18 homolog [Vitis vinifera]	GO:0032040, GO:0000462, GO:0034388
lcl|ORF1_AYJT01003667.1_2313_4022	569	711.064	0.0	gi|225437225|ref|XP_002281926.1|PREDICTED: U3 small nucleolar RNA-associated protein 18 homolog [Vitis vinifera]	GO:0032040, GO:0000462, GO:0034388
lcl|ORF2_AYJT01003676.1_7528_7058	156	253.832	1.2842E-81	gi|848885547|ref|XP_012843022.1|PREDICTED: mitogen-activated protein kinase homolog NTF3 [Erythranthe guttata]	GO:0000166, GO:0000165, GO:0004707, GO:0016310, GO:0016740, GO:0004672, GO:0016301, GO:0004674, GO:0005524, GO:0006468, GO:0005622
lcl|ORF2_AYJT01003676.1_7528_7058	156	248.825	1.64485E-79	gi|566156019|ref|XP_002302017.2|MAP kinase PsMAPK2 family protein [Populus trichocarpa]	GO:0000166, GO:0000165, GO:0004707, GO:0016310, GO:0016740, GO:0004672, GO:0016301, GO:0004674, GO:0005524, GO:0005622, GO:0006468
lcl|ORF3_AYJT01003676.1_6242_5493	249	445.277	2.04066E-155	gi|848885547|ref|XP_012843022.1|PREDICTED: mitogen-activated protein kinase homolog NTF3 [Erythranthe guttata]	GO:0000166, GO:0000165, GO:0004707, GO:0016310, GO:0016740, GO:0004672, GO:0016301, GO:0004674, GO:0005524, GO:0006468, GO:0005622
lcl|ORF3_AYJT01003676.1_6242_5493	249	439.113	1.25757E-154	gi|661893000|emb|CDP03486.1|unnamed protein product [Coffea canephora]	GO:0004672, GO:0005524, GO:0006468
lcl|ORF3_AYJT01003676.1_6242_5493	249	439.113	6.36224E-153	gi|140083572|gb|ABO84840.1|putative MAPK2 [Catharanthus roseus]	GO:0000166, GO:0000165, GO:0004707, GO:0016310, GO:0004672, GO:0016740, GO:0016301, GO:0004674, GO:0005524, GO:0006468, GO:0005622
lcl|ORF3_AYJT01003676.1_6242_5493	249	433.721	7.68379E-151	gi|2499614|sp|Q40517.1|NTF3_TOBACRecName: Full=Mitogen-activated protein kinase homolog NTF3; AltName: Full=P43	GO:0000166, GO:0000165, GO:0004707, GO:0016310, GO:0016740, GO:0004672, GO:0016301, GO:0004674, GO:0005524, GO:0005622, GO:0006468
lcl|ORF1_AYJT01003682.1_2783_2121	220	343.969	6.26509E-112	gi|50878384|gb|AAT85159.1|unknown protein [Oryza sativa Japonica Group]	GO:0015074, GO:0003676
lcl|ORF1_AYJT01003682.1_2783_2121	220	340.887	1.0775E-110	gi|113631773|dbj|BAF25454.1|Os09g0491900 [Oryza sativa Japonica Group]	GO:0015074, GO:0003676
lcl|ORF1_AYJT01003682.1_2783_2121	220	325.479	2.13845E-108	gi|147852603|emb|CAN79544.1|hypothetical protein VITISV_025323 [Vitis vinifera]	GO:0015074, GO:0003676
lcl|ORF1_AYJT01003698.1_282_797	172	189.504	1.6682E-52	gi|299474487|gb|ADJ18449.1|gag/pol protein, partial [Bryonia dioica]	GO:0008270, GO:0046872, GO:0015074, GO:0003676
lcl|ORF1_AYJT01003698.1_282_797	172	174.866	4.46249E-50	gi|703067330|ref|XP_010087941.1|Retrovirus-related Pol polyprotein from transposon TNT 1-94 [Morus notabilis]	GO:0015074, GO:0003676	EXB30863.1, XP_010087941.1
lcl|ORF1_AYJT01003698.1_282_797	172	169.474	1.15652E-45	gi|147777398|emb|CAN67199.1|hypothetical protein VITISV_017217 [Vitis vinifera]	GO:0008270, GO:0015074, GO:0003676
lcl|ORF1_AYJT01003700.1_4_579	192	284.263	2.69453E-85	gi|147815925|emb|CAN77149.1|hypothetical protein VITISV_019364 [Vitis vinifera]	GO:0008270, GO:0015074, GO:0003676
lcl|ORF1_AYJT01003700.1_4_579	192	282.337	4.96146E-85	gi|147792513|emb|CAN65627.1|hypothetical protein VITISV_032735 [Vitis vinifera]	GO:0008270, GO:0015074, GO:0003676
lcl|ORF1_AYJT01003700.1_4_579	192	276.944	4.74788E-83	gi|299474487|gb|ADJ18449.1|gag/pol protein, partial [Bryonia dioica]	GO:0008270, GO:0046872, GO:0015074, GO:0003676
lcl|ORF1_AYJT01003746.1_1697_2635	312	203.756	1.47851E-55	gi|338808394|gb|AEJ07899.1|Opie3 putative pol protein [Zea mays subsp. mexicana]	GO:0015074, GO:0003676
lcl|ORF1_AYJT01003746.1_1697_2635	312	204.142	1.89088E-55	gi|18254418|gb|AAL66759.1|AF464738_10putative pol protein [Zea mays]	GO:0008270, GO:0046872, GO:0015074, GO:0003676
lcl|ORF1_AYJT01003746.1_1697_2635	312	203.371	2.04057E-55	gi|338808425|gb|AEJ07927.1|Opie2 pol protein [Zea mays subsp. mexicana]	GO:0015074, GO:0003676
lcl|ORF1_AYJT01003746.1_1697_2635	312	203.371	2.08811E-55	gi|338808443|gb|AEJ07944.1|Opie1 putative pol protein [Zea diploperennis]	GO:0015074, GO:0003676
lcl|ORF1_AYJT01003746.1_1697_2635	312	203.371	2.12183E-55	gi|99866720|gb|ABF67934.1|Opie3 pol polyprotein [Zea mays]	GO:0015074, GO:0003676
lcl|ORF1_AYJT01003746.1_1697_2635	312	203.371	2.36234E-55	gi|99866734|gb|ABF67947.1|Opie2 pol protein [Zea mays]	GO:0015074, GO:0003676
lcl|ORF1_AYJT01003746.1_1697_2635	312	203.371	2.4564E-55	gi|338808429|gb|AEJ07931.1|Opie3 pol protein [Zea mays subsp. mexicana]	GO:0015074, GO:0003676
lcl|ORF1_AYJT01003762.1_8235_10544	769	551.206	0.0	gi|604304282|gb|EYU23615.1|hypothetical protein MIMGU_mgv1a019724mg, partial [Erythranthe guttata]	GO:0043531
lcl|ORF1_AYJT01003762.1_8235_10544	769	543.117	1.26356E-178	gi|604297476|gb|EYU17689.1|hypothetical protein MIMGU_mgv1a024130mg [Erythranthe guttata]	GO:0043531, GO:0006952
lcl|ORF1_AYJT01003762.1_8235_10544	769	537.339	7.06617E-176	gi|604297478|gb|EYU17691.1|hypothetical protein MIMGU_mgv1a025613mg [Erythranthe guttata]	GO:0043531, GO:0006952
lcl|ORF1_AYJT01003762.1_8235_10544	769	519.235	8.61937E-169	gi|604304202|gb|EYU23535.1|hypothetical protein MIMGU_mgv1a024600mg [Erythranthe guttata]	GO:0043531, GO:0006952
lcl|ORF2_AYJT01003762.1_6496_7668	390	142.895	1.29875E-33	gi|604297478|gb|EYU17691.1|hypothetical protein MIMGU_mgv1a025613mg [Erythranthe guttata]	GO:0043531, GO:0006952
lcl|ORF2_AYJT01003762.1_6496_7668	390	135.576	5.1143E-31	gi|604297527|gb|EYU17740.1|hypothetical protein MIMGU_mgv1a018663mg [Erythranthe guttata]	GO:0043531, GO:0006952
lcl|ORF2_AYJT01003762.1_6496_7668	390	127.872	1.85811E-28	gi|604297477|gb|EYU17690.1|hypothetical protein MIMGU_mgv1a023002mg [Erythranthe guttata]	GO:0043531, GO:0006952
lcl|ORF2_AYJT01003762.1_6496_7668	390	125.176	1.56248E-27	gi|604297480|gb|EYU17693.1|hypothetical protein MIMGU_mgv1a001245mg [Erythranthe guttata]	GO:0043531, GO:0006952
lcl|ORF2_AYJT01003762.1_6496_7668	390	124.405	2.92922E-27	gi|604297476|gb|EYU17689.1|hypothetical protein MIMGU_mgv1a024130mg [Erythranthe guttata]	GO:0043531, GO:0006952
lcl|ORF1_AYJT01003783.1_814_2	271	282.337	2.60047E-86	gi|77552595|gb|ABA95392.1|retrotransposon protein, putative, Ty3-gypsy subclass [Oryza sativa Japonica Group]	GO:0015074, GO:0003676
lcl|ORF1_AYJT01003783.1_814_2	271	271.166	4.79316E-86	gi|38346258|emb|CAE02080.2|OSJNBa0074B10.8 [Oryza sativa Japonica Group]	GO:0015074, GO:0003676
lcl|ORF1_AYJT01003783.1_814_2	271	275.018	2.29957E-84	gi|116317769|emb|CAH65748.1|OSIGBa0102B11.2 [Oryza sativa Indica Group]	GO:0015074, GO:0003676
lcl|ORF1_AYJT01003783.1_814_2	271	281.182	5.03804E-84	gi|284434610|gb|ADB85337.1|putative retrotransposon protein [Phyllostachys edulis]	GO:0015074, GO:0003676
lcl|ORF1_AYJT01003783.1_814_2	271	276.174	1.44873E-82	gi|77555312|gb|ABA98108.1|retrotransposon protein, putative, Ty3-gypsy subclass [Oryza sativa Japonica Group]	GO:0015074, GO:0003676
lcl|ORF1_AYJT01003783.1_814_2	271	273.863	1.95398E-82	gi|32489221|emb|CAE03840.1|OSJNBb0013J13.17 [Oryza sativa Japonica Group]	GO:0003676
lcl|ORF1_AYJT01003788.1_1952_1473	159	158.303	2.2274E-42	gi|848889982|ref|XP_012845138.1|PREDICTED: calcium homeostasis endoplasmic reticulum protein [Erythranthe guttata]	GO:0003723, GO:0006396
lcl|ORF1_AYJT01003788.1_1952_1473	159	145.206	1.34591E-37	gi|147862839|emb|CAN78370.1|hypothetical protein VITISV_028674 [Vitis vinifera]	GO:0003723, GO:0006396
lcl|ORF1_AYJT01003788.1_1952_1473	159	145.206	1.60465E-37	gi|731410477|ref|XP_010657574.1|PREDICTED: calcium homeostasis endoplasmic reticulum protein isoform X1 [Vitis vinifera]	GO:0003723, GO:0006396
lcl|ORF1_AYJT01003788.1_1952_1473	159	142.124	2.31827E-36	gi|731432618|ref|XP_010644337.1|PREDICTED: calcium homeostasis endoplasmic reticulum protein isoform X1 [Vitis vinifera]	GO:0003723, GO:0006396
lcl|ORF1_AYJT01003788.1_1952_1473	159	141.739	2.68766E-36	gi|255574177|ref|XP_002528004.1|PREDICTED: calcium homeostasis endoplasmic reticulum protein [Ricinus communis]	GO:0003723, GO:0006396
lcl|ORF2_AYJT01003788.1_3265_2249	338	284.648	1.98881E-87	gi|848889982|ref|XP_012845138.1|PREDICTED: calcium homeostasis endoplasmic reticulum protein [Erythranthe guttata]	GO:0003723, GO:0006396
lcl|ORF2_AYJT01003788.1_3265_2249	338	262.692	1.35158E-78	gi|976910616|gb|KVH97296.1|CID domain-containing protein [Cynara cardunculus var. scolymus]	GO:0003723, GO:0006396
lcl|ORF2_AYJT01003788.1_3265_2249	338	251.136	2.36257E-74	gi|460407976|ref|XP_004249424.1|PREDICTED: calcium homeostasis endoplasmic reticulum protein [Solanum lycopersicum]	GO:0048046, GO:0003723, GO:0006396
lcl|ORF3_AYJT01003788.1_1500_721	259	235.343	1.38549E-69	gi|565344080|ref|XP_006339145.1|PREDICTED: calcium homeostasis endoplasmic reticulum protein-like isoform X1 [Solanum tuberosum]	GO:0003723, GO:0006396	XP_006339145.1, XP_006339146.1
lcl|ORF3_AYJT01003788.1_1500_721	259	230.335	1.13169E-67	gi|508781831|gb|EOY29087.1|SWAP/surp RNA-binding domain-containing protein isoform 2 [Theobroma cacao]	GO:0003723, GO:0006396
lcl|ORF1_AYJT01003800.1_2610_2119	163	103.605	6.71104E-23	gi|848887347|ref|XP_012843909.1|PREDICTED: heterogeneous nuclear ribonucleoprotein Q isoform X1 [Erythranthe guttata]	GO:0000166, GO:0003723, GO:0003676
lcl|ORF1_AYJT01003800.1_2610_2119	163	103.219	7.3002E-23	gi|848887353|ref|XP_012843912.1|PREDICTED: heterogeneous nuclear ribonucleoprotein Q isoform X2 [Erythranthe guttata]	GO:0000166, GO:0003723, GO:0003676
lcl|ORF1_AYJT01003800.1_2610_2119	163	92.0485	8.91184E-19	gi|802694224|ref|XP_012083114.1|PREDICTED: heterogeneous nuclear ribonucleoprotein Q [Jatropha curcas]	GO:0000166, GO:0003723, GO:0003676
lcl|ORF1_AYJT01003800.1_2610_2119	163	89.3521	5.6425E-18	gi|508703709|gb|EOX95605.1|RNA-binding (RRM/RBD/RNP motifs) family protein isoform 3, partial [Theobroma cacao]	GO:0000166, GO:0003676
lcl|ORF1_AYJT01003800.1_2610_2119	163	89.3521	7.00433E-18	gi|567904514|ref|XP_006444745.1|hypothetical protein CICLE_v10019942mg [Citrus clementina]	GO:0000166, GO:0003676
lcl|ORF1_AYJT01003800.1_2610_2119	163	89.3521	7.53587E-18	gi|508703707|gb|EOX95603.1|RNA-binding family protein isoform 1 [Theobroma cacao]	GO:0000166, GO:0003723, GO:0003676
lcl|ORF1_AYJT01003813.1_1605_2168	187	241.891	5.57045E-76	gi|848865259|ref|XP_012833341.1|PREDICTED: uncharacterized protein LOC105954213 [Erythranthe guttata]	GO:0008375, GO:0016020, GO:0016021
lcl|ORF1_AYJT01003813.1_1605_2168	187	190.274	9.20746E-56	gi|566190577|ref|XP_002315929.2|hypothetical protein POPTR_0010s13160g [Populus trichocarpa]	GO:0008375, GO:0016020, GO:0016021
lcl|ORF1_AYJT01003820.1_1566_988	192	84.3445	1.03504E-15	gi|147845008|emb|CAN80579.1|hypothetical protein VITISV_026921 [Vitis vinifera]	GO:0003677, GO:0003676
lcl|ORF1_AYJT01003820.1_1566_988	192	83.9593	1.39909E-15	gi|147769075|emb|CAN74777.1|hypothetical protein VITISV_035591 [Vitis vinifera]	GO:0003677, GO:0003676
lcl|ORF1_AYJT01003820.1_1566_988	192	83.9593	1.74055E-15	gi|571473495|ref|XP_006585940.1|PREDICTED: uncharacterized protein LOC100794155 isoform X1 [Glycine max]	GO:0003677, GO:0046983, GO:0003676
lcl|ORF1_AYJT01003820.1_1566_988	192	83.9593	1.82624E-15	gi|147862718|emb|CAN81480.1|hypothetical protein VITISV_007207 [Vitis vinifera]	GO:0003677, GO:0003676
lcl|ORF1_AYJT01003836.1_5738_5217	173	193.741	2.84789E-54	gi|848919913|ref|XP_012856941.1|PREDICTED: putative late blight resistance protein homolog R1B-8 [Erythranthe guttata]	GO:0043531, GO:0006952
lcl|ORF1_AYJT01003836.1_5738_5217	173	189.504	6.26171E-53	gi|604302165|gb|EYU21751.1|hypothetical protein MIMGU_mgv1a001232mg [Erythranthe guttata]	GO:0043531, GO:0006952
lcl|ORF1_AYJT01003836.1_5738_5217	173	183.341	1.81111E-52	gi|545332275|gb|AGW28126.1|NBS-LRR class resistance protein Fy12-Ry12, partial [Sesamum indicum]	GO:0043531
lcl|ORF1_AYJT01003836.1_5738_5217	173	187.963	2.90879E-52	gi|604305398|gb|EYU24542.1|hypothetical protein MIMGU_mgv1a020452mg [Erythranthe guttata]	GO:0043531, GO:0006952
lcl|ORF1_AYJT01003836.1_5738_5217	173	185.267	8.30344E-52	gi|604320518|gb|EYU31460.1|hypothetical protein MIMGU_mgv1a020657mg [Erythranthe guttata]	GO:0043531, GO:0006952
lcl|ORF1_AYJT01003836.1_5738_5217	173	183.341	1.44751E-51	gi|549445008|gb|AGX27505.1|NBS-LRR class resistance protein Fy12-Ry1, partial [Sesamum indicum]	GO:0043531
lcl|ORF1_AYJT01003840.1_8589_5854	911	613.994	0.0	gi|604305398|gb|EYU24542.1|hypothetical protein MIMGU_mgv1a020452mg [Erythranthe guttata]	GO:0043531, GO:0006952
lcl|ORF1_AYJT01003840.1_8589_5854	911	601.282	0.0	gi|604302165|gb|EYU21751.1|hypothetical protein MIMGU_mgv1a001232mg [Erythranthe guttata]	GO:0043531, GO:0006952
lcl|ORF1_AYJT01003840.1_8589_5854	911	594.734	0.0	gi|848919913|ref|XP_012856941.1|PREDICTED: putative late blight resistance protein homolog R1B-8 [Erythranthe guttata]	GO:0043531, GO:0006952
lcl|ORF1_AYJT01003845.1_4720_6186	489	122.479	7.06873E-26	gi|661897588|emb|CDO99300.1|unnamed protein product [Coffea canephora]	GO:0043531, GO:0006952
lcl|ORF1_AYJT01003864.1_5650_4493	385	480.33	8.81989E-156	gi|147818102|emb|CAN73567.1|hypothetical protein VITISV_003451 [Vitis vinifera]	GO:0008270, GO:0046872, GO:0015074, GO:0003676
lcl|ORF1_AYJT01003864.1_5650_4493	385	473.781	5.47858E-155	gi|147809962|emb|CAN76029.1|hypothetical protein VITISV_016069 [Vitis vinifera]	GO:0008270, GO:0046872, GO:0015074, GO:0003676
lcl|ORF1_AYJT01003864.1_5650_4493	385	453.751	2.65215E-145	gi|147804664|emb|CAN66637.1|hypothetical protein VITISV_011340 [Vitis vinifera]	GO:0008270, GO:0046872, GO:0015074, GO:0003676
lcl|ORF1_AYJT01003867.1_2681_1326	451	763.837	0.0	gi|848882804|ref|XP_012841726.1|PREDICTED: putative multidrug resistance protein [Erythranthe guttata]	GO:0042626, GO:0000166, GO:0055085, GO:0016020, GO:0016021, GO:0006810, GO:0005524, GO:0016887
lcl|ORF1_AYJT01003867.1_2681_1326	451	730.324	0.0	gi|460397602|ref|XP_004244356.1|PREDICTED: putative multidrug resistance protein [Solanum lycopersicum]	GO:0042626, GO:0000166, GO:0055085, GO:0016020, GO:0016021, GO:0006810, GO:0005524, GO:0016887
lcl|ORF1_AYJT01003867.1_2681_1326	451	729.554	0.0	gi|661890301|emb|CDP05798.1|unnamed protein product [Coffea canephora]	GO:0000166, GO:0042626, GO:0055085, GO:0016020, GO:0016021, GO:0006810, GO:0005524, GO:0016887
lcl|ORF2_AYJT01003868.1_2040_1573	155	276.559	1.17211E-83	gi|848882804|ref|XP_012841726.1|PREDICTED: putative multidrug resistance protein [Erythranthe guttata]	GO:0042626, GO:0000166, GO:0055085, GO:0016020, GO:0016021, GO:0006810, GO:0005524, GO:0016887
lcl|ORF2_AYJT01003868.1_2040_1573	155	268.855	6.87576E-81	gi|460397602|ref|XP_004244356.1|PREDICTED: putative multidrug resistance protein [Solanum lycopersicum]	GO:0042626, GO:0000166, GO:0055085, GO:0016020, GO:0016021, GO:0006810, GO:0005524, GO:0016887
lcl|ORF3_AYJT01003868.1_1485_913	190	306.605	6.25442E-94	gi|848882804|ref|XP_012841726.1|PREDICTED: putative multidrug resistance protein [Erythranthe guttata]	GO:0042626, GO:0000166, GO:0055085, GO:0016020, GO:0016021, GO:0006810, GO:0005524, GO:0016887
lcl|ORF3_AYJT01003868.1_1485_913	190	293.508	3.43842E-89	gi|661890301|emb|CDP05798.1|unnamed protein product [Coffea canephora]	GO:0000166, GO:0042626, GO:0055085, GO:0016020, GO:0016021, GO:0006810, GO:0005524, GO:0016887
lcl|ORF1_AYJT01003873.1_32_511	159	214.927	1.13571E-68	gi|508721961|gb|EOY13858.1|Uncharacterized protein TCM_032543 [Theobroma cacao]	GO:0015074, GO:0003676
lcl|ORF1_AYJT01003873.1_32_511	159	215.698	5.57954E-67	gi|147810643|emb|CAN60883.1|hypothetical protein VITISV_008813 [Vitis vinifera]	GO:0015074, GO:0003676
lcl|ORF1_AYJT01003873.1_32_511	159	216.468	1.0949E-66	gi|147805757|emb|CAN64875.1|hypothetical protein VITISV_019676 [Vitis vinifera]	GO:0015074, GO:0003676
lcl|ORF2_AYJT01003887.1_988_1521	177	168.703	2.1394E-48	gi|284434556|gb|ADB85304.1|putative retrotransposon protein [Phyllostachys edulis]	GO:0015074, GO:0003676
lcl|ORF2_AYJT01003887.1_988_1521	177	169.474	3.74479E-48	gi|89887350|gb|ABD78329.1|polyprotein, partial [Primula vulgaris]	GO:0015074, GO:0003676
lcl|ORF2_AYJT01003887.1_988_1521	177	164.466	2.47122E-47	gi|215693921|dbj|BAG89120.1|unnamed protein product [Oryza sativa Japonica Group]	GO:0003676
lcl|ORF1_AYJT01003896.1_6438_6959	173	92.8189	6.76262E-19	gi|460411613|ref|XP_004251201.1|PREDICTED: TATA box-binding protein-associated factor RNA polymerase I subunit B [Solanum lycopersicum]	GO:0005668, GO:0001189, GO:0001187, GO:0001164, GO:0070860
lcl|ORF1_AYJT01003896.1_6438_6959	173	88.1965	2.79912E-17	gi|222631239|gb|EEE63371.1|hypothetical protein OsJ_18183 [Oryza sativa Japonica Group]	GO:0003677, GO:0001189, GO:0005668, GO:0001187, GO:0001164, GO:0070860, GO:0046872, GO:0006351, GO:0006355, GO:0005730, GO:0005634
lcl|ORF1_AYJT01003896.1_6438_6959	173	88.1965	2.97615E-17	gi|55168006|gb|AAV43874.1|unknown protein [Oryza sativa Japonica Group]	GO:0003677, GO:0001189, GO:0005668, GO:0001187, GO:0001164, GO:0070860, GO:0046872, GO:0006351, GO:0006355, GO:0005730, GO:0005634
lcl|ORF1_AYJT01003896.1_6438_6959	173	87.4261	4.76889E-17	gi|384952682|sp|B8AX23.1|TAF1B_ORYSIRecName: Full=TATA box-binding protein-associated factor RNA polymerase I subunit B; AltName: Full=TATA box-binding protein-associated factor 1B; Short=TBP-associated factor 1B	GO:0003677, GO:0006351, GO:0046872, GO:0009793, GO:0006355, GO:0005730, GO:0005634
lcl|ORF1_AYJT01003906.1_4555_5148	197	209.534	3.55262E-64	gi|147861260|emb|CAN84000.1|hypothetical protein VITISV_024915 [Vitis vinifera]	GO:0006979, GO:0004601, GO:0046872, GO:0016491, GO:0020037, GO:0055114, GO:0098869, GO:0005576, GO:0042744
lcl|ORF1_AYJT01003906.1_4555_5148	197	208.764	9.53257E-64	gi|802688354|ref|XP_012082633.1|PREDICTED: peroxidase N1-like [Jatropha curcas]	GO:0006979, GO:0004601, GO:0046872, GO:0016491, GO:0020037, GO:0055114, GO:0098869, GO:0005576, GO:0042744
lcl|ORF1_AYJT01003906.1_4555_5148	197	208.379	1.12951E-63	gi|225447881|ref|XP_002272847.1|PREDICTED: peroxidase N1 [Vitis vinifera]	GO:0006979, GO:0004601, GO:0016491, GO:0046872, GO:0020037, GO:0055114, GO:0009664, GO:0098869, GO:0009505, GO:0005576, GO:0042744
lcl|ORF1_AYJT01003906.1_4555_5148	197	206.838	4.72722E-63	gi|147779371|emb|CAN63424.1|hypothetical protein VITISV_020254 [Vitis vinifera]	GO:0006979, GO:0004601, GO:0016491, GO:0046872, GO:0020037, GO:0055114, GO:0098869, GO:0005576, GO:0042744
lcl|ORF1_AYJT01003906.1_4555_5148	197	206.838	5.12752E-63	gi|508706944|gb|EOX98840.1|Peroxidase N1 [Theobroma cacao]	GO:0006979, GO:0004601, GO:0016491, GO:0046872, GO:0020037, GO:0055114, GO:0098869, GO:0005576, GO:0042744
lcl|ORF1_AYJT01003911.1_3575_4330	251	446.432	1.49114E-148	gi|848849146|ref|XP_012829959.1|PREDICTED: linoleate 13S-lipoxygenase 2-1, chloroplastic-like [Erythranthe guttata]	GO:0016702, GO:0031408, GO:0051213, GO:0046872, GO:0016491, GO:0055114, GO:0006633
lcl|ORF1_AYJT01003911.1_3575_4330	251	422.165	6.52997E-140	gi|848849166|ref|XP_012829992.1|PREDICTED: linoleate 13S-lipoxygenase 2-1, chloroplastic-like [Erythranthe guttata]	GO:0031408, GO:0016702, GO:0051213, GO:0046872, GO:0016491, GO:0055114, GO:0006633
lcl|ORF1_AYJT01003911.1_3575_4330	251	422.165	8.67594E-140	gi|848849172|ref|XP_012830013.1|PREDICTED: linoleate 13S-lipoxygenase 2-1, chloroplastic-like [Erythranthe guttata]	GO:0031408, GO:0016702, GO:0051213, GO:0046872, GO:0016491, GO:0055114, GO:0006633
lcl|ORF1_AYJT01003911.1_3575_4330	251	419.853	2.62398E-138	gi|848849161|ref|XP_012829986.1|PREDICTED: linoleate 13S-lipoxygenase 2-1, chloroplastic-like [Erythranthe guttata]	GO:0016702, GO:0031408, GO:0051213, GO:0046872, GO:0016491, GO:0055114, GO:0006633
lcl|ORF1_AYJT01003911.1_3575_4330	251	419.468	4.18058E-138	gi|848849149|ref|XP_012829969.1|PREDICTED: linoleate 13S-lipoxygenase 2-1, chloroplastic-like [Erythranthe guttata]	GO:0016702, GO:0031408, GO:0051213, GO:0046872, GO:0016491, GO:0055114, GO:0006633
lcl|ORF1_AYJT01003911.1_3575_4330	251	387.497	2.17387E-134	gi|731414859|ref|XP_010659320.1|PREDICTED: linoleate 13S-lipoxygenase 2-1, chloroplastic-like [Vitis vinifera]	GO:0016702, GO:0046872, GO:0016491, GO:0055114
lcl|ORF1_AYJT01003911.1_3575_4330	251	409.068	2.70724E-134	gi|527199866|gb|EPS67501.1|lipoxygenase [Genlisea aurea]	GO:0016702, GO:0031408, GO:0051213, GO:0016491, GO:0046872, GO:0055114, GO:0006633
lcl|ORF1_AYJT01003932.1_6031_5369	220	281.567	6.20989E-86	gi|848858943|ref|XP_012830384.1|PREDICTED: lysine-specific demethylase JMJ25 [Erythranthe guttata]	GO:0008270
lcl|ORF1_AYJT01003932.1_6031_5369	220	258.455	6.11753E-77	gi|661876141|emb|CDP19686.1|unnamed protein product [Coffea canephora]	GO:0008270
lcl|ORF2_AYJT01003932.1_4570_4010	186	80.8777	1.76538E-14	gi|848858943|ref|XP_012830384.1|PREDICTED: lysine-specific demethylase JMJ25 [Erythranthe guttata]	GO:0008270
lcl|ORF2_AYJT01003932.1_4570_4010	186	78.5666	1.01814E-13	gi|922396077|ref|XP_003591128.2|transcription factor jumonji domain protein [Medicago truncatula]	GO:0008270
lcl|ORF2_AYJT01003932.1_4570_4010	186	78.5666	1.03512E-13	gi|922403823|ref|XP_013469044.1|transcription factor jumonji domain protein [Medicago truncatula]	GO:0008270
lcl|ORF2_AYJT01003932.1_4570_4010	186	78.5666	1.14479E-13	gi|922403825|ref|XP_013469045.1|transcription factor jumonji domain protein [Medicago truncatula]	GO:0008270
lcl|ORF2_AYJT01003932.1_4570_4010	186	78.1814	1.20263E-13	gi|922403827|ref|XP_013469046.1|transcription factor jumonji domain protein [Medicago truncatula]	GO:0008270
lcl|ORF1_AYJT01003958.1_3301_5025	574	1070.07	0.0	gi|848900221|ref|XP_012850262.1|PREDICTED: heat shock cognate 70 kDa protein 2 [Erythranthe guttata]	GO:0000166, GO:0005524
lcl|ORF1_AYJT01003958.1_3301_5025	574	1055.05	0.0	gi|38325815|gb|AAR17080.1|heat shock protein 70-3 [Nicotiana tabacum]	GO:0000166, GO:0005524
lcl|ORF1_AYJT01003958.1_3301_5025	574	1054.28	0.0	gi|460401797|ref|XP_004246402.1|PREDICTED: heat shock cognate 70 kDa protein 2-like [Solanum lycopersicum]	GO:0000166, GO:0005524
lcl|ORF1_AYJT01003958.1_3301_5025	574	1053.89	0.0	gi|1002306216|ref|XP_015616495.1|PREDICTED: heat shock cognate 70 kDa protein 2 [Oryza sativa Japonica Group]	GO:0000166, GO:0005524
lcl|ORF1_AYJT01003958.1_3301_5025	574	1053.51	0.0	gi|508715657|gb|EOY07554.1|Heat shock cognate protein 70-1 isoform 1 [Theobroma cacao]	GO:0000166, GO:0005524
lcl|ORF2_AYJT01003958.1_2321_2776	151	154.066	4.25043E-46	gi|125535354|gb|EAY81902.1|hypothetical protein OsI_37074 [Oryza sativa Indica Group]	GO:0000166, GO:0005524
lcl|ORF2_AYJT01003958.1_2321_2776	151	153.295	4.70839E-46	gi|21479|emb|CAA78037.1|70-Kd heat shock protein, partial [Solanum tuberosum]	GO:0000166, GO:0005524
lcl|ORF2_AYJT01003958.1_2321_2776	151	152.14	1.63426E-45	gi|125543310|gb|EAY89449.1|hypothetical protein OsI_10981 [Oryza sativa Indica Group]	GO:0000166, GO:0005524
lcl|ORF2_AYJT01003958.1_2321_2776	151	151.369	2.41906E-45	gi|21477|emb|CAA78036.1|70-kD heat shock protein, partial [Solanum tuberosum]	GO:0000166, GO:0005524
lcl|ORF2_AYJT01003958.1_2321_2776	151	150.599	5.51237E-45	gi|728851321|gb|KHG30764.1|Heat shock cognate 70 kDa [Gossypium arboreum]	GO:0000166, GO:0005524
lcl|ORF2_AYJT01003958.1_2321_2776	151	150.599	6.11805E-45	gi|728838681|gb|KHG18124.1|Heat shock cognate 70 kDa [Gossypium arboreum]	GO:0000166, GO:0005524
lcl|ORF2_AYJT01003958.1_2321_2776	151	150.214	1.10524E-44	gi|902160112|gb|KNA06389.1|hypothetical protein SOVF_181560 [Spinacia oleracea]	GO:0000166, GO:0005524
lcl|ORF4_AYJT01003958.1_4653_3679	324	234.572	2.79864E-66	gi|1169326|sp|P41755.1|DHE2_ACHKLRecName: Full=NAD-specific glutamate dehydrogenase; Short=NAD-GDH [Achlya klebsiana]	GO:0008152, GO:0016491, GO:0003824, GO:0004352, GO:0055114
lcl|ORF4_AYJT01003958.1_4653_3679	324	177.178	1.39538E-48	gi|906458916|gb|KNC22049.1|hypothetical protein FF38_14237 [Lucilia cuprina]	GO:0016020, GO:0016021
lcl|ORF1_AYJT01003975.1_3791_3306	161	52.7582	3.86894E-5	gi|848918352|ref|XP_012856434.1|PREDICTED: putative late blight resistance protein homolog R1B-16 [Erythranthe guttata]	GO:0043531, GO:0006952
lcl|ORF1_AYJT01003975.1_3791_3306	161	52.7582	4.84732E-5	gi|604333855|gb|EYU38161.1|hypothetical protein MIMGU_mgv1a020688mg [Erythranthe guttata]	GO:0043531, GO:0006952
lcl|ORF1_AYJT01003975.1_3791_3306	161	51.6026	1.01312E-4	gi|604302243|gb|EYU21829.1|hypothetical protein MIMGU_mgv1a001470mg [Erythranthe guttata]	GO:0043531, GO:0006952
lcl|ORF1_AYJT01003975.1_3791_3306	161	49.2914	5.8178E-4	gi|604304198|gb|EYU23531.1|hypothetical protein MIMGU_mgv1a025687mg [Erythranthe guttata]	GO:0043531, GO:0006952
lcl|ORF1_AYJT01004015.1_3775_3278	165	177.563	1.63483E-48	gi|299474487|gb|ADJ18449.1|gag/pol protein, partial [Bryonia dioica]	GO:0008270, GO:0046872, GO:0015074, GO:0003676
lcl|ORF1_AYJT01004015.1_3775_3278	165	172.17	1.30441E-46	gi|147815925|emb|CAN77149.1|hypothetical protein VITISV_019364 [Vitis vinifera]	GO:0008270, GO:0015074, GO:0003676
lcl|ORF1_AYJT01004015.1_3775_3278	165	171.785	1.51648E-46	gi|147792513|emb|CAN65627.1|hypothetical protein VITISV_032735 [Vitis vinifera]	GO:0008270, GO:0015074, GO:0003676
lcl|ORF1_AYJT01004015.1_3775_3278	165	158.303	9.79118E-42	gi|284434732|gb|ADB85429.1|putative retrotransposon protein [Phyllostachys edulis]	GO:0008270, GO:0046872, GO:0015074, GO:0003676
lcl|ORF1_AYJT01004015.1_3775_3278	165	151.754	1.63901E-39	gi|2443320|dbj|BAA22288.1|polyprotein [Oryza australiensis]	GO:0003677, GO:0008270, GO:0046872, GO:0015074, GO:0006310, GO:0003676
lcl|ORF1_AYJT01004015.1_3775_3278	165	146.362	1.97345E-39	gi|703153188|ref|XP_010110616.1|Retrovirus-related Pol polyprotein from transposon TNT 1-94 [Morus notabilis]	GO:0008270, GO:0003676	EXC27155.1, XP_010110616.1
lcl|ORF1_AYJT01004102.1_8238_8807	189	276.944	5.60253E-83	gi|47824985|gb|AAT38758.1|Putative gag-pol polyprotein, identical [Solanum demissum]	GO:0015074, GO:0003676
lcl|ORF1_AYJT01004102.1_8238_8807	189	265.003	4.49854E-79	gi|147811646|emb|CAN72676.1|hypothetical protein VITISV_020406 [Vitis vinifera]	GO:0015074, GO:0003676
lcl|ORF1_AYJT01004102.1_8238_8807	189	263.462	2.93319E-78	gi|147794682|emb|CAN60366.1|hypothetical protein VITISV_031870 [Vitis vinifera]	GO:0008270, GO:0015074, GO:0003676
lcl|ORF2_AYJT01004102.1_7114_7626	170	113.62	4.06804E-26	gi|147811646|emb|CAN72676.1|hypothetical protein VITISV_020406 [Vitis vinifera]	GO:0015074, GO:0003676
lcl|ORF2_AYJT01004102.1_7114_7626	170	112.464	1.11961E-25	gi|147771031|emb|CAN60238.1|hypothetical protein VITISV_032906 [Vitis vinifera]	GO:0008270, GO:0015074, GO:0003676
lcl|ORF2_AYJT01004102.1_7114_7626	170	109.768	8.05635E-25	gi|147789988|emb|CAN71759.1|hypothetical protein VITISV_020777 [Vitis vinifera]	GO:0015074, GO:0003676
lcl|ORF2_AYJT01004102.1_7114_7626	170	105.145	1.67983E-23	gi|508717497|gb|EOY09394.1|Uncharacterized protein TCM_024822 [Theobroma cacao]	GO:0015074, GO:0003676
lcl|ORF2_AYJT01004102.1_7114_7626	170	105.916	2.14738E-23	gi|158578541|gb|ABW74566.1|integrase [Boechera divaricarpa]	GO:0008270, GO:0015074, GO:0003676
lcl|ORF2_AYJT01004102.1_7114_7626	170	105.531	2.55254E-23	gi|147794682|emb|CAN60366.1|hypothetical protein VITISV_031870 [Vitis vinifera]	GO:0008270, GO:0015074, GO:0003676
lcl|ORF3_AYJT01004102.1_7636_8232	198	261.151	2.70737E-77	gi|47824985|gb|AAT38758.1|Putative gag-pol polyprotein, identical [Solanum demissum]	GO:0015074, GO:0003676
lcl|ORF3_AYJT01004102.1_7636_8232	198	255.373	3.44188E-75	gi|147789988|emb|CAN71759.1|hypothetical protein VITISV_020777 [Vitis vinifera]	GO:0015074, GO:0003676
lcl|ORF3_AYJT01004102.1_7636_8232	198	251.136	1.0937E-73	gi|147771031|emb|CAN60238.1|hypothetical protein VITISV_032906 [Vitis vinifera]	GO:0008270, GO:0015074, GO:0003676
lcl|ORF3_AYJT01004102.1_7636_8232	198	238.81	1.12094E-69	gi|147854128|emb|CAN79116.1|hypothetical protein VITISV_002093 [Vitis vinifera]	GO:0008270, GO:0015074, GO:0003676
lcl|ORF4_AYJT01004102.1_5432_6064	210	211.846	8.59753E-60	gi|147854128|emb|CAN79116.1|hypothetical protein VITISV_002093 [Vitis vinifera]	GO:0008270, GO:0015074, GO:0003676
lcl|ORF4_AYJT01004102.1_5432_6064	210	206.453	8.17707E-58	gi|147771031|emb|CAN60238.1|hypothetical protein VITISV_032906 [Vitis vinifera]	GO:0008270, GO:0015074, GO:0003676
lcl|ORF4_AYJT01004102.1_5432_6064	210	177.948	1.07947E-51	gi|734411182|gb|KHN35794.1|Retrovirus-related Pol polyprotein from transposon TNT 1-94, partial [Glycine soja]	GO:0008270, GO:0016787, GO:0003676
lcl|ORF5_AYJT01004102.1_6092_6589	165	208.379	2.63588E-59	gi|147789988|emb|CAN71759.1|hypothetical protein VITISV_020777 [Vitis vinifera]	GO:0015074, GO:0003676
lcl|ORF5_AYJT01004102.1_6092_6589	165	207.223	6.13012E-59	gi|147811646|emb|CAN72676.1|hypothetical protein VITISV_020406 [Vitis vinifera]	GO:0015074, GO:0003676
lcl|ORF5_AYJT01004102.1_6092_6589	165	201.445	7.98088E-57	gi|147794682|emb|CAN60366.1|hypothetical protein VITISV_031870 [Vitis vinifera]	GO:0008270, GO:0015074, GO:0003676
lcl|ORF5_AYJT01004102.1_6092_6589	165	200.675	1.10244E-56	gi|147854128|emb|CAN79116.1|hypothetical protein VITISV_002093 [Vitis vinifera]	GO:0008270, GO:0015074, GO:0003676
lcl|ORF5_AYJT01004102.1_6092_6589	165	191.43	2.49062E-53	gi|47824985|gb|AAT38758.1|Putative gag-pol polyprotein, identical [Solanum demissum]	GO:0015074, GO:0003676
lcl|ORF5_AYJT01004102.1_6092_6589	165	182.57	3.31627E-50	gi|158578541|gb|ABW74566.1|integrase [Boechera divaricarpa]	GO:0008270, GO:0015074, GO:0003676
lcl|ORF1_AYJT01004109.1_1479_748	243	343.584	2.58055E-113	gi|77552419|gb|ABA95216.1|retrotransposon protein, putative, Ty3-gypsy subclass [Oryza sativa Japonica Group]	GO:0003676
lcl|ORF1_AYJT01004109.1_1479_748	243	338.961	5.56701E-112	gi|77555577|gb|ABA98373.1|retrotransposon protein, putative, Ty3-gypsy subclass [Oryza sativa Japonica Group]	GO:0003676
lcl|ORF1_AYJT01004109.1_1479_748	243	347.436	5.24288E-111	gi|90265159|emb|CAH67785.1|H0201G08.12 [Oryza sativa Indica Group]	GO:0004190, GO:0008270, GO:0006508, GO:0003676
lcl|ORF1_AYJT01004109.1_1479_748	243	328.176	9.72167E-111	gi|4512242|dbj|BAA75236.1|polyprotein, partial [Nicotiana tabacum]	GO:0003676
lcl|ORF1_AYJT01004109.1_1479_748	243	349.362	3.89488E-110	gi|284434610|gb|ADB85337.1|putative retrotransposon protein [Phyllostachys edulis]	GO:0015074, GO:0003676
lcl|ORF1_AYJT01004109.1_1479_748	243	344.354	5.3744E-110	gi|55168105|gb|AAV43973.1|hypothetical protein [Oryza sativa Japonica Group]	GO:0016020, GO:0016021, GO:0015074, GO:0003676
lcl|ORF1_AYJT01004109.1_1479_748	243	345.125	2.00059E-109	gi|90186404|gb|ABD91504.1|putative polyprotein [Oryza sativa Indica Group]	GO:0004190, GO:0008270, GO:0046872, GO:0006508, GO:0003676
lcl|ORF1_AYJT01004109.1_1479_748	243	343.199	2.30212E-109	gi|32489221|emb|CAE03840.1|OSJNBb0013J13.17 [Oryza sativa Japonica Group]	GO:0003676
lcl|ORF1_AYJT01004109.1_1479_748	243	344.354	7.15814E-109	gi|21671935|gb|AAM74297.1|AC083944_15Putative retroelement [Oryza sativa Japonica Group]	GO:0004190, GO:0008270, GO:0046872, GO:0006508, GO:0003676
lcl|ORF2_AYJT01004109.1_747_1	249	248.44	7.5612E-77	gi|508728428|gb|EOY20325.1|Retrotransposon protein, Ty3-gypsy subclass, putative [Theobroma cacao]	GO:0015074, GO:0003676
lcl|ORF2_AYJT01004109.1_747_1	249	249.595	1.90649E-76	gi|85813755|emb|CAJ65807.1|polyprotein, partial [Citrus sinensis]	GO:0015074, GO:0003676
lcl|ORF2_AYJT01004109.1_747_1	249	248.054	6.59141E-76	gi|508716770|gb|EOY08667.1|Retrotransposon protein, Ty3-gypsy subclass, putative [Theobroma cacao]	GO:0015074, GO:0003676
lcl|ORF2_AYJT01004109.1_747_1	249	249.98	3.26566E-75	gi|508779195|gb|EOY26451.1|DNA/RNA polymerases superfamily protein [Theobroma cacao]	GO:0015074, GO:0003676
lcl|ORF2_AYJT01004109.1_747_1	249	251.906	3.59709E-74	gi|508716762|gb|EOY08659.1|DNA/RNA polymerases superfamily protein [Theobroma cacao]	GO:0008270, GO:0046872, GO:0015074, GO:0003676
lcl|ORF2_AYJT01004109.1_747_1	249	249.98	8.5553E-74	gi|508774222|gb|EOY21478.1|DNA/RNA polymerases superfamily protein [Theobroma cacao]	GO:0008270, GO:0046872, GO:0015074, GO:0003676
lcl|ORF2_AYJT01004109.1_747_1	249	249.21	1.43384E-73	gi|508727367|gb|EOY19264.1|Uncharacterized protein TCM_044274 [Theobroma cacao]	GO:0015074, GO:0003676
lcl|ORF1_AYJT01004110.1_1324_866	152	55.8398	2.8138E-6	gi|47824950|gb|AAT38724.1|Putative retrotransposon protein, identical [Solanum demissum]	GO:0008270, GO:0046872, GO:0015074, GO:0003676
lcl|ORF1_AYJT01004110.1_1324_866	152	55.8398	2.97065E-6	gi|47824970|gb|AAT38744.1|Putative gag-pol polyprotein, identical [Solanum demissum]	GO:0008270, GO:0046872, GO:0015074, GO:0003676
lcl|ORF1_AYJT01004110.1_1324_866	152	54.299	1.07602E-5	gi|113205348|gb|ABI34354.1|Retrotransposon gag protein [Solanum demissum]	GO:0008270, GO:0046872, GO:0015074, GO:0003676
lcl|ORF1_AYJT01004110.1_1324_866	152	53.5286	1.963E-5	gi|54261821|gb|AAV31171.1|Putative polyprotein, identical [Solanum tuberosum]	GO:0008270, GO:0046872, GO:0015074, GO:0003676
lcl|ORF1_AYJT01004157.1_1611_2069	152	230.335	1.36128E-68	gi|77552595|gb|ABA95392.1|retrotransposon protein, putative, Ty3-gypsy subclass [Oryza sativa Japonica Group]	GO:0015074, GO:0003676
lcl|ORF1_AYJT01004157.1_1611_2069	152	227.639	8.85138E-68	gi|12643059|gb|AAK00448.1|AC060755_18putative gypsy-type retrotransposon polyprotein [Oryza sativa Japonica Group]	GO:0003964, GO:0003723, GO:0008270, GO:0046872, GO:0006278, GO:0006333, GO:0003682, GO:0003676
lcl|ORF1_AYJT01004157.1_1611_2069	152	221.861	9.21585E-68	gi|77555577|gb|ABA98373.1|retrotransposon protein, putative, Ty3-gypsy subclass [Oryza sativa Japonica Group]	GO:0003676
lcl|ORF1_AYJT01004157.1_1611_2069	152	229.565	5.9322E-67	gi|30103020|gb|AAP21433.1|putative polyprotein [Oryza sativa Japonica Group]	GO:0008270, GO:0046872, GO:0015074, GO:0003676
lcl|ORF1_AYJT01004157.1_1611_2069	152	226.868	6.47043E-67	gi|32489221|emb|CAE03840.1|OSJNBb0013J13.17 [Oryza sativa Japonica Group]	GO:0003676
lcl|ORF1_AYJT01004157.1_1611_2069	152	229.565	7.44504E-67	gi|108706119|gb|ABF93914.1|retrotransposon protein, putative, Ty3-gypsy subclass [Oryza sativa Japonica Group]	GO:0008270, GO:0046872, GO:0015074, GO:0003676
lcl|ORF1_AYJT01004157.1_1611_2069	152	229.565	7.49164E-67	gi|20143546|gb|AAM12303.1|AC091680_4putative polyprotein [Oryza sativa Japonica Group]	GO:0004190, GO:0003964, GO:0003723, GO:0008270, GO:0046872, GO:0006508, GO:0006278, GO:0015074, GO:0003676
lcl|ORF1_AYJT01004157.1_1611_2069	152	229.565	7.90563E-67	gi|32489661|emb|CAE04240.1|OSJNBa0089N06.1 [Oryza sativa Japonica Group]	GO:0004190, GO:0008270, GO:0046872, GO:0006508, GO:0015074, GO:0003676
lcl|ORF1_AYJT01004157.1_1611_2069	152	229.18	8.4162E-67	gi|110289463|gb|AAP54732.2|retrotransposon protein, putative, Ty3-gypsy subclass [Oryza sativa Japonica Group]	GO:0004190, GO:0008270, GO:0046872, GO:0006508, GO:0015074, GO:0003676
lcl|ORF1_AYJT01004157.1_1611_2069	152	229.18	1.10688E-66	gi|110289632|gb|ABG66286.1|retrotransposon protein, putative, Ty3-gypsy subclass [Oryza sativa Japonica Group]	GO:0004190, GO:0008270, GO:0046872, GO:0006508, GO:0015074, GO:0003676
lcl|ORF1_AYJT01004160.1_1188_1748	186	101.293	1.40906E-21	gi|147792513|emb|CAN65627.1|hypothetical protein VITISV_032735 [Vitis vinifera]	GO:0008270, GO:0015074, GO:0003676
lcl|ORF1_AYJT01004160.1_1188_1748	186	99.3673	7.23254E-21	gi|147815925|emb|CAN77149.1|hypothetical protein VITISV_019364 [Vitis vinifera]	GO:0008270, GO:0015074, GO:0003676
lcl|ORF1_AYJT01004160.1_1188_1748	186	92.0485	2.10241E-18	gi|299474487|gb|ADJ18449.1|gag/pol protein, partial [Bryonia dioica]	GO:0008270, GO:0046872, GO:0015074, GO:0003676
lcl|ORF1_AYJT01004160.1_1188_1748	186	82.8037	2.63265E-15	gi|703069075|ref|XP_010088408.1|Retrovirus-related Pol polyprotein from transposon TNT 1-94 [Morus notabilis]	GO:0008270, GO:0003676	EXB35423.1, XP_010088408.1
lcl|ORF1_AYJT01004160.1_1188_1748	186	81.2629	1.16473E-14	gi|77555220|gb|ABA98016.1|retrotransposon protein, putative, Ty1-copia subclass [Oryza sativa Japonica Group]	GO:0008270, GO:0015074, GO:0003676
lcl|ORF1_AYJT01004160.1_1188_1748	186	80.8777	1.7561E-14	gi|62733246|gb|AAX95363.1|Integrase core domain, putative [Oryza sativa Japonica Group]	GO:0008270, GO:0003676
lcl|ORF1_AYJT01004160.1_1188_1748	186	78.5666	1.19941E-13	gi|57834112|emb|CAE04255.4|OSJNBa0089N06.16 [Oryza sativa Japonica Group]	GO:0008270, GO:0015074, GO:0003676
lcl|ORF1_AYJT01004160.1_1188_1748	186	78.5666	1.20815E-13	gi|116309291|emb|CAH66381.1|OSIGBa0092E09.8 [Oryza sativa Indica Group]	GO:0008270, GO:0015074, GO:0003676
lcl|ORF1_AYJT01004160.1_1188_1748	186	78.5666	1.21699E-13	gi|77554981|gb|ABA97777.1|transposon protein, putative, unclassified [Oryza sativa Japonica Group]	GO:0008270, GO:0005739, GO:0015074, GO:0003676
lcl|ORF2_AYJT01004160.1_1767_2270	168	181.03	1.0387E-49	gi|147815925|emb|CAN77149.1|hypothetical protein VITISV_019364 [Vitis vinifera]	GO:0008270, GO:0015074, GO:0003676
lcl|ORF2_AYJT01004160.1_1767_2270	168	179.874	3.20809E-49	gi|147792513|emb|CAN65627.1|hypothetical protein VITISV_032735 [Vitis vinifera]	GO:0008270, GO:0015074, GO:0003676
lcl|ORF2_AYJT01004160.1_1767_2270	168	153.68	3.63461E-40	gi|299474487|gb|ADJ18449.1|gag/pol protein, partial [Bryonia dioica]	GO:0008270, GO:0046872, GO:0015074, GO:0003676
lcl|ORF2_AYJT01004160.1_1767_2270	168	147.517	6.70241E-38	gi|284434732|gb|ADB85429.1|putative retrotransposon protein [Phyllostachys edulis]	GO:0008270, GO:0046872, GO:0015074, GO:0003676
lcl|ORF2_AYJT01004160.1_1767_2270	168	143.665	1.40597E-36	gi|108709252|gb|ABF97047.1|retrotransposon protein, putative, Ty1-copia subclass [Oryza sativa Japonica Group]	GO:0008270, GO:0015074, GO:0003676
lcl|ORF2_AYJT01004160.1_1767_2270	168	143.665	1.47987E-36	gi|31126682|gb|AAP44605.1|putative polyprotein [Oryza sativa Japonica Group]	GO:0015074, GO:0003676
lcl|ORF2_AYJT01004160.1_1767_2270	168	141.354	7.23895E-36	gi|62732694|gb|AAX94813.1|retrotransposon protein, putative, Ty1-copia sub-class [Oryza sativa Japonica Group]	GO:0015074, GO:0003676
lcl|ORF1_AYJT01004182.1_933_1511	192	176.407	1.29439E-47	gi|77554720|gb|ABA97516.1|retrotransposon protein, putative, Ty3-gypsy subclass [Oryza sativa Japonica Group]	GO:0008270, GO:0046872, GO:0015074, GO:0003676
lcl|ORF1_AYJT01004182.1_933_1511	192	174.866	3.67942E-47	gi|32489661|emb|CAE04240.1|OSJNBa0089N06.1 [Oryza sativa Japonica Group]	GO:0004190, GO:0008270, GO:0046872, GO:0006508, GO:0015074, GO:0003676
lcl|ORF1_AYJT01004182.1_933_1511	192	174.866	4.05862E-47	gi|22711558|gb|AAM01161.2|AC113336_13Putative retroelement [Oryza sativa Japonica Group]	GO:0004190, GO:0008270, GO:0046872, GO:0006508, GO:0015074, GO:0003676
lcl|ORF1_AYJT01004182.1_933_1511	192	174.866	4.25351E-47	gi|53981359|gb|AAV24913.1|putative polyprotein [Oryza sativa Japonica Group]	GO:0008270, GO:0046872, GO:0015074, GO:0003676
lcl|ORF1_AYJT01004182.1_933_1511	192	173.711	4.60573E-47	gi|38347273|emb|CAE05320.2|OSJNBa0056L23.18 [Oryza sativa Japonica Group]	GO:0015074, GO:0003676
lcl|ORF1_AYJT01004182.1_933_1511	192	174.481	5.01672E-47	gi|50878466|gb|AAT85240.1|putative polyprotein [Oryza sativa Japonica Group]	GO:0004190, GO:0008270, GO:0046872, GO:0006508, GO:0015074, GO:0003676
lcl|ORF1_AYJT01004182.1_933_1511	192	174.096	6.74574E-47	gi|78707944|gb|ABB46919.1|retrotransposon protein, putative, Ty3-gypsy subclass [Oryza sativa Japonica Group]	GO:0004190, GO:0008270, GO:0046872, GO:0006508, GO:0015074, GO:0003676
lcl|ORF1_AYJT01004182.1_933_1511	192	174.096	7.01144E-47	gi|15217244|gb|AAK92588.1|AC074354_22Putative retroelement [Oryza sativa Japonica Group]	GO:0004190, GO:0003677, GO:0003964, GO:0003723, GO:0008270, GO:0046872, GO:0006508, GO:0006278, GO:0015074, GO:0006310, GO:0003676
lcl|ORF2_AYJT01004186.1_3576_3067	169	90.5077	1.1809E-18	gi|641827414|gb|KDO46597.1|hypothetical protein CISIN_1g041945mg [Citrus sinensis]	GO:0008270, GO:0003676
lcl|ORF2_AYJT01004186.1_3576_3067	169	90.8929	1.98027E-18	gi|641814353|gb|KDO37843.1|hypothetical protein CISIN_1g047084mg, partial [Citrus sinensis]	GO:0008270, GO:0003676
lcl|ORF1_AYJT01004188.1_1761_2306	181	243.432	1.02059E-74	gi|848853488|ref|XP_012843873.1|PREDICTED: aluminum-activated malate transporter 4-like [Erythranthe guttata]	GO:0015743, GO:0016020, GO:0016021
lcl|ORF1_AYJT01004188.1_1761_2306	181	229.95	2.85786E-70	gi|661891072|emb|CDP04954.1|unnamed protein product [Coffea canephora]	GO:0015743, GO:0016020, GO:0016021
lcl|ORF2_AYJT01004188.1_442_903	153	198.749	4.52618E-58	gi|848853488|ref|XP_012843873.1|PREDICTED: aluminum-activated malate transporter 4-like [Erythranthe guttata]	GO:0015743, GO:0016020, GO:0016021
lcl|ORF2_AYJT01004188.1_442_903	153	166.392	1.08486E-45	gi|848925406|ref|XP_012858652.1|PREDICTED: aluminum-activated malate transporter 4-like [Erythranthe guttata]	GO:0015743, GO:0016020, GO:0016021
lcl|ORF2_AYJT01004188.1_442_903	153	149.828	1.26082E-39	gi|702459797|ref|XP_010027833.1|PREDICTED: aluminum-activated malate transporter 4 isoform X1 [Eucalyptus grandis]	GO:0015743, GO:0016020, GO:0016021
lcl|ORF2_AYJT01004188.1_442_903	153	142.124	5.144E-39	gi|641817652|gb|KDO38904.1|hypothetical protein CISIN_1g048543mg, partial [Citrus sinensis]	GO:0015743, GO:0016020, GO:0016021
lcl|ORF3_AYJT01004188.1_2534_3235	233	267.7	3.47126E-84	gi|661891072|emb|CDP04954.1|unnamed protein product [Coffea canephora]	GO:0015743, GO:0016020, GO:0016021
lcl|ORF3_AYJT01004188.1_2534_3235	233	269.24	7.07291E-84	gi|848853488|ref|XP_012843873.1|PREDICTED: aluminum-activated malate transporter 4-like [Erythranthe guttata]	GO:0015743, GO:0016020, GO:0016021
lcl|ORF3_AYJT01004188.1_2534_3235	233	252.292	2.41636E-77	gi|565361619|ref|XP_006347553.1|PREDICTED: aluminum-activated malate transporter 4-like [Solanum tuberosum]	GO:0015743, GO:0016020, GO:0016021
lcl|ORF3_AYJT01004188.1_2534_3235	233	252.292	2.52204E-77	gi|460379105|ref|XP_004235305.1|PREDICTED: aluminum-activated malate transporter 4-like [Solanum lycopersicum]	GO:0015743, GO:0009705, GO:0016020, GO:0016021, GO:0015140, GO:0071423
lcl|ORF1_AYJT01004214.1_4689_5156	155	199.134	3.35588E-59	gi|508728428|gb|EOY20325.1|Retrotransposon protein, Ty3-gypsy subclass, putative [Theobroma cacao]	GO:0015074, GO:0003676
lcl|ORF1_AYJT01004214.1_4689_5156	155	196.823	4.05411E-59	gi|508702132|gb|EOX94028.1|Uncharacterized protein TCM_003100 [Theobroma cacao]	GO:0015074, GO:0003676
lcl|ORF1_AYJT01004214.1_4689_5156	155	196.052	4.35564E-59	gi|508785072|gb|EOY32328.1|Uncharacterized protein TCM_040115 [Theobroma cacao]	GO:0015074, GO:0003676
lcl|ORF1_AYJT01004214.1_4689_5156	155	192.971	5.51097E-59	gi|508702196|gb|EOX94092.1|Gag protease polyprotein [Theobroma cacao]	GO:0008233, GO:0006508, GO:0015074, GO:0003676
lcl|ORF1_AYJT01004214.1_4689_5156	155	197.208	1.25956E-58	gi|508774422|gb|EOY21678.1|DNA/RNA polymerases superfamily protein [Theobroma cacao]	GO:0015074, GO:0003676
lcl|ORF1_AYJT01004214.1_4689_5156	155	197.978	3.86958E-58	gi|508716770|gb|EOY08667.1|Retrotransposon protein, Ty3-gypsy subclass, putative [Theobroma cacao]	GO:0015074, GO:0003676
lcl|ORF1_AYJT01004214.1_4689_5156	155	194.512	9.36179E-57	gi|85813755|emb|CAJ65807.1|polyprotein, partial [Citrus sinensis]	GO:0015074, GO:0003676
lcl|ORF1_AYJT01004214.1_4689_5156	155	199.134	1.38764E-56	gi|508774222|gb|EOY21478.1|DNA/RNA polymerases superfamily protein [Theobroma cacao]	GO:0008270, GO:0046872, GO:0015074, GO:0003676
lcl|ORF2_AYJT01004221.1_901_359	180	79.7221	3.18295E-14	gi|460412817|ref|XP_004251794.1|PREDICTED: protein STRUBBELIG-RECEPTOR FAMILY 3 isoform X1 [Solanum lycopersicum]	GO:0016020, GO:0016021, GO:0004672, GO:0005524, GO:0006468
lcl|ORF2_AYJT01004221.1_901_359	180	78.9518	5.63254E-14	gi|971555105|ref|XP_015165347.1|PREDICTED: protein STRUBBELIG-RECEPTOR FAMILY 3 isoform X2 [Solanum tuberosum]	GO:0016020, GO:0016021, GO:0004672, GO:0005524, GO:0006468
lcl|ORF2_AYJT01004221.1_901_359	180	78.9518	6.78712E-14	gi|565366742|ref|XP_006350044.1|PREDICTED: protein STRUBBELIG-RECEPTOR FAMILY 3 isoform X1 [Solanum tuberosum]	GO:0016020, GO:0016021, GO:0004672, GO:0005524, GO:0006468
lcl|ORF2_AYJT01004221.1_901_359	180	76.6406	3.98043E-13	gi|604312447|gb|EYU26127.1|hypothetical protein MIMGU_mgv1a001622mg [Erythranthe guttata]	GO:0016020, GO:0016021, GO:0004672, GO:0005524, GO:0006468
lcl|ORF5_AYJT01004253.1_1563_1084	159	193.356	2.13273E-57	gi|848862466|ref|XP_012832015.1|PREDICTED: probable serine/threonine-protein kinase NAK [Erythranthe guttata]	GO:0004672, GO:0004674, GO:0005524, GO:0006468
lcl|ORF2_AYJT01004272.1_1350_790	186	134.806	3.50647E-33	gi|147792513|emb|CAN65627.1|hypothetical protein VITISV_032735 [Vitis vinifera]	GO:0008270, GO:0015074, GO:0003676
lcl|ORF2_AYJT01004272.1_1350_790	186	133.265	9.74305E-33	gi|147815925|emb|CAN77149.1|hypothetical protein VITISV_019364 [Vitis vinifera]	GO:0008270, GO:0015074, GO:0003676
lcl|ORF2_AYJT01004272.1_1350_790	186	105.916	3.22502E-23	gi|299474487|gb|ADJ18449.1|gag/pol protein, partial [Bryonia dioica]	GO:0008270, GO:0046872, GO:0015074, GO:0003676
lcl|ORF2_AYJT01004272.1_1350_790	186	103.605	1.00371E-22	gi|703069075|ref|XP_010088408.1|Retrovirus-related Pol polyprotein from transposon TNT 1-94 [Morus notabilis]	GO:0008270, GO:0003676	EXB35423.1, XP_010088408.1
lcl|ORF2_AYJT01004272.1_1350_790	186	92.4337	1.76444E-18	gi|108709598|gb|ABF97393.1|retrotransposon protein, putative, Ty1-copia subclass [Oryza sativa Japonica Group]	GO:0008270, GO:0015074, GO:0003676
lcl|ORF2_AYJT01004272.1_1350_790	186	92.4337	1.8851E-18	gi|37991882|gb|AAR06328.1|putative polyprotein [Oryza sativa Japonica Group]	GO:0008270, GO:0015074, GO:0003676
lcl|ORF2_AYJT01004272.1_1350_790	186	90.8929	6.60545E-18	gi|56382058|gb|AAV85747.1|Integrase core domain, putative [Oryza sativa Japonica Group]	GO:0008270, GO:0015074, GO:0003676
lcl|ORF1_AYJT01004286.1_1871_2422	183	87.8113	5.96226E-17	gi|147810925|emb|CAN71787.1|hypothetical protein VITISV_031913 [Vitis vinifera]	GO:0004190, GO:0006508, GO:0015074, GO:0005634, GO:0003676
lcl|ORF1_AYJT01004286.1_1871_2422	183	85.8853	2.82604E-16	gi|147768682|emb|CAN76063.1|hypothetical protein VITISV_040632 [Vitis vinifera]	GO:0015074, GO:0003676
lcl|ORF1_AYJT01004308.1_5025_5492	155	61.6178	2.4393E-8	gi|1016841198|ref|NP_001309328.1|probable ADP-ribosylation factor GTPase-activating protein AGD5 isozyme 1 [Solanum lycopersicum]	GO:0005096, GO:0043547
lcl|ORF1_AYJT01004308.1_5025_5492	155	60.8474	6.08717E-8	gi|976926662|gb|KVI10521.1|Arf GTPase activating protein [Cynara cardunculus var. scolymus]	GO:0005096, GO:0043547
lcl|ORF1_AYJT01004317.1_1303_755	182	303.138	6.44005E-100	gi|604300170|gb|EYU20013.1|hypothetical protein MIMGU_mgv1a0236392mg, partial [Erythranthe guttata]	GO:0007165, GO:0016042, GO:0006629, GO:0004871, GO:0035556, GO:0008081, GO:0004435, GO:0016787, GO:0005622
lcl|ORF1_AYJT01004317.1_1303_755	182	303.138	1.32509E-97	gi|703136828|ref|XP_010106260.1|Phosphoinositide phospholipase C 6 [Morus notabilis]	GO:0007165, GO:0006629, GO:0016042, GO:0004871, GO:0008081, GO:0035556, GO:0016787, GO:0004435, GO:0005622	XP_010106260.1, EXC09417.1
lcl|ORF1_AYJT01004317.1_1303_755	182	306.22	2.24679E-97	gi|604302815|gb|EYU22354.1|hypothetical protein MIMGU_mgv1a001900mg [Erythranthe guttata]	GO:0007165, GO:0006629, GO:0016042, GO:0004871, GO:0035556, GO:0008081, GO:0016787, GO:0004435, GO:0005622
lcl|ORF1_AYJT01004317.1_1303_755	182	300.827	6.32503E-97	gi|661882442|emb|CDP14022.1|unnamed protein product [Coffea canephora]	GO:0007165, GO:0006629, GO:0016042, GO:0004871, GO:0035556, GO:0008081, GO:0016787, GO:0004435, GO:0005622
lcl|ORF1_AYJT01004406.1_6916_6383	177	194.126	7.54656E-57	gi|595846340|ref|XP_007209114.1|hypothetical protein PRUPE_ppa005388mg [Prunus persica]	GO:0016020, GO:0016021
lcl|ORF1_AYJT01004410.1_2340_1177	387	585.489	0.0	gi|460380507|ref|XP_004235997.1|PREDICTED: pentatricopeptide repeat-containing protein At3g47530 [Solanum lycopersicum]	GO:0008270
lcl|ORF1_AYJT01004412.1_7_636	209	285.419	9.15192E-86	gi|207367152|dbj|BAG72096.1|Gag-protease-integrase-RT-RNaseH polyprotein [Glycine max]	GO:0008270, GO:0008233, GO:0006508, GO:0015074, GO:0003676
lcl|ORF1_AYJT01004412.1_7_636	209	280.411	1.15328E-83	gi|147861593|emb|CAN79309.1|hypothetical protein VITISV_020559 [Vitis vinifera]	GO:0015074, GO:0003676
lcl|ORF1_AYJT01004412.1_7_636	209	270.781	5.54009E-82	gi|147791266|emb|CAN76841.1|hypothetical protein VITISV_004490 [Vitis vinifera]	GO:0015074, GO:0003676
lcl|ORF1_AYJT01004412.1_7_636	209	270.781	1.08739E-80	gi|147800888|emb|CAN71183.1|hypothetical protein VITISV_033416 [Vitis vinifera]	GO:0015074, GO:0003676
lcl|ORF1_AYJT01004412.1_7_636	209	258.07	2.14231E-79	gi|147776615|emb|CAN69553.1|hypothetical protein VITISV_009018 [Vitis vinifera]	GO:0015074, GO:0003676
lcl|ORF2_AYJT01004412.1_992_1621	210	233.032	3.67976E-67	gi|207367152|dbj|BAG72096.1|Gag-protease-integrase-RT-RNaseH polyprotein [Glycine max]	GO:0008270, GO:0008233, GO:0006508, GO:0015074, GO:0003676
lcl|ORF2_AYJT01004412.1_992_1621	210	197.593	1.13961E-55	gi|147859360|emb|CAN83951.1|hypothetical protein VITISV_043907 [Vitis vinifera]	GO:0016020, GO:0016021
lcl|ORF2_AYJT01004412.1_992_1621	210	199.134	2.1803E-55	gi|147790210|emb|CAN61323.1|hypothetical protein VITISV_012107 [Vitis vinifera]	GO:0015074, GO:0003676
lcl|ORF2_AYJT01004412.1_992_1621	210	183.726	3.77342E-50	gi|147791266|emb|CAN76841.1|hypothetical protein VITISV_004490 [Vitis vinifera]	GO:0015074, GO:0003676
lcl|ORF2_AYJT01004412.1_992_1621	210	174.481	1.03952E-46	gi|147817238|emb|CAN64190.1|hypothetical protein VITISV_002428 [Vitis vinifera]	GO:0015074, GO:0003676
lcl|ORF2_AYJT01004412.1_992_1621	210	174.096	1.24089E-46	gi|147800888|emb|CAN71183.1|hypothetical protein VITISV_033416 [Vitis vinifera]	GO:0015074, GO:0003676
lcl|ORF2_AYJT01004412.1_992_1621	210	165.622	2.84331E-44	gi|147776615|emb|CAN69553.1|hypothetical protein VITISV_009018 [Vitis vinifera]	GO:0015074, GO:0003676
lcl|ORF1_AYJT01004413.1_191_997	268	417.542	1.63283E-133	gi|207367152|dbj|BAG72096.1|Gag-protease-integrase-RT-RNaseH polyprotein [Glycine max]	GO:0008270, GO:0008233, GO:0006508, GO:0015074, GO:0003676
lcl|ORF1_AYJT01004413.1_191_997	268	398.667	1.43021E-131	gi|147859360|emb|CAN83951.1|hypothetical protein VITISV_043907 [Vitis vinifera]	GO:0016020, GO:0016021
lcl|ORF1_AYJT01004414.1_866_1393	175	98.9821	3.52361E-24	gi|604305193|gb|EYU24372.1|hypothetical protein MIMGU_mgv1a026383mg [Erythranthe guttata]	GO:0016020, GO:0016021
lcl|ORF1_AYJT01004414.1_866_1393	175	82.0333	5.72533E-17	gi|223546363|gb|EEF47865.1|conserved hypothetical protein [Ricinus communis]	GO:0016020, GO:0016021
lcl|ORF1_AYJT01004415.1_1825_800	341	380.563	1.52786E-126	gi|359491711|ref|XP_002284930.2|PREDICTED: probable arabinosyltransferase ARAD1 [Vitis vinifera]	GO:0016020, GO:0016021
lcl|ORF1_AYJT01004415.1_1825_800	341	377.481	2.52789E-125	gi|823149182|ref|XP_012474462.1|PREDICTED: probable arabinosyltransferase ARAD1 [Gossypium raimondii]	GO:0016020, GO:0016021
lcl|ORF1_AYJT01004415.1_1825_800	341	374.4	4.4025E-124	gi|1050601806|ref|XP_017623316.1|PREDICTED: probable arabinosyltransferase ARAD1 [Gossypium arboreum]	GO:0016020, GO:0016021, GO:0016740
lcl|ORF1_AYJT01004415.1_1825_800	341	372.859	5.32358E-124	gi|508774593|gb|EOY21849.1|Exostosin family protein isoform 1 [Theobroma cacao]	GO:0016020, GO:0016021
lcl|ORF2_AYJT01004415.1_5874_5230	214	139.813	1.31279E-34	gi|604305177|gb|EYU24356.1|hypothetical protein MIMGU_mgv1a022056mg [Erythranthe guttata]	GO:0043531, GO:0006952
lcl|ORF2_AYJT01004415.1_5874_5230	214	138.272	4.7493E-34	gi|604315916|gb|EYU28481.1|hypothetical protein MIMGU_mgv1a018543mg [Erythranthe guttata]	GO:0043531, GO:0006952
lcl|ORF2_AYJT01004415.1_5874_5230	214	137.117	9.91333E-34	gi|604301583|gb|EYU21178.1|hypothetical protein MIMGU_mgv1a019709mg [Erythranthe guttata]	GO:0043531, GO:0006952
lcl|ORF2_AYJT01004415.1_5874_5230	214	136.732	1.30463E-33	gi|604301575|gb|EYU21170.1|hypothetical protein MIMGU_mgv1a025737mg [Erythranthe guttata]	GO:0043531, GO:0006952
lcl|ORF2_AYJT01004415.1_5874_5230	214	136.732	1.60116E-33	gi|604304171|gb|EYU23504.1|hypothetical protein MIMGU_mgv1a021434mg [Erythranthe guttata]	GO:0043531, GO:0006952
lcl|ORF2_AYJT01004415.1_5874_5230	214	134.42	9.46948E-33	gi|604305175|gb|EYU24354.1|hypothetical protein MIMGU_mgv1a019328mg [Erythranthe guttata]	GO:0043531, GO:0006952
lcl|ORF1_AYJT01004416.1_2691_2221	156	62.3882	1.18093E-8	gi|223544669|gb|EEF46185.1|conserved hypothetical protein [Ricinus communis]	GO:0090502, GO:0004523, GO:0003676
lcl|ORF1_AYJT01004416.1_2691_2221	156	51.9878	1.04593E-5	gi|223535805|gb|EEF37467.1|conserved hypothetical protein [Ricinus communis]	GO:0003676
lcl|ORF1_AYJT01004420.1_732_160	190	190.66	4.53408E-57	gi|510794238|gb|AGN52085.1|MYB-related transcription factor [Salvia miltiorrhiza]	GO:0003677
lcl|ORF1_AYJT01004420.1_732_160	190	171.4	1.10459E-49	gi|510794174|gb|AGN52053.1|MYB-related transcription factor [Salvia miltiorrhiza]	GO:0003677
lcl|ORF1_AYJT01004420.1_732_160	190	169.859	8.0358E-49	gi|914408363|gb|AKV71948.1|R2R3-MYB protein [Rehmannia glutinosa]	GO:0003677
lcl|ORF1_AYJT01004420.1_732_160	190	138.272	3.78028E-37	gi|604330934|gb|EYU35835.1|hypothetical protein MIMGU_mgv1a012184mg [Erythranthe guttata]	GO:0003677
lcl|ORF1_AYJT01004420.1_732_160	190	133.265	1.27747E-34	gi|593329521|ref|XP_007138187.1|hypothetical protein PHAVU_009G187700g [Phaseolus vulgaris]	GO:0003677
lcl|ORF1_AYJT01004421.1_8191_7661	176	276.944	2.0913E-90	gi|357158391|ref|XP_003578113.1|PREDICTED: uncharacterized protein LOC100836082 [Brachypodium distachyon]	GO:0003700, GO:0009507, GO:0006355, GO:0009535, GO:0009941, GO:0044212, GO:0043565, GO:0005634
lcl|ORF1_AYJT01004427.1_1584_2066	161	181.03	7.62094E-50	gi|207367152|dbj|BAG72096.1|Gag-protease-integrase-RT-RNaseH polyprotein [Glycine max]	GO:0008270, GO:0008233, GO:0006508, GO:0015074, GO:0003676
lcl|ORF1_AYJT01004427.1_1584_2066	161	172.17	1.01016E-46	gi|147800888|emb|CAN71183.1|hypothetical protein VITISV_033416 [Vitis vinifera]	GO:0015074, GO:0003676
lcl|ORF1_AYJT01004427.1_1584_2066	161	169.474	8.10266E-46	gi|147834984|emb|CAN74609.1|hypothetical protein VITISV_029328 [Vitis vinifera]	GO:0015074, GO:0003676
lcl|ORF1_AYJT01004427.1_1584_2066	161	162.155	2.86138E-45	gi|508784522|gb|EOY31778.1|Gag-protease-integrase-RT-RNaseH polyprotein [Theobroma cacao]	GO:0008233, GO:0006508, GO:0015074, GO:0003676
lcl|ORF1_AYJT01004427.1_1584_2066	161	159.844	8.84886E-44	gi|147805298|emb|CAN78266.1|hypothetical protein VITISV_006708 [Vitis vinifera]	GO:0003676
lcl|ORF1_AYJT01004427.1_1584_2066	161	161.77	5.23493E-43	gi|147811591|emb|CAN70298.1|hypothetical protein VITISV_001396 [Vitis vinifera]	GO:0015074, GO:0003676
lcl|ORF1_AYJT01004427.1_1584_2066	161	157.532	7.94102E-42	gi|147859360|emb|CAN83951.1|hypothetical protein VITISV_043907 [Vitis vinifera]	GO:0016020, GO:0016021
lcl|ORF1_AYJT01004427.1_1584_2066	161	149.443	2.39278E-39	gi|147843837|emb|CAN81603.1|hypothetical protein VITISV_031789 [Vitis vinifera]	GO:0015074, GO:0003676
lcl|ORF1_AYJT01004427.1_1584_2066	161	149.443	1.0202E-38	gi|147861593|emb|CAN79309.1|hypothetical protein VITISV_020559 [Vitis vinifera]	GO:0015074, GO:0003676
lcl|ORF1_AYJT01004436.1_148_774	208	231.491	1.32722E-66	gi|596052805|ref|XP_007220718.1|hypothetical protein PRUPE_ppa022673mg [Prunus persica]	GO:0008270, GO:0046872, GO:0015074, GO:0003676
lcl|ORF1_AYJT01004460.1_2547_3965	473	715.687	0.0	gi|508713771|gb|EOY05668.1|Heat-shock protein 70T-2 [Theobroma cacao]	GO:0000166, GO:0005524
lcl|ORF1_AYJT01004460.1_2547_3965	473	711.449	0.0	gi|763770912|gb|KJB38127.1|hypothetical protein B456_006G238400 [Gossypium raimondii]	GO:0000166, GO:0005524
lcl|ORF1_AYJT01004460.1_2547_3965	473	709.138	0.0	gi|823178501|ref|XP_012487160.1|PREDICTED: heat shock 70 kDa protein 8-like [Gossypium raimondii]	GO:0000166, GO:0005524
lcl|ORF2_AYJT01004465.1_1324_863	153	114.39	1.30239E-26	gi|147834092|emb|CAN64335.1|hypothetical protein VITISV_001808 [Vitis vinifera]	GO:0008270, GO:0046872, GO:0015074, GO:0003676
lcl|ORF2_AYJT01004465.1_1324_863	153	113.62	2.23431E-26	gi|147784422|emb|CAN74951.1|hypothetical protein VITISV_030567, partial [Vitis vinifera]	GO:0008270, GO:0046872, GO:0015074, GO:0003676
lcl|ORF2_AYJT01004465.1_1324_863	153	112.849	3.85208E-26	gi|147784677|emb|CAN63777.1|hypothetical protein VITISV_043745 [Vitis vinifera]	GO:0008270, GO:0046872, GO:0015074, GO:0003676
lcl|ORF1_AYJT01004473.1_1115_492	207	190.274	7.67881E-57	gi|734328981|gb|KHN06094.1|Transposon TX1 putative 149 kDa protein, partial [Glycine soja]	GO:0016787
lcl|ORF1_AYJT01004476.1_984_370	204	293.123	3.47934E-95	gi|508774422|gb|EOY21678.1|DNA/RNA polymerases superfamily protein [Theobroma cacao]	GO:0015074, GO:0003676
lcl|ORF1_AYJT01004476.1_984_370	204	290.041	1.44915E-94	gi|508727786|gb|EOY19683.1|Uncharacterized protein TCM_044868 [Theobroma cacao]	GO:0015074, GO:0003676
lcl|ORF1_AYJT01004476.1_984_370	204	293.893	1.5427E-94	gi|508716770|gb|EOY08667.1|Retrotransposon protein, Ty3-gypsy subclass, putative [Theobroma cacao]	GO:0015074, GO:0003676
lcl|ORF1_AYJT01004476.1_984_370	204	285.804	4.2428E-94	gi|508779032|gb|EOY26288.1|Retrotransposon protein, Ty3-gypsy subclass, putative [Theobroma cacao]	GO:0015074, GO:0003676
lcl|ORF1_AYJT01004476.1_984_370	204	289.271	5.82563E-94	gi|508708067|gb|EOX99963.1|Uncharacterized protein TCM_009073 [Theobroma cacao]	GO:0015074, GO:0003676
lcl|ORF1_AYJT01004476.1_984_370	204	288.886	6.04862E-94	gi|508728383|gb|EOY20280.1|Uncharacterized protein TCM_045699 [Theobroma cacao]	GO:0015074, GO:0003676
lcl|ORF1_AYJT01004476.1_984_370	204	287.73	7.27513E-94	gi|147805757|emb|CAN64875.1|hypothetical protein VITISV_019676 [Vitis vinifera]	GO:0015074, GO:0003676
lcl|ORF1_AYJT01004476.1_984_370	204	291.967	2.81558E-93	gi|508728378|gb|EOY20275.1|DNA/RNA polymerases superfamily protein [Theobroma cacao]	GO:0015074, GO:0003676
lcl|ORF1_AYJT01004479.1_12678_13196	172	226.098	1.27132E-66	gi|18542179|gb|AAL75488.1|AF466202_14putative pol protein, partial [Zea mays]	GO:0015074, GO:0003676
lcl|ORF1_AYJT01004479.1_12678_13196	172	229.565	1.72336E-66	gi|23928439|gb|AAN40025.1|putative gag-pol polyprotein [Zea mays]	GO:0008270, GO:0046872, GO:0015074, GO:0003676
lcl|ORF1_AYJT01004479.1_12678_13196	172	228.409	3.92137E-66	gi|18254412|gb|AAL66753.1|AF464738_4putative copia-type pol polyprotein [Zea mays]	GO:0008270, GO:0046872, GO:0015074, GO:0003676
lcl|ORF1_AYJT01004479.1_12678_13196	172	228.409	4.25477E-66	gi|23928449|gb|AAN40035.1|putative gag-pol polyprotein [Zea mays]	GO:0008270, GO:0046872, GO:0015074, GO:0003676
lcl|ORF1_AYJT01004479.1_12678_13196	172	228.024	4.88162E-66	gi|33113977|gb|AAP94599.1|putative copia-type pol polyprotein [Zea mays]	GO:0008270, GO:0046872, GO:0015074, GO:0003676
lcl|ORF1_AYJT01004479.1_12678_13196	172	226.098	1.46387E-65	gi|99866706|gb|ABF67921.1|Ji1 putative pol protein [Zea mays]	GO:0015074, GO:0003676
lcl|ORF1_AYJT01004479.1_12678_13196	172	225.713	1.78627E-65	gi|4416302|gb|AAD20307.1|copia-type pol polyprotein [Zea mays]	GO:0015074, GO:0003676
lcl|ORF3_AYJT01004479.1_5548_4904	214	139.043	1.17084E-36	gi|147773746|emb|CAN65253.1|hypothetical protein VITISV_011047 [Vitis vinifera]	GO:0015074, GO:0003676
lcl|ORF3_AYJT01004479.1_5548_4904	214	141.354	4.04974E-35	gi|87240724|gb|ABD32582.1|Integrase, catalytic region; Zinc finger, CCHC-type; Peptidase aspartic, catalytic [Medicago truncatula]	GO:0008270, GO:0046872, GO:0015074, GO:0003676
lcl|ORF3_AYJT01004479.1_5548_4904	214	139.428	4.97045E-35	gi|147834417|emb|CAN74302.1|hypothetical protein VITISV_031363 [Vitis vinifera]	GO:0015074, GO:0003676
lcl|ORF3_AYJT01004479.1_5548_4904	214	140.584	7.1436E-35	gi|147834092|emb|CAN64335.1|hypothetical protein VITISV_001808 [Vitis vinifera]	GO:0008270, GO:0046872, GO:0015074, GO:0003676
lcl|ORF3_AYJT01004479.1_5548_4904	214	139.428	2.30054E-34	gi|22213212|gb|AAM94552.1|putative polyprotein [Oryza sativa Japonica Group]	GO:0008270, GO:0015074, GO:0003676
lcl|ORF1_AYJT01004526.1_2893_944	649	121.709	2.32884E-25	gi|604341351|gb|EYU40696.1|hypothetical protein MIMGU_mgv1a003553mg [Erythranthe guttata]	GO:0006281, GO:0003824, GO:0016020, GO:0016021
lcl|ORF1_AYJT01004526.1_2893_944	649	118.627	2.43022E-25	gi|527198132|gb|EPS66392.1|hypothetical protein M569_08394 [Genlisea aurea]	GO:0006281, GO:0003824, GO:0006284
lcl|ORF1_AYJT01004526.1_2893_944	649	110.923	8.38244E-24	gi|595914946|ref|XP_007214760.1|hypothetical protein PRUPE_ppa024571mg, partial [Prunus persica]	GO:0006281, GO:0003824, GO:0016020, GO:0016021
lcl|ORF1_AYJT01004526.1_2893_944	649	111.694	1.0442E-23	gi|763766151|gb|KJB33366.1|hypothetical protein B456_006G008100 [Gossypium raimondii]	GO:0006281, GO:0003824, GO:0016020, GO:0016021
lcl|ORF1_AYJT01004534.1_4427_3675	250	88.9669	1.77258E-16	gi|147784422|emb|CAN74951.1|hypothetical protein VITISV_030567, partial [Vitis vinifera]	GO:0008270, GO:0046872, GO:0015074, GO:0003676
lcl|ORF2_AYJT01004534.1_2951_1845	368	175.637	5.40309E-45	gi|147854093|emb|CAN83392.1|hypothetical protein VITISV_041406 [Vitis vinifera]	GO:0015074, GO:0003676
lcl|ORF2_AYJT01004534.1_2951_1845	368	173.326	4.00026E-44	gi|147862911|emb|CAN81099.1|hypothetical protein VITISV_017741 [Vitis vinifera]	GO:0015074, GO:0003676
lcl|ORF1_AYJT01004554.1_2776_2225	183	157.147	7.45669E-45	gi|703999437|dbj|BAP82380.1|sucrose synthase, partial [Phelipanche aegyptiaca]	GO:0016157, GO:0005985
lcl|ORF1_AYJT01004554.1_2776_2225	183	150.984	1.91575E-43	gi|706947|gb|AAA63685.1|sucrose synthase, partial [Solanum tuberosum]	GO:0016757, GO:0016740, GO:0016157, GO:0005985
lcl|ORF1_AYJT01004554.1_2776_2225	183	162.155	5.60482E-43	gi|345286417|gb|AEN79500.1|sucrose synthase 1 [Phelipanche ramosa]	GO:0016757, GO:0016157, GO:0016740, GO:0005985
lcl|ORF1_AYJT01004554.1_2776_2225	183	157.147	2.81681E-41	gi|927028793|ref|NP_001300841.1|sucrose synthase [Solanum lycopersicum]	GO:0016757, GO:0016740, GO:0016157, GO:0005985
lcl|ORF1_AYJT01004554.1_2776_2225	183	157.147	3.0477E-41	gi|3758873|emb|CAA09593.1|sucrose synthase [Solanum lycopersicum]	GO:0016757, GO:0016740, GO:0016157, GO:0005985
lcl|ORF1_AYJT01004564.1_4252_5007	251	185.652	6.78418E-50	gi|661893217|emb|CDP03026.1|unnamed protein product [Coffea canephora]	GO:0016307, GO:0046872, GO:0046488, GO:0046854, GO:0005524
lcl|ORF2_AYJT01004564.1_5491_6222	243	259.996	5.74287E-76	gi|604311802|gb|EYU25796.1|hypothetical protein MIMGU_mgv1a000111mg [Erythranthe guttata]	GO:0016307, GO:0046872, GO:0046488, GO:0046854, GO:0005524
lcl|ORF3_AYJT01004564.1_7030_7650	206	224.942	2.75694E-64	gi|604311802|gb|EYU25796.1|hypothetical protein MIMGU_mgv1a000111mg [Erythranthe guttata]	GO:0016307, GO:0046872, GO:0046488, GO:0046854, GO:0005524
lcl|ORF5_AYJT01004564.1_8348_9262	304	258.84	1.48401E-74	gi|604311802|gb|EYU25796.1|hypothetical protein MIMGU_mgv1a000111mg [Erythranthe guttata]	GO:0016307, GO:0046872, GO:0046488, GO:0046854, GO:0005524
lcl|ORF5_AYJT01004564.1_8348_9262	304	226.098	3.08162E-63	gi|255584440|ref|XP_002532951.1|PREDICTED: 1-phosphatidylinositol-3-phosphate 5-kinase FAB1B [Ricinus communis]	GO:0016307, GO:0000285, GO:0046872, GO:0046488, GO:0046854, GO:0016310, GO:0016740, GO:0016301, GO:0005524
lcl|ORF6_AYJT01004564.1_10742_12349	535	491.115	4.91691E-154	gi|604311802|gb|EYU25796.1|hypothetical protein MIMGU_mgv1a000111mg [Erythranthe guttata]	GO:0016307, GO:0046872, GO:0046488, GO:0046854, GO:0005524
lcl|ORF6_AYJT01004564.1_10742_12349	535	420.239	6.25175E-128	gi|508782879|gb|EOY30135.1|Phosphatidylinositol-4-phosphate 5-kinase family protein, putative isoform 2, partial [Theobroma cacao]	GO:0016307, GO:0046872, GO:0046488, GO:0046854, GO:0016310, GO:0016301, GO:0005524
lcl|ORF6_AYJT01004564.1_10742_12349	535	420.624	6.36907E-128	gi|508782878|gb|EOY30134.1|Phosphatidylinositol-4-phosphate 5-kinase family protein, putative isoform 1 [Theobroma cacao]	GO:0005768, GO:0016307, GO:0000285, GO:0046872, GO:0007033, GO:0046488, GO:0046854, GO:0016310, GO:0016301, GO:0010256, GO:0005524
lcl|ORF6_AYJT01004564.1_10742_12349	535	419.853	6.7171E-128	gi|508782880|gb|EOY30136.1|Phosphatidylinositol-4-phosphate 5-kinase family protein, putative isoform 3 [Theobroma cacao]	GO:0016307, GO:0046872, GO:0046488, GO:0046854, GO:0016310, GO:0016301, GO:0005524
lcl|ORF1_AYJT01004574.1_3388_2483	301	184.111	1.61316E-52	gi|848865293|ref|XP_012833359.1|PREDICTED: zinc finger CCCH domain-containing protein 15-like [Erythranthe guttata]	GO:0046872
lcl|ORF1_AYJT01004574.1_3388_2483	301	107.457	2.70682E-23	gi|527190667|gb|EPS61813.1|hypothetical protein M569_12980 [Genlisea aurea]	GO:0046872
lcl|ORF1_AYJT01004574.1_3388_2483	301	87.0409	5.90839E-16	gi|565354574|ref|XP_006344185.1|PREDICTED: zinc finger CCCH domain-containing protein 15-like [Solanum tuberosum]	GO:0046872
lcl|ORF1_AYJT01004617.1_4177_4635	152	58.5362	3.02378E-7	gi|17082479|gb|AAL35396.1|Opie2a pol [Zea mays]	GO:0015074, GO:0003676
lcl|ORF1_AYJT01004617.1_4177_4635	152	54.299	1.01301E-5	gi|38567753|emb|CAE76041.1|B1292H11.27 [Oryza sativa Japonica Group]	GO:0015074, GO:0003676
lcl|ORF1_AYJT01004617.1_4177_4635	152	54.299	1.10141E-5	gi|338808405|gb|AEJ07909.1|Opie1 putative pol protein [Zea luxurians]	GO:0015074, GO:0003676
lcl|ORF1_AYJT01004617.1_4177_4635	152	53.9138	1.51199E-5	gi|55168322|gb|AAV44188.1|putative polyprotein [Oryza sativa Japonica Group]	GO:0008270, GO:0046872, GO:0015074, GO:0003676
lcl|ORF1_AYJT01004617.1_4177_4635	152	53.1434	2.52075E-5	gi|28209477|gb|AAO37495.1|putative polyprotein [Oryza sativa Japonica Group]	GO:0015074, GO:0003676
lcl|ORF1_AYJT01004617.1_4177_4635	152	52.373	5.01213E-5	gi|108707253|gb|ABF95048.1|retrotransposon protein, putative, unclassified [Oryza sativa Japonica Group]	GO:0008270, GO:0046872, GO:0015074, GO:0003676
lcl|ORF1_AYJT01004635.1_883_335	182	227.639	2.39724E-68	gi|604330986|gb|EYU35887.1|hypothetical protein MIMGU_mgv1a003189mg [Erythranthe guttata]	GO:0000166, GO:0016020, GO:0016021, GO:0016310, GO:0016740, GO:0004672, GO:0016301, GO:0004674, GO:0005524, GO:0006468
lcl|ORF1_AYJT01004636.1_8148_8708	186	101.293	4.6885E-23	gi|920715648|gb|KOM55736.1|hypothetical protein LR48_Vigan10g162800 [Vigna angularis]	GO:0008270, GO:0046872, GO:0003676
lcl|ORF1_AYJT01004636.1_8148_8708	186	91.2781	3.17461E-20	gi|734340516|gb|KHN09365.1|Retrovirus-related Pol polyprotein from transposon TNT 1-94, partial [Glycine soja]	GO:0016787
lcl|ORF1_AYJT01004636.1_8148_8708	186	88.9669	1.66747E-19	gi|734349174|gb|KHN12069.1|Retrovirus-related Pol polyprotein from transposon TNT 1-94, partial [Glycine soja]	GO:0016787
lcl|ORF1_AYJT01004636.1_8148_8708	186	88.5817	2.50631E-19	gi|734436551|gb|KHN48157.1|Retrovirus-related Pol polyprotein from transposon TNT 1-94, partial [Glycine soja]	GO:0016787
lcl|ORF1_AYJT01004636.1_8148_8708	186	84.7297	9.0206E-17	gi|734395110|gb|KHN28812.1|Retrovirus-related Pol polyprotein from transposon TNT 1-94, partial [Glycine soja]	GO:0008270, GO:0046872, GO:0016787, GO:0003676
lcl|ORF1_AYJT01004653.1_2877_3500	207	135.961	2.11959E-33	gi|147798869|emb|CAN61630.1|hypothetical protein VITISV_003191 [Vitis vinifera]	GO:0008270, GO:0015074, GO:0003676
lcl|ORF2_AYJT01004653.1_1718_2890	390	303.138	8.62523E-90	gi|38344889|emb|CAD41912.2|OSJNBa0033G05.13 [Oryza sativa Japonica Group]	GO:0015074, GO:0003676
lcl|ORF2_AYJT01004653.1_1718_2890	390	303.523	1.33112E-89	gi|50878420|gb|AAT85194.1|putative polyprotein [Oryza sativa Japonica Group]	GO:0015074, GO:0003676
lcl|ORF1_AYJT01004654.1_456_1136	226	227.639	5.5995E-72	gi|920719320|gb|KOM58517.1|hypothetical protein LR48_Vigan11g155100 [Vigna angularis]	GO:0003676
lcl|ORF1_AYJT01004657.1_958_1482	174	99.7525	1.17022E-21	gi|90657665|gb|ABD96963.1|hypothetical protein [Tarenaya spinosa]	GO:0008270, GO:0046872, GO:0003676
lcl|ORF1_AYJT01004657.1_958_1482	174	87.4261	8.70712E-19	gi|734347302|gb|KHN11334.1|Retrovirus-related Pol polyprotein from transposon TNT 1-94, partial [Glycine soja]	GO:0016787
lcl|ORF1_AYJT01004657.1_958_1482	174	87.0409	1.33671E-18	gi|734316053|gb|KHN02060.1|Retrovirus-related Pol polyprotein from transposon TNT 1-94, partial [Glycine soja]	GO:0016787
lcl|ORF1_AYJT01004657.1_958_1482	174	86.2705	2.30841E-18	gi|734320889|gb|KHN04079.1|Retrovirus-related Pol polyprotein from transposon TNT 1-94, partial [Glycine soja]	GO:0016787
lcl|ORF1_AYJT01004663.1_1979_0	660	433.721	5.44215E-136	gi|661880032|emb|CDP16280.1|unnamed protein product [Coffea canephora]	GO:0016020, GO:0016021
lcl|ORF1_AYJT01004663.1_1979_0	660	404.445	3.0455E-125	gi|566190323|ref|XP_002315858.2|scab resistance family protein [Populus trichocarpa]	GO:0016020, GO:0016021
lcl|ORF1_AYJT01004663.1_1979_0	660	402.134	1.8271E-124	gi|566190321|ref|XP_002315907.2|scab resistance family protein [Populus trichocarpa]	GO:0016020, GO:0016021
lcl|ORF1_AYJT01004663.1_1979_0	660	341.273	4.60636E-101	gi|802611721|ref|XP_012074609.1|PREDICTED: leucine-rich repeat receptor protein kinase MSP1-like [Jatropha curcas]	GO:0016020, GO:0016021
lcl|ORF3_AYJT01004665.1_12028_10847	393	382.874	2.47454E-122	gi|848886181|ref|XP_012843334.1|PREDICTED: uncharacterized protein LOC105963474 isoform X2 [Erythranthe guttata]	GO:0008270
lcl|ORF4_AYJT01004665.1_9235_8570	221	162.54	1.78212E-42	gi|848886181|ref|XP_012843334.1|PREDICTED: uncharacterized protein LOC105963474 isoform X2 [Erythranthe guttata]	GO:0008270
lcl|ORF4_AYJT01004665.1_9235_8570	221	113.62	1.85125E-25	gi|596046977|ref|XP_007220263.1|hypothetical protein PRUPE_ppa001269mg [Prunus persica]	GO:0008270
lcl|ORF1_AYJT01004689.1_1875_2513	212	127.102	3.66179E-30	gi|109391001|emb|CAJ09951.2|putative gag-pol polyprotein [Citrus sinensis]	GO:0008270, GO:0015074, GO:0003676
lcl|ORF1_AYJT01004690.1_596_33	187	187.578	1.30331E-51	gi|147798869|emb|CAN61630.1|hypothetical protein VITISV_003191 [Vitis vinifera]	GO:0008270, GO:0015074, GO:0003676
lcl|ORF2_AYJT01004690.1_3601_3107	164	98.2117	4.34139E-22	gi|734395110|gb|KHN28812.1|Retrovirus-related Pol polyprotein from transposon TNT 1-94, partial [Glycine soja]	GO:0008270, GO:0046872, GO:0016787, GO:0003676
lcl|ORF2_AYJT01004690.1_3601_3107	164	90.5077	3.49372E-19	gi|920715648|gb|KOM55736.1|hypothetical protein LR48_Vigan10g162800 [Vigna angularis]	GO:0008270, GO:0046872, GO:0003676
lcl|ORF2_AYJT01004690.1_3601_3107	164	81.6481	5.59455E-17	gi|734349174|gb|KHN12069.1|Retrovirus-related Pol polyprotein from transposon TNT 1-94, partial [Glycine soja]	GO:0016787
lcl|ORF3_AYJT01004690.1_2560_1661	299	276.944	1.77692E-81	gi|147798869|emb|CAN61630.1|hypothetical protein VITISV_003191 [Vitis vinifera]	GO:0008270, GO:0015074, GO:0003676
lcl|ORF2_AYJT01004699.1_2301_1759	180	52.7582	6.89266E-5	gi|1002277760|ref|XP_015643223.1|PREDICTED: uncharacterized protein LOC4340237 [Oryza sativa Japonica Group]	GO:0009536
lcl|ORF1_AYJT01004733.1_1354_1845	163	249.595	2.36638E-81	gi|604322213|gb|EYU32599.1|hypothetical protein MIMGU_mgv1a012547mg [Erythranthe guttata]	GO:0005509
lcl|ORF1_AYJT01004733.1_1354_1845	163	172.17	1.0512E-51	gi|604345151|gb|EYU43762.1|hypothetical protein MIMGU_mgv1a025785mg [Erythranthe guttata]	GO:0005509
lcl|ORF1_AYJT01004733.1_1354_1845	163	169.474	1.73471E-51	gi|848885750|ref|XP_012843119.1|PREDICTED: uncharacterized protein LOC105963271 [Erythranthe guttata]	GO:0005509
lcl|ORF1_AYJT01004733.1_1354_1845	163	151.754	7.32834E-42	gi|147841699|emb|CAN77603.1|hypothetical protein VITISV_006917 [Vitis vinifera]	GO:0008270, GO:0005509
lcl|ORF1_AYJT01004733.1_1354_1845	163	146.747	1.55042E-41	gi|296083738|emb|CBI23727.3|unnamed protein product, partial [Vitis vinifera]	GO:0046872, GO:0005509
lcl|ORF1_AYJT01004736.1_3796_4620	274	143.665	3.74692E-35	gi|848890722|ref|XP_012845488.1|PREDICTED: protein SDA1 homolog [Erythranthe guttata]	GO:0000055, GO:0042273, GO:0030036, GO:0005623
lcl|ORF1_AYJT01004749.1_911_333	192	107.457	1.35614E-23	gi|147792513|emb|CAN65627.1|hypothetical protein VITISV_032735 [Vitis vinifera]	GO:0008270, GO:0015074, GO:0003676
lcl|ORF1_AYJT01004749.1_911_333	192	96.2857	8.71649E-20	gi|147815925|emb|CAN77149.1|hypothetical protein VITISV_019364 [Vitis vinifera]	GO:0008270, GO:0015074, GO:0003676
lcl|ORF1_AYJT01004749.1_911_333	192	81.6481	9.80406E-15	gi|299474487|gb|ADJ18449.1|gag/pol protein, partial [Bryonia dioica]	GO:0008270, GO:0046872, GO:0015074, GO:0003676
lcl|ORF1_AYJT01004749.1_911_333	192	78.5666	8.76579E-14	gi|703069075|ref|XP_010088408.1|Retrovirus-related Pol polyprotein from transposon TNT 1-94 [Morus notabilis]	GO:0008270, GO:0003676	EXB35423.1, XP_010088408.1
lcl|ORF1_AYJT01004749.1_911_333	192	74.7146	2.85981E-12	gi|77552408|gb|ABA95205.1|retrotransposon protein, putative, Ty1-copia subclass [Oryza sativa Japonica Group]	GO:0008270, GO:0015074, GO:0003676
lcl|ORF1_AYJT01004749.1_911_333	192	71.633	2.69564E-11	gi|62733246|gb|AAX95363.1|Integrase core domain, putative [Oryza sativa Japonica Group]	GO:0008270, GO:0003676
lcl|ORF1_AYJT01004749.1_911_333	192	70.0922	9.43184E-11	gi|77555220|gb|ABA98016.1|retrotransposon protein, putative, Ty1-copia subclass [Oryza sativa Japonica Group]	GO:0008270, GO:0015074, GO:0003676
lcl|ORF1_AYJT01004749.1_911_333	192	69.3218	2.04134E-10	gi|116309291|emb|CAH66381.1|OSIGBa0092E09.8 [Oryza sativa Indica Group]	GO:0008270, GO:0015074, GO:0003676
lcl|ORF1_AYJT01004751.1_3609_4367	252	236.498	3.56644E-69	gi|18542179|gb|AAL75488.1|AF466202_14putative pol protein, partial [Zea mays]	GO:0015074, GO:0003676
lcl|ORF1_AYJT01004751.1_3609_4367	252	239.965	7.3616E-69	gi|23928439|gb|AAN40025.1|putative gag-pol polyprotein [Zea mays]	GO:0008270, GO:0046872, GO:0015074, GO:0003676
lcl|ORF1_AYJT01004751.1_3609_4367	252	236.498	4.71005E-68	gi|4416302|gb|AAD20307.1|copia-type pol polyprotein [Zea mays]	GO:0015074, GO:0003676
lcl|ORF1_AYJT01004751.1_3609_4367	252	236.498	5.36327E-68	gi|99866706|gb|ABF67921.1|Ji1 putative pol protein [Zea mays]	GO:0015074, GO:0003676
lcl|ORF1_AYJT01004751.1_3609_4367	252	236.884	9.23847E-68	gi|18254412|gb|AAL66753.1|AF464738_4putative copia-type pol polyprotein [Zea mays]	GO:0008270, GO:0046872, GO:0015074, GO:0003676
lcl|ORF1_AYJT01004751.1_3609_4367	252	236.884	1.03474E-67	gi|18568272|gb|AAL76004.1|AF466646_12putative gag-pol polyprotein [Zea mays]	GO:0008270, GO:0046872, GO:0016020, GO:0016021, GO:0015074, GO:0003676
lcl|ORF1_AYJT01004771.1_1436_2479	347	226.098	2.52824E-67	gi|604304240|gb|EYU23573.1|hypothetical protein MIMGU_mgv1a007726mg [Erythranthe guttata]	GO:0046872
lcl|ORF1_AYJT01004771.1_1436_2479	347	204.912	6.70112E-59	gi|823142008|ref|XP_012470813.1|PREDICTED: zinc finger protein ZAT1-like [Gossypium raimondii]	GO:0046872
lcl|ORF1_AYJT01004771.1_1436_2479	347	201.06	2.95168E-57	gi|460381504|ref|XP_004236489.1|PREDICTED: zinc finger protein ZAT9-like [Solanum lycopersicum]	GO:0046872
lcl|ORF2_AYJT01004779.1_960_304	218	75.0998	3.99618E-13	gi|870838433|gb|KMS94635.1|hypothetical protein BVRB_016780 [Beta vulgaris subsp. vulgaris]	GO:0003676
lcl|ORF1_AYJT01004794.1_4702_3884	272	363.614	1.07015E-116	gi|32489221|emb|CAE03840.1|OSJNBb0013J13.17 [Oryza sativa Japonica Group]	GO:0003676
lcl|ORF1_AYJT01004794.1_4702_3884	272	349.747	1.07047E-115	gi|77555577|gb|ABA98373.1|retrotransposon protein, putative, Ty3-gypsy subclass [Oryza sativa Japonica Group]	GO:0003676
lcl|ORF1_AYJT01004794.1_4702_3884	272	361.688	1.8408E-115	gi|77556209|gb|ABA99005.1|retrotransposon protein, putative, Ty3-gypsy subclass [Oryza sativa Japonica Group]	GO:0015074, GO:0003676
lcl|ORF1_AYJT01004794.1_4702_3884	272	357.066	6.63441E-115	gi|77552595|gb|ABA95392.1|retrotransposon protein, putative, Ty3-gypsy subclass [Oryza sativa Japonica Group]	GO:0015074, GO:0003676
lcl|ORF1_AYJT01004794.1_4702_3884	272	348.591	1.04142E-114	gi|77552419|gb|ABA95216.1|retrotransposon protein, putative, Ty3-gypsy subclass [Oryza sativa Japonica Group]	GO:0003676
lcl|ORF1_AYJT01004794.1_4702_3884	272	361.303	3.72825E-114	gi|284434610|gb|ADB85337.1|putative retrotransposon protein [Phyllostachys edulis]	GO:0015074, GO:0003676
lcl|ORF1_AYJT01004794.1_4702_3884	272	365.54	1.1471E-113	gi|30103020|gb|AAP21433.1|putative polyprotein [Oryza sativa Japonica Group]	GO:0008270, GO:0046872, GO:0015074, GO:0003676
lcl|ORF1_AYJT01004794.1_4702_3884	272	362.459	1.96595E-113	gi|77551437|gb|ABA94234.1|retrotransposon protein, putative, Ty3-gypsy subclass [Oryza sativa Japonica Group]	GO:0004190, GO:0008270, GO:0046872, GO:0006508, GO:0015074, GO:0003676
lcl|ORF1_AYJT01004794.1_4702_3884	272	362.844	2.65328E-113	gi|77552040|gb|ABA94837.1|retrotransposon protein, putative, Ty3-gypsy subclass [Oryza sativa Japonica Group]	GO:0008270, GO:0046872, GO:0003676
lcl|ORF1_AYJT01004794.1_4702_3884	272	353.214	6.09791E-113	gi|55168105|gb|AAV43973.1|hypothetical protein [Oryza sativa Japonica Group]	GO:0016020, GO:0016021, GO:0015074, GO:0003676
lcl|ORF1_AYJT01004796.1_491_0	164	87.8113	2.67405E-17	gi|703069075|ref|XP_010088408.1|Retrovirus-related Pol polyprotein from transposon TNT 1-94 [Morus notabilis]	GO:0008270, GO:0003676	EXB35423.1, XP_010088408.1
lcl|ORF1_AYJT01004796.1_491_0	164	86.6557	7.78072E-17	gi|147792513|emb|CAN65627.1|hypothetical protein VITISV_032735 [Vitis vinifera]	GO:0008270, GO:0015074, GO:0003676
lcl|ORF1_AYJT01004796.1_491_0	164	85.1149	3.29082E-16	gi|147815925|emb|CAN77149.1|hypothetical protein VITISV_019364 [Vitis vinifera]	GO:0008270, GO:0015074, GO:0003676
lcl|ORF1_AYJT01004796.1_491_0	164	77.7962	9.48987E-14	gi|299474487|gb|ADJ18449.1|gag/pol protein, partial [Bryonia dioica]	GO:0008270, GO:0046872, GO:0015074, GO:0003676
lcl|ORF1_AYJT01004796.1_491_0	164	73.9442	9.98101E-13	gi|703139567|ref|XP_010107013.1|Retrovirus-related Pol polyprotein from transposon TNT 1-94 [Morus notabilis]	GO:0003676	EXC13109.1, XP_010107013.1
lcl|ORF1_AYJT01004796.1_491_0	164	72.7886	4.81694E-12	gi|703153188|ref|XP_010110616.1|Retrovirus-related Pol polyprotein from transposon TNT 1-94 [Morus notabilis]	GO:0008270, GO:0003676	EXC27155.1, XP_010110616.1
lcl|ORF1_AYJT01004796.1_491_0	164	72.4034	7.05497E-12	gi|147776615|emb|CAN69553.1|hypothetical protein VITISV_009018 [Vitis vinifera]	GO:0015074, GO:0003676
lcl|ORF1_AYJT01004796.1_491_0	164	72.0182	1.02203E-11	gi|108707917|gb|ABF95712.1|retrotransposon protein, putative, Ty1-copia subclass, expressed [Oryza sativa Japonica Group]	GO:0008270, GO:0015074, GO:0009536, GO:0003676
lcl|ORF1_AYJT01004804.1_1507_2535	342	419.468	2.11949E-141	gi|77552419|gb|ABA95216.1|retrotransposon protein, putative, Ty3-gypsy subclass [Oryza sativa Japonica Group]	GO:0003676
lcl|ORF1_AYJT01004804.1_1507_2535	342	425.246	1.25677E-139	gi|55168105|gb|AAV43973.1|hypothetical protein [Oryza sativa Japonica Group]	GO:0016020, GO:0016021, GO:0015074, GO:0003676
lcl|ORF1_AYJT01004804.1_1507_2535	342	431.024	6.92876E-139	gi|32487711|emb|CAE05388.1|OSJNBa0022F16.12 [Oryza sativa Japonica Group]	GO:0008270, GO:0046872, GO:0015074, GO:0003676
lcl|ORF1_AYJT01004804.1_1507_2535	342	423.32	7.14425E-138	gi|77554977|gb|ABA97773.1|retrotransposon protein, putative, Ty3-gypsy subclass [Oryza sativa Japonica Group]	GO:0015074, GO:0003676
lcl|ORF1_AYJT01004804.1_1507_2535	342	427.557	1.05371E-137	gi|77553291|gb|ABA96087.1|retrotransposon protein, putative, Ty3-gypsy subclass [Oryza sativa Japonica Group]	GO:0015074, GO:0003676
lcl|ORF1_AYJT01004804.1_1507_2535	342	420.624	1.4669E-137	gi|78707853|gb|ABB46828.1|retrotransposon protein, putative, Ty3-gypsy subclass [Oryza sativa Japonica Group]	GO:0015074, GO:0003676
lcl|ORF1_AYJT01004804.1_1507_2535	342	424.091	3.00676E-137	gi|20177624|gb|AAM14679.1|AC097446_8Putative polyprotein [Oryza sativa Japonica Group]	GO:0015074, GO:0003676
lcl|ORF1_AYJT01004804.1_1507_2535	342	425.631	3.23163E-137	gi|31431236|gb|AAP53044.1|retrotransposon protein, putative, Ty3-gypsy subclass [Oryza sativa Japonica Group]	GO:0008270, GO:0046872, GO:0003676
lcl|ORF1_AYJT01004804.1_1507_2535	342	431.024	5.46975E-137	gi|108864168|gb|ABA92247.2|retrotransposon protein, putative, Ty3-gypsy subclass [Oryza sativa Japonica Group]	GO:0008270, GO:0046872, GO:0003676
lcl|ORF2_AYJT01004804.1_2887_3369	160	251.906	3.95704E-82	gi|508702196|gb|EOX94092.1|Gag protease polyprotein [Theobroma cacao]	GO:0008233, GO:0006508, GO:0015074, GO:0003676
lcl|ORF2_AYJT01004804.1_2887_3369	160	244.973	1.84311E-80	gi|508721961|gb|EOY13858.1|Uncharacterized protein TCM_032543 [Theobroma cacao]	GO:0015074, GO:0003676
lcl|ORF1_AYJT01004818.1_1596_640	318	116.316	3.46016E-25	gi|18767374|gb|AAL79340.1|AC099402_4Putative 22 kDa kafirin cluster; Ty3-Gypsy type [Oryza sativa]	GO:0004190, GO:0003677, GO:0003964, GO:0003723, GO:0008270, GO:0006508, GO:0006278, GO:0015074, GO:0006310, GO:0003676
lcl|ORF1_AYJT01004829.1_4399_4980	193	157.147	5.76294E-41	gi|147804664|emb|CAN66637.1|hypothetical protein VITISV_011340 [Vitis vinifera]	GO:0008270, GO:0046872, GO:0015074, GO:0003676
lcl|ORF2_AYJT01004829.1_5507_6400	297	341.658	9.66909E-105	gi|147804664|emb|CAN66637.1|hypothetical protein VITISV_011340 [Vitis vinifera]	GO:0008270, GO:0046872, GO:0015074, GO:0003676
lcl|ORF2_AYJT01004829.1_5507_6400	297	322.398	1.03052E-100	gi|147819561|emb|CAN76565.1|hypothetical protein VITISV_010942 [Vitis vinifera]	GO:0008270, GO:0015074, GO:0003676
lcl|ORF1_AYJT01004847.1_10_540	176	145.591	5.464E-41	gi|112791581|gb|ABI22054.1|S-adenosyl-L-homocysteine hydrolase, partial [Caragana jubata]	GO:0006730, GO:0004013, GO:0016787
lcl|ORF1_AYJT01004847.1_10_540	176	150.599	2.31163E-40	gi|763770657|gb|KJB37872.1|hypothetical protein B456_006G223900 [Gossypium raimondii]	GO:0006730, GO:0004013
lcl|ORF1_AYJT01004847.1_10_540	176	146.747	3.73229E-40	gi|6601496|gb|AAF19001.1|AF212157_1S-adenosylhomocysteine hydrolase, partial [Allium cepa]	GO:0006730, GO:0004013, GO:0016787
lcl|ORF1_AYJT01004847.1_10_540	176	150.214	6.39133E-40	gi|1029013170|ref|XP_016670455.1|PREDICTED: adenosylhomocysteinase [Gossypium hirsutum]	GO:0006730, GO:0004013, GO:0016787
lcl|ORF1_AYJT01004847.1_10_540	176	148.673	6.56969E-40	gi|734350397|gb|KHN12344.1|Adenosylhomocysteinase [Glycine soja]	GO:0006730, GO:0004013, GO:0016787
lcl|ORF1_AYJT01004847.1_10_540	176	150.214	6.73371E-40	gi|823177917|ref|XP_012486951.1|PREDICTED: adenosylhomocysteinase-like [Gossypium raimondii]	GO:0006730, GO:0004013, GO:0016787
lcl|ORF1_AYJT01004847.1_10_540	176	147.902	1.72086E-39	gi|763805089|gb|KJB72027.1|hypothetical protein B456_011G154000 [Gossypium raimondii]	GO:0006730, GO:0004013, GO:0016787
lcl|ORF1_AYJT01004847.1_10_540	176	147.902	2.75223E-39	gi|763805091|gb|KJB72029.1|hypothetical protein B456_011G154000 [Gossypium raimondii]	GO:0006730, GO:0004013, GO:0016787
lcl|ORF1_AYJT01004847.1_10_540	176	148.288	2.87029E-39	gi|959092226|ref|NP_001304442.1|adenosylhomocysteinase-like [Glycine max]	GO:0006730, GO:0004013, GO:0016787
lcl|ORF1_AYJT01004847.1_10_540	176	148.288	2.90037E-39	gi|356525205|ref|XP_003531217.1|PREDICTED: adenosylhomocysteinase [Glycine max]	GO:0033353, GO:0005829, GO:0006730, GO:0004013, GO:0016787
lcl|ORF2_AYJT01004847.1_533_1324	263	458.759	1.64519E-161	gi|409893158|gb|AFV46215.1|hypothetical protein, partial [Scutellaria baicalensis]	GO:0006730, GO:0004013
lcl|ORF2_AYJT01004847.1_533_1324	263	456.833	1.82377E-161	gi|937939009|dbj|BAT13922.1|Os11g0455500, partial [Oryza sativa Japonica Group]	GO:0006730, GO:0004013
lcl|ORF2_AYJT01004847.1_533_1324	263	461.84	6.37713E-160	gi|661885227|emb|CDP11183.1|unnamed protein product [Coffea canephora]	GO:0006730, GO:0004013, GO:0016787
lcl|ORF2_AYJT01004847.1_533_1324	263	452.981	8.34649E-160	gi|763805087|gb|KJB72025.1|hypothetical protein B456_011G154000 [Gossypium raimondii]	GO:0006730, GO:0004013
lcl|ORF2_AYJT01004847.1_533_1324	263	459.529	5.6078E-159	gi|1029013170|ref|XP_016670455.1|PREDICTED: adenosylhomocysteinase [Gossypium hirsutum]	GO:0006730, GO:0004013, GO:0016787
lcl|ORF3_AYJT01004847.1_988_485	167	71.2478	1.82814E-11	gi|942405403|gb|JAN84631.1|hypothetical protein, partial [Daphnia magna]	GO:0016020, GO:0016021
lcl|ORF1_AYJT01004853.1_4682_4221	153	287.345	2.81754E-89	gi|661881199|emb|CDP15110.1|unnamed protein product [Coffea canephora]	GO:0000166, GO:0016020, GO:0016021, GO:0016310, GO:0004672, GO:0016740, GO:0016301, GO:0004674, GO:0005524, GO:0006468
lcl|ORF2_AYJT01004853.1_5334_4708	208	340.117	1.01033E-114	gi|255559216|ref|XP_002520629.1|PREDICTED: receptor-like kinase TMK4 [Ricinus communis]	GO:0000165, GO:0000186, GO:0004709, GO:0016310, GO:0004672, GO:0016740, GO:0016301, GO:0004674, GO:0005524, GO:0006468, GO:0005622
lcl|ORF2_AYJT01004853.1_5334_4708	208	353.599	2.77089E-113	gi|449445686|ref|XP_004140603.1|PREDICTED: probable receptor protein kinase TMK1 [Cucumis sativus]	GO:0000166, GO:0016020, GO:0016021, GO:0016310, GO:0004672, GO:0016740, GO:0016301, GO:0004674, GO:0005524, GO:0006468
lcl|ORF2_AYJT01004853.1_5334_4708	208	348.591	3.46154E-113	gi|508713220|gb|EOY05117.1|Leucine-rich repeat protein kinase family protein isoform 2 [Theobroma cacao]	GO:0000166, GO:0016020, GO:0016021, GO:0016310, GO:0004672, GO:0016740, GO:0016301, GO:0004674, GO:0005524, GO:0006468
lcl|ORF1_AYJT01004854.1_1314_1	438	582.793	0.0	gi|604320582|gb|EYU31524.1|hypothetical protein MIMGU_mgv1a001083mg [Erythranthe guttata]	GO:0000166, GO:0016020, GO:0016021, GO:0016310, GO:0004672, GO:0016740, GO:0016301, GO:0004674, GO:0005524, GO:0006468
lcl|ORF1_AYJT01004854.1_1314_1	438	536.184	0.0	gi|604322331|gb|EYU32717.1|hypothetical protein MIMGU_mgv1a001138mg [Erythranthe guttata]	GO:0000166, GO:0016020, GO:0016021, GO:0016310, GO:0004672, GO:0016740, GO:0016301, GO:0004674, GO:0005524, GO:0006468
lcl|ORF1_AYJT01004855.1_552_1067	171	219.55	4.85902E-63	gi|218201855|gb|EEC84282.1|hypothetical protein OsI_30754 [Oryza sativa Indica Group]	GO:0008270, GO:0046872, GO:0015074, GO:0003676
lcl|ORF1_AYJT01004855.1_552_1067	171	219.164	5.56452E-63	gi|113622864|dbj|BAF22809.1|Os08g0125300 [Oryza sativa Japonica Group]	GO:0008270, GO:0046872, GO:0015074, GO:0003676
lcl|ORF1_AYJT01004855.1_552_1067	171	213.386	2.08112E-61	gi|38345658|emb|CAE04422.2|OSJNBb0040D15.12 [Oryza sativa Japonica Group]	GO:0008270, GO:0046872, GO:0015074, GO:0003676
lcl|ORF1_AYJT01004855.1_552_1067	171	211.846	2.31315E-60	gi|110289052|gb|ABB47537.2|retrotransposon protein, putative, unclassified [Oryza sativa Japonica Group]	GO:0008270, GO:0046872, GO:0015074, GO:0003676
lcl|ORF1_AYJT01004855.1_552_1067	171	211.46	2.91267E-60	gi|13940610|gb|AAK50412.1|AC021891_13Putative retroelement [Oryza sativa Japonica Group]	GO:0003677, GO:0008270, GO:0046872, GO:0015074, GO:0006310, GO:0003676
lcl|ORF1_AYJT01004855.1_552_1067	171	211.46	3.03725E-60	gi|29150404|gb|AAO72413.1|gag-pol polyprotein [Oryza sativa Japonica Group]	GO:0008270, GO:0046872, GO:0015074, GO:0003676
lcl|ORF1_AYJT01004855.1_552_1067	171	208.764	2.6412E-59	gi|108708653|gb|ABF96448.1|retrotransposon protein, putative, Ty1-copia subclass [Oryza sativa Japonica Group]	GO:0008270, GO:0015074, GO:0003676
lcl|ORF1_AYJT01004855.1_552_1067	171	208.764	2.75723E-59	gi|30017513|gb|AAP12935.1|retrotransposon protein, putative, unclassified [Oryza sativa Japonica Group]	GO:0008270, GO:0015074, GO:0003676
lcl|ORF1_AYJT01004855.1_552_1067	171	164.851	5.51078E-44	gi|255674783|dbj|BAH92311.1|Os03g0680566 [Oryza sativa Japonica Group]	GO:0008270, GO:0015074, GO:0003676
lcl|ORF1_AYJT01004859.1_2594_2106	162	67.3958	4.08753E-10	gi|242071789|ref|XP_002451171.1|hypothetical protein SORBIDRAFT_05g025330 [Sorghum bicolor]	GO:0008270, GO:0046872, GO:0003676
lcl|ORF1_AYJT01004867.1_1460_1005	151	177.178	1.87947E-54	gi|703074464|ref|XP_010089825.1|hypothetical protein L484_022341 [Morus notabilis]	GO:0003676	EXB38441.1, XP_010089825.1
lcl|ORF1_AYJT01004867.1_1460_1005	151	171.4	8.32234E-51	gi|703153191|ref|XP_010110617.1|hypothetical protein L484_000603 [Morus notabilis]	GO:0003676	XP_010110617.1, EXC27156.1
lcl|ORF1_AYJT01004867.1_1460_1005	151	164.851	2.36928E-44	gi|299474487|gb|ADJ18449.1|gag/pol protein, partial [Bryonia dioica]	GO:0008270, GO:0046872, GO:0015074, GO:0003676
lcl|ORF1_AYJT01004867.1_1460_1005	151	160.229	1.00536E-42	gi|147792513|emb|CAN65627.1|hypothetical protein VITISV_032735 [Vitis vinifera]	GO:0008270, GO:0015074, GO:0003676
lcl|ORF1_AYJT01004883.1_2157_2882	241	276.174	8.23975E-88	gi|508774422|gb|EOY21678.1|DNA/RNA polymerases superfamily protein [Theobroma cacao]	GO:0015074, GO:0003676
lcl|ORF1_AYJT01004883.1_2157_2882	241	274.248	2.07158E-87	gi|508708067|gb|EOX99963.1|Uncharacterized protein TCM_009073 [Theobroma cacao]	GO:0015074, GO:0003676
lcl|ORF1_AYJT01004883.1_2157_2882	241	274.248	3.06109E-86	gi|508716770|gb|EOY08667.1|Retrotransposon protein, Ty3-gypsy subclass, putative [Theobroma cacao]	GO:0015074, GO:0003676
lcl|ORF1_AYJT01004883.1_2157_2882	241	270.396	4.35767E-86	gi|508728383|gb|EOY20280.1|Uncharacterized protein TCM_045699 [Theobroma cacao]	GO:0015074, GO:0003676
lcl|ORF1_AYJT01004883.1_2157_2882	241	269.626	6.54743E-86	gi|508727786|gb|EOY19683.1|Uncharacterized protein TCM_044868 [Theobroma cacao]	GO:0015074, GO:0003676
lcl|ORF1_AYJT01004883.1_2157_2882	241	263.848	6.67525E-85	gi|147807800|emb|CAN71056.1|hypothetical protein VITISV_016917 [Vitis vinifera]	GO:0015074, GO:0003676
lcl|ORF1_AYJT01004883.1_2157_2882	241	274.633	9.31494E-85	gi|508779195|gb|EOY26451.1|DNA/RNA polymerases superfamily protein [Theobroma cacao]	GO:0015074, GO:0003676
lcl|ORF1_AYJT01004889.1_1413_352	353	385.571	6.05591E-126	gi|508779195|gb|EOY26451.1|DNA/RNA polymerases superfamily protein [Theobroma cacao]	GO:0015074, GO:0003676
lcl|ORF1_AYJT01004889.1_1413_352	353	391.349	6.49039E-126	gi|508774222|gb|EOY21478.1|DNA/RNA polymerases superfamily protein [Theobroma cacao]	GO:0008270, GO:0046872, GO:0015074, GO:0003676
lcl|ORF1_AYJT01004889.1_1413_352	353	384.03	2.10574E-125	gi|508716781|gb|EOY08678.1|DNA/RNA polymerases superfamily protein [Theobroma cacao]	GO:0015074, GO:0003676
lcl|ORF1_AYJT01004889.1_1413_352	353	394.045	2.6065E-125	gi|284434610|gb|ADB85337.1|putative retrotransposon protein [Phyllostachys edulis]	GO:0015074, GO:0003676
lcl|ORF1_AYJT01004889.1_1413_352	353	387.497	3.15935E-125	gi|508722241|gb|EOY14138.1|Uncharacterized protein TCM_033423 [Theobroma cacao]	GO:0008270, GO:0046872, GO:0015074, GO:0003676
lcl|ORF1_AYJT01004889.1_1413_352	353	380.948	4.9734E-125	gi|596039569|ref|XP_007219896.1|hypothetical protein PRUPE_ppb014768mg [Prunus persica]	GO:0015074, GO:0003676
lcl|ORF1_AYJT01004889.1_1413_352	353	373.244	7.87547E-125	gi|38346258|emb|CAE02080.2|OSJNBa0074B10.8 [Oryza sativa Japonica Group]	GO:0015074, GO:0003676
lcl|ORF1_AYJT01004889.1_1413_352	353	387.882	1.36023E-124	gi|2995405|emb|CAA73042.1|polyprotein, partial [Ananas comosus]	GO:0003964, GO:0006278, GO:0015074, GO:0003676
lcl|ORF1_AYJT01004897.1_564_1100	178	220.705	1.44191E-63	gi|604336466|gb|EYU40228.1|hypothetical protein MIMGU_mgv1a026550mg, partial [Erythranthe guttata]	GO:0003677
lcl|ORF1_AYJT01004912.1_1137_586	183	85.8853	2.48624E-16	gi|703069382|ref|XP_010088488.1|hypothetical protein L484_013693 [Morus notabilis]	GO:0008270, GO:0003676	XP_010088488.1, EXB36258.1
lcl|ORF1_AYJT01004915.1_11104_10559	181	135.576	2.68269E-34	gi|848889825|ref|XP_012845066.1|PREDICTED: uncharacterized protein LOC105965096 [Erythranthe guttata]	GO:0046872
lcl|ORF1_AYJT01004915.1_11104_10559	181	112.079	1.00087E-25	gi|661894864|emb|CDP01863.1|unnamed protein product [Coffea canephora]	GO:0046872
lcl|ORF1_AYJT01004915.1_11104_10559	181	111.309	2.13116E-25	gi|565347509|ref|XP_006340768.1|PREDICTED: protein FREE1-like [Solanum tuberosum]	GO:0046872
lcl|ORF1_AYJT01004921.1_12823_12200	207	342.043	1.73473E-109	gi|848889806|ref|XP_012845058.1|PREDICTED: phospholipase D delta-like [Erythranthe guttata]	GO:0046470, GO:0003824, GO:0016020, GO:0016042, GO:0005509, GO:0004630, GO:0016787, GO:0070290
lcl|ORF1_AYJT01004921.1_12823_12200	207	332.798	6.20356E-106	gi|460373442|ref|XP_004232528.1|PREDICTED: phospholipase D delta [Solanum lycopersicum]	GO:0046470, GO:0003824, GO:0016020, GO:0016042, GO:0005509, GO:0004630, GO:0016787, GO:0070290
lcl|ORF2_AYJT01004921.1_2709_2206	167	63.5438	2.51895E-9	gi|350538485|ref|NP_001234345.1|self-pruning G-box protein [Solanum lycopersicum]	GO:0003700, GO:0006355, GO:0043565	ABL84199.1, NP_001234345.1
lcl|ORF1_AYJT01004922.1_1231_656	191	226.868	6.48534E-70	gi|604334107|gb|EYU38296.1|hypothetical protein MIMGU_mgv1a0026491mg, partial [Erythranthe guttata]	GO:0006508, GO:0004252
lcl|ORF1_AYJT01004922.1_1231_656	191	227.254	3.54495E-67	gi|527203334|gb|EPS69827.1|hypothetical protein M569_04935, partial [Genlisea aurea]	GO:0006508, GO:0004252, GO:0016787
lcl|ORF1_AYJT01004922.1_1231_656	191	215.698	2.83782E-66	gi|641829545|gb|KDO48662.1|hypothetical protein CISIN_1g0368301mg, partial [Citrus sinensis]	GO:0006508, GO:0004252
lcl|ORF1_AYJT01004922.1_1231_656	191	223.016	2.83629E-65	gi|223535159|gb|EEF36839.1|Xylem serine proteinase 1 precursor, putative [Ricinus communis]	GO:0008233, GO:0016491, GO:0032440, GO:0006508, GO:0055114, GO:0004252, GO:0008236, GO:0016787
lcl|ORF1_AYJT01004922.1_1231_656	191	219.55	6.49717E-64	gi|661877333|emb|CDP18817.1|unnamed protein product [Coffea canephora]	GO:0008233, GO:0006508, GO:0004252, GO:0008236, GO:0016787
lcl|ORF1_AYJT01004924.1_1608_1087	173	243.047	8.42201E-79	gi|604334106|gb|EYU38295.1|hypothetical protein MIMGU_mgv1a0026492mg, partial [Erythranthe guttata]	GO:0006508, GO:0004252
lcl|ORF1_AYJT01004924.1_1608_1087	173	226.868	5.0492E-68	gi|920707852|gb|KOM49849.1|hypothetical protein LR48_Vigan08g067600 [Vigna angularis]	GO:0006508, GO:0004252
lcl|ORF1_AYJT01004924.1_1608_1087	173	214.542	1.01284E-67	gi|641811731|gb|KDO37215.1|hypothetical protein CISIN_1g038289mg, partial [Citrus sinensis]	GO:0006508, GO:0004252
lcl|ORF1_AYJT01004924.1_1608_1087	173	230.72	1.17315E-67	gi|703080065|ref|XP_010091321.1|Subtilisin-like protease [Morus notabilis]	GO:0008233, GO:0006508, GO:0008236, GO:0004252, GO:0016787	EXB44295.1, XP_010091321.1
lcl|ORF1_AYJT01004924.1_1608_1087	173	219.55	2.0895E-67	gi|641829544|gb|KDO48661.1|hypothetical protein CISIN_1g0368302mg, partial [Citrus sinensis]	GO:0006508, GO:0004252, GO:0016787
lcl|ORF1_AYJT01004924.1_1608_1087	173	227.254	4.0487E-67	gi|1044589720|ref|XP_017432162.1|PREDICTED: CO(2)-response secreted protease-like [Vigna angularis]	GO:0008233, GO:0006508, GO:0008236, GO:0004252, GO:0016787
lcl|ORF2_AYJT01004932.1_4925_5488	187	221.861	4.1974E-68	gi|2522228|dbj|BAA22787.1|reverse transcriptase-like protein, partial [Vicia faba]	GO:0003964, GO:0006278
lcl|ORF1_AYJT01004938.1_489_19	156	209.92	3.89943E-63	gi|77555577|gb|ABA98373.1|retrotransposon protein, putative, Ty3-gypsy subclass [Oryza sativa Japonica Group]	GO:0003676
lcl|ORF1_AYJT01004938.1_489_19	156	213.772	1.94033E-61	gi|32487711|emb|CAE05388.1|OSJNBa0022F16.12 [Oryza sativa Japonica Group]	GO:0008270, GO:0046872, GO:0015074, GO:0003676
lcl|ORF1_AYJT01004938.1_489_19	156	214.157	2.08163E-61	gi|32487330|emb|CAE05905.1|OSJNBa0061C08.12 [Oryza sativa Japonica Group]	GO:0008270, GO:0003676
lcl|ORF1_AYJT01004938.1_489_19	156	214.157	2.18625E-61	gi|57834100|emb|CAE04765.3|OSJNBa0079C19.6 [Oryza sativa Japonica Group]	GO:0008270, GO:0003676
lcl|ORF1_AYJT01004938.1_489_19	156	213.772	2.84745E-61	gi|90265167|emb|CAH67735.1|H0522A01.6 [Oryza sativa Indica Group]	GO:0008270, GO:0046872, GO:0015074, GO:0003676
lcl|ORF1_AYJT01004938.1_489_19	156	213.772	3.10213E-61	gi|116308831|emb|CAH65969.1|H0820C10.2 [Oryza sativa Indica Group]	GO:0015074, GO:0003676
lcl|ORF1_AYJT01004945.1_6569_5898	223	149.058	8.18441E-38	gi|147846680|emb|CAN78509.1|hypothetical protein VITISV_031642 [Vitis vinifera]	GO:0003676
lcl|ORF3_AYJT01004945.1_5364_4765	199	88.9669	3.80273E-17	gi|147784422|emb|CAN74951.1|hypothetical protein VITISV_030567, partial [Vitis vinifera]	GO:0008270, GO:0046872, GO:0015074, GO:0003676
lcl|ORF3_AYJT01004945.1_5364_4765	199	79.7221	6.63909E-14	gi|147862911|emb|CAN81099.1|hypothetical protein VITISV_017741 [Vitis vinifera]	GO:0015074, GO:0003676
lcl|ORF3_AYJT01004945.1_5364_4765	199	67.781	7.01914E-10	gi|147777915|emb|CAN75728.1|hypothetical protein VITISV_031408 [Vitis vinifera]	GO:0016020, GO:0016021, GO:0003676
lcl|ORF1_AYJT01004968.1_1616_1164	150	167.548	2.89986E-45	gi|920708011|gb|KOM50008.1|hypothetical protein LR48_Vigan08g083500 [Vigna angularis]	GO:0003676
lcl|ORF1_AYJT01004968.1_1616_1164	150	165.622	1.51809E-44	gi|124359710|gb|ABN06064.1|RNA-directed DNA polymerase (Reverse transcriptase); Chromo; Zinc finger, CCHC-type; Peptidase aspartic, active site; Polynucleotidyl transferase, Ribonuclease H fold [Medicago truncatula]	GO:0004190, GO:0003964, GO:0006508, GO:0006278, GO:0015074, GO:0016740, GO:0003676
lcl|ORF1_AYJT01004968.1_1616_1164	150	161.384	4.93488E-44	gi|920710336|gb|KOM51585.1|hypothetical protein LR48_Vigan09g024400 [Vigna angularis]	GO:0015074, GO:0003676
lcl|ORF1_AYJT01004968.1_1616_1164	150	163.696	6.04245E-44	gi|920718494|gb|KOM57691.1|hypothetical protein LR48_Vigan11g072400 [Vigna angularis]	GO:0015074, GO:0003676
lcl|ORF2_AYJT01004968.1_872_297	191	234.187	2.93995E-75	gi|920714414|gb|KOM54502.1|hypothetical protein LR48_Vigan10g039400 [Vigna angularis]	GO:0015074, GO:0003676
lcl|ORF1_AYJT01004970.1_1117_3801	894	1045.8	0.0	gi|297740028|emb|CBI30210.3|unnamed protein product, partial [Vitis vinifera]	GO:0008270, GO:0009793
lcl|ORF1_AYJT01004971.1_6387_7007	206	377.867	4.25248E-127	gi|604342537|gb|EYU41561.1|hypothetical protein MIMGU_mgv1a004154mg [Erythranthe guttata]	GO:0016020, GO:0016021
lcl|ORF1_AYJT01004974.1_999_415	194	74.7146	2.6842E-12	gi|848861998|ref|XP_012831798.1|PREDICTED: probable glycosyltransferase At5g03795 [Erythranthe guttata]	GO:0016020, GO:0016021
lcl|ORF1_AYJT01004974.1_999_415	194	63.929	1.05993E-8	gi|460396646|ref|XP_004243882.1|PREDICTED: probable glycosyltransferase At5g03795 [Solanum lycopersicum]	GO:0016020, GO:0016021
lcl|ORF1_AYJT01004974.1_999_415	194	63.5438	1.80392E-8	gi|255567220|ref|XP_002524591.1|PREDICTED: probable glycosyltransferase At5g03795 [Ricinus communis]	GO:0016757, GO:0016020, GO:0016021, GO:0050508, GO:0016740
lcl|ORF1_AYJT01004974.1_999_415	194	63.1586	2.54298E-8	gi|971568917|ref|XP_015168997.1|PREDICTED: probable glycosyltransferase At5g03795 [Solanum tuberosum]	GO:0016020, GO:0016021
lcl|ORF1_AYJT01004982.1_643_152	163	128.642	1.89166E-31	gi|77555016|gb|ABA97812.1|retrotransposon protein, putative, Ty3-gypsy subclass [Oryza sativa Japonica Group]	GO:0004190, GO:0008270, GO:0046872, GO:0006508, GO:0015074, GO:0003676
lcl|ORF1_AYJT01004982.1_643_152	163	128.257	2.61852E-31	gi|338808432|gb|AEJ07934.1|Xilon1 gag-pol polyprotein [Zea mays subsp. mexicana]	GO:0004190, GO:0008270, GO:0006508, GO:0015074, GO:0003676
lcl|ORF1_AYJT01004982.1_643_152	163	128.257	2.73313E-31	gi|116309001|emb|CAH66120.1|OSIGBa0146N20.5 [Oryza sativa Indica Group]	GO:0004190, GO:0008270, GO:0046872, GO:0006508, GO:0015074, GO:0003676
lcl|ORF1_AYJT01004982.1_643_152	163	128.257	2.75571E-31	gi|38347273|emb|CAE05320.2|OSJNBa0056L23.18 [Oryza sativa Japonica Group]	GO:0015074, GO:0003676
lcl|ORF1_AYJT01004982.1_643_152	163	127.872	3.12364E-31	gi|116309157|emb|CAH66257.1|OSIGBa0139I12.6 [Oryza sativa Indica Group]	GO:0004190, GO:0008270, GO:0046872, GO:0006508, GO:0015074, GO:0003676
lcl|ORF1_AYJT01004982.1_643_152	163	127.872	3.58394E-31	gi|77549436|gb|ABA92233.1|retrotransposon protein, putative, Ty3-gypsy subclass [Oryza sativa Japonica Group]	GO:0004190, GO:0008270, GO:0046872, GO:0006508, GO:0015074, GO:0003676
lcl|ORF1_AYJT01004982.1_643_152	163	127.872	4.05322E-31	gi|116309702|emb|CAH66749.1|H0409D10.7 [Oryza sativa Indica Group]	GO:0008270, GO:0046872, GO:0015074, GO:0003676
lcl|ORF1_AYJT01004982.1_643_152	163	127.487	4.46533E-31	gi|21671891|gb|AAM74253.1|AC074355_15Putative retroelement [Oryza sativa Japonica Group]	GO:0004190, GO:0008270, GO:0046872, GO:0006508, GO:0015074, GO:0003676
lcl|ORF1_AYJT01004982.1_643_152	163	127.487	5.53042E-31	gi|116309024|emb|CAH66139.1|H0616A11.3 [Oryza sativa Indica Group]	GO:0004190, GO:0008270, GO:0046872, GO:0006508, GO:0015074, GO:0003676
lcl|ORF1_AYJT01004982.1_643_152	163	127.102	5.7475E-31	gi|116309189|emb|CAH66284.1|OSIGBa0161P06.1 [Oryza sativa Indica Group]	GO:0004190, GO:0008270, GO:0046872, GO:0006508, GO:0015074, GO:0003676
lcl|ORF1_AYJT01004985.1_1212_2435	407	626.32	0.0	gi|848877836|ref|XP_012839350.1|PREDICTED: galactoside 2-alpha-L-fucosyltransferase-like [Erythranthe guttata]	GO:0036065, GO:0016020, GO:0016021, GO:0008107, GO:0042546
lcl|ORF1_AYJT01004985.1_1212_2435	407	587.8	0.0	gi|593329479|ref|XP_007138166.1|hypothetical protein PHAVU_009G1857000g, partial [Phaseolus vulgaris]	GO:0036065, GO:0016020, GO:0042546, GO:0008107
lcl|ORF1_AYJT01004986.1_7116_7592	158	50.0618	7.52661E-5	gi|604318168|gb|EYU29806.1|hypothetical protein MIMGU_mgv1a015543mg [Erythranthe guttata]	GO:0006355
lcl|ORF1_AYJT01004986.1_7116_7592	158	48.9062	7.22335E-4	gi|218190949|gb|EEC73376.1|hypothetical protein OsI_07614 [Oryza sativa Indica Group]	GO:0008270, GO:0006355
lcl|ORF3_AYJT01004986.1_3623_3045	192	117.857	2.72096E-27	gi|527189995|gb|EPS61425.1|hypothetical protein M569_13371 [Genlisea aurea]	GO:0003676
lcl|ORF3_AYJT01004986.1_3623_3045	192	112.079	3.17868E-25	gi|527209040|gb|EPS73861.1|hypothetical protein M569_00896, partial [Genlisea aurea]	GO:0008270, GO:0003676
lcl|ORF3_AYJT01004986.1_3623_3045	192	109.768	1.67113E-24	gi|332322128|emb|CCA66036.1|hypothetical protein [Beta vulgaris subsp. vulgaris]	GO:0003676
lcl|ORF1_AYJT01005009.1_1121_624	165	275.789	9.54782E-93	gi|570699920|ref|YP_008992317.1|hypothetical protein Salmi_Mp053 (mitochondrion) [Salvia miltiorrhiza]	GO:0005739	YP_008992317.1, AGU16582.1
lcl|ORF1_AYJT01005009.1_1121_624	165	247.284	1.18635E-81	gi|57013963|ref|YP_173435.1|hypothetical protein NitaMp096 [Nicotiana tabacum]	GO:0005739	YP_173435.1, BAD83500.1
lcl|ORF1_AYJT01005009.1_1121_624	165	244.202	3.51459E-80	gi|675895172|ref|YP_009049645.1|hypothetical protein (mitochondrion) [Capsicum annuum]	GO:0005739	AIG90004.1, AIG89864.1, YP_009049645.1
lcl|ORF1_AYJT01005009.1_1121_624	165	222.631	8.31742E-72	gi|323435050|ref|YP_004222268.1|hypothetical protein BevumaM_p029 (mitochondrion) [Beta vulgaris subsp. maritima]	GO:0005739	YP_004222268.1, CBJ20755.1, CBL52052.1, CBX24877.1, CBJ17501.1, YP_004842075.1, CBJ14092.1
lcl|ORF1_AYJT01005009.1_1121_624	165	184.882	4.68166E-56	gi|703097718|ref|XP_010096190.1|putative mitochondrial protein [Morus notabilis]	GO:0003723, GO:0003735, GO:0016740, GO:0015934, GO:0005840, GO:0006412, GO:0005622	EXB63585.1, XP_010096190.1
lcl|ORF1_AYJT01005009.1_1121_624	165	189.119	3.9778E-54	gi|703148501|ref|XP_010109361.1|Alpha-1,4 glucan phosphorylase L-2 isozyme [Morus notabilis]	GO:0008184, GO:0003735, GO:0005840, GO:0006412, GO:0005975	EXC22066.1, XP_010109361.1
lcl|ORF1_AYJT01005014.1_956_312	214	191.43	1.45653E-52	gi|147815925|emb|CAN77149.1|hypothetical protein VITISV_019364 [Vitis vinifera]	GO:0008270, GO:0015074, GO:0003676
lcl|ORF1_AYJT01005014.1_956_312	214	190.274	4.12583E-52	gi|299474487|gb|ADJ18449.1|gag/pol protein, partial [Bryonia dioica]	GO:0008270, GO:0046872, GO:0015074, GO:0003676
lcl|ORF1_AYJT01005014.1_956_312	214	169.859	4.7907E-45	gi|284434732|gb|ADB85429.1|putative retrotransposon protein [Phyllostachys edulis]	GO:0008270, GO:0046872, GO:0015074, GO:0003676
lcl|ORF1_AYJT01005014.1_956_312	214	169.859	5.17738E-45	gi|2443320|dbj|BAA22288.1|polyprotein [Oryza australiensis]	GO:0003677, GO:0008270, GO:0046872, GO:0015074, GO:0006310, GO:0003676
lcl|ORF1_AYJT01005014.1_956_312	214	169.474	6.89516E-45	gi|147792513|emb|CAN65627.1|hypothetical protein VITISV_032735 [Vitis vinifera]	GO:0008270, GO:0015074, GO:0003676
lcl|ORF2_AYJT01005017.1_1619_1164	151	142.124	2.41401E-36	gi|147768682|emb|CAN76063.1|hypothetical protein VITISV_040632 [Vitis vinifera]	GO:0015074, GO:0003676
lcl|ORF2_AYJT01005017.1_1619_1164	151	138.272	5.04487E-35	gi|147810925|emb|CAN71787.1|hypothetical protein VITISV_031913 [Vitis vinifera]	GO:0004190, GO:0006508, GO:0015074, GO:0005634, GO:0003676
lcl|ORF2_AYJT01005017.1_1619_1164	151	135.191	6.0835E-34	gi|147864892|emb|CAN79373.1|hypothetical protein VITISV_028502 [Vitis vinifera]	GO:0004190, GO:0006508, GO:0015074, GO:0005634, GO:0003676
lcl|ORF2_AYJT01005017.1_1619_1164	151	135.191	6.6814E-34	gi|147771912|emb|CAN66767.1|hypothetical protein VITISV_026741 [Vitis vinifera]	GO:0004190, GO:0006508, GO:0015074, GO:0003676
lcl|ORF3_AYJT01005017.1_1148_639	169	142.51	4.0026E-36	gi|147810925|emb|CAN71787.1|hypothetical protein VITISV_031913 [Vitis vinifera]	GO:0004190, GO:0006508, GO:0015074, GO:0005634, GO:0003676
lcl|ORF3_AYJT01005017.1_1148_639	169	139.813	2.97123E-35	gi|147775256|emb|CAN65836.1|hypothetical protein VITISV_025816 [Vitis vinifera]	GO:0015074, GO:0003676
lcl|ORF3_AYJT01005017.1_1148_639	169	138.272	1.19389E-34	gi|147768682|emb|CAN76063.1|hypothetical protein VITISV_040632 [Vitis vinifera]	GO:0015074, GO:0003676
lcl|ORF3_AYJT01005017.1_1148_639	169	132.88	7.48608E-33	gi|147858167|emb|CAN83929.1|hypothetical protein VITISV_025158 [Vitis vinifera]	GO:0015074, GO:0005634, GO:0003676
lcl|ORF1_AYJT01005022.1_2749_3252	167	122.865	2.15224E-30	gi|661888253|emb|CDP08370.1|unnamed protein product [Coffea canephora]	GO:0008270, GO:0046872
lcl|ORF1_AYJT01005022.1_2749_3252	167	120.939	8.16122E-30	gi|460371980|ref|XP_004231812.1|PREDICTED: putative E3 ubiquitin-protein ligase RING1a [Solanum lycopersicum]	GO:0008270, GO:0046872
lcl|ORF1_AYJT01005022.1_2749_3252	167	124.02	8.92402E-30	gi|604346355|gb|EYU44818.1|hypothetical protein MIMGU_mgv1a001120mg [Erythranthe guttata]	GO:0008270, GO:0046872
lcl|ORF1_AYJT01005038.1_998_459	179	194.897	2.34818E-54	gi|299474487|gb|ADJ18449.1|gag/pol protein, partial [Bryonia dioica]	GO:0008270, GO:0046872, GO:0015074, GO:0003676
lcl|ORF1_AYJT01005038.1_998_459	179	190.274	1.04278E-52	gi|147792513|emb|CAN65627.1|hypothetical protein VITISV_032735 [Vitis vinifera]	GO:0008270, GO:0015074, GO:0003676
lcl|ORF1_AYJT01005038.1_998_459	179	168.318	4.50751E-45	gi|595434714|gb|EXX50149.1|gag-pol fusion protein [Rhizophagus irregularis DAOM 197198w]	GO:0008270, GO:0015074, GO:0003676
lcl|ORF1_AYJT01005038.1_998_459	179	167.548	7.2978E-45	gi|38346606|emb|CAD39797.2|OSJNBa0071G03.10 [Oryza sativa Japonica Group]	GO:0008270, GO:0046872, GO:0015074, GO:0003676
lcl|ORF1_AYJT01005063.1_4461_2974	495	682.559	0.0	gi|604327502|gb|EYU33298.1|hypothetical protein MIMGU_mgv1a001051mg [Erythranthe guttata]	GO:0035235, GO:0016020, GO:0016021, GO:0004970, GO:0006810, GO:0006811
lcl|ORF1_AYJT01005063.1_4461_2974	495	664.07	0.0	gi|604329869|gb|EYU35042.1|hypothetical protein MIMGU_mgv1a001148mg [Erythranthe guttata]	GO:0035235, GO:0016020, GO:0016021, GO:0004970, GO:0006810, GO:0006811
lcl|ORF2_AYJT01005063.1_1514_1059	151	197.208	6.36823E-56	gi|604327502|gb|EYU33298.1|hypothetical protein MIMGU_mgv1a001051mg [Erythranthe guttata]	GO:0035235, GO:0016020, GO:0016021, GO:0004970, GO:0006810, GO:0006811
lcl|ORF1_AYJT01005090.1_5534_6139	201	90.8929	8.84865E-18	gi|508710967|gb|EOY02864.1|Ribonuclease H protein [Theobroma cacao]	GO:0090502, GO:0004523, GO:0003676
lcl|ORF1_AYJT01005090.1_5534_6139	201	88.5817	4.41672E-17	gi|508706118|gb|EOX98014.1|Ribonuclease H protein [Theobroma cacao]	GO:0090502, GO:0004523, GO:0003676
lcl|ORF1_AYJT01005105.1_494_994	166	81.2629	6.54272E-15	gi|473961364|gb|EMS51120.1|CBL-interacting protein kinase 31 [Triticum urartu]	GO:0000166, GO:0007165, GO:0016310, GO:0004672, GO:0016740, GO:0016301, GO:0004674, GO:0005524, GO:0006468
lcl|ORF1_AYJT01005105.1_494_994	166	79.7221	2.46449E-14	gi|29423273|gb|AAO73523.1|gag-pol polyprotein [Glycine max]	GO:0008270, GO:0015074, GO:0003676
lcl|ORF1_AYJT01005105.1_494_994	166	79.7221	2.48835E-14	gi|29423279|gb|AAO73527.1|gag-pol polyprotein [Glycine max]	GO:0008270, GO:0015074, GO:0003676
lcl|ORF1_AYJT01005109.1_5577_6113	178	152.91	5.51356E-42	gi|147845399|emb|CAN83358.1|hypothetical protein VITISV_026101 [Vitis vinifera]	GO:0015074, GO:0003676
lcl|ORF1_AYJT01005109.1_5577_6113	178	155.221	5.92975E-42	gi|147817214|emb|CAN62159.1|hypothetical protein VITISV_041771 [Vitis vinifera]	GO:0015074, GO:0003676
lcl|ORF1_AYJT01005109.1_5577_6113	178	154.066	2.58552E-41	gi|147773275|emb|CAN62702.1|hypothetical protein VITISV_005097 [Vitis vinifera]	GO:0008270, GO:0046872, GO:0015074, GO:0003676
lcl|ORF1_AYJT01005109.1_5577_6113	178	155.992	8.8974E-41	gi|147818040|emb|CAN62791.1|hypothetical protein VITISV_024905 [Vitis vinifera]	GO:0015074, GO:0003676
lcl|ORF1_AYJT01005109.1_5577_6113	178	154.836	2.70709E-40	gi|33113970|gb|AAP94592.1|retrotransposon Opie-2 [Zea mays]	GO:0008270, GO:0046872, GO:0015074, GO:0003676
lcl|ORF1_AYJT01005109.1_5577_6113	178	154.451	3.25411E-40	gi|338808394|gb|AEJ07899.1|Opie3 putative pol protein [Zea mays subsp. mexicana]	GO:0015074, GO:0003676
lcl|ORF1_AYJT01005109.1_5577_6113	178	154.451	3.34995E-40	gi|338808429|gb|AEJ07931.1|Opie3 pol protein [Zea mays subsp. mexicana]	GO:0015074, GO:0003676
lcl|ORF1_AYJT01005112.1_7658_7104	184	123.25	3.23355E-29	gi|147810925|emb|CAN71787.1|hypothetical protein VITISV_031913 [Vitis vinifera]	GO:0004190, GO:0006508, GO:0015074, GO:0005634, GO:0003676
lcl|ORF1_AYJT01005112.1_7658_7104	184	122.094	8.07743E-29	gi|147768682|emb|CAN76063.1|hypothetical protein VITISV_040632 [Vitis vinifera]	GO:0015074, GO:0003676
lcl|ORF1_AYJT01005112.1_7658_7104	184	120.553	2.37968E-28	gi|147864892|emb|CAN79373.1|hypothetical protein VITISV_028502 [Vitis vinifera]	GO:0004190, GO:0006508, GO:0015074, GO:0005634, GO:0003676
lcl|ORF1_AYJT01005112.1_7658_7104	184	120.553	2.80842E-28	gi|147771912|emb|CAN66767.1|hypothetical protein VITISV_026741 [Vitis vinifera]	GO:0004190, GO:0006508, GO:0015074, GO:0003676
lcl|ORF1_AYJT01005138.1_10_591	193	219.935	2.76028E-69	gi|508774101|gb|EOY21357.1|RNA-directed DNA polymerase (Reverse transcriptase) [Theobroma cacao]	GO:0003964, GO:0006278
lcl|ORF1_AYJT01005138.1_10_591	193	225.713	3.43749E-68	gi|77552419|gb|ABA95216.1|retrotransposon protein, putative, Ty3-gypsy subclass [Oryza sativa Japonica Group]	GO:0003676
lcl|ORF1_AYJT01005153.1_473_925	150	93.5893	1.45973E-21	gi|703074464|ref|XP_010089825.1|hypothetical protein L484_022341 [Morus notabilis]	GO:0003676	EXB38441.1, XP_010089825.1
lcl|ORF1_AYJT01005156.1_3090_2542	182	127.102	1.33806E-30	gi|387965705|gb|AFK13834.1|putative PIF1 DNA helicase/replication protein A1-like protein [Beta vulgaris subsp. vulgaris]	GO:0006281, GO:0003678, GO:0032508, GO:0000723, GO:0004386
lcl|ORF1_AYJT01005157.1_9832_8993	279	302.753	7.67036E-97	gi|848925145|ref|XP_012858574.1|PREDICTED: RNA polymerase sigma factor sigE, chloroplastic/mitochondrial-like [Erythranthe guttata]	GO:0003677, GO:0016987, GO:0003700, GO:0006352, GO:0006355
lcl|ORF1_AYJT01005157.1_9832_8993	279	257.299	3.41881E-79	gi|565367879|ref|XP_006350582.1|PREDICTED: RNA polymerase sigma factor sigE, chloroplastic/mitochondrial [Solanum tuberosum]	GO:0003677, GO:2001141, GO:0016987, GO:0003700, GO:0009507, GO:0005739, GO:0045893, GO:0001053, GO:0006352, GO:0006355, GO:0010207, GO:0009658
lcl|ORF1_AYJT01005157.1_9832_8993	279	249.98	4.18008E-76	gi|661891209|emb|CDP05091.1|unnamed protein product [Coffea canephora]	GO:0003677, GO:0016987, GO:0003700, GO:0006352, GO:0006355
lcl|ORF1_AYJT01005189.1_9153_8632	173	102.449	2.3482E-23	gi|848887406|ref|XP_012843938.1|PREDICTED: serine/threonine-protein kinase BLUS1-like [Erythranthe guttata]	GO:0004672, GO:0005524, GO:0006468
lcl|ORF1_AYJT01005189.1_9153_8632	173	88.5817	4.88819E-18	gi|604300847|gb|EYU20597.1|hypothetical protein MIMGU_mgv1a019335mg [Erythranthe guttata]	GO:0004672, GO:0005524, GO:0006468
lcl|ORF1_AYJT01005189.1_9153_8632	173	65.0846	2.61597E-9	gi|902217660|gb|KNA17846.1|hypothetical protein SOVF_076650 [Spinacia oleracea]	GO:0000166, GO:0004672, GO:0005524, GO:0006468
lcl|ORF1_AYJT01005192.1_646_2	215	157.918	1.74505E-42	gi|604315462|gb|EYU28168.1|hypothetical protein MIMGU_mgv1a006080mg [Erythranthe guttata]	GO:0016791, GO:0016311
lcl|ORF1_AYJT01005192.1_646_2	215	149.443	4.35309E-39	gi|661878302|emb|CDP17944.1|unnamed protein product [Coffea canephora]	GO:0016791, GO:0016311
lcl|ORF1_AYJT01005198.1_4733_5308	191	107.842	2.21795E-24	gi|604298670|gb|EYU18672.1|hypothetical protein MIMGU_mgv1a0038301mg, partial [Erythranthe guttata]	GO:0004326, GO:0009058, GO:0009396, GO:0016874, GO:0005524, GO:0046901
lcl|ORF1_AYJT01005198.1_4733_5308	191	101.293	1.20411E-21	gi|643713336|gb|KDP26204.1|hypothetical protein JCGZ_22450 [Jatropha curcas]	GO:0004326, GO:0009058, GO:0009396, GO:0006730, GO:0016874, GO:0005524, GO:0046901
lcl|ORF1_AYJT01005200.1_651_73	192	164.081	1.42E-45	gi|604304487|gb|EYU23774.1|hypothetical protein MIMGU_mgv1a007138mg [Erythranthe guttata]	GO:0003677, GO:0006351, GO:0006355, GO:0005634
lcl|ORF1_AYJT01005200.1_651_73	192	164.081	1.44587E-45	gi|604304486|gb|EYU23773.1|hypothetical protein MIMGU_mgv1a007138mg [Erythranthe guttata]	GO:0003677, GO:0006351, GO:0006355, GO:0005634
lcl|ORF1_AYJT01005200.1_651_73	192	155.221	1.03814E-42	gi|527207080|gb|EPS72463.1|nam-like protein 2 [Genlisea aurea]	GO:0003677, GO:0006351, GO:0006355, GO:0005634
lcl|ORF1_AYJT01005202.1_11120_9531	529	504.212	1.0796E-163	gi|848931710|ref|XP_012828855.1|PREDICTED: phosphatidylinositol 4-kinase beta 1-like [Erythranthe guttata]	GO:0048015, GO:0046854, GO:0016310, GO:0016740, GO:0016301, GO:0005622
lcl|ORF1_AYJT01005202.1_11120_9531	529	415.616	5.2631E-129	gi|661891782|emb|CDP04707.1|unnamed protein product [Coffea canephora]	GO:0048015, GO:0046854, GO:0016310, GO:0016740, GO:0016301, GO:0005622
lcl|ORF2_AYJT01005202.1_6890_6363	175	233.802	3.60316E-68	gi|848931710|ref|XP_012828855.1|PREDICTED: phosphatidylinositol 4-kinase beta 1-like [Erythranthe guttata]	GO:0048015, GO:0046854, GO:0016310, GO:0016740, GO:0016301, GO:0005622
lcl|ORF1_AYJT01005213.1_1584_2084	167	138.272	8.19552E-35	gi|478756001|ref|YP_007761644.1|reverse transcriptase [Rose yellow vein virus]	GO:0004190, GO:0003964, GO:0006508, GO:0006278, GO:0003676
lcl|ORF1_AYJT01005213.1_1584_2084	167	131.724	1.34041E-32	gi|937424913|ref|YP_009165750.1|ORF5 [Atractylodes mild mottle virus]	GO:0004190, GO:0006508
lcl|ORF1_AYJT01005213.1_1584_2084	167	129.413	9.92486E-32	gi|221048148|ref|YP_002519387.1|putative enzymatic polyprotein [Rudbeckia flower distortion virus]	GO:0004190, GO:0006508
lcl|ORF1_AYJT01005213.1_1584_2084	167	127.102	5.48486E-31	gi|402502235|ref|YP_006607892.1|reverse transcriptase [Soybean Putnam virus]	GO:0004190, GO:0003964, GO:0006508, GO:0006278
lcl|ORF1_AYJT01005213.1_1584_2084	167	118.242	1.11112E-30	gi|164664336|emb|CAJ24754.1|polyprotein, partial [Dioscorea bacilliform virus]	GO:0003964, GO:0006278
lcl|ORF1_AYJT01005213.1_1584_2084	167	117.087	1.80486E-27	gi|591288730|dbj|BAO53526.1|reverse transcriptase [Cauliflower mosaic virus]	GO:0004190, GO:0003964, GO:0006508, GO:0006278
lcl|ORF1_AYJT01005213.1_1584_2084	167	117.087	1.84826E-27	gi|591288618|dbj|BAO53428.1|reverse transcriptase [Cauliflower mosaic virus]	GO:0004190, GO:0003964, GO:0006508, GO:0006278
lcl|ORF1_AYJT01005213.1_1584_2084	167	116.701	2.57428E-27	gi|164685125|gb|ABY66595.1|reverse transcriptase [Cauliflower mosaic virus]	GO:0004190, GO:0003964, GO:0006508, GO:0006278
lcl|ORF1_AYJT01005213.1_1584_2084	167	116.701	2.72925E-27	gi|591288906|dbj|BAO53680.1|reverse transcriptase [Cauliflower mosaic virus]	GO:0004190, GO:0003964, GO:0006508, GO:0006278
lcl|ORF2_AYJT01005213.1_892_1377	161	83.1889	1.49382E-15	gi|954268380|ref|YP_009182100.1|polyprotein [Blueberry fruit drop associated virus]	GO:0004190, GO:0008270, GO:0046872, GO:0006508, GO:0003676
lcl|ORF2_AYJT01005213.1_892_1377	161	72.4034	6.28984E-12	gi|410492647|ref|YP_006907834.1|polyprotein [Horseradish latent virus]	GO:0004190, GO:0006508
lcl|ORF2_AYJT01005213.1_892_1377	161	71.2478	1.45067E-11	gi|591288730|dbj|BAO53526.1|reverse transcriptase [Cauliflower mosaic virus]	GO:0004190, GO:0003964, GO:0006508, GO:0006278
lcl|ORF2_AYJT01005213.1_892_1377	161	70.8626	2.02209E-11	gi|326537262|ref|YP_004300274.1|replicase [Sweet potato vein clearing virus]	GO:0004190, GO:0006508
lcl|ORF2_AYJT01005213.1_892_1377	161	70.8626	2.07994E-11	gi|15963359|emb|CAC88785.1|putative polyprotein, partial [Nicotiana tabacum]	GO:0004190, GO:0006508
lcl|ORF2_AYJT01005213.1_892_1377	161	70.8626	2.21618E-11	gi|4775496|emb|CAB42622.1|putative polyprotein (aspartic proteinase, reverse transcriptase, ribonuclease H) [Nicotiana tabacum]	GO:0004190, GO:0003964, GO:0006508, GO:0006278
lcl|ORF2_AYJT01005213.1_892_1377	161	70.8626	2.32679E-11	gi|591288618|dbj|BAO53428.1|reverse transcriptase [Cauliflower mosaic virus]	GO:0004190, GO:0003964, GO:0006508, GO:0006278
lcl|ORF2_AYJT01005213.1_892_1377	161	70.4774	2.43011E-11	gi|161919739|gb|ABX80501.1|RdRp, partial [Cauliflower mosaic virus]	GO:0004190, GO:0006508
lcl|ORF2_AYJT01005213.1_892_1377	161	70.4774	2.83981E-11	gi|15963354|emb|CAC88781.1|putative polyprotein [Nicotiana tabacum]	GO:0004190, GO:0006508
lcl|ORF1_AYJT01005223.1_13_579	188	243.817	2.60551E-71	gi|359372825|gb|AEV42258.1|hypothetical protein [Beta vulgaris]	GO:0004190, GO:0008270, GO:0006508, GO:0015074, GO:0003676
lcl|ORF1_AYJT01005223.1_13_579	188	236.113	3.91011E-70	gi|77552595|gb|ABA95392.1|retrotransposon protein, putative, Ty3-gypsy subclass [Oryza sativa Japonica Group]	GO:0015074, GO:0003676
lcl|ORF1_AYJT01005223.1_13_579	188	237.269	3.94758E-70	gi|32489221|emb|CAE03840.1|OSJNBb0013J13.17 [Oryza sativa Japonica Group]	GO:0003676
lcl|ORF1_AYJT01005223.1_13_579	188	238.81	1.02879E-69	gi|90399274|emb|CAJ86189.1|H0306F03.2 [Oryza sativa Indica Group]	GO:0004190, GO:0008270, GO:0046872, GO:0006508, GO:0015074, GO:0003676
lcl|ORF1_AYJT01005223.1_13_579	188	218.009	1.59312E-69	gi|508725108|gb|EOY17005.1|CCHC-type integrase [Theobroma cacao]	GO:0003676
lcl|ORF1_AYJT01005223.1_13_579	188	236.498	1.66241E-69	gi|77556209|gb|ABA99005.1|retrotransposon protein, putative, Ty3-gypsy subclass [Oryza sativa Japonica Group]	GO:0015074, GO:0003676
lcl|ORF1_AYJT01005223.1_13_579	188	238.81	1.7055E-69	gi|30103020|gb|AAP21433.1|putative polyprotein [Oryza sativa Japonica Group]	GO:0008270, GO:0046872, GO:0015074, GO:0003676
lcl|ORF1_AYJT01005223.1_13_579	188	238.424	1.94684E-69	gi|77551437|gb|ABA94234.1|retrotransposon protein, putative, Ty3-gypsy subclass [Oryza sativa Japonica Group]	GO:0004190, GO:0008270, GO:0046872, GO:0006508, GO:0015074, GO:0003676
lcl|ORF1_AYJT01005283.1_8230_9357	375	439.884	3.45308E-148	gi|565372684|ref|XP_006352919.1|PREDICTED: 4-coumarate--CoA ligase-like 6 [Solanum tuberosum]	GO:0008152, GO:0003824, GO:0016020, GO:0016021
lcl|ORF1_AYJT01005283.1_8230_9357	375	439.499	6.21197E-148	gi|460400834|ref|XP_004245937.1|PREDICTED: 4-coumarate--CoA ligase-like 6 [Solanum lycopersicum]	GO:0008152, GO:0003824, GO:0016020, GO:0016021
lcl|ORF1_AYJT01005283.1_8230_9357	375	427.943	1.23444E-143	gi|508778020|gb|EOY25276.1|Acyl:coa ligase [Theobroma cacao]	GO:0008152, GO:0003824, GO:0016020, GO:0016021, GO:0016874
lcl|ORF1_AYJT01005283.1_8230_9357	375	418.698	3.26643E-141	gi|545273879|gb|AGW27199.1|4-coumarate:coenzyme A ligase 9, partial [Salvia miltiorrhiza]	GO:0008152, GO:0003824, GO:0016020, GO:0016021, GO:0016874
lcl|ORF1_AYJT01005294.1_2447_1707	246	334.724	7.55163E-109	gi|147856403|emb|CAN80324.1|hypothetical protein VITISV_015014 [Vitis vinifera]	GO:0015074, GO:0003676
lcl|ORF1_AYJT01005294.1_2447_1707	246	328.946	5.34847E-108	gi|77555577|gb|ABA98373.1|retrotransposon protein, putative, Ty3-gypsy subclass [Oryza sativa Japonica Group]	GO:0003676
lcl|ORF1_AYJT01005294.1_2447_1707	246	332.028	3.36178E-105	gi|55168105|gb|AAV43973.1|hypothetical protein [Oryza sativa Japonica Group]	GO:0016020, GO:0016021, GO:0015074, GO:0003676
lcl|ORF1_AYJT01005294.1_2447_1707	246	332.413	3.79274E-105	gi|32489221|emb|CAE03840.1|OSJNBb0013J13.17 [Oryza sativa Japonica Group]	GO:0003676
lcl|ORF1_AYJT01005294.1_2447_1707	246	321.242	1.73589E-104	gi|77552419|gb|ABA95216.1|retrotransposon protein, putative, Ty3-gypsy subclass [Oryza sativa Japonica Group]	GO:0003676
lcl|ORF1_AYJT01005305.1_528_992	154	175.252	2.90558E-48	gi|77552595|gb|ABA95392.1|retrotransposon protein, putative, Ty3-gypsy subclass [Oryza sativa Japonica Group]	GO:0015074, GO:0003676
lcl|ORF1_AYJT01005305.1_528_992	154	176.022	3.92862E-48	gi|38345756|emb|CAE03484.2|OSJNBa0065O17.9 [Oryza sativa Japonica Group]	GO:0004190, GO:0008270, GO:0046872, GO:0006508, GO:0015074, GO:0003676
lcl|ORF1_AYJT01005305.1_528_992	154	174.481	1.16497E-47	gi|30103020|gb|AAP21433.1|putative polyprotein [Oryza sativa Japonica Group]	GO:0008270, GO:0046872, GO:0015074, GO:0003676
lcl|ORF1_AYJT01005305.1_528_992	154	174.481	1.33106E-47	gi|77556838|gb|ABA99634.1|retrotransposon protein, putative, Ty3-gypsy subclass [Oryza sativa Japonica Group]	GO:0004190, GO:0008270, GO:0046872, GO:0006508, GO:0015074, GO:0003676
lcl|ORF1_AYJT01005305.1_528_992	154	174.096	1.7753E-47	gi|62701928|gb|AAX93001.1|retrotransposon protein, putative, Ty3-gypsy sub-class [Oryza sativa Japonica Group]	GO:0004190, GO:0008270, GO:0046872, GO:0006508, GO:0015074, GO:0003676
lcl|ORF1_AYJT01005305.1_528_992	154	174.096	1.88971E-47	gi|77551437|gb|ABA94234.1|retrotransposon protein, putative, Ty3-gypsy subclass [Oryza sativa Japonica Group]	GO:0004190, GO:0008270, GO:0046872, GO:0006508, GO:0015074, GO:0003676
lcl|ORF2_AYJT01005340.1_523_2	174	122.479	4.08068E-29	gi|473961364|gb|EMS51120.1|CBL-interacting protein kinase 31 [Triticum urartu]	GO:0000166, GO:0007165, GO:0016310, GO:0004672, GO:0016740, GO:0016301, GO:0004674, GO:0005524, GO:0006468
lcl|ORF2_AYJT01005340.1_523_2	174	115.161	1.27284E-26	gi|38605883|emb|CAD40009.3|OSJNBb0052B05.12 [Oryza sativa Japonica Group]	GO:0008270, GO:0046872, GO:0015074, GO:0003676
lcl|ORF2_AYJT01005340.1_523_2	174	112.849	1.73469E-26	gi|57834007|emb|CAI44604.1|P0650D04.8 [Oryza sativa Japonica Group]	GO:0015074, GO:0003676
lcl|ORF2_AYJT01005343.1_3425_2718	235	210.69	2.0494E-62	gi|508728428|gb|EOY20325.1|Retrotransposon protein, Ty3-gypsy subclass, putative [Theobroma cacao]	GO:0015074, GO:0003676
lcl|ORF2_AYJT01005343.1_3425_2718	235	207.223	1.976E-60	gi|508716770|gb|EOY08667.1|Retrotransposon protein, Ty3-gypsy subclass, putative [Theobroma cacao]	GO:0015074, GO:0003676
lcl|ORF2_AYJT01005343.1_3425_2718	235	209.149	6.36735E-60	gi|508779195|gb|EOY26451.1|DNA/RNA polymerases superfamily protein [Theobroma cacao]	GO:0015074, GO:0003676
lcl|ORF2_AYJT01005343.1_3425_2718	235	211.846	1.09471E-59	gi|508716762|gb|EOY08659.1|DNA/RNA polymerases superfamily protein [Theobroma cacao]	GO:0008270, GO:0046872, GO:0015074, GO:0003676
lcl|ORF2_AYJT01005343.1_3425_2718	235	210.69	1.82023E-59	gi|508774222|gb|EOY21478.1|DNA/RNA polymerases superfamily protein [Theobroma cacao]	GO:0008270, GO:0046872, GO:0015074, GO:0003676
lcl|ORF2_AYJT01005343.1_3425_2718	235	211.075	5.20299E-59	gi|508711429|gb|EOY03326.1|DNA/RNA polymerases superfamily protein [Theobroma cacao]	GO:0015074, GO:0003676
lcl|ORF2_AYJT01005343.1_3425_2718	235	210.69	6.48285E-59	gi|508711181|gb|EOY03078.1|Retrotransposon protein, putative [Theobroma cacao]	GO:0008270, GO:0003676
lcl|ORF2_AYJT01005343.1_3425_2718	235	208.379	9.78325E-59	gi|508727367|gb|EOY19264.1|Uncharacterized protein TCM_044274 [Theobroma cacao]	GO:0015074, GO:0003676
lcl|ORF1_AYJT01005352.1_518_0	173	126.716	1.54351E-33	gi|870838433|gb|KMS94635.1|hypothetical protein BVRB_016780 [Beta vulgaris subsp. vulgaris]	GO:0003676
lcl|ORF1_AYJT01005374.1_1029_1670	213	149.828	7.85649E-41	gi|147773746|emb|CAN65253.1|hypothetical protein VITISV_011047 [Vitis vinifera]	GO:0015074, GO:0003676
lcl|ORF1_AYJT01005374.1_1029_1670	213	154.836	8.51606E-40	gi|87240724|gb|ABD32582.1|Integrase, catalytic region; Zinc finger, CCHC-type; Peptidase aspartic, catalytic [Medicago truncatula]	GO:0008270, GO:0046872, GO:0015074, GO:0003676
lcl|ORF1_AYJT01005374.1_1029_1670	213	149.828	5.01228E-39	gi|147826796|emb|CAN72803.1|hypothetical protein VITISV_022696 [Vitis vinifera]	GO:0008270, GO:0015074, GO:0003676
lcl|ORF1_AYJT01005374.1_1029_1670	213	145.976	2.41301E-38	gi|147821936|emb|CAN68209.1|hypothetical protein VITISV_041835 [Vitis vinifera]	GO:0008270, GO:0015074, GO:0003676
lcl|ORF1_AYJT01005387.1_7347_6877	156	194.126	5.71547E-58	gi|147805757|emb|CAN64875.1|hypothetical protein VITISV_019676 [Vitis vinifera]	GO:0015074, GO:0003676
lcl|ORF1_AYJT01005387.1_7347_6877	156	185.267	6.26381E-57	gi|508721961|gb|EOY13858.1|Uncharacterized protein TCM_032543 [Theobroma cacao]	GO:0015074, GO:0003676
lcl|ORF1_AYJT01005387.1_7347_6877	156	189.889	1.07828E-56	gi|147790928|emb|CAN68261.1|hypothetical protein VITISV_004267 [Vitis vinifera]	GO:0015074, GO:0003676
lcl|ORF1_AYJT01005387.1_7347_6877	156	189.889	4.55132E-56	gi|508728383|gb|EOY20280.1|Uncharacterized protein TCM_045699 [Theobroma cacao]	GO:0015074, GO:0003676
lcl|ORF1_AYJT01005387.1_7347_6877	156	186.808	4.56513E-56	gi|508779032|gb|EOY26288.1|Retrotransposon protein, Ty3-gypsy subclass, putative [Theobroma cacao]	GO:0015074, GO:0003676
lcl|ORF1_AYJT01005393.1_28_1671	547	670.618	0.0	gi|147833070|emb|CAN77584.1|hypothetical protein VITISV_034996 [Vitis vinifera]	GO:0003677, GO:0006260, GO:0005524
lcl|ORF1_AYJT01005394.1_18991_16211	926	884.789	0.0	gi|508715357|gb|EOY07254.1|Leucine-rich repeat protein kinase family protein, putative [Theobroma cacao]	GO:0000166, GO:0016020, GO:0016021, GO:0016310, GO:0004672, GO:0016740, GO:0016301, GO:0004674, GO:0005524, GO:0006468
lcl|ORF1_AYJT01005395.1_1027_2220	397	491.115	1.9284E-170	gi|848862738|ref|XP_012832147.1|PREDICTED: uncharacterized protein At4g19900-like [Erythranthe guttata]	GO:0016020, GO:0016021
lcl|ORF1_AYJT01005460.1_54_575	173	95.1301	2.88791E-21	gi|870838433|gb|KMS94635.1|hypothetical protein BVRB_016780 [Beta vulgaris subsp. vulgaris]	GO:0003676
lcl|ORF1_AYJT01005490.1_611_1318	235	146.747	1.16724E-38	gi|147766531|emb|CAN74156.1|hypothetical protein VITISV_011981 [Vitis vinifera]	GO:0008270, GO:0046872, GO:0003676
lcl|ORF1_AYJT01005494.1_2277_3395	372	513.072	1.01293E-179	gi|565388087|ref|XP_006359811.1|PREDICTED: uncharacterized protein LOC102586098 [Solanum tuberosum]	GO:0016020, GO:0016021
lcl|ORF1_AYJT01005494.1_2277_3395	372	511.916	2.86412E-179	gi|460384186|ref|XP_004237794.1|PREDICTED: uncharacterized protein LOC101243886 [Solanum lycopersicum]	GO:0016020, GO:0016021
lcl|ORF1_AYJT01005494.1_2277_3395	372	509.99	1.56199E-178	gi|848877585|ref|XP_012839224.1|PREDICTED: uncharacterized protein LOC105959626 [Erythranthe guttata]	GO:0016020, GO:0016021
lcl|ORF1_AYJT01005494.1_2277_3395	372	504.212	3.43435E-176	gi|661876232|emb|CDP19624.1|unnamed protein product [Coffea canephora]	GO:0016020, GO:0016021
lcl|ORF1_AYJT01005496.1_572_1117	181	76.6406	9.41075E-14	gi|976913339|gb|KVH99613.1|Alpha crystallin/Hsp20 domain-containing protein [Cynara cardunculus var. scolymus]	GO:0016020, GO:0016021
lcl|ORF1_AYJT01005511.1_1479_1946	156	223.402	1.0084E-64	gi|23928439|gb|AAN40025.1|putative gag-pol polyprotein [Zea mays]	GO:0008270, GO:0046872, GO:0015074, GO:0003676
lcl|ORF1_AYJT01005511.1_1479_1946	156	219.935	1.33323E-64	gi|18542179|gb|AAL75488.1|AF466202_14putative pol protein, partial [Zea mays]	GO:0015074, GO:0003676
lcl|ORF1_AYJT01005511.1_1479_1946	156	219.935	1.11083E-63	gi|99866706|gb|ABF67921.1|Ji1 putative pol protein [Zea mays]	GO:0015074, GO:0003676
lcl|ORF1_AYJT01005511.1_1479_1946	156	219.935	1.17896E-63	gi|4416302|gb|AAD20307.1|copia-type pol polyprotein [Zea mays]	GO:0015074, GO:0003676
lcl|ORF1_AYJT01005511.1_1479_1946	156	220.32	1.30126E-63	gi|18254412|gb|AAL66753.1|AF464738_4putative copia-type pol polyprotein [Zea mays]	GO:0008270, GO:0046872, GO:0015074, GO:0003676
lcl|ORF1_AYJT01005511.1_1479_1946	156	219.935	1.90411E-63	gi|18568272|gb|AAL76004.1|AF466646_12putative gag-pol polyprotein [Zea mays]	GO:0008270, GO:0046872, GO:0016020, GO:0016021, GO:0015074, GO:0003676
lcl|ORF1_AYJT01005511.1_1479_1946	156	219.935	2.11893E-63	gi|23928449|gb|AAN40035.1|putative gag-pol polyprotein [Zea mays]	GO:0008270, GO:0046872, GO:0015074, GO:0003676
lcl|ORF1_AYJT01005511.1_1479_1946	156	219.55	2.29331E-63	gi|33113977|gb|AAP94599.1|putative copia-type pol polyprotein [Zea mays]	GO:0008270, GO:0046872, GO:0015074, GO:0003676
lcl|ORF1_AYJT01005511.1_1479_1946	156	215.312	5.03454E-62	gi|338808442|gb|AEJ07943.1|Ji4 putative pol protein [Zea diploperennis]	GO:0015074, GO:0003676
lcl|ORF1_AYJT01005517.1_626_138	162	79.7221	1.80983E-14	gi|18767374|gb|AAL79340.1|AC099402_4Putative 22 kDa kafirin cluster; Ty3-Gypsy type [Oryza sativa]	GO:0004190, GO:0003677, GO:0003964, GO:0003723, GO:0008270, GO:0006508, GO:0006278, GO:0015074, GO:0006310, GO:0003676
lcl|ORF1_AYJT01005532.1_1640_1038	200	76.2554	9.06757E-13	gi|734376058|gb|KHN21261.1|hypothetical protein glysoja_045413, partial [Glycine soja]	GO:0008270, GO:0046872, GO:0003676
lcl|ORF1_AYJT01005532.1_1640_1038	200	76.2554	9.07529E-13	gi|734342860|gb|KHN10125.1|hypothetical protein glysoja_046244, partial [Glycine soja]	GO:0008270, GO:0003676
lcl|ORF1_AYJT01005532.1_1640_1038	200	72.7886	1.15485E-11	gi|734372156|gb|KHN19732.1|hypothetical protein glysoja_024833, partial [Glycine soja]	GO:0008270, GO:0046872, GO:0003676
lcl|ORF1_AYJT01005539.1_1721_2467	248	296.975	1.65688E-96	gi|604307110|gb|EYU25688.1|hypothetical protein MIMGU_mgv1a007712mg [Erythranthe guttata]	GO:0006470, GO:0004721, GO:0016787
lcl|ORF1_AYJT01005539.1_1721_2467	248	289.271	6.25043E-93	gi|508698696|gb|EOX90592.1|Serine/threonine phosphatase 7 isoform 1 [Theobroma cacao]	GO:0006470, GO:0004721, GO:0016787
lcl|ORF1_AYJT01005539.1_1721_2467	248	279.641	7.58849E-91	gi|566155166|ref|XP_006370752.1|hypothetical protein POPTR_0001s46080g [Populus trichocarpa]	GO:0006470, GO:0004721, GO:0016787
lcl|ORF2_AYJT01005547.1_2068_2529	153	88.5817	6.30198E-18	gi|901809621|gb|KMZ66283.1|hypothetical protein ZOSMA_2G02950 [Zostera marina]	GO:0008270, GO:0046872, GO:0003676
lcl|ORF3_AYJT01005547.1_2710_3771	353	533.487	1.39115E-180	gi|28558781|gb|AAO45752.1|pol protein [Cucumis melo subsp. melo]	GO:0015074, GO:0003676
lcl|ORF3_AYJT01005547.1_2710_3771	353	526.554	2.32956E-176	gi|284434610|gb|ADB85337.1|putative retrotransposon protein [Phyllostachys edulis]	GO:0015074, GO:0003676
lcl|ORF1_AYJT01005554.1_1549_2022	157	219.164	2.07465E-68	gi|357470795|ref|XP_003605682.1|quinone-oxidoreductase-like protein [Medicago truncatula]	GO:0016491, GO:0055114	AES87879.1, XP_003605682.1
lcl|ORF1_AYJT01005554.1_1549_2022	157	217.238	1.13068E-67	gi|15235549|ref|NP_193037.1|Oxidoreductase, zinc-binding dehydrogenase family protein [Arabidopsis thaliana]	GO:0009706, GO:0005737, GO:0008270, GO:0009507, GO:0016491, GO:0005829, GO:0009535, GO:0009941, GO:0055114, GO:0005773, GO:0005794, GO:0005886	AAK76531.1, AAM51229.1, CAB78343.1, AAL06521.1, OAP00466.1, Q9SV68.1, AAL08252.1, NP_193037.1, CAB45500.1, AEE83213.1
lcl|ORF2_AYJT01005554.1_2914_3396	160	77.411	5.87487E-14	gi|604335282|gb|EYU39224.1|hypothetical protein MIMGU_mgv1a010168mg [Erythranthe guttata]	GO:0008270, GO:0016491, GO:0055114
lcl|ORF2_AYJT01005554.1_2914_3396	160	60.077	8.60436E-8	gi|326496621|dbj|BAJ98337.1|predicted protein [Hordeum vulgare subsp. vulgare]	GO:0008270, GO:0016491, GO:0055114
lcl|ORF2_AYJT01005554.1_2914_3396	160	59.6918	1.54834E-7	gi|922343249|ref|XP_013448546.1|quinone-oxidoreductase-like protein [Medicago truncatula]	GO:0008270, GO:0016491, GO:0055114	XP_013448546.1, KEH22573.1
lcl|ORF1_AYJT01005555.1_81_557	158	233.802	3.84324E-74	gi|848865725|ref|XP_012833554.1|PREDICTED: putative quinone-oxidoreductase homolog, chloroplastic [Erythranthe guttata]	GO:0008270, GO:0016491, GO:0055114
lcl|ORF1_AYJT01005555.1_81_557	158	227.254	1.11425E-71	gi|565439881|ref|XP_006282670.1|hypothetical protein CARUB_v10005227mg [Capsella rubella]	GO:0008270, GO:0016491, GO:0055114
lcl|ORF1_AYJT01005555.1_81_557	158	227.254	1.21557E-71	gi|15235549|ref|NP_193037.1|Oxidoreductase, zinc-binding dehydrogenase family protein [Arabidopsis thaliana]	GO:0009706, GO:0005737, GO:0008270, GO:0009507, GO:0016491, GO:0005829, GO:0009535, GO:0009941, GO:0055114, GO:0005773, GO:0005794, GO:0005886	AAK76531.1, AAM51229.1, CAB78343.1, AAL06521.1, OAP00466.1, Q9SV68.1, AAL08252.1, NP_193037.1, CAB45500.1, AEE83213.1
lcl|ORF1_AYJT01005555.1_81_557	158	226.483	2.83981E-71	gi|312283475|dbj|BAJ34603.1|unnamed protein product [Eutrema halophilum]	GO:0008270, GO:0016491, GO:0055114
lcl|ORF1_AYJT01005556.1_2219_2680	153	120.168	1.37002E-29	gi|604314025|gb|EYU26986.1|hypothetical protein MIMGU_mgv1a020328mg, partial [Erythranthe guttata]	GO:0016020, GO:0016021
lcl|ORF1_AYJT01005556.1_2219_2680	153	116.701	4.75338E-29	gi|604335278|gb|EYU39220.1|hypothetical protein MIMGU_mgv1a026429mg, partial [Erythranthe guttata]	GO:0016020, GO:0016021
lcl|ORF1_AYJT01005556.1_2219_2680	153	108.997	3.14048E-25	gi|661892765|emb|CDP03923.1|unnamed protein product [Coffea canephora]	GO:0016020, GO:0016021
lcl|ORF1_AYJT01005557.1_1243_29	404	507.294	7.70638E-176	gi|356463804|gb|AET08936.1|GTP cyclohydrolase I [Solanum lycopersicum]	GO:0000166, GO:0005525, GO:0005737, GO:0042803, GO:0008270, GO:0046872, GO:0003934, GO:0006729, GO:0046654, GO:0016787, GO:0035998	AET08936.1
lcl|ORF1_AYJT01005557.1_1243_29	404	506.908	9.69343E-176	gi|350534446|ref|NP_001234141.1|GTP cyclohydrolase 1 [Solanum lycopersicum]	GO:0000166, GO:0005525, GO:0042803, GO:0005737, GO:0008270, GO:0046872, GO:0003934, GO:0006729, GO:0046654, GO:0016787, GO:0035998	Q8VYU3.1, NP_001234141.1, AAL49957.1
lcl|ORF1_AYJT01005568.1_3876_3115	253	270.011	3.7787E-83	gi|674230346|gb|KFK24131.1|hypothetical protein AALP_AAs45400U000100, partial [Arabis alpina]	GO:0090502, GO:0004523, GO:0003676
lcl|ORF1_AYJT01005577.1_2345_777	522	798.119	0.0	gi|1044548414|ref|XP_017440412.1|PREDICTED: heat shock protein 83 [Vigna angularis]	GO:0006950, GO:0051082, GO:0005524, GO:0006457
lcl|ORF1_AYJT01005578.1_1788_2240	150	71.2478	7.79976E-12	gi|604306090|gb|EYU25147.1|hypothetical protein MIMGU_mgv1a009912mg [Erythranthe guttata]	GO:0016020, GO:0016021
lcl|ORF1_AYJT01005578.1_1788_2240	150	71.2478	8.63786E-12	gi|848905809|ref|XP_012852306.1|PREDICTED: glutaminyl-peptide cyclotransferase [Erythranthe guttata]	GO:0016020, GO:0016021
lcl|ORF1_AYJT01005588.1_213_947	245	189.119	2.86754E-51	gi|299474487|gb|ADJ18449.1|gag/pol protein, partial [Bryonia dioica]	GO:0008270, GO:0046872, GO:0015074, GO:0003676
lcl|ORF1_AYJT01005588.1_213_947	245	185.267	6.56764E-50	gi|147815925|emb|CAN77149.1|hypothetical protein VITISV_019364 [Vitis vinifera]	GO:0008270, GO:0015074, GO:0003676
lcl|ORF1_AYJT01005588.1_213_947	245	168.703	1.5584E-46	gi|703144320|ref|XP_010108259.1|Retrovirus-related Pol polyprotein from transposon TNT 1-94 [Morus notabilis]	GO:0015074, GO:0003676	XP_010108259.1, EXC18499.1
lcl|ORF1_AYJT01005588.1_213_947	245	168.318	5.12668E-44	gi|2443320|dbj|BAA22288.1|polyprotein [Oryza australiensis]	GO:0003677, GO:0008270, GO:0046872, GO:0015074, GO:0006310, GO:0003676
lcl|ORF1_AYJT01005592.1_9480_9968	162	128.642	1.75775E-31	gi|954268380|ref|YP_009182100.1|polyprotein [Blueberry fruit drop associated virus]	GO:0004190, GO:0008270, GO:0046872, GO:0006508, GO:0003676
lcl|ORF1_AYJT01005592.1_9480_9968	162	123.635	8.58729E-30	gi|410492647|ref|YP_006907834.1|polyprotein [Horseradish latent virus]	GO:0004190, GO:0006508
lcl|ORF1_AYJT01005592.1_9480_9968	162	117.857	1.42006E-28	gi|161919737|gb|ABX80500.1|RdRp, partial [Cauliflower mosaic virus]	GO:0004190, GO:0006508
lcl|ORF1_AYJT01005592.1_9480_9968	162	119.013	3.74223E-28	gi|591288618|dbj|BAO53428.1|reverse transcriptase [Cauliflower mosaic virus]	GO:0004190, GO:0003964, GO:0006508, GO:0006278
lcl|ORF1_AYJT01005592.1_9480_9968	162	116.701	4.35465E-28	gi|161919741|gb|ABX80502.1|RdRp, partial [Cauliflower mosaic virus]	GO:0004190, GO:0006508
lcl|ORF1_AYJT01005592.1_9480_9968	162	116.701	4.40004E-28	gi|161919739|gb|ABX80501.1|RdRp, partial [Cauliflower mosaic virus]	GO:0004190, GO:0006508
lcl|ORF1_AYJT01005592.1_9480_9968	162	116.701	2.47181E-27	gi|591288578|dbj|BAO53393.1|reverse transcriptase [Cauliflower mosaic virus]	GO:0004190, GO:0003964, GO:0006508, GO:0006278
lcl|ORF1_AYJT01005592.1_9480_9968	162	116.701	2.50744E-27	gi|558762524|gb|AHA91317.1|reverse transcriptase [Cauliflower mosaic virus]	GO:0004190, GO:0003964, GO:0006508, GO:0006278
lcl|ORF1_AYJT01005592.1_9480_9968	162	116.701	2.532E-27	gi|591288650|dbj|BAO53456.1|reverse transcriptase [Cauliflower mosaic virus]	GO:0004190, GO:0003964, GO:0006508, GO:0006278
lcl|ORF1_AYJT01005592.1_9480_9968	162	116.701	2.532E-27	gi|591288642|dbj|BAO53449.1|reverse transcriptase [Cauliflower mosaic virus]	GO:0004190, GO:0003964, GO:0006508, GO:0006278
lcl|ORF1_AYJT01005604.1_9255_8476	259	432.95	1.43922E-142	gi|604333303|gb|EYU37654.1|hypothetical protein MIMGU_mgv1a000808mg [Erythranthe guttata]	GO:0016020, GO:0016021
lcl|ORF1_AYJT01005604.1_9255_8476	259	412.92	2.73063E-136	gi|508706412|gb|EOX98308.1|RING/U-box superfamily protein isoform 4 [Theobroma cacao]	GO:0016020, GO:0016021
lcl|ORF1_AYJT01005604.1_9255_8476	259	410.609	7.3681E-136	gi|763765093|gb|KJB32347.1|hypothetical protein B456_005G236600 [Gossypium raimondii]	GO:0008270, GO:0046872, GO:0016020, GO:0016021
lcl|ORF1_AYJT01005604.1_9255_8476	259	413.305	8.12942E-135	gi|508706411|gb|EOX98307.1|RING/U-box superfamily protein isoform 2 [Theobroma cacao]	GO:0008270, GO:0046872, GO:0016020, GO:0016021
lcl|ORF1_AYJT01005604.1_9255_8476	259	409.453	4.05847E-134	gi|763765090|gb|KJB32344.1|hypothetical protein B456_005G236600 [Gossypium raimondii]	GO:0008270, GO:0046872, GO:0016020, GO:0016021
lcl|ORF3_AYJT01005605.1_16081_15542	179	101.293	1.12557E-22	gi|604302688|gb|EYU22245.1|hypothetical protein MIMGU_mgv1a019102mg, partial [Erythranthe guttata]	GO:0016020, GO:0016021
lcl|ORF4_AYJT01005605.1_1030_278	250	380.948	1.51229E-122	gi|508706411|gb|EOX98307.1|RING/U-box superfamily protein isoform 2 [Theobroma cacao]	GO:0008270, GO:0046872, GO:0016020, GO:0016021
lcl|ORF4_AYJT01005605.1_1030_278	250	377.096	1.01234E-121	gi|641840855|gb|KDO59772.1|hypothetical protein CISIN_1g001208mg [Citrus sinensis]	GO:0008270, GO:0046872, GO:0016020, GO:0016021
lcl|ORF2_AYJT01005618.1_7016_7570	184	73.1738	6.94184E-12	gi|332322128|emb|CCA66036.1|hypothetical protein [Beta vulgaris subsp. vulgaris]	GO:0003676
lcl|ORF1_AYJT01005628.1_333_980	215	82.8037	7.76106E-15	gi|147777398|emb|CAN67199.1|hypothetical protein VITISV_017217 [Vitis vinifera]	GO:0008270, GO:0015074, GO:0003676
lcl|ORF1_AYJT01005628.1_333_980	215	76.2554	1.14365E-12	gi|703144320|ref|XP_010108259.1|Retrovirus-related Pol polyprotein from transposon TNT 1-94 [Morus notabilis]	GO:0015074, GO:0003676	XP_010108259.1, EXC18499.1
lcl|ORF1_AYJT01005645.1_705_1181	158	86.2705	7.46261E-17	gi|703069075|ref|XP_010088408.1|Retrovirus-related Pol polyprotein from transposon TNT 1-94 [Morus notabilis]	GO:0008270, GO:0003676	EXB35423.1, XP_010088408.1
lcl|ORF1_AYJT01005645.1_705_1181	158	85.8853	1.36704E-16	gi|108707088|gb|ABF94883.1|transposon protein, putative, unclassified [Oryza sativa Japonica Group]	GO:0008270, GO:0015074, GO:0003676
[truncated: 52,291 more rows]
