# Supplementary material for: Evaluating the adaptive evolutionary convergence of carnivorous plant taxa through functional genomics
Source: PeerJ. 2018 Jan 31;6:e4322. doi: 10.7717/peerj.4322 (PMC5797450; doi:10.7717/peerj.4322)
Supplement: Supplemental Information 9 — Archive containing the gene ontology codes assigned to each putative gene of the taxa sampled in this study. Files containing “ORF-450F” are lists of genes identified using ORFFinder; files containing “Protein” were produced by annotation of the taxon’s protein database, available on GenBank. GO code assignment was performed via BLAST-P against the non-redundant protein database (nr) followed by the “Mapping” function of Blast2GO. [file peerj-06-4322-s016.zip › Taxon_Annotations/UGibba_ORF-450F_Annotations.txt]

SeqName	length	bit-score	eValue	hitName	GOs	ACC
lcl|ORF1_CM007989.1_7119_7691	190	317.39	7.16436E-97	gi|527205885|gb|EPS71616.1|hypothetical protein M569_03143, partial [Genlisea aurea]	GO:0000123, GO:0016573, GO:0005634
lcl|ORF1_CM007989.1_7119_7691	190	308.531	9.01775E-94	gi|508698967|gb|EOX90863.1|Phosphatidylinositol 3- and 4-kinase family protein with FAT domain isoform 4 [Theobroma cacao]	GO:0000123, GO:0016573, GO:0016310, GO:0016301, GO:0005634
lcl|ORF1_CM007989.1_7119_7691	190	308.531	9.38078E-94	gi|508698964|gb|EOX90860.1|Phosphatidylinositol 3- and 4-kinase family protein with FAT domain isoform 1 [Theobroma cacao]	GO:0000123, GO:0016573, GO:0016310, GO:0016301, GO:0005634
lcl|ORF1_CM007989.1_7119_7691	190	306.605	3.59986E-93	gi|661894904|emb|CDP01903.1|unnamed protein product [Coffea canephora]	GO:0000123, GO:0016573, GO:0016310, GO:0016301, GO:0005634
lcl|ORF1_CM007989.1_7119_7691	190	306.605	4.38917E-93	gi|763776218|gb|KJB43341.1|hypothetical protein B456_007G195100 [Gossypium raimondii]	GO:0000123, GO:0016573, GO:0005634
lcl|ORF2_CM007989.1_11265_11963	232	382.104	4.46513E-122	gi|527189967|gb|EPS61409.1|hypothetical protein M569_13388, partial [Genlisea aurea]	GO:0000123, GO:0016573, GO:0005634
lcl|ORF2_CM007989.1_11265_11963	232	368.622	5.72391E-114	gi|848922269|ref|XP_012857672.1|PREDICTED: transformation/transcription domain-associated protein isoform X4 [Erythranthe guttata]	GO:0000123, GO:0016573, GO:0016310, GO:0016301, GO:0005634
lcl|ORF3_CM007989.1_16200_17015	271	193.741	9.27109E-53	gi|527207671|gb|EPS72877.1|hypothetical protein M569_01879, partial [Genlisea aurea]	GO:0000123, GO:0016573, GO:0016310, GO:0016301, GO:0005634
lcl|ORF3_CM007989.1_16200_17015	271	186.037	1.0198E-49	gi|629090388|gb|KCW56641.1|hypothetical protein EUGRSUZ_I02351 [Eucalyptus grandis]	GO:0000123, GO:0016573, GO:0016310, GO:0016301, GO:0005634
lcl|ORF3_CM007989.1_16200_17015	271	185.652	1.09071E-49	gi|702467303|ref|XP_010029687.1|PREDICTED: transformation/transcription domain-associated protein [Eucalyptus grandis]	GO:0000123, GO:0016573, GO:0016310, GO:0016301, GO:0005634
lcl|ORF5_CM007989.1_18147_18818	223	357.451	1.2606E-112	gi|763776220|gb|KJB43343.1|hypothetical protein B456_007G195100 [Gossypium raimondii]	GO:0000123, GO:0016573, GO:0016310, GO:0016301, GO:0005634
lcl|ORF5_CM007989.1_18147_18818	223	357.066	4.15085E-110	gi|763776215|gb|KJB43338.1|hypothetical protein B456_007G195100 [Gossypium raimondii]	GO:0000123, GO:0016573, GO:0016310, GO:0016301, GO:0005634
lcl|ORF5_CM007989.1_18147_18818	223	356.681	4.53275E-110	gi|763776216|gb|KJB43339.1|hypothetical protein B456_007G195100 [Gossypium raimondii]	GO:0000123, GO:0016573, GO:0016310, GO:0016301, GO:0005634
lcl|ORF5_CM007989.1_18147_18818	223	356.681	4.87585E-110	gi|763776217|gb|KJB43340.1|hypothetical protein B456_007G195100 [Gossypium raimondii]	GO:0000123, GO:0016573, GO:0016310, GO:0016301, GO:0005634
lcl|ORF7_CM007989.1_41490_42011	173	104.76	5.10828E-23	gi|604304247|gb|EYU23580.1|hypothetical protein MIMGU_mgv1a000528mg [Erythranthe guttata]	GO:0090305, GO:0004519, GO:0005524, GO:0003676
lcl|ORF8_CM007989.1_65214_66791	525	562.762	0.0	gi|527197092|gb|EPS65724.1|hypothetical protein M569_09053, partial [Genlisea aurea]	GO:0005506, GO:0016491, GO:0046872, GO:0016705, GO:0020037, GO:0055114, GO:0004497
lcl|ORF8_CM007989.1_65214_66791	525	558.91	0.0	gi|527207162|gb|EPS72518.1|hypothetical protein M569_02237, partial [Genlisea aurea]	GO:0005506, GO:0046872, GO:0016491, GO:0016705, GO:0020037, GO:0055114, GO:0004497
lcl|ORF8_CM007989.1_65214_66791	525	551.592	0.0	gi|527203773|gb|EPS70135.1|hypothetical protein M569_04626, partial [Genlisea aurea]	GO:0005506, GO:0046872, GO:0016491, GO:0016705, GO:0020037, GO:0055114, GO:0004497
lcl|ORF8_CM007989.1_65214_66791	525	540.806	0.0	gi|1027858648|ref|NP_001312510.1|cytochrome P450 94A2-like [Nicotiana tabacum]	GO:0005506, GO:0046872, GO:0016491, GO:0016705, GO:0020037, GO:0055114, GO:0004497
lcl|ORF8_CM007989.1_65214_66791	525	536.569	0.0	gi|661892556|emb|CDP03714.1|unnamed protein product [Coffea canephora]	GO:0005506, GO:0016705, GO:0046872, GO:0016491, GO:0016020, GO:0016021, GO:0020037, GO:0055114, GO:0004497
lcl|ORF8_CM007989.1_65214_66791	525	536.184	0.0	gi|745791019|gb|AJD25218.1|cytochrome P450 CYP94A48 [Salvia miltiorrhiza]	GO:0005506, GO:0016705, GO:0046872, GO:0016491, GO:0020037, GO:0055114, GO:0004497
lcl|ORF9_CM007989.1_69876_70487	203	78.5666	1.4127E-13	gi|224133736|ref|XP_002321648.1|hypothetical protein POPTR_0015s09800g [Populus trichocarpa]	GO:0003824
lcl|ORF9_CM007989.1_69876_70487	203	78.1814	1.97163E-13	gi|1050629810|ref|XP_017637836.1|PREDICTED: probable galactinol--sucrose galactosyltransferase 2 [Gossypium arboreum]	GO:0016757, GO:0003824, GO:0016740
lcl|ORF9_CM007989.1_69876_70487	203	78.1814	2.04898E-13	gi|848933045|ref|XP_012829289.1|PREDICTED: probable galactinol--sucrose galactosyltransferase 2 [Erythranthe guttata]	GO:0003824
lcl|ORF9_CM007989.1_69876_70487	203	78.1814	2.21226E-13	gi|922381508|ref|XP_013460983.1|raffinose synthase or seed inhibition protein [Medicago truncatula]	GO:0003824
lcl|ORF9_CM007989.1_69876_70487	203	77.7962	2.80644E-13	gi|922381510|ref|XP_013460984.1|raffinose synthase or seed inhibition protein [Medicago truncatula]	GO:0003824
lcl|ORF9_CM007989.1_69876_70487	203	77.411	3.60089E-13	gi|703123909|ref|XP_010102931.1|hypothetical protein L484_018950 [Morus notabilis]	GO:0003824	EXB94449.1, XP_010102931.1
lcl|ORF11_CM007989.1_96507_97289	260	382.104	1.31483E-124	gi|527200146|gb|EPS67679.1|hypothetical protein M569_07093 [Genlisea aurea]	GO:0055085, GO:0016020, GO:0016021
lcl|ORF11_CM007989.1_96507_97289	260	380.178	1.38594E-122	gi|604333642|gb|EYU37993.1|hypothetical protein MIMGU_mgv1a000942mg [Erythranthe guttata]	GO:0055085, GO:0016020, GO:0016021
lcl|ORF13_CM007989.1_127623_129758	711	1021.54	0.0	gi|848873126|ref|XP_012837121.1|PREDICTED: arginine decarboxylase [Erythranthe guttata]	GO:0008295, GO:0006527, GO:0003824, GO:0008792, GO:0016829, GO:0016831
lcl|ORF13_CM007989.1_127623_129758	711	988.793	0.0	gi|527190637|gb|EPS61793.1|arginine decarboxylase [Genlisea aurea]	GO:0008295, GO:0006527, GO:0003824, GO:0008792, GO:0016829, GO:0016831
lcl|ORF13_CM007989.1_127623_129758	711	974.541	0.0	gi|661898988|emb|CDO96982.1|unnamed protein product [Coffea canephora]	GO:0008295, GO:0006527, GO:0003824, GO:0008792, GO:0016829, GO:0016831
lcl|ORF13_CM007989.1_127623_129758	711	956.051	0.0	gi|1027852712|ref|NP_001312119.1|arginine decarboxylase-like [Nicotiana tabacum]	GO:0008295, GO:0006527, GO:0003824, GO:0008792, GO:0016829, GO:0016831
lcl|ORF15_CM007989.1_144966_145448	160	157.532	4.6624E-42	gi|460370061|ref|XP_004230873.1|PREDICTED: SUMO-activating enzyme subunit 2 isoform X1 [Solanum lycopersicum]	GO:0019948, GO:0016925, GO:0005829, GO:0009793, GO:0031510, GO:0008641, GO:0009506, GO:0005634
lcl|ORF15_CM007989.1_144966_145448	160	156.762	6.05774E-42	gi|802564052|ref|XP_012067212.1|PREDICTED: SUMO-activating enzyme subunit 2 [Jatropha curcas]	GO:0019948, GO:0016925, GO:0008641
lcl|ORF15_CM007989.1_144966_145448	160	155.606	1.78722E-41	gi|593263250|ref|XP_007133804.1|hypothetical protein PHAVU_011G210500g [Phaseolus vulgaris]	GO:0019948, GO:0016925, GO:0008641
lcl|ORF16_CM007989.1_152538_153212	224	100.908	5.36776E-21	gi|734375413|gb|KHN20956.1|Sec14 cytosolic factor [Glycine soja]	GO:0016491, GO:0016020, GO:0016021, GO:0055114, GO:0004597
lcl|ORF16_CM007989.1_152538_153212	224	100.908	5.47189E-21	gi|947066018|gb|KRH15161.1|hypothetical protein GLYMA_14G071900 [Glycine max]	GO:0016020, GO:0016021
lcl|ORF16_CM007989.1_152538_153212	224	92.4337	1.28889E-19	gi|283771370|gb|ADB28921.1|phosphatidylinositol transfer protein, partial [Zea mays subsp. mays]	GO:0016020, GO:0016021
lcl|ORF18_CM007989.1_242310_242897	195	135.191	1.7033E-34	gi|527183322|gb|EPS57772.1|hypothetical protein M569_17045 [Genlisea aurea]	GO:0016567, GO:0004842
lcl|ORF18_CM007989.1_242310_242897	195	132.88	2.77157E-34	gi|604333308|gb|EYU37659.1|hypothetical protein MIMGU_mgv1a019070mg, partial [Erythranthe guttata]	GO:0004842, GO:0016567
lcl|ORF18_CM007989.1_242310_242897	195	132.494	2.06044E-33	gi|460369851|ref|XP_004230770.1|PREDICTED: U-box domain-containing protein 26-like [Solanum lycopersicum]	GO:0004842, GO:0016567
lcl|ORF18_CM007989.1_242310_242897	195	129.798	2.02197E-32	gi|976926943|gb|KVI10784.1|Armadillo-like helical [Cynara cardunculus var. scolymus]	GO:0016567, GO:0004842
lcl|ORF19_CM007989.1_252807_253493	228	151.369	9.10545E-40	gi|604343849|gb|EYU42683.1|hypothetical protein MIMGU_mgv1a006065mg [Erythranthe guttata]	GO:0045017, GO:0004144
lcl|ORF19_CM007989.1_252807_253493	228	139.428	1.63218E-37	gi|641840838|gb|KDO59755.1|hypothetical protein CISIN_1g0129801mg, partial [Citrus sinensis]	GO:0004144
lcl|ORF19_CM007989.1_252807_253493	228	139.428	1.80054E-37	gi|567860652|ref|XP_006422980.1|hypothetical protein CICLE_v10029245mg [Citrus clementina]	GO:0004144
lcl|ORF19_CM007989.1_252807_253493	228	139.043	3.26459E-37	gi|902178930|gb|KNA09249.1|hypothetical protein SOVF_155310 [Spinacia oleracea]	GO:0004144
lcl|ORF19_CM007989.1_252807_253493	228	140.969	4.99718E-37	gi|661899201|emb|CDO97195.1|unnamed protein product [Coffea canephora]	GO:0016020, GO:0016021, GO:0004144
lcl|ORF20_CM007989.1_258837_259853	338	328.946	2.40693E-101	gi|604333303|gb|EYU37654.1|hypothetical protein MIMGU_mgv1a000808mg [Erythranthe guttata]	GO:0016020, GO:0016021
lcl|ORF20_CM007989.1_258837_259853	338	318.546	6.40345E-100	gi|527194790|gb|EPS64281.1|hypothetical protein M569_10499, partial [Genlisea aurea]	GO:0008270, GO:0046872, GO:0016020, GO:0016021
lcl|ORF20_CM007989.1_258837_259853	338	310.457	8.40568E-96	gi|763765093|gb|KJB32347.1|hypothetical protein B456_005G236600 [Gossypium raimondii]	GO:0008270, GO:0046872, GO:0016020, GO:0016021
lcl|ORF20_CM007989.1_258837_259853	338	309.301	2.80427E-95	gi|223542110|gb|EEF43654.1|ssm4 protein, putative [Ricinus communis]	GO:0008270, GO:0046872, GO:0016020, GO:0016021
lcl|ORF20_CM007989.1_258837_259853	338	312.768	4.78506E-95	gi|763812519|gb|KJB79371.1|hypothetical protein B456_013G045900 [Gossypium raimondii]	GO:0016020, GO:0016021
lcl|ORF21_CM007989.1_265515_267053	512	609.757	0.0	gi|527182979|gb|EPS57614.1|hypothetical protein M569_17203, partial [Genlisea aurea]	GO:0008152, GO:0016757, GO:0016758, GO:0016740
lcl|ORF21_CM007989.1_265515_267053	512	592.423	0.0	gi|110932098|gb|ABH03018.1|resveratrol/hydroxycinnamic acid O-glucosyltransferase [Vitis labrusca]	GO:0008152, GO:0016757, GO:0016758, GO:0016740
lcl|ORF21_CM007989.1_265515_267053	512	591.267	0.0	gi|225428908|ref|XP_002285379.1|PREDICTED: limonoid UDP-glucosyltransferase [Vitis vinifera]	GO:0008152, GO:0016757, GO:0016758, GO:0080043, GO:0080044, GO:0052696, GO:0043231, GO:0016740, GO:0009813
lcl|ORF21_CM007989.1_265515_267053	512	591.267	0.0	gi|363805188|gb|AEW31188.1|glucosyltransferase [Vitis vinifera]	GO:0008152, GO:0016757, GO:0016758, GO:0016740
lcl|ORF21_CM007989.1_265515_267053	512	590.112	0.0	gi|1005260902|emb|CZS70601.1|glucosyltransferase [Vitis amurensis]	GO:0008152, GO:0016758, GO:0016740
lcl|ORF21_CM007989.1_265515_267053	512	589.726	0.0	gi|952950744|gb|ALO19890.1|UDP-glycosyltransferase 84A22 [Camellia sinensis]	GO:0008152, GO:0016757, GO:0016758, GO:0016740
lcl|ORF21_CM007989.1_265515_267053	512	589.726	0.0	gi|527202925|gb|EPS69550.1|hypothetical protein M569_05215, partial [Genlisea aurea]	GO:0008152, GO:0016757, GO:0016758, GO:0016740
lcl|ORF28_CM007989.1_407007_407879	290	150.599	2.32089E-37	gi|848849678|ref|XP_012831350.1|PREDICTED: autophagy-related protein 9 [Erythranthe guttata]	GO:0016020, GO:0016021
lcl|ORF28_CM007989.1_407007_407879	290	143.28	9.15448E-35	gi|565377047|ref|XP_006355001.1|PREDICTED: autophagy-related protein 9 [Solanum tuberosum]	GO:0006914, GO:0016020, GO:0016021
lcl|ORF28_CM007989.1_407007_407879	290	134.035	1.24507E-31	gi|1027853769|ref|NP_001312692.1|autophagy-related protein 9-like [Nicotiana tabacum]	GO:0016020, GO:0016021
lcl|ORF31_CM007989.1_441843_443129	428	181.8	1.23115E-47	gi|460393586|ref|XP_004242390.1|PREDICTED: B3 domain-containing transcription factor ABI3 [Solanum lycopersicum]	GO:0003677, GO:0006351, GO:0006355, GO:0005634
lcl|ORF31_CM007989.1_441843_443129	428	169.088	3.75932E-43	gi|27528486|emb|CAC84597.2|VP1-ABI3-like protein [Solanum tuberosum]	GO:0003677, GO:0006351, GO:0006355, GO:0005634
lcl|ORF31_CM007989.1_441843_443129	428	167.933	1.02612E-42	gi|565372494|ref|XP_006352828.1|PREDICTED: B3 domain-containing transcription factor ABI3-like [Solanum tuberosum]	GO:0003677, GO:0006351, GO:0006355, GO:0005634
lcl|ORF31_CM007989.1_441843_443129	428	163.696	4.75509E-41	gi|565372496|ref|XP_006352829.1|PREDICTED: B3 domain-containing transcription factor ABI3 [Solanum tuberosum]	GO:0003677, GO:0006351, GO:0006355, GO:0005634
lcl|ORF31_CM007989.1_441843_443129	428	163.31	1.63154E-40	gi|604348204|gb|EYU46359.1|hypothetical protein MIMGU_mgv1a025237mg [Erythranthe guttata]	GO:0003677, GO:0006351, GO:0006355, GO:0005634
lcl|ORF33_CM007989.1_465510_466046	178	170.244	5.68703E-46	gi|527208192|gb|EPS73247.1|hypothetical protein M569_01505, partial [Genlisea aurea]	GO:0046373, GO:0003824, GO:0046556
lcl|ORF33_CM007989.1_465510_466046	178	165.236	4.48763E-44	gi|225435510|ref|XP_002285548.1|PREDICTED: uncharacterized protein LOC100246702 [Vitis vinifera]	GO:0003824
lcl|ORF33_CM007989.1_465510_466046	178	164.851	5.81449E-44	gi|508785321|gb|EOY32577.1|Glycosyl hydrolase of Uncharacterized protein function (DUF1680), putative isoform 2 [Theobroma cacao]	GO:0046373, GO:0003824, GO:0046556, GO:0016787
lcl|ORF35_CM007989.1_479160_479696	178	59.3066	2.39456E-7	gi|848868168|ref|XP_012834718.1|PREDICTED: CDP-diacylglycerol--glycerol-3-phosphate 3-phosphatidyltransferase 2 [Erythranthe guttata]	GO:0016020, GO:0016780, GO:0016021, GO:0008654, GO:0008444, GO:0016740
lcl|ORF35_CM007989.1_479160_479696	178	50.8322	2.16135E-4	gi|848868545|ref|XP_012834903.1|PREDICTED: CDP-diacylglycerol--glycerol-3-phosphate 3-phosphatidyltransferase 2-like [Erythranthe guttata]	GO:0016020, GO:0016780, GO:0016021, GO:0008654, GO:0008444, GO:0016740
lcl|ORF35_CM007989.1_479160_479696	178	49.2914	6.28309E-4	gi|922456828|ref|XP_013630400.1|PREDICTED: CDP-diacylglycerol--glycerol-3-phosphate 3-phosphatidyltransferase 1, chloroplastic [Brassica oleracea var. oleracea]	GO:0016020, GO:0016021, GO:0016780, GO:0008654, GO:0008444, GO:0016740
lcl|ORF35_CM007989.1_479160_479696	178	49.2914	6.309E-4	gi|674908186|emb|CDY24971.1|BnaC03g22010D [Brassica napus]	GO:0016020, GO:0016021, GO:0016780, GO:0008654, GO:0008444, GO:0016740
lcl|ORF36_CM007989.1_482451_482936	161	75.8702	4.28706E-13	gi|848868588|ref|XP_012834923.1|PREDICTED: uncharacterized protein LOC105955688 [Erythranthe guttata]	GO:0003677, GO:0005634
lcl|ORF37_CM007989.1_488256_489101	281	87.0409	1.50281E-15	gi|848868588|ref|XP_012834923.1|PREDICTED: uncharacterized protein LOC105955688 [Erythranthe guttata]	GO:0003677, GO:0005634
lcl|ORF37_CM007989.1_488256_489101	281	84.3445	1.38442E-14	gi|566192224|ref|XP_002316354.2|hypothetical protein POPTR_0010s22670g [Populus trichocarpa]	GO:0003677, GO:0005634
lcl|ORF40_CM007989.1_493305_495425	706	971.459	0.0	gi|527210044|gb|EPS74616.1|hypothetical protein M569_00135, partial [Genlisea aurea]	GO:0006812, GO:0055085, GO:0015299, GO:0016020, GO:0016021, GO:1902600, GO:0006810
lcl|ORF40_CM007989.1_493305_495425	706	856.67	0.0	gi|604347832|gb|EYU45987.1|hypothetical protein MIMGU_mgv1a026163mg, partial [Erythranthe guttata]	GO:0055085, GO:0006812, GO:0015299, GO:0016020, GO:0016021, GO:1902600, GO:0006810
lcl|ORF40_CM007989.1_493305_495425	706	815.839	0.0	gi|604347460|gb|EYU45697.1|hypothetical protein MIMGU_mgv1a024328mg [Erythranthe guttata]	GO:0006812, GO:0055085, GO:0015299, GO:0016020, GO:0016021, GO:1902600, GO:0006810
lcl|ORF41_CM007989.1_521187_521816	209	195.667	3.21835E-60	gi|976915426|gb|KVI01377.1|Cdk-activating kinase assembly factor MAT1, centre [Cynara cardunculus var. scolymus]	GO:0007049, GO:0016310, GO:0016301, GO:0005634
lcl|ORF41_CM007989.1_521187_521816	209	194.897	5.26643E-60	gi|565388112|ref|XP_006359823.1|PREDICTED: uncharacterized protein LOC102589938 [Solanum tuberosum]	GO:0007049, GO:0005634
lcl|ORF41_CM007989.1_521187_521816	209	194.897	5.43743E-60	gi|848913287|ref|XP_012854759.1|PREDICTED: uncharacterized protein LOC105974237 [Erythranthe guttata]	GO:0007049, GO:0005634
lcl|ORF43_CM007989.1_565896_567359	487	162.155	3.611E-39	gi|527200892|gb|EPS68181.1|hypothetical protein M569_06587, partial [Genlisea aurea]	GO:0016020, GO:0016021
lcl|ORF43_CM007989.1_565896_567359	487	116.316	6.67223E-24	gi|661892839|emb|CDP03997.1|unnamed protein product [Coffea canephora]	GO:0016020, GO:0016021
lcl|ORF43_CM007989.1_565896_567359	487	102.449	2.16061E-19	gi|6691123|gb|AAF24496.1|AF213695_1FH protein NFH1 [Nicotiana tabacum]	GO:0016020, GO:0016021
lcl|ORF44_CM007989.1_568278_569150	290	380.948	8.09004E-122	gi|661892839|emb|CDP03997.1|unnamed protein product [Coffea canephora]	GO:0016020, GO:0016021
lcl|ORF45_CM007989.1_613335_614582	415	662.529	0.0	gi|848899879|ref|XP_012850085.1|PREDICTED: clathrin heavy chain 1 [Erythranthe guttata]	GO:0016192, GO:0030659, GO:0016020, GO:0030130, GO:0005905, GO:0031410, GO:0005198, GO:0030132, GO:0006886
lcl|ORF45_CM007989.1_613335_614582	415	650.973	0.0	gi|527206987|gb|EPS72393.1|hypothetical protein M569_02365, partial [Genlisea aurea]	GO:0016192, GO:0005622, GO:0006886
lcl|ORF45_CM007989.1_613335_614582	415	649.432	0.0	gi|661882414|emb|CDP13994.1|unnamed protein product [Coffea canephora]	GO:0016192, GO:0030659, GO:0016020, GO:0030130, GO:0005905, GO:0031410, GO:0030132, GO:0005198, GO:0006886
lcl|ORF45_CM007989.1_613335_614582	415	646.736	0.0	gi|527188308|gb|EPS60447.1|hypothetical protein M569_14356, partial [Genlisea aurea]	GO:0016192, GO:0005622, GO:0006886
lcl|ORF46_CM007989.1_618009_618539	176	151.369	2.4503E-43	gi|527200374|gb|EPS67829.1|hypothetical protein M569_06945 [Genlisea aurea]	GO:0003677
lcl|ORF46_CM007989.1_618009_618539	176	148.673	1.51803E-41	gi|848858246|ref|XP_012830054.1|PREDICTED: transcription factor MYB44-like [Erythranthe guttata]	GO:0003677
lcl|ORF46_CM007989.1_618009_618539	176	144.436	9.66462E-40	gi|641850046|gb|KDO68919.1|hypothetical protein CISIN_1g046570mg, partial [Citrus sinensis]	GO:0003677
lcl|ORF46_CM007989.1_618009_618539	176	144.821	1.33939E-39	gi|567886500|ref|XP_006435772.1|hypothetical protein CICLE_v10032317mg [Citrus clementina]	GO:0003677
lcl|ORF47_CM007989.1_624135_626156	673	806.209	0.0	gi|848858141|ref|XP_012830003.1|PREDICTED: probable apyrase 7 [Erythranthe guttata]	GO:0016020, GO:0016021, GO:0016787
lcl|ORF47_CM007989.1_624135_626156	673	742.265	0.0	gi|976922675|gb|KVI07043.1|Nucleoside phosphatase GDA1/CD39 [Cynara cardunculus var. scolymus]	GO:0016020, GO:0016021, GO:0016787
lcl|ORF47_CM007989.1_624135_626156	673	739.954	0.0	gi|848924635|ref|XP_012858415.1|PREDICTED: probable apyrase 7 [Erythranthe guttata]	GO:0016020, GO:0016021, GO:0016787
lcl|ORF47_CM007989.1_624135_626156	673	720.309	0.0	gi|567876647|ref|XP_006430913.1|hypothetical protein CICLE_v10011132mg [Citrus clementina]	GO:0016020, GO:0016021, GO:0016787
lcl|ORF47_CM007989.1_624135_626156	673	717.998	0.0	gi|508778089|gb|EOY25345.1|GDA1/CD39 nucleoside phosphatase family protein isoform 1 [Theobroma cacao]	GO:0010584, GO:0016020, GO:0016021, GO:0009901, GO:0016787
lcl|ORF48_CM007989.1_635403_636266	287	70.4774	1.66991E-11	gi|255631942|gb|ACU16338.1|unknown, partial [Glycine max]	GO:0016020, GO:0016021
lcl|ORF52_CM007989.1_702141_702641	166	72.4034	8.59907E-14	gi|527198711|gb|EPS66759.1|hypothetical protein M569_08018, partial [Genlisea aurea]	GO:0016020, GO:0016021
lcl|ORF52_CM007989.1_702141_702641	166	69.3218	3.50391E-11	gi|449460521|ref|XP_004147994.1|PREDICTED: uncharacterized protein LOC101214824 [Cucumis sativus]	GO:0016020, GO:0016021
lcl|ORF52_CM007989.1_702141_702641	166	65.855	5.45052E-10	gi|731336745|ref|XP_010679423.1|PREDICTED: uncharacterized protein LOC104894796 [Beta vulgaris subsp. vulgaris]	GO:0016020, GO:0016021
lcl|ORF52_CM007989.1_702141_702641	166	63.5438	2.3519E-9	gi|923792960|ref|XP_013684884.1|PREDICTED: uncharacterized protein LOC106389222 [Brassica napus]	GO:0016020, GO:0016021	CDX75903.1, XP_013684884.1
lcl|ORF52_CM007989.1_702141_702641	166	63.5438	2.54736E-9	gi|225432014|ref|XP_002273418.1|PREDICTED: uncharacterized protein LOC100267130 [Vitis vinifera]	GO:0016020, GO:0016021
lcl|ORF53_CM007989.1_704154_705290	378	679.093	0.0	gi|728822759|gb|KHG04985.1|hypothetical protein F383_31148 [Gossypium arboreum]	GO:0000166, GO:0004386, GO:0016787, GO:0005524, GO:0003676
lcl|ORF53_CM007989.1_704154_705290	378	677.937	0.0	gi|728822760|gb|KHG04986.1|hypothetical protein F383_31148 [Gossypium arboreum]	GO:0000166, GO:0004386, GO:0016787, GO:0005524, GO:0003676
lcl|ORF53_CM007989.1_704154_705290	378	676.011	0.0	gi|527198709|gb|EPS66757.1|hypothetical protein M569_08016, partial [Genlisea aurea]	GO:0000166, GO:0004386, GO:0016787, GO:0005524
lcl|ORF54_CM007989.1_715557_717110	517	255.758	8.95746E-73	gi|508703506|gb|EOX95402.1|RING/U-box superfamily protein, putative isoform 4 [Theobroma cacao]	GO:0008270
lcl|ORF54_CM007989.1_715557_717110	517	255.758	1.673E-72	gi|508703503|gb|EOX95399.1|RING/U-box superfamily protein, putative isoform 1 [Theobroma cacao]	GO:0008270, GO:0016787
lcl|ORF54_CM007989.1_715557_717110	517	253.832	9.60931E-72	gi|848850989|ref|XP_012834728.1|PREDICTED: zinc finger protein 598 [Erythranthe guttata]	GO:0008270
lcl|ORF54_CM007989.1_715557_717110	517	246.899	6.13035E-69	gi|565357040|ref|XP_006345360.1|PREDICTED: zinc finger protein 598-like [Solanum tuberosum]	GO:0008270
lcl|ORF54_CM007989.1_715557_717110	517	244.588	4.64443E-68	gi|460366586|ref|XP_004229162.1|PREDICTED: zinc finger protein 598-like [Solanum lycopersicum]	GO:0008270
lcl|ORF55_CM007989.1_727236_727829	197	369.007	1.9371E-125	gi|595912444|ref|XP_007214444.1|hypothetical protein PRUPE_ppa024717mg, partial [Prunus persica]	GO:0008152, GO:0019674, GO:0006741, GO:0016310, GO:0003951
lcl|ORF55_CM007989.1_727236_727829	197	370.548	1.04189E-124	gi|604348082|gb|EYU46237.1|hypothetical protein MIMGU_mgv1a004572mg [Erythranthe guttata]	GO:0008152, GO:0006741, GO:0019674, GO:0016310, GO:0003951
lcl|ORF58_CM007989.1_773592_775082	496	390.963	7.54522E-128	gi|527196888|gb|EPS65588.1|hypothetical protein M569_09190 [Genlisea aurea]	GO:0000166, GO:0003676
lcl|ORF58_CM007989.1_773592_775082	496	372.089	2.41925E-120	gi|848875969|ref|XP_012838451.1|PREDICTED: UBP1-associated protein 2A-like [Erythranthe guttata]	GO:0000166, GO:0003676
lcl|ORF58_CM007989.1_773592_775082	496	366.696	1.76807E-119	gi|604348000|gb|EYU46155.1|hypothetical protein MIMGU_mgv1a006683mg [Erythranthe guttata]	GO:0000166, GO:0003676
lcl|ORF61_CM007989.1_828357_828965	202	70.0922	1.76751E-11	gi|1050606378|ref|XP_017625757.1|PREDICTED: probable membrane-associated kinase regulator 6 [Gossypium arboreum]	GO:0016310, GO:0016301
lcl|ORF62_CM007989.1_843582_846302	906	556.214	0.0	gi|527196296|gb|EPS65217.1|hypothetical protein M569_09562, partial [Genlisea aurea]	GO:0043531
lcl|ORF62_CM007989.1_843582_846302	906	479.945	1.51936E-152	gi|604302165|gb|EYU21751.1|hypothetical protein MIMGU_mgv1a001232mg [Erythranthe guttata]	GO:0043531, GO:0006952
lcl|ORF62_CM007989.1_843582_846302	906	476.863	1.15966E-150	gi|848917391|ref|XP_012856107.1|PREDICTED: putative late blight resistance protein homolog R1B-16 [Erythranthe guttata]	GO:0043531, GO:0006952
lcl|ORF62_CM007989.1_843582_846302	906	466.077	4.49779E-147	gi|604305398|gb|EYU24542.1|hypothetical protein MIMGU_mgv1a020452mg [Erythranthe guttata]	GO:0043531, GO:0006952
lcl|ORF63_CM007989.1_850938_851393	151	149.828	6.76439E-43	gi|641843890|gb|KDO62787.1|hypothetical protein CISIN_1g0017833mg, partial [Citrus sinensis]	GO:0004672, GO:0005524, GO:0006468
lcl|ORF63_CM007989.1_850938_851393	151	149.443	1.12888E-42	gi|641843889|gb|KDO62786.1|hypothetical protein CISIN_1g0017833mg, partial [Citrus sinensis]	GO:0004672, GO:0005524, GO:0006468
lcl|ORF63_CM007989.1_850938_851393	151	155.606	8.94859E-42	gi|604305360|gb|EYU24504.1|hypothetical protein MIMGU_mgv1a003466mg [Erythranthe guttata]	GO:0000166, GO:0016310, GO:0016740, GO:0004672, GO:0016301, GO:0004674, GO:0005524, GO:0006468
lcl|ORF63_CM007989.1_850938_851393	151	155.992	3.25557E-41	gi|723685938|ref|XP_010318657.1|PREDICTED: probable serine/threonine protein kinase IREH1 isoform X2 [Solanum lycopersicum]	GO:0000166, GO:0016310, GO:0004672, GO:0016740, GO:0016301, GO:0018105, GO:0035556, GO:0004674, GO:0005524, GO:0005622, GO:0006468
lcl|ORF63_CM007989.1_850938_851393	151	155.606	4.82511E-41	gi|548840430|gb|ERN00581.1|hypothetical protein AMTR_s00091p00037050 [Amborella trichopoda]	GO:0000166, GO:0016310, GO:0004672, GO:0016740, GO:0016301, GO:0004674, GO:0005524, GO:0006468
lcl|ORF65_CM007989.1_880374_881207	277	395.201	9.71127E-134	gi|527187958|gb|EPS60241.1|hypothetical protein M569_14562, partial [Genlisea aurea]	GO:0055085, GO:0016020, GO:0016021, GO:0005509, GO:0006810
lcl|ORF65_CM007989.1_880374_881207	277	386.726	5.90189E-130	gi|661898323|emb|CDO98290.1|unnamed protein product [Coffea canephora]	GO:0055085, GO:0016020, GO:0005509, GO:0016021, GO:0006810
lcl|ORF65_CM007989.1_880374_881207	277	379.022	8.72288E-127	gi|848918847|ref|XP_012856588.1|PREDICTED: calcium-binding mitochondrial carrier protein SCaMC-1-B-like [Erythranthe guttata]	GO:0055085, GO:0016020, GO:0005509, GO:0016021, GO:0006810
lcl|ORF75_CM007989.1_1105002_1105589	195	159.844	1.08852E-44	gi|604299704|gb|EYU19547.1|hypothetical protein MIMGU_mgv1a010063mg [Erythranthe guttata]	GO:0016020, GO:0016021
lcl|ORF75_CM007989.1_1105002_1105589	195	163.31	2.34478E-44	gi|661891317|emb|CDP05199.1|unnamed protein product [Coffea canephora]	GO:0016020, GO:0016021
lcl|ORF75_CM007989.1_1105002_1105589	195	162.925	4.07397E-44	gi|661891316|emb|CDP05198.1|unnamed protein product [Coffea canephora]	GO:0016020, GO:0016021
lcl|ORF76_CM007989.1_1110036_1110566	176	123.25	9.8845E-30	gi|661891318|emb|CDP05200.1|unnamed protein product [Coffea canephora]	GO:0016020, GO:0016021
lcl|ORF78_CM007989.1_1134486_1135034	182	217.624	7.22798E-70	gi|225469306|ref|XP_002269823.1|PREDICTED: uncharacterized protein LOC100243564 [Vitis vinifera]	GO:0010196, GO:0009507, GO:0016020, GO:0016021
lcl|ORF78_CM007989.1_1134486_1135034	182	217.624	8.61333E-70	gi|449451787|ref|XP_004143642.1|PREDICTED: uncharacterized protein ycf20 [Cucumis sativus]	GO:0016020, GO:0016021
lcl|ORF78_CM007989.1_1134486_1135034	182	216.853	1.93611E-69	gi|870846505|gb|KMS99066.1|hypothetical protein BVRB_3g066670 [Beta vulgaris subsp. vulgaris]	GO:0016020, GO:0016021
lcl|ORF78_CM007989.1_1134486_1135034	182	215.312	6.31622E-69	gi|661891372|emb|CDP05254.1|unnamed protein product [Coffea canephora]	GO:0016020, GO:0016021
lcl|ORF78_CM007989.1_1134486_1135034	182	215.312	7.12355E-69	gi|870846458|gb|KMS99019.1|hypothetical protein BVRB_3g066260 [Beta vulgaris subsp. vulgaris]	GO:0016020, GO:0016021
lcl|ORF78_CM007989.1_1134486_1135034	182	214.927	1.0688E-68	gi|567858300|ref|XP_006421833.1|hypothetical protein CICLE_v10006100mg [Citrus clementina]	GO:0016020, GO:0016021
lcl|ORF79_CM007989.1_1169778_1170533	251	336.265	8.39968E-105	gi|527205338|gb|EPS71230.1|hypothetical protein M569_03522 [Genlisea aurea]	GO:0016757, GO:0008270, GO:0046872, GO:0016020, GO:0016021, GO:0016760, GO:0071555, GO:0016740, GO:0030244, GO:0005886
lcl|ORF79_CM007989.1_1169778_1170533	251	332.413	8.56046E-104	gi|527198682|gb|EPS66740.1|hypothetical protein M569_08032, partial [Genlisea aurea]	GO:0016757, GO:0046872, GO:0016020, GO:0016021, GO:0016760, GO:0071555, GO:0030244, GO:0016740, GO:0005886
lcl|ORF79_CM007989.1_1169778_1170533	251	321.627	1.37044E-103	gi|242205328|gb|ACS88358.1|cellulose synthase catalytic subunit, partial [Gossypium hirsutum]	GO:0016757, GO:0016020, GO:0016021, GO:0016760, GO:0016740, GO:0030244
lcl|ORF79_CM007989.1_1169778_1170533	251	315.464	2.69116E-103	gi|296279110|gb|ADH04387.1|cellulose synthase 6A, partial [Salix miyabeana]	GO:0016757, GO:0016020, GO:0016021, GO:0016760, GO:0030244, GO:0016740
lcl|ORF79_CM007989.1_1169778_1170533	251	314.309	7.3887E-102	gi|763782005|gb|KJB49076.1|hypothetical protein B456_008G100200 [Gossypium raimondii]	GO:0016020, GO:0016021, GO:0016760, GO:0030244
lcl|ORF79_CM007989.1_1169778_1170533	251	323.939	2.45914E-101	gi|763750983|gb|KJB18371.1|hypothetical protein B456_003G049300 [Gossypium raimondii]	GO:0016757, GO:0008270, GO:0046872, GO:0016020, GO:0016021, GO:0016760, GO:0071555, GO:0016740, GO:0030244, GO:0005886
lcl|ORF81_CM007989.1_1174551_1175003	150	198.364	6.51458E-59	gi|527194550|gb|EPS64137.1|hypothetical protein M569_10642, partial [Genlisea aurea]	GO:0008152, GO:0016020, GO:0016021, GO:0004553, GO:0016787, GO:0005975, GO:0016798
lcl|ORF81_CM007989.1_1174551_1175003	150	149.443	3.07848E-40	gi|604319940|gb|EYU31104.1|hypothetical protein MIMGU_mgv1a006003mg [Erythranthe guttata]	GO:0008152, GO:0004553, GO:0005975, GO:0016787, GO:0016798
lcl|ORF82_CM007989.1_1185078_1185554	158	171.014	5.37952E-52	gi|527203123|gb|EPS69688.1|hypothetical protein M569_05080, partial [Genlisea aurea]	GO:0005509
lcl|ORF82_CM007989.1_1185078_1185554	158	167.162	2.52801E-50	gi|565382908|ref|XP_006357771.1|PREDICTED: calcium-binding protein CML24-like [Solanum tuberosum]	GO:0005509
lcl|ORF82_CM007989.1_1185078_1185554	158	166.777	4.04461E-50	gi|460372337|ref|XP_004231987.1|PREDICTED: calcium-binding protein CML24 [Solanum lycopersicum]	GO:0005509
lcl|ORF83_CM007989.1_1188789_1189313	174	72.0182	1.12327E-11	gi|604342287|gb|EYU41351.1|hypothetical protein MIMGU_mgv1a002298mg [Erythranthe guttata]	GO:0008270, GO:0046872
lcl|ORF83_CM007989.1_1188789_1189313	174	62.003	3.76335E-8	gi|848855937|ref|XP_012854350.1|PREDICTED: uncharacterized protein LOC105973843 [Erythranthe guttata]	GO:0008270, GO:0046872
lcl|ORF83_CM007989.1_1188789_1189313	174	62.003	4.31184E-8	gi|674943897|emb|CDX89500.1|BnaC04g35190D [Brassica napus]	GO:0008270, GO:0046872
lcl|ORF83_CM007989.1_1188789_1189313	174	61.2326	6.1406E-8	gi|922459589|ref|XP_013631299.1|PREDICTED: uncharacterized protein LOC106336879 [Brassica oleracea var. oleracea]	GO:0008270, GO:0046872
lcl|ORF86_CM007989.1_1229634_1230308	224	362.459	1.37696E-121	gi|147772860|emb|CAN75901.1|hypothetical protein VITISV_001968 [Vitis vinifera]	GO:0003700, GO:0006351, GO:0048366, GO:0006355, GO:0008356, GO:0043565, GO:0009956, GO:0005634
lcl|ORF86_CM007989.1_1229634_1230308	224	356.681	6.64703E-119	gi|661894163|emb|CDP02604.1|unnamed protein product [Coffea canephora]	GO:0003700, GO:0006351, GO:0048366, GO:0006355, GO:0008356, GO:0043565, GO:0009956, GO:0005634
lcl|ORF87_CM007989.1_1263951_1264736	261	274.248	9.08845E-85	gi|848878930|ref|XP_012839870.1|PREDICTED: signal recognition particle receptor subunit alpha [Erythranthe guttata]	GO:0005525, GO:0006614, GO:0003924, GO:0005047, GO:0006810, GO:0005785, GO:0006886
lcl|ORF87_CM007989.1_1263951_1264736	261	264.233	5.37748E-81	gi|460412725|ref|XP_004251748.1|PREDICTED: signal recognition particle receptor subunit alpha [Solanum lycopersicum]	GO:0005525, GO:0006614, GO:0003924, GO:0005047, GO:0006810, GO:0005785, GO:0006886
lcl|ORF87_CM007989.1_1263951_1264736	261	261.151	9.09344E-80	gi|565366873|ref|XP_006350106.1|PREDICTED: signal recognition particle receptor subunit alpha [Solanum tuberosum]	GO:0005525, GO:0006614, GO:0003924, GO:0005047, GO:0006810, GO:0005785, GO:0006886
lcl|ORF87_CM007989.1_1263951_1264736	261	255.373	1.30854E-79	gi|527187048|gb|EPS59743.1|hypothetical protein M569_15062 [Genlisea aurea]	GO:0005525, GO:0006614, GO:0003924, GO:0005047, GO:0006810, GO:0005785, GO:0006886
lcl|ORF89_CM007989.1_1301310_1301936	208	286.189	1.87164E-95	gi|703110660|ref|XP_010099651.1|hypothetical protein L484_013444 [Morus notabilis]	GO:0016020, GO:0016021	EXB80117.1, XP_010099651.1
lcl|ORF89_CM007989.1_1301310_1301936	208	285.419	7.21056E-95	gi|225449116|ref|XP_002277030.1|PREDICTED: uncharacterized protein LOC100266780 [Vitis vinifera]	GO:0005739
lcl|ORF89_CM007989.1_1301310_1301936	208	281.952	1.83661E-93	gi|823238486|ref|XP_012451896.1|PREDICTED: uncharacterized protein LOC105774098 [Gossypium raimondii]	GO:0016020, GO:0016021
lcl|ORF89_CM007989.1_1301310_1301936	208	278.87	2.83225E-92	gi|802732983|ref|XP_012086515.1|PREDICTED: uncharacterized protein LOC105645509 [Jatropha curcas]	GO:0016020, GO:0016021
lcl|ORF89_CM007989.1_1301310_1301936	208	275.789	4.81024E-91	gi|1050640539|ref|XP_017643420.1|PREDICTED: uncharacterized protein LOC108484222 [Gossypium arboreum]	GO:0016020, GO:0016021
lcl|ORF89_CM007989.1_1301310_1301936	208	275.789	4.9238E-91	gi|255577683|ref|XP_002529718.1|PREDICTED: uncharacterized protein LOC8264254 [Ricinus communis]	GO:0016020, GO:0016021
lcl|ORF90_CM007989.1_1327524_1328231	235	311.612	5.6552E-95	gi|565342743|ref|XP_006338500.1|PREDICTED: ABC transporter B family member 15-like [Solanum tuberosum]	GO:0042626, GO:0000166, GO:0055085, GO:0016020, GO:0016021, GO:0006810, GO:0005524, GO:0016887
lcl|ORF90_CM007989.1_1327524_1328231	235	293.508	6.30615E-94	gi|223543435|gb|EEF44966.1|multidrug resistance protein 1, 2, putative [Ricinus communis]	GO:0042626, GO:0055085, GO:0016020, GO:0016021, GO:0042908, GO:0006810, GO:0006855, GO:0008559, GO:0016787, GO:0005524, GO:0016887
lcl|ORF90_CM007989.1_1327524_1328231	235	302.753	8.40367E-92	gi|703082373|ref|XP_010091939.1|ABC transporter B family member 15 [Morus notabilis]	GO:0042626, GO:0000166, GO:0055085, GO:0016020, GO:0016021, GO:0006810, GO:0005524, GO:0016887	XP_010091939.1, EXB47719.1
lcl|ORF91_CM007989.1_1329156_1330544	462	777.319	0.0	gi|604328575|gb|EYU34134.1|hypothetical protein MIMGU_mgv1a000346mg [Erythranthe guttata]	GO:0042626, GO:0000166, GO:0055085, GO:0016020, GO:0016021, GO:0006810, GO:0005524, GO:0016887
lcl|ORF91_CM007989.1_1329156_1330544	462	761.14	0.0	gi|565342743|ref|XP_006338500.1|PREDICTED: ABC transporter B family member 15-like [Solanum tuberosum]	GO:0042626, GO:0000166, GO:0055085, GO:0016020, GO:0016021, GO:0006810, GO:0005524, GO:0016887
lcl|ORF91_CM007989.1_1329156_1330544	462	756.133	0.0	gi|460372885|ref|XP_004232253.1|PREDICTED: ABC transporter B family member 15-like [Solanum lycopersicum]	GO:0042626, GO:0000166, GO:0055085, GO:0016020, GO:0016021, GO:0006810, GO:0005524, GO:0016887
lcl|ORF93_CM007989.1_1379934_1380593	219	335.495	1.3735E-107	gi|68300819|gb|AAY89350.1|RNA polymerase II largest subunit, partial [Solanum lycopersicum]	GO:0003677, GO:0016779, GO:0003899, GO:0006351, GO:0016740
lcl|ORF93_CM007989.1_1379934_1380593	219	333.569	7.21705E-107	gi|68300816|gb|AAY89349.1|RNA polymerase II largest subunit, partial [Antirrhinum majus]	GO:0003677, GO:0016779, GO:0003899, GO:0006351, GO:0016740
lcl|ORF93_CM007989.1_1379934_1380593	219	328.176	3.72638E-106	gi|527184719|gb|EPS58483.1|hypothetical protein M569_16331, partial [Genlisea aurea]	GO:0003677, GO:0016779, GO:0003899, GO:0006351, GO:0016740
lcl|ORF93_CM007989.1_1379934_1380593	219	334.724	2.90614E-105	gi|188532151|gb|ACD63087.1|RNA polymerase II largest subunit, partial [Nicotiana tabacum]	GO:0003677, GO:0016779, GO:0003899, GO:0006351, GO:0016740
lcl|ORF93_CM007989.1_1379934_1380593	219	328.561	9.65671E-105	gi|222639938|gb|EEE68070.1|hypothetical protein OsJ_26086 [Oryza sativa Japonica Group]	GO:0003677, GO:0016779, GO:0003899, GO:0006351, GO:0016740
lcl|ORF93_CM007989.1_1379934_1380593	219	326.635	1.06215E-104	gi|920681308|gb|KOM28113.1|hypothetical protein LR48_Vigan499s005700 [Vigna angularis]	GO:0003677, GO:0016779, GO:0003899, GO:0006351, GO:0016740
lcl|ORF93_CM007989.1_1379934_1380593	219	331.643	3.39397E-104	gi|188532149|gb|ACD63086.1|RNA polymerase II largest subunit, partial [Liriodendron tulipifera]	GO:0003677, GO:0016779, GO:0003899, GO:0006351, GO:0016740
lcl|ORF93_CM007989.1_1379934_1380593	219	331.257	5.05787E-104	gi|33326213|gb|AAQ08516.1|RNA polymerase II largest subunit, partial [Magnolia x soulangeana]	GO:0003677, GO:0016779, GO:0003899, GO:0006351, GO:0016740
lcl|ORF94_CM007989.1_1381458_1383047	529	1051.58	0.0	gi|527199209|gb|EPS67076.1|hypothetical protein M569_07699, partial [Genlisea aurea]	GO:0003677, GO:0016779, GO:0003899, GO:0006351, GO:0006366, GO:0016740, GO:0005665
lcl|ORF94_CM007989.1_1381458_1383047	529	1046.57	0.0	gi|848861298|ref|XP_012831470.1|PREDICTED: DNA-directed RNA polymerase II subunit 1 [Erythranthe guttata]	GO:0003677, GO:0016779, GO:0003899, GO:0006351, GO:0006366, GO:0016740, GO:0005665
lcl|ORF94_CM007989.1_1381458_1383047	529	1033.86	0.0	gi|460373440|ref|XP_004232527.1|PREDICTED: DNA-directed RNA polymerase II subunit 1 [Solanum lycopersicum]	GO:0003677, GO:0016779, GO:0003899, GO:0001055, GO:0006351, GO:0006366, GO:0016740, GO:0005665
lcl|ORF94_CM007989.1_1381458_1383047	529	1033.09	0.0	gi|565347548|ref|XP_006340787.1|PREDICTED: DNA-directed RNA polymerase II subunit 1 [Solanum tuberosum]	GO:0003677, GO:0016779, GO:0003899, GO:0006351, GO:0006366, GO:0016740, GO:0005665, GO:0033009	XP_006340787.1
lcl|ORF95_CM007989.1_1411299_1411823	174	190.66	9.63915E-58	gi|527209261|gb|EPS74025.1|hypothetical protein M569_00725 [Genlisea aurea]	GO:0016020, GO:0016021
lcl|ORF95_CM007989.1_1411299_1411823	174	176.792	2.32944E-52	gi|565366774|ref|XP_006350060.1|PREDICTED: tetraspanin-8-like [Solanum tuberosum]	GO:0016020, GO:0016021
lcl|ORF96_CM007989.1_1436928_1438427	499	743.036	0.0	gi|527209080|gb|EPS73892.1|hypothetical protein M569_00859, partial [Genlisea aurea]	GO:0000166, GO:0005739, GO:0034551, GO:0005524
lcl|ORF96_CM007989.1_1436928_1438427	499	733.406	0.0	gi|661893164|emb|CDP02973.1|unnamed protein product [Coffea canephora]	GO:0000166, GO:0005739, GO:0034551, GO:0005524
lcl|ORF96_CM007989.1_1436928_1438427	499	722.62	0.0	gi|848860925|ref|XP_012831291.1|PREDICTED: probable mitochondrial chaperone BCS1-B [Erythranthe guttata]	GO:0000166, GO:0005739, GO:0034551, GO:0005524
lcl|ORF98_CM007989.1_1453368_1454261	297	209.534	2.00056E-64	gi|527198247|gb|EPS66471.1|hypothetical protein M569_08311, partial [Genlisea aurea]	GO:0008270, GO:0046872
lcl|ORF98_CM007989.1_1453368_1454261	297	197.208	1.62567E-57	gi|604332785|gb|EYU37302.1|hypothetical protein MIMGU_mgv1a009321mg [Erythranthe guttata]	GO:0008270, GO:0046872
lcl|ORF98_CM007989.1_1453368_1454261	297	184.882	7.30858E-52	gi|661893202|emb|CDP03011.1|unnamed protein product [Coffea canephora]	GO:0008270, GO:0046872, GO:0016020, GO:0016021
lcl|ORF98_CM007989.1_1453368_1454261	297	179.874	2.09773E-49	gi|223550481|gb|EEF51968.1|ring finger protein, putative [Ricinus communis]	GO:0008270, GO:0046872, GO:0016020, GO:0016021
lcl|ORF101_CM007989.1_1498758_1499906	382	463.766	2.23434E-157	gi|848929678|ref|XP_012828205.1|PREDICTED: phosphatidylinositol 4-kinase gamma 8 [Erythranthe guttata]	GO:0016310, GO:0016301
lcl|ORF101_CM007989.1_1498758_1499906	382	446.047	4.20865E-151	gi|527201573|gb|EPS68639.1|hypothetical protein M569_06126 [Genlisea aurea]	GO:0016310, GO:0016301
lcl|ORF101_CM007989.1_1498758_1499906	382	419.468	2.55835E-140	gi|661890226|emb|CDP06285.1|unnamed protein product [Coffea canephora]	GO:0016310, GO:0016301
lcl|ORF103_CM007989.1_1545042_1546301	419	476.863	2.39788E-163	gi|641822796|gb|KDO42275.1|hypothetical protein CISIN_1g005842mg [Citrus sinensis]	GO:0016567
lcl|ORF103_CM007989.1_1545042_1546301	419	474.937	2.4662E-163	gi|641822797|gb|KDO42276.1|hypothetical protein CISIN_1g005842mg [Citrus sinensis]	GO:0016567
lcl|ORF103_CM007989.1_1545042_1546301	419	474.937	2.63801E-162	gi|641822795|gb|KDO42274.1|hypothetical protein CISIN_1g005842mg [Citrus sinensis]	GO:0016567
lcl|ORF104_CM007989.1_1550640_1551146	168	146.747	2.98737E-41	gi|734427184|gb|KHN44049.1|Secologanin synthase [Glycine soja]	GO:0003997, GO:0005506, GO:0016705, GO:0016491, GO:0046872, GO:0020037, GO:0055114, GO:0004497
lcl|ORF104_CM007989.1_1550640_1551146	168	145.591	4.97196E-41	gi|388498888|gb|AFK37510.1|unknown [Lotus japonicus]	GO:0005506, GO:0016705, GO:0016491, GO:0046872, GO:0020037, GO:0055114, GO:0004497
lcl|ORF104_CM007989.1_1550640_1551146	168	151.754	1.83505E-40	gi|550826675|gb|AGX93056.1|7-deoxyloganic acid 7-hydroxylase-like protein [Lonicera japonica]	GO:0005506, GO:0016705, GO:0046872, GO:0016491, GO:0016020, GO:0016021, GO:0020037, GO:0055114, GO:0004497
lcl|ORF105_CM007989.1_1574934_1575788	284	59.6918	6.2603E-7	gi|508705372|gb|EOX97268.1|Uncharacterized protein TCM_006343 [Theobroma cacao]	GO:0009507
lcl|ORF109_CM007989.1_1592184_1592705	173	140.584	1.47286E-36	gi|848850210|ref|XP_012832834.1|PREDICTED: rho GTPase-activating protein 2 [Erythranthe guttata]	GO:0007165
lcl|ORF110_CM007989.1_1593663_1594142	159	218.779	6.28808E-70	gi|734411981|gb|KHN36332.1|Rho GTPase-activating protein gacA [Glycine soja]	GO:0007165
lcl|ORF110_CM007989.1_1593663_1594142	159	224.557	9.11481E-70	gi|947083225|gb|KRH31946.1|hypothetical protein GLYMA_10G022400 [Glycine max]	GO:0007165
lcl|ORF110_CM007989.1_1593663_1594142	159	221.476	3.90267E-69	gi|947123311|gb|KRH71517.1|hypothetical protein GLYMA_02G151800 [Glycine max]	GO:0007165
lcl|ORF110_CM007989.1_1593663_1594142	159	221.476	5.20185E-69	gi|947123310|gb|KRH71516.1|hypothetical protein GLYMA_02G151800 [Glycine max]	GO:0007165
lcl|ORF110_CM007989.1_1593663_1594142	159	219.164	6.94161E-69	gi|763755836|gb|KJB23167.1|hypothetical protein B456_004G084800 [Gossypium raimondii]	GO:0007165
lcl|ORF110_CM007989.1_1593663_1594142	159	223.787	1.12537E-68	gi|356535579|ref|XP_003536322.1|PREDICTED: rho GTPase-activating protein 2-like [Glycine max]	GO:0007165
lcl|ORF113_CM007989.1_1626369_1630220	1283	2145.93	0.0	gi|848885468|ref|XP_012842983.1|PREDICTED: 5-oxoprolinase isoform X1 [Erythranthe guttata]	GO:0003824, GO:0016787
lcl|ORF113_CM007989.1_1626369_1630220	1283	2112.81	0.0	gi|374095605|gb|AEY85030.1|putative 5-oxoprolinase [Camellia sinensis]	GO:0003824, GO:0016787
lcl|ORF113_CM007989.1_1626369_1630220	1283	2102.41	0.0	gi|527207295|gb|EPS72616.1|hypothetical protein M569_02132 [Genlisea aurea]	GO:0003824, GO:0016787
lcl|ORF113_CM007989.1_1626369_1630220	1283	2095.47	0.0	gi|802688395|ref|XP_012082645.1|PREDICTED: 5-oxoprolinase [Jatropha curcas]	GO:0003824, GO:0016787
lcl|ORF114_CM007989.1_1644126_1645349	407	243.817	2.20953E-68	gi|604344592|gb|EYU43346.1|hypothetical protein MIMGU_mgv1a000589mg [Erythranthe guttata]	GO:0016020, GO:0016021, GO:0004672, GO:0005524, GO:0006468
lcl|ORF121_CM007989.1_1795797_1797251	484	533.102	0.0	gi|848860125|ref|XP_012830921.1|PREDICTED: anthocyanidin 3-O-glucosyltransferase 2-like [Erythranthe guttata]	GO:0008152, GO:0016757, GO:0016758, GO:0016740
lcl|ORF121_CM007989.1_1795797_1797251	484	529.25	0.0	gi|527197871|gb|EPS66223.1|hypothetical protein M569_08556, partial [Genlisea aurea]	GO:0008152, GO:0016757, GO:0016758, GO:0016740
lcl|ORF121_CM007989.1_1795797_1797251	484	528.865	0.0	gi|283362122|dbj|BAI65914.1|UDP-sugar:glycosyltransferase [Forsythia x intermedia]	GO:0008152, GO:0016757, GO:0016758, GO:0016740
lcl|ORF121_CM007989.1_1795797_1797251	484	523.472	1.42011E-180	gi|300669723|dbj|BAJ11650.1|glucosyltransferase [Sinningia cardinalis]	GO:0008152, GO:0016757, GO:0016758, GO:0016740
lcl|ORF122_CM007989.1_1810524_1811141	205	79.337	4.25473E-14	gi|976926806|gb|KVI10652.1|hypothetical protein Ccrd_010940 [Cynara cardunculus var. scolymus]	GO:0016788
lcl|ORF122_CM007989.1_1810524_1811141	205	78.1814	1.27475E-13	gi|527199187|gb|EPS67060.1|hypothetical protein M569_07715, partial [Genlisea aurea]	GO:0016788
lcl|ORF122_CM007989.1_1810524_1811141	205	76.2554	9.44607E-13	gi|297739233|emb|CBI28884.3|unnamed protein product, partial [Vitis vinifera]	GO:0016788
lcl|ORF122_CM007989.1_1810524_1811141	205	75.0998	1.78146E-12	gi|224131696|ref|XP_002321155.1|GDSL-motif lipase/hydrolase family protein [Populus trichocarpa]	GO:0016787, GO:0016788
lcl|ORF122_CM007989.1_1810524_1811141	205	73.9442	3.46148E-12	gi|629124306|gb|KCW88731.1|hypothetical protein EUGRSUZ_A01086 [Eucalyptus grandis]	GO:0016788
lcl|ORF123_CM007989.1_1834533_1834994	153	60.4622	4.94914E-8	gi|527193258|gb|EPS63360.1|hypothetical protein M569_11425 [Genlisea aurea]	GO:0006979, GO:0004601, GO:0016491, GO:0046872, GO:0020037, GO:0055114, GO:0098869, GO:0005576, GO:0042744
lcl|ORF123_CM007989.1_1834533_1834994	153	54.6842	2.70873E-7	gi|604305705|gb|EYU24793.1|hypothetical protein MIMGU_mgv1a0181922mg, partial [Erythranthe guttata]	GO:0006979, GO:0004601, GO:0016491, GO:0046872, GO:0020037, GO:0055114, GO:0098869
lcl|ORF123_CM007989.1_1834533_1834994	153	56.6102	1.18724E-6	gi|848906377|ref|XP_012852501.1|PREDICTED: peroxidase 27-like [Erythranthe guttata]	GO:0006979, GO:0004601, GO:0016491, GO:0046872, GO:0020037, GO:0055114, GO:0098869, GO:0005576, GO:0042744
lcl|ORF123_CM007989.1_1834533_1834994	153	55.8398	2.48114E-6	gi|1002276402|ref|XP_015642546.1|PREDICTED: peroxidase 1-like [Oryza sativa Japonica Group]	GO:0006979, GO:0004601, GO:0046872, GO:0016491, GO:0020037, GO:0055114, GO:0009664, GO:0098869, GO:0005576, GO:0009505, GO:0042744
lcl|ORF123_CM007989.1_1834533_1834994	153	55.4546	3.55832E-6	gi|848905931|ref|XP_012852349.1|PREDICTED: peroxidase 27-like [Erythranthe guttata]	GO:0006979, GO:0004601, GO:0016491, GO:0046872, GO:0020037, GO:0055114, GO:0098869, GO:0005576, GO:0042744
lcl|ORF124_CM007989.1_1835445_1835897	150	204.142	1.1552E-62	gi|527193258|gb|EPS63360.1|hypothetical protein M569_11425 [Genlisea aurea]	GO:0006979, GO:0004601, GO:0016491, GO:0046872, GO:0020037, GO:0055114, GO:0098869, GO:0005576, GO:0042744
lcl|ORF124_CM007989.1_1835445_1835897	150	192.971	1.55252E-59	gi|604305706|gb|EYU24794.1|hypothetical protein MIMGU_mgv1a0181921mg, partial [Erythranthe guttata]	GO:0006979, GO:0004601, GO:0016491, GO:0046872, GO:0020037, GO:0055114, GO:0098869
lcl|ORF124_CM007989.1_1835445_1835897	150	190.274	4.91936E-59	gi|604330884|gb|EYU35785.1|hypothetical protein MIMGU_mgv1a0266491mg, partial [Erythranthe guttata]	GO:0006979, GO:0004601, GO:0046872, GO:0016491, GO:0020037, GO:0055114, GO:0098869
lcl|ORF124_CM007989.1_1835445_1835897	150	192.586	1.9716E-58	gi|604305707|gb|EYU24795.1|hypothetical protein MIMGU_mgv1a021569mg [Erythranthe guttata]	GO:0006979, GO:0004601, GO:0016491, GO:0046872, GO:0020037, GO:0055114, GO:0098869, GO:0005576, GO:0042744
lcl|ORF124_CM007989.1_1835445_1835897	150	192.971	2.0819E-58	gi|848905931|ref|XP_012852349.1|PREDICTED: peroxidase 27-like [Erythranthe guttata]	GO:0006979, GO:0004601, GO:0016491, GO:0046872, GO:0020037, GO:0055114, GO:0098869, GO:0005576, GO:0042744
lcl|ORF126_CM007989.1_1864611_1865465	284	203.371	5.28792E-61	gi|323463187|pdb|3QKC|BChain B, Crystal Structure Of Geranyl Diphosphate Synthase Small Subunit From Antirrhinum Majus	GO:0004161, GO:0008299, GO:0016740
lcl|ORF126_CM007989.1_1864611_1865465	284	203.756	7.45905E-61	gi|46241272|gb|AAS82859.1|geranyl diphosphate synthase small subunit [Antirrhinum majus]	GO:0008299, GO:0004161, GO:0016740
lcl|ORF126_CM007989.1_1864611_1865465	284	201.445	7.10961E-60	gi|469474199|gb|AGH33891.1|geranyl diphsophate synthase small subunit [Lavandula x intermedia]	GO:0008299
lcl|ORF126_CM007989.1_1864611_1865465	284	201.06	1.16641E-59	gi|963527821|gb|ALT07955.1|putative geranyl diphosphate synthase small subunit type I [Leucosceptrum canum]	GO:0008299
lcl|ORF126_CM007989.1_1864611_1865465	284	189.119	6.43912E-55	gi|374639379|gb|AEZ55678.1|geranyl diphosphate synthase small subunit type I [Salvia miltiorrhiza]	GO:0008299
lcl|ORF126_CM007989.1_1864611_1865465	284	182.57	7.40121E-53	gi|289526778|pdb|3KRA|BChain B, Mint Heterotetrameric Geranyl Pyrophosphate Synthase In Complex With Magnesium	GO:0008299
lcl|ORF126_CM007989.1_1864611_1865465	284	183.341	1.08394E-52	gi|6449050|gb|AAF08792.1|AF182827_1geranyl diphosphate synthase small subunit [Mentha x piperita]	GO:0008299
lcl|ORF127_CM007989.1_1865985_1866437	150	73.9442	1.63472E-12	gi|661890243|emb|CDP05740.1|unnamed protein product [Coffea canephora]	GO:0008152
lcl|ORF127_CM007989.1_1865985_1866437	150	71.2478	1.18118E-11	gi|255566397|ref|XP_002524184.1|PREDICTED: aconitate hydratase, cytoplasmic [Ricinus communis]	GO:0008152, GO:0016829, GO:0051539, GO:0003994, GO:0051536
lcl|ORF127_CM007989.1_1865985_1866437	150	71.2478	1.21741E-11	gi|848897186|ref|XP_012848668.1|PREDICTED: aconitate hydratase, cytoplasmic [Erythranthe guttata]	GO:0008152
lcl|ORF127_CM007989.1_1865985_1866437	150	70.8626	1.74735E-11	gi|641843835|gb|KDO62733.1|hypothetical protein CISIN_1g001863mg [Citrus sinensis]	GO:0008152, GO:0016829, GO:0051539, GO:0003994, GO:0051536
lcl|ORF127_CM007989.1_1865985_1866437	150	70.8626	1.77235E-11	gi|567920742|ref|XP_006452377.1|hypothetical protein CICLE_v10007338mg [Citrus clementina]	GO:0008152
lcl|ORF129_CM007989.1_1924353_1924910	185	197.593	8.32078E-61	gi|848921262|ref|XP_012857378.1|PREDICTED: uncharacterized protein LOC105976669 [Erythranthe guttata]	GO:0016787
lcl|ORF129_CM007989.1_1924353_1924910	185	196.052	2.8352E-60	gi|595829317|ref|XP_007205852.1|hypothetical protein PRUPE_ppa011119mg [Prunus persica]	GO:0016787
lcl|ORF129_CM007989.1_1924353_1924910	185	192.971	5.25825E-59	gi|224073220|ref|XP_002304029.1|hypothetical protein POPTR_0003s21860g [Populus trichocarpa]	GO:0016787
lcl|ORF129_CM007989.1_1924353_1924910	185	192.2	8.58763E-59	gi|224053018|ref|XP_002297666.1|hypothetical protein POPTR_0001s05140g [Populus trichocarpa]	GO:0016787
lcl|ORF129_CM007989.1_1924353_1924910	185	191.815	1.82133E-58	gi|567907253|ref|XP_006445940.1|hypothetical protein CICLE_v10016541mg [Citrus clementina]	GO:0016787
lcl|ORF132_CM007989.1_1996770_1997243	157	109.768	1.66376E-25	gi|848933142|ref|XP_012829320.1|PREDICTED: triose phosphate/phosphate translocator, non-green plastid, chloroplastic-like [Erythranthe guttata]	GO:0016020, GO:0016021, GO:0006810, GO:0005215
lcl|ORF132_CM007989.1_1996770_1997243	157	92.8189	2.88135E-19	gi|661884002|emb|CDP12426.1|unnamed protein product [Coffea canephora]	GO:0016020, GO:0016021, GO:0006810, GO:0005215
lcl|ORF132_CM007989.1_1996770_1997243	157	92.4337	3.09125E-19	gi|1027856269|ref|NP_001312810.1|triose phosphate/phosphate translocator, non-green plastid, chloroplastic-like [Nicotiana tabacum]	GO:0016020, GO:0016021, GO:0006810, GO:0005215
lcl|ORF132_CM007989.1_1996770_1997243	157	92.4337	3.82979E-19	gi|460380945|ref|XP_004236213.1|PREDICTED: phosphoenolpyruvate/phosphate translocator 1, chloroplastic [Solanum lycopersicum]	GO:0009507, GO:0005739, GO:0016020, GO:0016021, GO:0015714, GO:0015713, GO:0034219, GO:0015121, GO:0015120, GO:0089722, GO:0009941, GO:0006810, GO:0005215, GO:0009536
lcl|ORF133_CM007989.1_1999611_2000351	246	87.4261	1.46713E-16	gi|567894668|ref|XP_006439822.1|hypothetical protein CICLE_v10020868mg [Citrus clementina]	GO:0003950
lcl|ORF133_CM007989.1_1999611_2000351	246	87.4261	1.5708E-16	gi|567894670|ref|XP_006439823.1|hypothetical protein CICLE_v10020868mg [Citrus clementina]	GO:0003950
lcl|ORF134_CM007989.1_2025699_2026640	313	147.517	2.51393E-36	gi|527208939|gb|EPS73790.1|hypothetical protein M569_00968 [Genlisea aurea]	GO:0007030, GO:0016020, GO:0016021
lcl|ORF134_CM007989.1_2025699_2026640	313	61.2326	7.95198E-7	gi|593794979|ref|XP_007160528.1|hypothetical protein PHAVU_002G329100g [Phaseolus vulgaris]	GO:0007030, GO:0016020, GO:0016021
lcl|ORF134_CM007989.1_2025699_2026640	313	60.4622	1.31237E-6	gi|702260419|ref|XP_010033677.1|PREDICTED: golgin candidate 2 isoform X1 [Eucalyptus grandis]	GO:0007030
lcl|ORF137_CM007989.1_2071884_2072336	150	169.859	2.10843E-47	gi|802607372|ref|XP_012073767.1|PREDICTED: synaptotagmin-2 isoform X1 [Jatropha curcas]	GO:0016020, GO:0016021, GO:0008289
lcl|ORF137_CM007989.1_2071884_2072336	150	168.318	7.10312E-47	gi|1044588200|ref|XP_017431296.1|PREDICTED: synaptotagmin-2-like [Vigna angularis]	GO:0016020, GO:0016021, GO:0008289
lcl|ORF137_CM007989.1_2071884_2072336	150	167.548	1.71886E-46	gi|661898927|emb|CDO96921.1|unnamed protein product [Coffea canephora]	GO:0008289
lcl|ORF137_CM007989.1_2071884_2072336	150	167.162	1.98045E-46	gi|695078354|ref|XP_009386562.1|PREDICTED: synaptotagmin-2-like [Musa acuminata subsp. malaccensis]	GO:0016020, GO:0016021, GO:0008289
lcl|ORF138_CM007989.1_2111616_2112170	184	203.371	3.36934E-60	gi|225427696|ref|XP_002274392.1|PREDICTED: purple acid phosphatase [Vitis vinifera]	GO:0046872, GO:0016311, GO:0003993, GO:0016787
lcl|ORF138_CM007989.1_2111616_2112170	184	201.445	1.41754E-59	gi|965604135|dbj|BAT91312.1|hypothetical protein VIGAN_06263100 [Vigna angularis var. angularis]	GO:0046872, GO:0016020, GO:0016021, GO:0016311, GO:0003993, GO:0016787
lcl|ORF138_CM007989.1_2111616_2112170	184	201.445	1.64226E-59	gi|1044592282|ref|XP_017433513.1|PREDICTED: purple acid phosphatase-like [Vigna angularis]	GO:0046872, GO:0016020, GO:0016021, GO:0016311, GO:0003993, GO:0016787
lcl|ORF138_CM007989.1_2111616_2112170	184	190.274	2.8308E-55	gi|363814382|ref|NP_001242830.1|purple acid phosphatase precursor [Glycine max]	GO:0046872, GO:0016311, GO:0003993, GO:0016787	NP_001242830.1, ACU18684.1
lcl|ORF140_CM007989.1_2141361_2141816	151	169.088	7.70838E-48	gi|527185822|gb|EPS59066.1|hypothetical protein M569_15744, partial [Genlisea aurea]	GO:0004553, GO:0005975, GO:0016787
lcl|ORF140_CM007989.1_2141361_2141816	151	168.318	1.45838E-47	gi|527204081|gb|EPS70348.1|hypothetical protein M569_04409 [Genlisea aurea]	GO:0004553, GO:0016787, GO:0005975
lcl|ORF140_CM007989.1_2141361_2141816	151	163.696	1.22152E-45	gi|567861194|ref|XP_006423251.1|hypothetical protein CICLE_v10028372mg [Citrus clementina]	GO:0004553, GO:0016787, GO:0005975
lcl|ORF140_CM007989.1_2141361_2141816	151	157.147	1.44254E-45	gi|641829989|gb|KDO49091.1|hypothetical protein CISIN_1g0122621mg, partial [Citrus sinensis]	GO:0004553, GO:0016787, GO:0005975
lcl|ORF143_CM007989.1_2170554_2171090	178	83.5741	1.03969E-15	gi|527183116|gb|EPS57677.1|hypothetical protein M569_17140 [Genlisea aurea]	GO:0000166, GO:0003676
lcl|ORF143_CM007989.1_2170554_2171090	178	73.1738	4.26166E-12	gi|848860395|ref|XP_012831045.1|PREDICTED: polyadenylate-binding protein RBP47-like [Erythranthe guttata]	GO:0000166, GO:0003676
lcl|ORF143_CM007989.1_2170554_2171090	178	72.7886	6.03578E-12	gi|460369927|ref|XP_004230808.1|PREDICTED: polyadenylate-binding protein RBP47 [Solanum lycopersicum]	GO:0000166, GO:0003676
lcl|ORF143_CM007989.1_2170554_2171090	178	72.0182	1.22387E-11	gi|568214389|ref|NP_001275480.1|DNA binding protein ACBF-like [Solanum tuberosum]	GO:0000166, GO:0003676
lcl|ORF143_CM007989.1_2170554_2171090	178	71.633	1.47808E-11	gi|565359305|ref|XP_006346456.1|PREDICTED: DNA binding protein ACBF-like isoform X1 [Solanum tuberosum]	GO:0000166, GO:0003676
lcl|ORF144_CM007989.1_2171559_2172128	189	278.87	2.81971E-90	gi|527183116|gb|EPS57677.1|hypothetical protein M569_17140 [Genlisea aurea]	GO:0000166, GO:0003676
lcl|ORF144_CM007989.1_2171559_2172128	189	275.018	1.39068E-88	gi|75334879|sp|Q9LEB3.1|RBP47_NICPLRecName: Full=Polyadenylate-binding protein RBP47; Short=Poly(A)-binding protein RBP47; AltName: Full=RNA-binding protein 47; Short=NplRBP47	GO:0010494, GO:0000166, GO:0003723, GO:0008143, GO:0006397, GO:0034605, GO:0005634, GO:0003676
lcl|ORF144_CM007989.1_2171559_2172128	189	270.396	1.78662E-87	gi|568214389|ref|NP_001275480.1|DNA binding protein ACBF-like [Solanum tuberosum]	GO:0000166, GO:0003676
lcl|ORF144_CM007989.1_2171559_2172128	189	271.166	3.09554E-87	gi|460369927|ref|XP_004230808.1|PREDICTED: polyadenylate-binding protein RBP47 [Solanum lycopersicum]	GO:0000166, GO:0003676
lcl|ORF144_CM007989.1_2171559_2172128	189	270.396	7.9484E-87	gi|568215212|ref|NP_001275430.1|DNA-binding protein-like [Solanum tuberosum]	GO:0003677, GO:0000166, GO:0003676
lcl|ORF145_CM007989.1_2193741_2194259	172	150.214	2.10143E-39	gi|848872716|ref|XP_012836918.1|PREDICTED: putative tyrosine-protein phosphatase TPTE [Erythranthe guttata]	GO:0004725, GO:0016791, GO:0016311, GO:0035335
lcl|ORF145_CM007989.1_2193741_2194259	172	142.51	8.37408E-37	gi|527209337|gb|EPS74080.1|hypothetical protein M569_00672, partial [Genlisea aurea]	GO:0004725, GO:0016791, GO:0016311, GO:0035335
lcl|ORF145_CM007989.1_2193741_2194259	172	133.265	2.96042E-33	gi|566187252|ref|XP_002313137.2|hypothetical protein POPTR_0009s10080g [Populus trichocarpa]	GO:0004725, GO:0016791, GO:0016311, GO:0035335
lcl|ORF145_CM007989.1_2193741_2194259	172	131.339	1.75946E-32	gi|460369810|ref|XP_004230750.1|PREDICTED: phosphatidylinositol 3,4,5-trisphosphate 3-phosphatase and protein-tyrosine-phosphatase PTEN2A [Solanum lycopersicum]	GO:0004725, GO:0016791, GO:0016311, GO:0035335
lcl|ORF147_CM007989.1_2292258_2292716	152	122.865	9.46413E-31	gi|225458203|ref|XP_002281579.1|PREDICTED: jasmonate O-methyltransferase [Vitis vinifera]	GO:0008168, GO:0032259
lcl|ORF147_CM007989.1_2292258_2292716	152	116.316	3.21603E-30	gi|641815418|gb|KDO38115.1|hypothetical protein CISIN_1g047472mg [Citrus sinensis]	GO:0008168, GO:0032259
lcl|ORF148_CM007989.1_2295957_2296700	247	141.354	2.28172E-36	gi|965611281|dbj|BAT97420.1|hypothetical protein VIGAN_09086300 [Vigna angularis var. angularis]	GO:0008270, GO:0003676
lcl|ORF148_CM007989.1_2295957_2296700	247	132.494	1.33741E-34	gi|527202755|gb|EPS69434.1|hypothetical protein M569_05339, partial [Genlisea aurea]	GO:0008270, GO:0046872, GO:0003676
lcl|ORF148_CM007989.1_2295957_2296700	247	130.954	4.17195E-33	gi|965669163|dbj|BAT83770.1|hypothetical protein VIGAN_04098800 [Vigna angularis var. angularis]	GO:0008270, GO:0003676
lcl|ORF148_CM007989.1_2295957_2296700	247	129.413	4.49598E-33	gi|965658815|dbj|BAT75234.1|hypothetical protein VIGAN_01306600, partial [Vigna angularis var. angularis]	GO:0008270, GO:0003676
lcl|ORF149_CM007989.1_2296815_2297366	183	145.206	6.16874E-37	gi|130582|sp|P10978.1|POLX_TOBACRecName: Full=Retrovirus-related Pol polyprotein from transposon TNT 1-94; Includes: RecName: Full=Protease; Includes: RecName: Full=Reverse transcriptase; Includes: RecName: Full=Endonuclease	GO:0003964, GO:0004518, GO:0046872, GO:0006508, GO:0004519, GO:0016740, GO:0016787, GO:0090305, GO:0004190, GO:0016779, GO:0008270, GO:0008233, GO:0006278, GO:0015074, GO:0003676
lcl|ORF149_CM007989.1_2296815_2297366	183	140.969	1.8889E-35	gi|13540823|gb|AAK29467.1|polyprotein-like [Solanum chilense]	GO:0008270, GO:0046872, GO:0015074, GO:0003676
lcl|ORF149_CM007989.1_2296815_2297366	183	120.939	7.22631E-29	gi|40850570|gb|AAR96002.1|retrotransposon-like protein [Musa acuminata]	GO:0008270, GO:0003676
lcl|ORF149_CM007989.1_2296815_2297366	183	121.324	1.28859E-28	gi|147766788|emb|CAN74160.1|hypothetical protein VITISV_018405 [Vitis vinifera]	GO:0015074, GO:0003676
lcl|ORF150_CM007989.1_2298897_2299952	351	320.857	3.67674E-96	gi|147784778|emb|CAN75440.1|hypothetical protein VITISV_007304 [Vitis vinifera]	GO:0008270, GO:0015074, GO:0003676
lcl|ORF152_CM007989.1_2326434_2327783	449	603.208	0.0	gi|702379840|ref|XP_010063324.1|PREDICTED: probable eukaryotic translation initiation factor 5-1 [Eucalyptus grandis]	GO:0003743, GO:0006413
lcl|ORF152_CM007989.1_2326434_2327783	449	600.512	0.0	gi|848909331|ref|XP_012853461.1|PREDICTED: eukaryotic translation initiation factor 5-like [Erythranthe guttata]	GO:0003743, GO:0006413
lcl|ORF152_CM007989.1_2326434_2327783	449	597.816	0.0	gi|848913851|ref|XP_012854941.1|PREDICTED: eukaryotic translation initiation factor 5 [Erythranthe guttata]	GO:0003743, GO:0006413
lcl|ORF153_CM007989.1_2335866_2336885	339	430.254	4.54881E-146	gi|565369100|ref|XP_006351175.1|PREDICTED: protein DETOXIFICATION 54 [Solanum tuberosum]	GO:0055085, GO:0015297, GO:0016020, GO:0016021, GO:0006855, GO:0015238
lcl|ORF154_CM007989.1_2416122_2416694	190	139.813	6.23255E-35	gi|527197849|gb|EPS66208.1|hypothetical protein M569_08569, partial [Genlisea aurea]	GO:0008270
lcl|ORF154_CM007989.1_2416122_2416694	190	133.265	1.05037E-32	gi|604328276|gb|EYU33944.1|hypothetical protein MIMGU_mgv1a001000mg [Erythranthe guttata]	GO:0008270
lcl|ORF154_CM007989.1_2416122_2416694	190	85.8853	3.04637E-16	gi|661896458|emb|CDO99647.1|unnamed protein product [Coffea canephora]	GO:0008270
lcl|ORF156_CM007989.1_2604261_2606987	908	1389.02	0.0	gi|848924240|ref|XP_012858284.1|PREDICTED: probable phosphoribosylformylglycinamidine synthase, chloroplastic/mitochondrial [Erythranthe guttata]	GO:0006189, GO:0004642
lcl|ORF156_CM007989.1_2604261_2606987	908	1374.38	0.0	gi|565393469|ref|XP_006362398.1|PREDICTED: probable phosphoribosylformylglycinamidine synthase, chloroplastic/mitochondrial [Solanum tuberosum]	GO:0006189, GO:0004642
lcl|ORF156_CM007989.1_2604261_2606987	908	1363.59	0.0	gi|661883533|emb|CDP12877.1|unnamed protein product [Coffea canephora]	GO:0006189, GO:0004642
lcl|ORF157_CM007989.1_2636970_2637434	154	239.58	3.65454E-77	gi|593699600|ref|XP_007150253.1|hypothetical protein PHAVU_005G138700g [Phaseolus vulgaris]	GO:0004672, GO:0005524, GO:0006468
lcl|ORF157_CM007989.1_2636970_2637434	154	238.039	5.6045E-77	gi|734378335|gb|KHN22020.1|Putative serine/threonine-protein kinase RLCKVII [Glycine soja]	GO:0004715, GO:0016310, GO:0016740, GO:0004672, GO:0016301, GO:0005524, GO:0018108, GO:0006468
lcl|ORF157_CM007989.1_2636970_2637434	154	240.35	1.13615E-76	gi|593699597|ref|XP_007150252.1|hypothetical protein PHAVU_005G138700g [Phaseolus vulgaris]	GO:0004672, GO:0005524, GO:0006468
lcl|ORF157_CM007989.1_2636970_2637434	154	243.432	1.89833E-76	gi|1044574513|ref|XP_017423913.1|PREDICTED: probable serine/threonine-protein kinase RLCKVII [Vigna angularis]	GO:0004672, GO:0004674, GO:0005524, GO:0006468
lcl|ORF157_CM007989.1_2636970_2637434	154	243.817	2.5013E-76	gi|965604745|dbj|BAT91921.1|hypothetical protein VIGAN_07056400 [Vigna angularis var. angularis]	GO:0004672, GO:0004674, GO:0005524, GO:0006468
lcl|ORF157_CM007989.1_2636970_2637434	154	238.039	4.82847E-76	gi|947038813|gb|KRG88701.1|hypothetical protein GLYMA_U034300 [Glycine max]	GO:0000166, GO:0004672, GO:0004674, GO:0005524, GO:0006468
lcl|ORF157_CM007989.1_2636970_2637434	154	240.35	5.9136E-76	gi|593699605|ref|XP_007150255.1|hypothetical protein PHAVU_005G138700g [Phaseolus vulgaris]	GO:0004672, GO:0004674, GO:0005524, GO:0006468
lcl|ORF157_CM007989.1_2636970_2637434	154	237.269	8.80628E-76	gi|947038811|gb|KRG88699.1|hypothetical protein GLYMA_U034300 [Glycine max]	GO:0000166, GO:0004672, GO:0004674, GO:0005524, GO:0006468
lcl|ORF158_CM007989.1_2639814_2640692	292	134.035	1.52589E-31	gi|1001014233|gb|AML77492.1|putative LOV domain-containing protein [Pinguicula caudata]	GO:0000155, GO:0023014, GO:0000160, GO:0004672, GO:0005524, GO:0005622, GO:0006468
lcl|ORF158_CM007989.1_2639814_2640692	292	132.494	5.42879E-31	gi|1001015185|gb|AML77928.1|putative LOV domain-containing protein [Pinguicula agnata]	GO:0000155, GO:0023014, GO:0000160, GO:0004672, GO:0005524, GO:0006468, GO:0005622
lcl|ORF158_CM007989.1_2639814_2640692	292	125.946	9.2201E-29	gi|1001013484|gb|AML77164.1|putative LOV domain-containing protein [Pogostemon sp. BC-2016]	GO:0000155, GO:0023014, GO:0000160, GO:0004672, GO:0005524, GO:0006468, GO:0005622
lcl|ORF158_CM007989.1_2639814_2640692	292	121.324	3.60723E-27	gi|1001015847|gb|AML78221.1|putative LOV domain-containing protein [Orobanche fasciculata]	GO:0000155, GO:0023014, GO:0000160, GO:0004672, GO:0005524, GO:0005622, GO:0006468
lcl|ORF158_CM007989.1_2639814_2640692	292	120.939	4.04985E-27	gi|1001017737|gb|AML79078.1|putative LOV domain-containing protein [Orobanche fasciculata]	GO:0000155, GO:0023014, GO:0000160, GO:0004672, GO:0005524, GO:0006468, GO:0005622
lcl|ORF158_CM007989.1_2639814_2640692	292	117.472	6.76129E-26	gi|1001018973|gb|AML79643.1|putative LOV domain-containing protein [Uncarina grandidieri]	GO:0000155, GO:0023014, GO:0000160, GO:0004672, GO:0005524, GO:0005622, GO:0006468
lcl|ORF158_CM007989.1_2639814_2640692	292	112.849	1.49763E-25	gi|1001016189|gb|AML78377.1|putative LOV domain-containing protein [Kigelia africana]	GO:0000155, GO:0023014, GO:0000160, GO:0005622
lcl|ORF158_CM007989.1_2639814_2640692	292	115.546	3.07186E-25	gi|1001013391|gb|AML77124.1|putative LOV domain-containing protein [Alangium chinense]	GO:0000155, GO:0023014, GO:0000160, GO:0004672, GO:0005524, GO:0006468, GO:0005622
lcl|ORF158_CM007989.1_2639814_2640692	292	115.161	4.87128E-25	gi|1001014285|gb|AML77516.1|putative LOV domain-containing protein [Holarrhena pubescens]	GO:0000155, GO:0023014, GO:0000160, GO:0004672, GO:0005524, GO:0005622, GO:0006468
lcl|ORF158_CM007989.1_2639814_2640692	292	114.775	6.30506E-25	gi|1001018130|gb|AML79257.1|putative LOV domain-containing protein [Kigelia africana]	GO:0000155, GO:0023014, GO:0000160, GO:0004672, GO:0005524, GO:0005622, GO:0006468
lcl|ORF159_CM007989.1_2665167_2665622	151	226.868	9.42725E-70	gi|604331346|gb|EYU36204.1|hypothetical protein MIMGU_mgv1a005561mg [Erythranthe guttata]	GO:0045735
lcl|ORF159_CM007989.1_2665167_2665622	151	224.942	4.53997E-69	gi|527198648|gb|EPS66719.1|hypothetical protein M569_08055 [Genlisea aurea]	GO:0045735
lcl|ORF160_CM007989.1_2676117_2677100	327	139.428	1.01961E-33	gi|260950041|ref|XP_002619317.1|elongation factor 1-alpha [Clavispora lusitaniae ATCC 42720]	GO:0003746, GO:0006414	XP_002619317.1, EEQ36353.1
lcl|ORF162_CM007989.1_2744820_2745683	287	353.599	7.01383E-119	gi|527186970|gb|EPS59698.1|l-lactate dehydrogenase [Genlisea aurea]	GO:0004459, GO:0005737, GO:0016616, GO:0003824, GO:0016491, GO:0019752, GO:0055114, GO:0005975
lcl|ORF162_CM007989.1_2744820_2745683	287	350.903	9.22499E-118	gi|604322482|gb|EYU32868.1|hypothetical protein MIMGU_mgv1a009187mg [Erythranthe guttata]	GO:0004459, GO:0005737, GO:0016616, GO:0003824, GO:0016491, GO:0019752, GO:0055114, GO:0005975
lcl|ORF163_CM007989.1_2745900_2746424	174	249.98	5.34751E-80	gi|527186970|gb|EPS59698.1|l-lactate dehydrogenase [Genlisea aurea]	GO:0004459, GO:0005737, GO:0016616, GO:0003824, GO:0016491, GO:0019752, GO:0055114, GO:0005975
lcl|ORF163_CM007989.1_2745900_2746424	174	246.514	1.13802E-78	gi|255569877|ref|XP_002525902.1|PREDICTED: L-lactate dehydrogenase B [Ricinus communis]	GO:0004459, GO:0005737, GO:0016616, GO:0016491, GO:0003824, GO:0019752, GO:0055114, GO:0005975
lcl|ORF164_CM007989.1_2752494_2753153	219	170.244	3.03864E-48	gi|976904393|gb|KVH92090.1|Auxin efflux carrier [Cynara cardunculus var. scolymus]	GO:0055085, GO:0016020, GO:0016021
lcl|ORF164_CM007989.1_2752494_2753153	219	169.474	5.8047E-48	gi|848867813|ref|XP_012834555.1|PREDICTED: putative auxin efflux carrier component 8 [Erythranthe guttata]	GO:0055085, GO:0016020, GO:0016021, GO:0006810, GO:0009734
lcl|ORF164_CM007989.1_2752494_2753153	219	169.474	7.44325E-48	gi|567174634|ref|XP_006400192.1|hypothetical protein EUTSA_v10013986mg [Eutrema salsugineum]	GO:0055085, GO:0016020, GO:0016021, GO:0006810, GO:0009734
lcl|ORF164_CM007989.1_2752494_2753153	219	168.703	3.37094E-47	gi|848867910|ref|XP_012834600.1|PREDICTED: putative auxin efflux carrier component 8 isoform X4 [Erythranthe guttata]	GO:0055085, GO:0016020, GO:0016021, GO:0006810, GO:0009734
lcl|ORF168_CM007989.1_2832288_2833025	245	297.745	5.70889E-94	gi|604302187|gb|EYU21773.1|hypothetical protein MIMGU_mgv1a002672mg [Erythranthe guttata]	GO:0050664, GO:0004601, GO:0016491, GO:0016020, GO:0016021, GO:0005509, GO:0055114, GO:0098869
lcl|ORF168_CM007989.1_2832288_2833025	245	284.263	2.91093E-86	gi|568214649|ref|NP_001275453.1|respiratory burst oxidase homolog protein C [Solanum tuberosum]	GO:0050664, GO:0004601, GO:0046872, GO:0016491, GO:0016020, GO:0016021, GO:0005509, GO:0055114, GO:0098869
lcl|ORF168_CM007989.1_2832288_2833025	245	280.796	5.76055E-85	gi|908212423|ref|NP_001234271.2|whitefly-induced gp91-phox [Solanum lycopersicum]	GO:0050664, GO:0004601, GO:0016491, GO:0016020, GO:0016021, GO:0005509, GO:0055114, GO:0098869	NP_001234271.2
lcl|ORF168_CM007989.1_2832288_2833025	245	277.715	2.80933E-84	gi|976911423|gb|KVH98073.1|Calcium-binding EF-hand [Cynara cardunculus var. scolymus]	GO:0050664, GO:0004601, GO:0016491, GO:0016020, GO:0016021, GO:0005509, GO:0055114, GO:0098869
lcl|ORF168_CM007989.1_2832288_2833025	245	278.87	3.13326E-84	gi|8131846|gb|AAF73104.1|AF147783_1whitefly-induced gp91-phox [Solanum lycopersicum]	GO:0050664, GO:0004601, GO:0016491, GO:0016020, GO:0005509, GO:0016021, GO:0055114, GO:0098869	AAF73124.1, AAF73104.1
lcl|ORF168_CM007989.1_2832288_2833025	245	275.789	3.78396E-83	gi|1027855924|ref|NP_001313052.1|respiratory burst oxidase homolog protein C-like [Nicotiana tabacum]	GO:0050664, GO:0004601, GO:0016491, GO:0016020, GO:0016021, GO:0005509, GO:0055114, GO:0098869
lcl|ORF169_CM007989.1_2835189_2835872	227	330.872	5.44486E-112	gi|848918504|ref|XP_012856477.1|PREDICTED: respiratory burst oxidase homolog protein C [Erythranthe guttata]	GO:0016491, GO:0016020, GO:0055114
lcl|ORF169_CM007989.1_2835189_2835872	227	332.028	6.79316E-105	gi|669687861|gb|AII25876.1|NADPH oxidase A [Camellia sinensis]	GO:0050664, GO:0004601, GO:0016491, GO:0016020, GO:0016021, GO:0005509, GO:0055114, GO:0098869
lcl|ORF169_CM007989.1_2835189_2835872	227	322.013	7.47323E-104	gi|728842038|gb|KHG21481.1|Respiratory burst oxidase D -like protein [Gossypium arboreum]	GO:0016491, GO:0016020, GO:0016021, GO:0055114
lcl|ORF169_CM007989.1_2835189_2835872	227	328.946	1.12888E-103	gi|802754256|ref|XP_012088674.1|PREDICTED: respiratory burst oxidase homolog protein C [Jatropha curcas]	GO:0050664, GO:0004601, GO:0016491, GO:0016020, GO:0005509, GO:0016021, GO:0055114, GO:0098869
lcl|ORF171_CM007989.1_2855151_2856554	467	570.466	0.0	gi|527209947|gb|EPS74551.1|hypothetical protein M569_00198, partial [Genlisea aurea]	GO:0000166, GO:0007165, GO:0016310, GO:0016740, GO:0004672, GO:0016301, GO:0004674, GO:0005524, GO:0006468
lcl|ORF171_CM007989.1_2855151_2856554	467	562.377	0.0	gi|508782091|gb|EOY29347.1|CBL-interacting protein kinase 25 [Theobroma cacao]	GO:0000166, GO:0007165, GO:0016310, GO:0004672, GO:0016740, GO:0016301, GO:0004674, GO:0005524, GO:0006468
lcl|ORF171_CM007989.1_2855151_2856554	467	561.992	0.0	gi|508778792|gb|EOY26048.1|CBL-interacting protein kinase 25 [Theobroma cacao]	GO:0000166, GO:0007165, GO:0016020, GO:0016021, GO:0016310, GO:0016740, GO:0004672, GO:0016301, GO:0004674, GO:0005524, GO:0006468
lcl|ORF171_CM007989.1_2855151_2856554	467	555.444	0.0	gi|661898258|emb|CDO98225.1|unnamed protein product [Coffea canephora]	GO:0000166, GO:0007165, GO:0016310, GO:0016740, GO:0004672, GO:0016301, GO:0004674, GO:0005524, GO:0006468
lcl|ORF172_CM007989.1_2863581_2864258	225	132.88	1.64262E-34	gi|508782115|gb|EOY29371.1|C2H2 and C2HC zinc fingers superfamily protein, putative [Theobroma cacao]	GO:0046872
lcl|ORF172_CM007989.1_2863581_2864258	225	131.339	6.03225E-34	gi|147832714|emb|CAN74885.1|hypothetical protein VITISV_000223 [Vitis vinifera]	GO:0046872
lcl|ORF172_CM007989.1_2863581_2864258	225	130.568	1.2606E-33	gi|225443097|ref|XP_002272545.1|PREDICTED: zinc finger protein 1 [Vitis vinifera]	GO:0046872
lcl|ORF173_CM007989.1_2871717_2872229	170	134.806	1.82274E-34	gi|922431169|ref|XP_013621667.1|PREDICTED: COBW domain-containing protein 1 [Brassica oleracea var. oleracea]	GO:0009570, GO:0009295, GO:0009508, GO:0009507
lcl|ORF174_CM007989.1_2886687_2887223	178	179.874	2.14298E-54	gi|527196879|gb|EPS65581.1|hypothetical protein M569_09197 [Genlisea aurea]	GO:0003677, GO:0003700, GO:0006351, GO:0006355, GO:0005634
lcl|ORF174_CM007989.1_2886687_2887223	178	164.851	4.11888E-48	gi|1044539056|ref|XP_017433802.1|PREDICTED: ethylene-responsive transcription factor WIN1-like [Vigna angularis]	GO:0003677, GO:0003700, GO:0006351, GO:0006355, GO:0005634
lcl|ORF174_CM007989.1_2886687_2887223	178	159.844	3.38571E-46	gi|848917686|ref|XP_012856216.1|PREDICTED: ethylene-responsive transcription factor WIN1-like [Erythranthe guttata]	GO:0003677, GO:0003700, GO:0006351, GO:0006355, GO:0005634
lcl|ORF174_CM007989.1_2886687_2887223	178	158.303	7.52351E-46	gi|823231171|ref|XP_012448294.1|PREDICTED: ethylene-responsive transcription factor WIN1-like isoform X4 [Gossypium raimondii]	GO:0003677, GO:0003700, GO:0006351, GO:0006355, GO:0005634
lcl|ORF175_CM007989.1_2923662_2924126	154	206.068	2.07045E-64	gi|358440847|gb|AEU11048.1|2-methyl-6-phytylbenzoquinone methyltranferase, partial [Linum usitatissimum]	GO:0008152, GO:0008168, GO:0032259
lcl|ORF175_CM007989.1_2923662_2924126	154	207.994	6.18218E-64	gi|731336226|ref|XP_010679141.1|PREDICTED: 2-methyl-6-phytyl-1,4-hydroquinone methyltransferase, chloroplastic [Beta vulgaris subsp. vulgaris]	GO:0008152, GO:0016020, GO:0016021, GO:0008168, GO:0032259
lcl|ORF175_CM007989.1_2923662_2924126	154	202.601	9.54282E-64	gi|388514971|gb|AFK45547.1|unknown [Lotus japonicus]	GO:0008152, GO:0008168, GO:0032259
lcl|ORF175_CM007989.1_2923662_2924126	154	205.297	1.60642E-63	gi|567902936|ref|XP_006443956.1|hypothetical protein CICLE_v10021032mg [Citrus clementina]	GO:0008152, GO:0008168, GO:0032259
lcl|ORF175_CM007989.1_2923662_2924126	154	207.223	1.88649E-63	gi|148909277|gb|ABR17738.1|unknown [Picea sitchensis]	GO:0008152, GO:0016020, GO:0016021, GO:0008168, GO:0032259
lcl|ORF175_CM007989.1_2923662_2924126	154	206.453	2.18581E-63	gi|224062301|ref|XP_002300813.1|hypothetical protein POPTR_0002s04790g [Populus trichocarpa]	GO:0008152, GO:0005737, GO:0016020, GO:0016021, GO:0008168, GO:0008757, GO:0032259
lcl|ORF176_CM007989.1_2953980_2954492	170	203.756	4.10195E-58	gi|604348432|gb|EYU46587.1|hypothetical protein MIMGU_mgv1a0012281mg, partial [Erythranthe guttata]	GO:0004789, GO:0005525, GO:0003824, GO:0009228
lcl|ORF176_CM007989.1_2953980_2954492	170	176.022	1.68507E-48	gi|527209642|gb|EPS74309.1|hypothetical protein M569_00446, partial [Genlisea aurea]	GO:0005525
lcl|ORF176_CM007989.1_2953980_2954492	170	164.081	9.30054E-44	gi|703076691|ref|XP_010090399.1|Uncharacterized protein in xynA 3'region [Morus notabilis]	GO:0005525, GO:0003824	XP_010090399.1, EXB39369.1
lcl|ORF177_CM007989.1_2992380_2992841	153	219.55	3.24632E-64	gi|527188689|gb|EPS60654.1|hypothetical protein M569_14148, partial [Genlisea aurea]	GO:0016020, GO:0016021, GO:0004672, GO:0004674, GO:0005524, GO:0006468
lcl|ORF177_CM007989.1_2992380_2992841	153	213.386	1.97993E-62	gi|604347882|gb|EYU46037.1|hypothetical protein MIMGU_mgv1a026096mg, partial [Erythranthe guttata]	GO:0016020, GO:0016021, GO:0004672, GO:0005524, GO:0006468
lcl|ORF177_CM007989.1_2992380_2992841	153	207.223	1.24482E-59	gi|527193239|gb|EPS63348.1|hypothetical protein M569_11437, partial [Genlisea aurea]	GO:0000166, GO:0016020, GO:0016021, GO:0016310, GO:0004672, GO:0016740, GO:0016301, GO:0004674, GO:0005524, GO:0006468
lcl|ORF177_CM007989.1_2992380_2992841	153	207.608	1.43014E-59	gi|604347881|gb|EYU46036.1|hypothetical protein MIMGU_mgv1a021178mg, partial [Erythranthe guttata]	GO:0000166, GO:0016020, GO:0016021, GO:0016310, GO:0016740, GO:0004672, GO:0016301, GO:0004674, GO:0005524, GO:0006468
lcl|ORF177_CM007989.1_2992380_2992841	153	198.749	4.11492E-59	gi|527198876|gb|EPS66864.1|hypothetical protein M569_07912, partial [Genlisea aurea]	GO:0000166, GO:0016020, GO:0016021, GO:0004672, GO:0004674, GO:0005524, GO:0006468
lcl|ORF177_CM007989.1_2992380_2992841	153	187.193	8.4268E-54	gi|661895269|emb|CDP01074.1|unnamed protein product [Coffea canephora]	GO:0000166, GO:0016020, GO:0016021, GO:0004672, GO:0004674, GO:0005524, GO:0006468
lcl|ORF178_CM007989.1_3003699_3004877	392	192.586	1.05791E-52	gi|1044599150|ref|XP_017437207.1|PREDICTED: uncharacterized protein LOC108343435 [Vigna angularis]	GO:0006396
lcl|ORF178_CM007989.1_3003699_3004877	392	192.586	1.10298E-52	gi|593692366|ref|XP_007146725.1|hypothetical protein PHAVU_006G064500g [Phaseolus vulgaris]	GO:0006396
lcl|ORF180_CM007989.1_3094131_3094778	215	182.57	6.4558E-54	gi|590659627|ref|XP_007035179.1|PREDICTED: probable plastid-lipid-associated protein 6, chloroplastic [Theobroma cacao]	GO:0031977, GO:0009507, GO:0016020, GO:0010287, GO:0010193, GO:0009535, GO:0009579, GO:0009941, GO:0009534, GO:0042742, GO:0005634, GO:0009658, GO:0005886
lcl|ORF186_CM007989.1_3192411_3193109	232	276.559	6.20408E-85	gi|971571284|ref|XP_006358842.2|PREDICTED: subtilisin-like protease SBT1.7 [Solanum tuberosum]	GO:0006508, GO:0004252, GO:0016787
lcl|ORF190_CM007989.1_3246795_3247592	265	60.8474	7.89213E-8	gi|629094844|gb|KCW60839.1|hypothetical protein EUGRSUZ_H03577 [Eucalyptus grandis]	GO:0046872
lcl|ORF192_CM007989.1_3285156_3286133	325	296.59	8.31195E-92	gi|629106427|gb|KCW71573.1|hypothetical protein EUGRSUZ_E00108 [Eucalyptus grandis]	GO:0016491, GO:0016020, GO:0016021, GO:0055114
lcl|ORF192_CM007989.1_3285156_3286133	325	296.975	1.03214E-91	gi|922333626|ref|XP_013444804.1|oxidoreductase/ferric-chelate reductase [Medicago truncatula]	GO:0016491, GO:0016020, GO:0016021, GO:0055114	XP_013444804.1, KEH18829.1
lcl|ORF194_CM007989.1_3364668_3365627	319	328.176	1.28517E-105	gi|604321486|gb|EYU32062.1|hypothetical protein MIMGU_mgv1a003954mg [Erythranthe guttata]	GO:0016020, GO:0016021, GO:0008168, GO:0032259
lcl|ORF194_CM007989.1_3364668_3365627	319	303.908	3.28686E-95	gi|596050059|ref|XP_007220534.1|hypothetical protein PRUPE_ppa002801mg [Prunus persica]	GO:0016020, GO:0016021, GO:0008168, GO:0032259
lcl|ORF195_CM007989.1_3367056_3367592	178	107.842	4.45698E-24	gi|702326546|ref|XP_010053660.1|PREDICTED: probable methyltransferase PMT15 [Eucalyptus grandis]	GO:0016020, GO:0016021, GO:0008168, GO:0032259
lcl|ORF195_CM007989.1_3367056_3367592	178	104.375	8.07656E-23	gi|255539529|ref|XP_002510829.1|PREDICTED: probable methyltransferase PMT16 [Ricinus communis]	GO:0016020, GO:0016021, GO:0008168, GO:0032259
lcl|ORF200_CM007989.1_3424290_3424811	173	276.559	2.09287E-88	gi|224129962|ref|XP_002320714.1|putative pectin methylesterase LuPME1 family protein [Populus trichocarpa]	GO:0004857, GO:0005618, GO:0043086, GO:0045330, GO:0046910, GO:0071555, GO:0030599, GO:0005576, GO:0045490, GO:0042545, GO:0016787, GO:0071944
lcl|ORF200_CM007989.1_3424290_3424811	173	272.322	9.80162E-87	gi|224067693|ref|XP_002302526.1|putative pectin methylesterase LuPME1 family protein [Populus trichocarpa]	GO:0004857, GO:0005618, GO:0043086, GO:0045330, GO:0046910, GO:0071555, GO:0030599, GO:0045490, GO:0005576, GO:0042545, GO:0016787, GO:0071944
lcl|ORF200_CM007989.1_3424290_3424811	173	270.781	4.59278E-86	gi|802700111|ref|XP_012083608.1|PREDICTED: pectinesterase 2 isoform X1 [Jatropha curcas]	GO:0004857, GO:0005618, GO:0043086, GO:0045330, GO:0071555, GO:0030599, GO:0042545, GO:0045490, GO:0005576, GO:0016787
lcl|ORF200_CM007989.1_3424290_3424811	173	259.225	6.58535E-85	gi|661899723|emb|CDO97717.1|unnamed protein product [Coffea canephora]	GO:0005618, GO:0045330, GO:0030599, GO:0045490, GO:0042545, GO:0016787
lcl|ORF203_CM007989.1_3485451_3486005	184	336.265	6.05217E-114	gi|219363111|ref|NP_001136479.1|uncharacterized protein LOC100216593 [Zea mays]	GO:0003743, GO:0001731, GO:0000166, GO:0005737, GO:0003723, GO:0016282, GO:0031369, GO:0005852, GO:0033290, GO:0006412, GO:0006413, GO:0003676, GO:0006446	ACF82021.1, NP_001136479.1
lcl|ORF203_CM007989.1_3485451_3486005	184	348.206	1.05129E-113	gi|225430549|ref|XP_002285591.1|PREDICTED: eukaryotic translation initiation factor 3 subunit B [Vitis vinifera]	GO:0003743, GO:0001731, GO:0000166, GO:0003723, GO:0005737, GO:0016282, GO:0031369, GO:0005852, GO:0033290, GO:0006412, GO:0006413, GO:0006446, GO:0003676
lcl|ORF203_CM007989.1_3485451_3486005	184	347.821	1.32281E-113	gi|147766289|emb|CAN76773.1|hypothetical protein VITISV_017587 [Vitis vinifera]	GO:0003743, GO:0000166, GO:0001731, GO:0005737, GO:0003723, GO:0016282, GO:0031369, GO:0005852, GO:0033290, GO:0006412, GO:0006446, GO:0003676, GO:0006413
lcl|ORF213_CM007989.1_3691041_3691544	167	85.1149	1.17001E-17	gi|595858345|ref|XP_007210728.1|hypothetical protein PRUPE_ppa021779mg [Prunus persica]	GO:0003677
lcl|ORF213_CM007989.1_3691041_3691544	167	85.8853	1.80311E-17	gi|854930073|gb|AKN79285.1|MYB transcription factor 3 [Betula platyphylla]	GO:0003677
lcl|ORF213_CM007989.1_3691041_3691544	167	85.8853	2.4496E-17	gi|703110785|ref|XP_010099688.1|Transcription factor [Morus notabilis]	GO:0003677	XP_010099688.1, EXB80265.1
lcl|ORF213_CM007989.1_3691041_3691544	167	85.5001	2.86571E-17	gi|567897752|ref|XP_006441364.1|hypothetical protein CICLE_v10021859mg [Citrus clementina]	GO:0003677
lcl|ORF213_CM007989.1_3691041_3691544	167	85.1149	3.24298E-17	gi|573925945|ref|XP_006650510.1|PREDICTED: transcription factor MYB44-like [Oryza brachyantha]	GO:0003677
lcl|ORF215_CM007989.1_3728985_3729851	288	238.81	2.67075E-72	gi|527182477|gb|EPS57376.1|hypothetical protein M569_17442, partial [Genlisea aurea]	GO:0005506, GO:0016491, GO:0016705, GO:0046872, GO:0020037, GO:0055114, GO:0004497
lcl|ORF215_CM007989.1_3728985_3729851	288	236.884	1.82997E-71	gi|527198514|gb|EPS66638.1|hypothetical protein M569_08137, partial [Genlisea aurea]	GO:0005506, GO:0016491, GO:0046872, GO:0016705, GO:0020037, GO:0055114, GO:0004497
lcl|ORF215_CM007989.1_3728985_3729851	288	222.246	6.57193E-68	gi|661874771|emb|CDP20450.1|unnamed protein product [Coffea canephora]	GO:0005506, GO:0016705, GO:0020037, GO:0055114
lcl|ORF215_CM007989.1_3728985_3729851	288	225.328	2.23138E-67	gi|661883612|emb|CDP12697.1|unnamed protein product [Coffea canephora]	GO:0005506, GO:0046872, GO:0016705, GO:0016491, GO:0020037, GO:0055114, GO:0004497
lcl|ORF215_CM007989.1_3728985_3729851	288	226.483	2.95651E-67	gi|1027853571|ref|NP_001312355.1|cytochrome P450 71A6-like precursor [Nicotiana tabacum]	GO:0005506, GO:0046872, GO:0016705, GO:0016491, GO:0020037, GO:0055114, GO:0004497
lcl|ORF215_CM007989.1_3728985_3729851	288	225.328	7.19974E-67	gi|745790883|gb|AJD25150.1|cytochrome P450 CYP71A59 [Salvia miltiorrhiza]	GO:0005506, GO:0046872, GO:0016491, GO:0016705, GO:0016020, GO:0016021, GO:0020037, GO:0055114, GO:0004497
lcl|ORF216_CM007989.1_3729885_3730484	199	261.922	2.83427E-82	gi|3582021|emb|CAA70575.1|cytochrome P450 [Nepeta racemosa]	GO:0005506, GO:0016705, GO:0046872, GO:0016491, GO:0020037, GO:0055114, GO:0004497
lcl|ORF216_CM007989.1_3729885_3730484	199	253.447	3.77286E-79	gi|745790879|gb|AJD25148.1|cytochrome P450 CYP71A57 [Salvia miltiorrhiza]	GO:0005506, GO:0046872, GO:0016491, GO:0016705, GO:0016020, GO:0016021, GO:0020037, GO:0055114, GO:0004497
lcl|ORF216_CM007989.1_3729885_3730484	199	253.062	6.91094E-79	gi|5915814|sp|O04164.1|C71A6_NEPRARecName: Full=Cytochrome P450 71A6, partial [Nepeta racemosa]	GO:0005506, GO:0016705, GO:0046872, GO:0016491, GO:0016020, GO:0016021, GO:0020037, GO:0055114, GO:0004497
lcl|ORF216_CM007989.1_3729885_3730484	199	249.595	1.33802E-77	gi|566206817|ref|XP_002321643.2|methylcoclaurine hydroxylase family protein [Populus trichocarpa]	GO:0005506, GO:0016491, GO:0016705, GO:0044550, GO:0046872, GO:0016020, GO:0016021, GO:0016709, GO:0020037, GO:0055114, GO:0004497
lcl|ORF216_CM007989.1_3729885_3730484	199	248.825	2.13484E-77	gi|75306222|sp|Q947B7.1|MFS_MENPIRecName: Full=(+)-menthofuran synthase; AltName: Full=(+)-pulegone 9-hydroxylase	GO:0005506, GO:0046872, GO:0016491, GO:0016020, GO:0043231, GO:0016021, GO:0055114, GO:0016114, GO:0016705, GO:0020037, GO:0052582, GO:0004497, GO:0006721
lcl|ORF217_CM007989.1_3742365_3742871	168	217.238	9.27202E-70	gi|388494644|gb|AFK35388.1|unknown [Lotus japonicus]	GO:0016491, GO:0046872, GO:0048038, GO:0005507, GO:0008131, GO:0055114, GO:0009308
lcl|ORF217_CM007989.1_3742365_3742871	168	216.853	1.4979E-67	gi|629122181|gb|KCW86671.1|hypothetical protein EUGRSUZ_B032972, partial [Eucalyptus grandis]	GO:0046872, GO:0016491, GO:0048038, GO:0005507, GO:0008131, GO:0055114, GO:0009308
lcl|ORF217_CM007989.1_3742365_3742871	168	219.55	5.75092E-66	gi|763783188|gb|KJB50259.1|hypothetical protein B456_008G160800 [Gossypium raimondii]	GO:0016491, GO:0046872, GO:0048038, GO:0005507, GO:0008131, GO:0055114, GO:0009308
lcl|ORF218_CM007989.1_3760203_3760724	173	103.219	2.02586E-22	gi|848915882|ref|XP_012855608.1|PREDICTED: vacuolar protein sorting-associated protein 18 homolog [Erythranthe guttata]	GO:0016192, GO:0006886, GO:0005622
lcl|ORF218_CM007989.1_3760203_3760724	173	102.449	3.59345E-22	gi|703096420|ref|XP_010095839.1|Vacuolar protein sorting-associated protein 18-like protein [Morus notabilis]	GO:0016192, GO:0008270, GO:0005622, GO:0006886	EXB62307.1, XP_010095839.1
lcl|ORF219_CM007989.1_3767016_3767693	225	219.55	1.9557E-65	gi|604343724|gb|EYU42578.1|hypothetical protein MIMGU_mgv1a026664mg [Erythranthe guttata]	GO:0016020, GO:0016021
lcl|ORF219_CM007989.1_3767016_3767693	225	221.861	6.54699E-65	gi|703135899|ref|XP_010106014.1|hypothetical protein L484_021191 [Morus notabilis]	GO:0016020, GO:0016021	XP_010106014.1, EXC07284.1
lcl|ORF219_CM007989.1_3767016_3767693	225	213.772	7.97636E-64	gi|643731145|gb|KDP38483.1|hypothetical protein JCGZ_04408 [Jatropha curcas]	GO:0016020, GO:0016021
lcl|ORF220_CM007989.1_3769056_3769961	301	187.578	3.56974E-54	gi|224119358|ref|XP_002318052.1|hypothetical protein POPTR_0012s08280g [Populus trichocarpa]	GO:0003677, GO:0006355
lcl|ORF220_CM007989.1_3769056_3769961	301	189.504	4.198E-54	gi|508773477|gb|EOY20733.1|F-box family protein isoform 2, partial [Theobroma cacao]	GO:0003677, GO:0016020, GO:0016021, GO:0006355
lcl|ORF220_CM007989.1_3769056_3769961	301	189.889	7.99121E-54	gi|508773476|gb|EOY20732.1|Dof-type zinc finger DNA-binding family protein isoform 1 [Theobroma cacao]	GO:0003677, GO:0010087, GO:0010067, GO:0045893, GO:0016020, GO:0016021, GO:0006355, GO:0005634
lcl|ORF220_CM007989.1_3769056_3769961	301	186.422	1.48357E-53	gi|223550510|gb|EEF51997.1|zinc finger protein, putative [Ricinus communis]	GO:0003677, GO:0006355
lcl|ORF220_CM007989.1_3769056_3769961	301	181.8	7.35811E-52	gi|224133542|ref|XP_002321600.1|hypothetical protein POPTR_0015s08810g [Populus trichocarpa]	GO:0003677, GO:0006355
lcl|ORF221_CM007989.1_3774822_3775307	161	161.77	1.36543E-46	gi|848933214|ref|XP_012829342.1|PREDICTED: histidine biosynthesis bifunctional protein hisIE, chloroplastic [Erythranthe guttata]	GO:0004635, GO:0004636, GO:0000105
lcl|ORF221_CM007989.1_3774822_3775307	161	152.91	5.05775E-44	gi|1063688283|ref|NP_001322576.1|histidine biosynthesis bifunctional protein (HISIE) [Arabidopsis thaliana]	GO:0004635, GO:0009570, GO:0009507, GO:0004636, GO:0000105, GO:0005524	ANM60278.1, NP_001322576.1
lcl|ORF223_CM007989.1_3828012_3828470	152	236.884	3.22753E-75	gi|848877965|ref|XP_012839414.1|PREDICTED: dnaJ homolog subfamily B member 1 [Erythranthe guttata]	GO:0051082, GO:0006457
lcl|ORF223_CM007989.1_3828012_3828470	152	230.335	2.02697E-72	gi|661881472|emb|CDP14882.1|unnamed protein product [Coffea canephora]	GO:0051082, GO:0006457
lcl|ORF223_CM007989.1_3828012_3828470	152	228.794	4.09209E-72	gi|527188356|gb|EPS60473.1|hypothetical protein M569_14330, partial [Genlisea aurea]	GO:0051082, GO:0006457
lcl|ORF223_CM007989.1_3828012_3828470	152	228.024	7.67679E-72	gi|565376622|ref|XP_006354802.1|PREDICTED: dnaJ homolog subfamily B member 1 [Solanum tuberosum]	GO:0051082, GO:0006457
lcl|ORF226_CM007989.1_3896364_3896882	172	146.747	2.48652E-39	gi|124359209|gb|ABN05720.1|RNA-directed DNA polymerase (Reverse transcriptase) [Medicago truncatula]	GO:0003964, GO:0006278
lcl|ORF227_CM007989.1_3897273_3897728	151	54.6842	5.54513E-6	gi|944060718|gb|KQJ96308.1|hypothetical protein BRADI_3g22375 [Brachypodium distachyon]	GO:0003676
lcl|ORF229_CM007989.1_3938769_3939353	194	134.035	2.18229E-33	gi|629122965|gb|KCW87455.1|hypothetical protein EUGRSUZ_B03924 [Eucalyptus grandis]	GO:0046872, GO:0016491, GO:0055114, GO:0051537, GO:0010277, GO:0051536
lcl|ORF229_CM007989.1_3938769_3939353	194	132.109	6.90358E-33	gi|527200034|gb|EPS67609.1|hypothetical protein M569_07157, partial [Genlisea aurea]	GO:0016491, GO:0046872, GO:0055114, GO:0051537, GO:0010277, GO:0051536
lcl|ORF229_CM007989.1_3938769_3939353	194	128.642	1.83391E-31	gi|475595559|gb|EMT23077.1|Pheophorbide a oxygenase, chloroplastic [Aegilops tauschii]	GO:0009816, GO:0009507, GO:0016491, GO:0045893, GO:0046872, GO:0009908, GO:0030154, GO:0055114, GO:0010228, GO:0051537, GO:0048481, GO:0010277, GO:0016226, GO:0010027, GO:0051536, GO:0015996, GO:0010154, GO:0032441, GO:0009793, GO:0009534, GO:0009941, GO:0008219, GO:0009965
lcl|ORF229_CM007989.1_3938769_3939353	194	121.709	2.25856E-31	gi|37962890|gb|AAR05799.1|lethal leaf-spot 1, partial [Zea mays]	GO:0016491, GO:0046872, GO:0055114, GO:0051537, GO:0051536
lcl|ORF230_CM007989.1_3948660_3949124	154	80.1073	1.01405E-14	gi|147856323|emb|CAN81775.1|hypothetical protein VITISV_020071 [Vitis vinifera]	GO:0008270, GO:0015074, GO:0003676
lcl|ORF231_CM007989.1_3954489_3955607	372	695.656	0.0	gi|527204020|gb|EPS70305.1|hypothetical protein M569_04446 [Genlisea aurea]	GO:0000166, GO:0005524, GO:0016887
lcl|ORF231_CM007989.1_3954489_3955607	372	694.501	0.0	gi|641841309|gb|KDO60222.1|hypothetical protein CISIN_1g0079822mg, partial [Citrus sinensis]	GO:0000166, GO:0005524, GO:0016887
lcl|ORF231_CM007989.1_3954489_3955607	372	694.501	0.0	gi|567863676|ref|XP_006424492.1|hypothetical protein CICLE_v10028056mg [Citrus clementina]	GO:0000166, GO:0005524, GO:0016887
lcl|ORF234_CM007989.1_4018047_4018634	195	150.599	1.00111E-42	gi|604298874|gb|EYU18844.1|hypothetical protein MIMGU_mgv1a0124261mg, partial [Erythranthe guttata]	GO:0042823, GO:0004359, GO:0042819
lcl|ORF234_CM007989.1_4018047_4018634	195	150.599	1.94222E-41	gi|604298877|gb|EYU18847.1|hypothetical protein MIMGU_mgv1a011070mg [Erythranthe guttata]	GO:0042823, GO:0004359, GO:0042819
lcl|ORF234_CM007989.1_4018047_4018634	195	139.813	9.38406E-38	gi|661889538|emb|CDP07125.1|unnamed protein product [Coffea canephora]	GO:0042823, GO:0004359, GO:0042819
lcl|ORF234_CM007989.1_4018047_4018634	195	135.576	3.79863E-36	gi|823222999|ref|XP_012444229.1|PREDICTED: probable pyridoxal 5'-phosphate synthase subunit PDX2 [Gossypium raimondii]	GO:0042823, GO:0004359, GO:0042819
lcl|ORF238_CM007989.1_4158414_4159127	237	412.92	2.0024E-138	gi|848928686|ref|XP_012827889.1|PREDICTED: scarecrow-like protein 14 [Erythranthe guttata]	GO:0006351, GO:0006355
lcl|ORF238_CM007989.1_4158414_4159127	237	411.764	6.37315E-138	gi|527192054|gb|EPS62629.1|hypothetical protein M569_12158 [Genlisea aurea]	GO:0006351, GO:0006355
lcl|ORF238_CM007989.1_4158414_4159127	237	387.497	1.01067E-127	gi|661887294|emb|CDP09074.1|unnamed protein product [Coffea canephora]	GO:0006351, GO:0006355
lcl|ORF241_CM007989.1_4166949_4167419	156	139.813	7.96702E-36	gi|508721768|gb|EOY13665.1|Cysteine-rich RLK (RECEPTOR-like protein kinase) 8 [Theobroma cacao]	GO:0016310, GO:0016301
lcl|ORF241_CM007989.1_4166949_4167419	156	136.732	1.5931E-34	gi|508718258|gb|EOY10155.1|Cysteine-rich RLK (RECEPTOR-like protein kinase) 8 [Theobroma cacao]	GO:0016310, GO:0016301
lcl|ORF241_CM007989.1_4166949_4167419	156	132.109	1.26083E-33	gi|508708379|gb|EOY00276.1|Cysteine-rich RLK (RECEPTOR-like protein kinase) 8, putative [Theobroma cacao]	GO:0016310, GO:0016301
lcl|ORF241_CM007989.1_4166949_4167419	156	133.65	2.41047E-33	gi|508779553|gb|EOY26809.1|Cysteine-rich RLK (RECEPTOR-like protein kinase) 8 [Theobroma cacao]	GO:0016310, GO:0016301, GO:0003676
lcl|ORF241_CM007989.1_4166949_4167419	156	127.487	1.73927E-32	gi|508709947|gb|EOY01844.1|Cysteine-rich RLK (RECEPTOR-like protein kinase) 8, putative [Theobroma cacao]	GO:0016310, GO:0016301
lcl|ORF242_CM007989.1_4216197_4216769	190	151.369	6.73914E-43	gi|555634263|gb|AGZ16412.1|MYB13, partial [Scutellaria baicalensis]	GO:0003677
lcl|ORF242_CM007989.1_4216197_4216769	190	147.132	2.04332E-40	gi|565353786|ref|XP_006343803.1|PREDICTED: transcription repressor MYB6-like [Solanum tuberosum]	GO:0003677
lcl|ORF242_CM007989.1_4216197_4216769	190	146.362	2.24693E-40	gi|796406070|gb|AKA59790.1|MYB19 [Scutellaria playfairii]	GO:0003677
lcl|ORF242_CM007989.1_4216197_4216769	190	145.976	4.77585E-40	gi|802741852|ref|XP_012087180.1|PREDICTED: transcription repressor MYB5-like [Jatropha curcas]	GO:0003677
lcl|ORF242_CM007989.1_4216197_4216769	190	145.206	7.60468E-40	gi|796406185|gb|AKA59794.1|MYB13 [Scutellaria taiwanensis]	GO:0003677
lcl|ORF243_CM007989.1_4224891_4225553	220	305.834	1.81224E-100	gi|527203781|gb|EPS70141.1|hypothetical protein M569_04618, partial [Genlisea aurea]	GO:0016020, GO:0016021
lcl|ORF243_CM007989.1_4224891_4225553	220	298.13	6.26927E-97	gi|296089627|emb|CBI39446.3|unnamed protein product, partial [Vitis vinifera]	GO:0016020, GO:0016021, GO:0015171, GO:0003333
lcl|ORF243_CM007989.1_4224891_4225553	220	293.893	9.42134E-95	gi|661870598|emb|CDP21416.1|unnamed protein product [Coffea canephora]	GO:0016020, GO:0016021
lcl|ORF244_CM007989.1_4225635_4226213	192	232.646	3.27214E-72	gi|527203781|gb|EPS70141.1|hypothetical protein M569_04618, partial [Genlisea aurea]	GO:0016020, GO:0016021
lcl|ORF244_CM007989.1_4225635_4226213	192	224.557	3.12485E-68	gi|661870598|emb|CDP21416.1|unnamed protein product [Coffea canephora]	GO:0016020, GO:0016021
lcl|ORF244_CM007989.1_4225635_4226213	192	224.172	3.15701E-68	gi|566204256|ref|XP_002321090.2|hypothetical protein POPTR_0014s14380g, partial [Populus trichocarpa]	GO:0016020, GO:0016021, GO:0015171, GO:0003333
lcl|ORF248_CM007989.1_4300920_4301732	270	58.5362	4.03136E-6	gi|147845303|emb|CAN79061.1|hypothetical protein VITISV_024577 [Vitis vinifera]	GO:0008519, GO:0015696, GO:0072488, GO:0016020, GO:0016021, GO:0015074, GO:0003676
lcl|ORF248_CM007989.1_4300920_4301732	270	58.151	5.34652E-6	gi|147828645|emb|CAN75289.1|hypothetical protein VITISV_028208 [Vitis vinifera]	GO:0015074, GO:0003676
lcl|ORF249_CM007989.1_4301742_4302245	167	159.458	1.6E-43	gi|508784545|gb|EOY31801.1|Cysteine-rich RLK (RECEPTOR-like protein kinase) 8 [Theobroma cacao]	GO:0016310, GO:0016301
lcl|ORF250_CM007989.1_4360191_4360721	176	190.66	8.59651E-56	gi|1027853648|ref|NP_001312286.1|omega-3 fatty acid desaturase, chloroplastic-like [Nicotiana tabacum]	GO:0016717, GO:0006629, GO:0016020, GO:0016021, GO:0055114
lcl|ORF250_CM007989.1_4360191_4360721	176	178.718	1.33403E-54	gi|312282521|dbj|BAJ34126.1|unnamed protein product [Eutrema halophilum]	GO:0016717, GO:0016020, GO:0016021, GO:0055114
lcl|ORF250_CM007989.1_4360191_4360721	176	186.037	6.09618E-54	gi|702472920|ref|XP_010031203.1|PREDICTED: omega-3 fatty acid desaturase, chloroplastic [Eucalyptus grandis]	GO:0016717, GO:0016020, GO:0006629, GO:0016021, GO:0055114
lcl|ORF250_CM007989.1_4360191_4360721	176	184.111	3.11E-53	gi|1027857592|ref|NP_001313206.1|omega-3 fatty acid desaturase, chloroplastic-like [Nicotiana tabacum]	GO:0016717, GO:0016020, GO:0006629, GO:0016021, GO:0055114
lcl|ORF251_CM007989.1_4396419_4396961	180	177.563	1.74451E-52	gi|527199424|gb|EPS67214.1|hypothetical protein M569_07560 [Genlisea aurea]	GO:0016020, GO:0016021
lcl|ORF251_CM007989.1_4396419_4396961	180	171.014	2.3692E-50	gi|802796332|ref|XP_012092740.1|PREDICTED: uncharacterized protein LOC105650448 [Jatropha curcas]	GO:0016020, GO:0016021
lcl|ORF251_CM007989.1_4396419_4396961	180	168.703	2.14125E-49	gi|566205186|ref|XP_006374071.1|hypothetical protein POPTR_0015s00350g [Populus trichocarpa]	GO:0016020, GO:0016021
lcl|ORF251_CM007989.1_4396419_4396961	180	164.081	1.28928E-47	gi|565361802|ref|XP_006347642.1|PREDICTED: uncharacterized protein LOC102603843 [Solanum tuberosum]	GO:0016020, GO:0016021
lcl|ORF252_CM007989.1_4420767_4421342	191	79.7221	3.38911E-15	gi|661879675|emb|CDP16748.1|unnamed protein product [Coffea canephora]	GO:0031011
lcl|ORF252_CM007989.1_4420767_4421342	191	80.4925	2.29195E-14	gi|147802223|emb|CAN68271.1|hypothetical protein VITISV_029912 [Vitis vinifera]	GO:0031011
lcl|ORF257_CM007989.1_4511076_4511645	189	191.045	9.5005E-59	gi|848894489|ref|XP_012847284.1|PREDICTED: uncharacterized protein LOC105967230 [Erythranthe guttata]	GO:0005506, GO:0046872, GO:0016020, GO:0016021
lcl|ORF257_CM007989.1_4511076_4511645	189	191.045	1.079E-58	gi|802757898|ref|XP_012089210.1|PREDICTED: uncharacterized protein LOC105647652 [Jatropha curcas]	GO:0005506, GO:0046872, GO:0016020, GO:0016021
lcl|ORF257_CM007989.1_4511076_4511645	189	189.504	7.79963E-58	gi|508719249|gb|EOY11146.1|Rubredoxin-like superfamily protein [Theobroma cacao]	GO:0005506, GO:0046872, GO:0016020, GO:0016021
lcl|ORF257_CM007989.1_4511076_4511645	189	186.808	6.30632E-57	gi|225451241|ref|XP_002276406.1|PREDICTED: uncharacterized protein LOC100259018 [Vitis vinifera]	GO:0005506, GO:0009507, GO:0033539, GO:0046872, GO:0050660, GO:0016020, GO:0000062, GO:0016021, GO:0055088, GO:0009055, GO:0009535, GO:0052890, GO:0005777, GO:0003995
lcl|ORF257_CM007989.1_4511076_4511645	189	185.267	9.16215E-57	gi|147838080|emb|CAN65205.1|hypothetical protein VITISV_016717 [Vitis vinifera]	GO:0005506, GO:0046872, GO:0016020, GO:0016021
lcl|ORF260_CM007989.1_4593837_4595402	521	238.81	6.11634E-65	gi|508785292|gb|EOY32548.1|Uncharacterized protein TCM_040529 [Theobroma cacao]	GO:0008270, GO:0015074, GO:0003676
lcl|ORF260_CM007989.1_4593837_4595402	521	237.654	1.94724E-64	gi|508719370|gb|EOY11267.1|Uncharacterized protein TCM_026511 [Theobroma cacao]	GO:0008270, GO:0015074, GO:0003676
lcl|ORF260_CM007989.1_4593837_4595402	521	234.572	1.28684E-63	gi|113205349|gb|AAT38786.2|Gag-pol polyprotein, putative [Solanum demissum]	GO:0015074, GO:0003676
lcl|ORF260_CM007989.1_4593837_4595402	521	225.328	3.33134E-63	gi|147812205|emb|CAN68854.1|hypothetical protein VITISV_000898 [Vitis vinifera]	GO:0008270, GO:0003676
lcl|ORF260_CM007989.1_4593837_4595402	521	224.942	6.93193E-63	gi|147863420|emb|CAN79357.1|hypothetical protein VITISV_025405 [Vitis vinifera]	GO:0008270, GO:0003676
lcl|ORF260_CM007989.1_4593837_4595402	521	223.787	1.22858E-62	gi|147858492|emb|CAN81397.1|hypothetical protein VITISV_018726 [Vitis vinifera]	GO:0008270, GO:0003676
lcl|ORF260_CM007989.1_4593837_4595402	521	224.172	1.391E-62	gi|6642775|gb|AAF20282.1|gag-pol polyprotein [Vitis vinifera]	GO:0008270, GO:0003676
lcl|ORF260_CM007989.1_4593837_4595402	521	223.787	1.42182E-62	gi|147822225|emb|CAN63943.1|hypothetical protein VITISV_030434 [Vitis vinifera]	GO:0008270, GO:0003676
lcl|ORF260_CM007989.1_4593837_4595402	521	223.787	1.45172E-62	gi|147819265|emb|CAN68965.1|hypothetical protein VITISV_031258 [Vitis vinifera]	GO:0008270, GO:0003676
lcl|ORF262_CM007989.1_4623978_4624595	205	218.779	3.28499E-67	gi|527209436|gb|EPS74150.1|geraniol dehydrogenase 1, partial [Genlisea aurea]	GO:0008270, GO:0016491, GO:0046872, GO:0055114
lcl|ORF262_CM007989.1_4623978_4624595	205	216.468	3.02382E-66	gi|848852105|ref|XP_012838488.1|PREDICTED: geraniol dehydrogenase 1-like [Erythranthe guttata]	GO:0008270, GO:0046872, GO:0016491, GO:0055114
lcl|ORF262_CM007989.1_4623978_4624595	205	211.46	3.59689E-64	gi|394997329|gb|AFN44009.1|cinnamyl alcohol dehydrogenase [Neolamarckia cadamba]	GO:0008270, GO:0046872, GO:0016491, GO:0055114
lcl|ORF262_CM007989.1_4623978_4624595	205	204.912	1.40895E-62	gi|8099340|gb|AAF72100.1|AF146691_1ELI3, partial [Solanum lycopersicum]	GO:0008270, GO:0016491, GO:0055114
lcl|ORF263_CM007989.1_4638192_4638989	265	224.557	1.14707E-68	gi|823207140|ref|XP_012437263.1|PREDICTED: dof zinc finger protein DOF5.7-like [Gossypium raimondii]	GO:0003677, GO:0006355
lcl|ORF263_CM007989.1_4638192_4638989	265	221.476	1.12525E-67	gi|590706483|ref|XP_007047735.1|PREDICTED: dof zinc finger protein DOF5.7 isoform X1 [Theobroma cacao]	GO:0003677, GO:0006355
lcl|ORF266_CM007989.1_4808001_4808840	279	203.756	9.2853E-59	gi|527184395|gb|EPS58321.1|hypothetical protein M569_16494, partial [Genlisea aurea]	GO:0015074, GO:0003676
lcl|ORF269_CM007989.1_4852641_4853135	164	126.331	3.84431E-31	gi|731321957|ref|XP_010671628.1|PREDICTED: probable polygalacturonase [Beta vulgaris subsp. vulgaris]	GO:0008152, GO:0071555, GO:0004650, GO:0005576, GO:0016798, GO:0016787, GO:0005975
lcl|ORF269_CM007989.1_4852641_4853135	164	122.479	7.85403E-30	gi|411101510|gb|AFW04075.1|polygalacturonase [Litchi chinensis]	GO:0008152, GO:0071555, GO:0004650, GO:0005576, GO:0016798, GO:0005975, GO:0016787
lcl|ORF270_CM007989.1_4853697_4854500	267	340.117	3.80855E-112	gi|848905876|ref|XP_012852329.1|PREDICTED: probable polygalacturonase [Erythranthe guttata]	GO:0008152, GO:0004650, GO:0005975, GO:0016787, GO:0016798
lcl|ORF270_CM007989.1_4853697_4854500	267	310.457	2.84247E-100	gi|565442805|ref|XP_006283603.1|hypothetical protein CARUB_v10004660mg [Capsella rubella]	GO:0008152, GO:0004650, GO:0005975, GO:0016798, GO:0016787
lcl|ORF270_CM007989.1_4853697_4854500	267	308.145	2.45556E-99	gi|297803786|ref|XP_002869777.1|glycoside hydrolase family 28 protein [Arabidopsis lyrata subsp. lyrata]	GO:0008152, GO:0004650, GO:0016787, GO:0016798, GO:0005975
lcl|ORF271_CM007989.1_4906299_4907153	284	298.516	3.47206E-89	gi|2443320|dbj|BAA22288.1|polyprotein [Oryza australiensis]	GO:0003677, GO:0008270, GO:0046872, GO:0015074, GO:0006310, GO:0003676
lcl|ORF271_CM007989.1_4906299_4907153	284	280.796	3.20828E-85	gi|77554909|gb|ABA97705.1|retrotransposon protein, putative, Ty1-copia subclass [Oryza sativa Japonica Group]	GO:0015074, GO:0003676
lcl|ORF271_CM007989.1_4906299_4907153	284	276.944	1.07773E-84	gi|21671887|gb|AAM74249.1|AC074355_11Putative retroelement [Oryza sativa Japonica Group]	GO:0015074, GO:0003676
lcl|ORF271_CM007989.1_4906299_4907153	284	276.174	2.38186E-83	gi|108862726|gb|ABA99022.2|retrotransposon protein, putative, Ty1-copia subclass [Oryza sativa Japonica Group]	GO:0008270, GO:0003676
lcl|ORF271_CM007989.1_4906299_4907153	284	278.485	2.21741E-82	gi|31126682|gb|AAP44605.1|putative polyprotein [Oryza sativa Japonica Group]	GO:0015074, GO:0003676
lcl|ORF272_CM007989.1_4907169_4908176	335	492.271	7.234E-161	gi|2443320|dbj|BAA22288.1|polyprotein [Oryza australiensis]	GO:0003677, GO:0008270, GO:0046872, GO:0015074, GO:0006310, GO:0003676
lcl|ORF272_CM007989.1_4907169_4908176	335	473.011	9.6914E-158	gi|284434733|gb|ADB85430.1|putative retrotransposon protein [Phyllostachys edulis]	GO:0008270, GO:0046872, GO:0015074, GO:0003676
lcl|ORF272_CM007989.1_4907169_4908176	335	468.774	4.81687E-153	gi|56382058|gb|AAV85747.1|Integrase core domain, putative [Oryza sativa Japonica Group]	GO:0008270, GO:0015074, GO:0003676
lcl|ORF272_CM007989.1_4907169_4908176	335	464.151	1.4888E-152	gi|108862437|gb|ABA97342.2|retrotransposon protein, putative, Ty1-copia subclass [Oryza sativa Japonica Group]	GO:0008270, GO:0015074, GO:0003676
lcl|ORF272_CM007989.1_4907169_4908176	335	458.759	1.84478E-149	gi|31126682|gb|AAP44605.1|putative polyprotein [Oryza sativa Japonica Group]	GO:0015074, GO:0003676
lcl|ORF272_CM007989.1_4907169_4908176	335	460.685	8.21817E-149	gi|284434732|gb|ADB85429.1|putative retrotransposon protein [Phyllostachys edulis]	GO:0008270, GO:0046872, GO:0015074, GO:0003676
lcl|ORF272_CM007989.1_4907169_4908176	335	458.759	1.46919E-148	gi|108709252|gb|ABF97047.1|retrotransposon protein, putative, Ty1-copia subclass [Oryza sativa Japonica Group]	GO:0008270, GO:0015074, GO:0003676
lcl|ORF275_CM007989.1_5014569_5015465	298	432.565	3.10262E-145	gi|527193491|gb|EPS63499.1|hypothetical protein M569_11282, partial [Genlisea aurea]	GO:0008270
lcl|ORF275_CM007989.1_5014569_5015465	298	412.535	2.92374E-137	gi|848857806|ref|XP_012829841.1|PREDICTED: pentatricopeptide repeat-containing protein At5g39680 [Erythranthe guttata]	GO:0008270
lcl|ORF275_CM007989.1_5014569_5015465	298	390.963	1.82916E-128	gi|661884168|emb|CDP12085.1|unnamed protein product [Coffea canephora]	GO:0008270
lcl|ORF276_CM007989.1_5039205_5040008	267	206.838	2.86662E-62	gi|449459474|ref|XP_004147471.1|PREDICTED: zinc-finger homeodomain protein 9-like [Cucumis sativus]	GO:0003677
lcl|ORF276_CM007989.1_5039205_5040008	267	207.608	3.22774E-62	gi|823167353|ref|XP_012483620.1|PREDICTED: zinc-finger homeodomain protein 9 [Gossypium raimondii]	GO:0003677
lcl|ORF276_CM007989.1_5039205_5040008	267	204.527	7.42491E-62	gi|527205602|gb|EPS71422.1|hypothetical protein M569_03334 [Genlisea aurea]	GO:0003677
lcl|ORF277_CM007989.1_5048736_5049515	259	101.679	5.11485E-21	gi|976917029|gb|KVI02522.1|Protein of unknown function DUF1666 [Cynara cardunculus var. scolymus]	GO:0003735, GO:0016020, GO:0016021, GO:0005840, GO:0006412, GO:0005622
lcl|ORF277_CM007989.1_5048736_5049515	259	101.679	7.5487E-21	gi|661893788|emb|CDP02229.1|unnamed protein product [Coffea canephora]	GO:0003735, GO:0016020, GO:0016021, GO:0005840, GO:0006412, GO:0005622
lcl|ORF277_CM007989.1_5048736_5049515	259	98.2117	2.93985E-20	gi|527205603|gb|EPS71423.1|hypothetical protein M569_03335, partial [Genlisea aurea]	GO:0003735, GO:0005840, GO:0006412, GO:0005622
lcl|ORF281_CM007989.1_5224905_5225876	323	201.06	9.86082E-56	gi|147807281|emb|CAN75261.1|hypothetical protein VITISV_041144 [Vitis vinifera]	GO:0015074, GO:0003676
lcl|ORF281_CM007989.1_5224905_5225876	323	203.756	3.47096E-55	gi|147802350|emb|CAN77122.1|hypothetical protein VITISV_013624 [Vitis vinifera]	GO:0015074, GO:0003676
lcl|ORF284_CM007989.1_5250975_5251508	177	197.593	4.94011E-61	gi|643726975|gb|KDP35540.1|hypothetical protein JCGZ_08978 [Jatropha curcas]	GO:0015074, GO:0003676
lcl|ORF284_CM007989.1_5250975_5251508	177	187.193	7.12609E-57	gi|920694023|gb|KOM37248.1|hypothetical protein LR48_Vigan03g062900 [Vigna angularis]	GO:0015074, GO:0003676
lcl|ORF286_CM007989.1_5268960_5269634	224	155.992	4.04983E-40	gi|113205349|gb|AAT38786.2|Gag-pol polyprotein, putative [Solanum demissum]	GO:0015074, GO:0003676
lcl|ORF290_CM007989.1_5484648_5485475	275	266.159	2.58857E-81	gi|147800845|emb|CAN71038.1|hypothetical protein VITISV_011062 [Vitis vinifera]	GO:0015074, GO:0003676
lcl|ORF290_CM007989.1_5484648_5485475	275	271.166	1.18878E-79	gi|147773621|emb|CAN74198.1|hypothetical protein VITISV_005765 [Vitis vinifera]	GO:0015074, GO:0003676
lcl|ORF290_CM007989.1_5484648_5485475	275	270.011	2.47401E-79	gi|147791117|emb|CAN74702.1|hypothetical protein VITISV_023139 [Vitis vinifera]	GO:0008270, GO:0046872, GO:0015074, GO:0003676
lcl|ORF290_CM007989.1_5484648_5485475	275	270.011	2.51891E-79	gi|147828211|emb|CAN71109.1|hypothetical protein VITISV_001479 [Vitis vinifera]	GO:0008270, GO:0046872, GO:0015074, GO:0003676
lcl|ORF290_CM007989.1_5484648_5485475	275	269.626	4.09977E-79	gi|147825453|emb|CAN73240.1|hypothetical protein VITISV_035336 [Vitis vinifera]	GO:0008270, GO:0046872, GO:0015074, GO:0003676
lcl|ORF291_CM007989.1_5485494_5486018	174	162.54	1.09367E-43	gi|147800845|emb|CAN71038.1|hypothetical protein VITISV_011062 [Vitis vinifera]	GO:0015074, GO:0003676
lcl|ORF291_CM007989.1_5485494_5486018	174	154.836	2.92878E-42	gi|147843789|emb|CAN79459.1|hypothetical protein VITISV_004379 [Vitis vinifera]	GO:0004097, GO:0055114
lcl|ORF291_CM007989.1_5485494_5486018	174	159.073	6.49646E-42	gi|147782026|emb|CAN63196.1|hypothetical protein VITISV_035792 [Vitis vinifera]	GO:0008270, GO:0046872, GO:0015074, GO:0003676
lcl|ORF297_CM007989.1_5897025_5897927	300	440.269	1.42582E-141	gi|2443320|dbj|BAA22288.1|polyprotein [Oryza australiensis]	GO:0003677, GO:0008270, GO:0046872, GO:0015074, GO:0006310, GO:0003676
lcl|ORF297_CM007989.1_5897025_5897927	300	425.246	9.0381E-140	gi|284434733|gb|ADB85430.1|putative retrotransposon protein [Phyllostachys edulis]	GO:0008270, GO:0046872, GO:0015074, GO:0003676
lcl|ORF297_CM007989.1_5897025_5897927	300	417.927	2.05067E-135	gi|108862437|gb|ABA97342.2|retrotransposon protein, putative, Ty1-copia subclass [Oryza sativa Japonica Group]	GO:0008270, GO:0015074, GO:0003676
lcl|ORF297_CM007989.1_5897025_5897927	300	423.32	3.34635E-135	gi|284434732|gb|ADB85429.1|putative retrotransposon protein [Phyllostachys edulis]	GO:0008270, GO:0046872, GO:0015074, GO:0003676
lcl|ORF297_CM007989.1_5897025_5897927	300	417.542	3.66886E-134	gi|31126682|gb|AAP44605.1|putative polyprotein [Oryza sativa Japonica Group]	GO:0015074, GO:0003676
lcl|ORF297_CM007989.1_5897025_5897927	300	416.772	8.65235E-134	gi|56382058|gb|AAV85747.1|Integrase core domain, putative [Oryza sativa Japonica Group]	GO:0008270, GO:0015074, GO:0003676
lcl|ORF297_CM007989.1_5897025_5897927	300	416.772	2.71498E-133	gi|108709252|gb|ABF97047.1|retrotransposon protein, putative, Ty1-copia subclass [Oryza sativa Japonica Group]	GO:0008270, GO:0015074, GO:0003676
lcl|ORF297_CM007989.1_5897025_5897927	300	376.711	1.32807E-123	gi|29788818|gb|AAP03364.1|putative polyprotein [Oryza sativa Japonica Group]	GO:0008270, GO:0015074, GO:0003676
lcl|ORF297_CM007989.1_5897025_5897927	300	377.481	1.33087E-122	gi|108708696|gb|ABF96491.1|retrotransposon protein, putative, Ty1-copia subclass [Oryza sativa Japonica Group]	GO:0008270, GO:0015074, GO:0003676
lcl|ORF299_CM007989.1_5964531_5965091	186	117.857	8.92714E-28	gi|66841324|dbj|BAD99220.1|polypeptide with an integrase domain [Petunia x hybrida]	GO:0015074, GO:0003676
lcl|ORF301_CM007989.1_6068073_6068678	201	95.1301	5.2554E-20	gi|527193785|gb|EPS63677.1|hypothetical protein M569_11104 [Genlisea aurea]	GO:0003677, GO:0006351, GO:0006355, GO:0005634
lcl|ORF301_CM007989.1_6068073_6068678	201	88.1965	2.89679E-17	gi|848854361|ref|XP_012847888.1|PREDICTED: protein CUP-SHAPED COTYLEDON 2 [Erythranthe guttata]	GO:0003677, GO:0006351, GO:0006355, GO:0005634
lcl|ORF301_CM007989.1_6068073_6068678	201	84.7297	4.58253E-16	gi|568215644|ref|NP_001275334.1|NO APICAL MERISTEM [Solanum tuberosum]	GO:0003677, GO:0006351, GO:0006355, GO:0005634	NP_001275334.1, ACL14374.1
lcl|ORF303_CM007989.1_6171789_6172571	260	260.766	6.93827E-85	gi|604303181|gb|EYU22676.1|hypothetical protein MIMGU_mgv1a0027542mg, partial [Erythranthe guttata]	GO:0004553, GO:0005975
lcl|ORF303_CM007989.1_6171789_6172571	260	271.166	2.56546E-82	gi|565374959|ref|XP_006354009.1|PREDICTED: probable beta-D-xylosidase 7 [Solanum tuberosum]	GO:0004553, GO:0016787, GO:0005975
lcl|ORF303_CM007989.1_6171789_6172571	260	268.855	2.13828E-81	gi|848884010|ref|XP_012842289.1|PREDICTED: probable beta-D-xylosidase 7 [Erythranthe guttata]	GO:0004553, GO:0016787, GO:0005975
lcl|ORF303_CM007989.1_6171789_6172571	260	268.085	3.80488E-81	gi|525313705|ref|NP_001266114.1|SlArf/Xyl4 protein precursor [Solanum lycopersicum]	GO:0045493, GO:0009044, GO:0046556, GO:0031222, GO:0009505, GO:0004553, GO:0016787, GO:0005975	BAL44719.1, NP_001266114.1
lcl|ORF303_CM007989.1_6171789_6172571	260	266.544	1.73756E-80	gi|604327550|gb|EYU33329.1|hypothetical protein MIMGU_mgv1a001598mg [Erythranthe guttata]	GO:0004553, GO:0005975, GO:0016787
lcl|ORF304_CM007989.1_6214326_6214880	184	187.193	2.62012E-53	gi|848857817|ref|XP_012829846.1|PREDICTED: probable tRNA modification GTPase MnmE [Erythranthe guttata]	GO:0000166, GO:0005525, GO:0003924, GO:0008033, GO:0006400, GO:0005622
lcl|ORF304_CM007989.1_6214326_6214880	184	186.422	5.9953E-53	gi|643723094|gb|KDP32699.1|hypothetical protein JCGZ_11991 [Jatropha curcas]	GO:0000166, GO:0005525, GO:0003924, GO:0008033, GO:0006400, GO:0005622
lcl|ORF304_CM007989.1_6214326_6214880	184	183.341	8.34538E-53	gi|147772302|emb|CAN64562.1|hypothetical protein VITISV_038233 [Vitis vinifera]	GO:0005525, GO:0000166, GO:0003924, GO:0008033, GO:0006400, GO:0005622
lcl|ORF304_CM007989.1_6214326_6214880	184	185.652	1.3208E-52	gi|823229839|ref|XP_012447659.1|PREDICTED: probable tRNA modification GTPase MnmE [Gossypium raimondii]	GO:0005525, GO:0000166, GO:0003924, GO:0008033, GO:0006400, GO:0005622
lcl|ORF304_CM007989.1_6214326_6214880	184	184.882	2.83128E-52	gi|225459366|ref|XP_002285809.1|PREDICTED: uncharacterized protein LOC100242149 [Vitis vinifera]	GO:0005525, GO:0000166, GO:0003924, GO:0008033, GO:0006400, GO:0005622
lcl|ORF304_CM007989.1_6214326_6214880	184	183.341	1.00789E-51	gi|508724181|gb|EOY16078.1|TRNA modification GTPase [Theobroma cacao]	GO:0000166, GO:0005525, GO:0003924, GO:0008033, GO:0006400, GO:0005622
lcl|ORF307_CM007989.1_6358971_6359600	209	244.588	5.11606E-79	gi|593703271|ref|XP_007152038.1|hypothetical protein PHAVU_004G096500g [Phaseolus vulgaris]	GO:0016020, GO:0016021
lcl|ORF307_CM007989.1_6358971_6359600	209	237.654	2.45454E-76	gi|357443695|ref|XP_003592125.1|vacuolar iron transporter-like protein [Medicago truncatula]	GO:0016020, GO:0016021	XP_003592125.1, AES62376.1
lcl|ORF307_CM007989.1_6358971_6359600	209	236.498	2.94144E-76	gi|297815460|ref|XP_002875613.1|hypothetical protein ARALYDRAFT_484807 [Arabidopsis lyrata subsp. lyrata]	GO:0016020, GO:0016021
lcl|ORF307_CM007989.1_6358971_6359600	209	236.884	3.96989E-76	gi|449443796|ref|XP_004139663.1|PREDICTED: vacuolar iron transporter homolog 2-like [Cucumis sativus]	GO:0016020, GO:0016021
lcl|ORF307_CM007989.1_6358971_6359600	209	233.417	9.54109E-75	gi|224082432|ref|XP_002306691.1|hypothetical protein POPTR_0005s21310g [Populus trichocarpa]	GO:0071421, GO:0005381, GO:0006880, GO:0005384, GO:0016020, GO:0016021, GO:0034755, GO:0071281, GO:0030026, GO:0005623
lcl|ORF308_CM007989.1_6366702_6367223	173	168.703	2.98737E-47	gi|527182176|gb|EPS57242.1|hypothetical protein M569_17578, partial [Genlisea aurea]	GO:0003677
lcl|ORF308_CM007989.1_6366702_6367223	173	157.147	8.76067E-44	gi|18182309|gb|AAL65124.1|GT-2 factor, partial [Glycine max]	GO:0003677
lcl|ORF312_CM007989.1_6431715_6432194	159	51.9878	8.23743E-5	gi|527208036|gb|EPS73139.1|hypothetical protein M569_01617, partial [Genlisea aurea]	GO:0004712, GO:0000166, GO:0007093, GO:0004672, GO:0004674, GO:0051304, GO:0005524, GO:0006468
lcl|ORF315_CM007989.1_6497313_6497852	179	142.895	1.10431E-38	gi|527202412|gb|EPS69201.1|hypothetical protein M569_05566, partial [Genlisea aurea]	GO:0055085, GO:0016020, GO:0016021, GO:0006810
lcl|ORF317_CM007989.1_6578970_6580688	572	530.791	2.62834E-179	gi|661882431|emb|CDP14011.1|unnamed protein product [Coffea canephora]	GO:0046872
lcl|ORF317_CM007989.1_6578970_6580688	572	517.309	9.18428E-176	gi|527202699|gb|EPS69392.1|hypothetical protein M569_05374, partial [Genlisea aurea]	GO:0046872
lcl|ORF318_CM007989.1_6588300_6590360	686	730.324	0.0	gi|848858141|ref|XP_012830003.1|PREDICTED: probable apyrase 7 [Erythranthe guttata]	GO:0016020, GO:0016021, GO:0016787
lcl|ORF318_CM007989.1_6588300_6590360	686	666.381	0.0	gi|976922675|gb|KVI07043.1|Nucleoside phosphatase GDA1/CD39 [Cynara cardunculus var. scolymus]	GO:0016020, GO:0016021, GO:0016787
lcl|ORF318_CM007989.1_6588300_6590360	686	662.914	0.0	gi|848924635|ref|XP_012858415.1|PREDICTED: probable apyrase 7 [Erythranthe guttata]	GO:0016020, GO:0016021, GO:0016787
lcl|ORF319_CM007989.1_6620295_6622313	672	872.848	0.0	gi|527206909|gb|EPS72337.1|hypothetical protein M569_02419, partial [Genlisea aurea]	GO:0000145, GO:0006887
lcl|ORF319_CM007989.1_6620295_6622313	672	862.062	0.0	gi|848894331|ref|XP_012847202.1|PREDICTED: exocyst complex component EXO70A1-like [Erythranthe guttata]	GO:0000145, GO:0006887
lcl|ORF319_CM007989.1_6620295_6622313	672	857.825	0.0	gi|661883894|emb|CDP12452.1|unnamed protein product [Coffea canephora]	GO:0000145, GO:0006887
lcl|ORF319_CM007989.1_6620295_6622313	672	850.507	0.0	gi|723753467|ref|XP_010314800.1|PREDICTED: exocyst complex component EXO70A1 [Solanum lycopersicum]	GO:0000145, GO:0006887
lcl|ORF323_CM007989.1_6655401_6655967	188	90.5077	8.9739E-18	gi|848873678|ref|XP_012837393.1|PREDICTED: neutral alpha-glucosidase C-like [Erythranthe guttata]	GO:0008152, GO:0003824, GO:0004553, GO:0030246, GO:0016798, GO:0016787, GO:0005975
lcl|ORF323_CM007989.1_6655401_6655967	188	80.8777	1.80466E-14	gi|527198102|gb|EPS66368.1|hypothetical protein M569_08405 [Genlisea aurea]	GO:0008152, GO:0003824, GO:0030246, GO:0004553, GO:0016787, GO:0016798, GO:0005975
lcl|ORF323_CM007989.1_6655401_6655967	188	78.9518	7.61331E-14	gi|604317029|gb|EYU29105.1|hypothetical protein MIMGU_mgv1a000741mg [Erythranthe guttata]	GO:0008152, GO:0003824, GO:0030246, GO:0004553, GO:0016798, GO:0016787, GO:0005975
lcl|ORF323_CM007989.1_6655401_6655967	188	75.8702	8.18983E-13	gi|460400965|ref|XP_004246000.1|PREDICTED: uncharacterized protein LOC101249477 [Solanum lycopersicum]	GO:0008152, GO:0009507, GO:0003824, GO:0004553, GO:0030246, GO:0005975, GO:0016787, GO:0016798
lcl|ORF326_CM007989.1_6766533_6767339	268	205.682	4.93003E-62	gi|224072260|ref|XP_002303678.1|hypothetical protein POPTR_0003s14450g [Populus trichocarpa]	GO:0003677, GO:0006355
lcl|ORF326_CM007989.1_6766533_6767339	268	204.912	1.06131E-61	gi|1063478839|ref|XP_017973448.1|PREDICTED: dof zinc finger protein DOF4.6 [Theobroma cacao]	GO:0003677, GO:0006355, GO:0044212
lcl|ORF326_CM007989.1_6766533_6767339	268	204.527	2.05426E-61	gi|225426210|ref|XP_002262703.1|PREDICTED: dof zinc finger protein DOF4.6 [Vitis vinifera]	GO:0003677, GO:0006355, GO:0044212
lcl|ORF326_CM007989.1_6766533_6767339	268	201.445	4.32158E-60	gi|661884289|emb|CDP12206.1|unnamed protein product [Coffea canephora]	GO:0003677, GO:0006355
lcl|ORF326_CM007989.1_6766533_6767339	268	200.675	4.37021E-60	gi|508776691|gb|EOY23947.1|F-box family protein isoform 2 [Theobroma cacao]	GO:0003677, GO:0006355
lcl|ORF327_CM007989.1_6803592_6804344	250	129.028	1.03841E-34	gi|848885901|ref|XP_012843195.1|PREDICTED: mitochondrial import receptor subunit TOM9-2-like [Erythranthe guttata]	GO:0016020, GO:0016021, GO:0005741, GO:0006886
lcl|ORF327_CM007989.1_6803592_6804344	250	115.546	2.74022E-29	gi|976923048|gb|KVI07396.1|Mitochondrial outer membrane translocase complex, subunit Tom22, plant [Cynara cardunculus var. scolymus]	GO:0016020, GO:0016021, GO:0005741, GO:0006886
lcl|ORF327_CM007989.1_6803592_6804344	250	114.39	4.66244E-29	gi|976925712|gb|KVI09604.1|Mitochondrial outer membrane translocase complex, subunit Tom22, plant [Cynara cardunculus var. scolymus]	GO:0016020, GO:0016021
lcl|ORF330_CM007989.1_6924891_6926558	555	488.419	1.10867E-152	gi|527199697|gb|EPS67387.1|hypothetical protein M569_07378 [Genlisea aurea]	GO:0008152, GO:0008270, GO:0046872, GO:0006741, GO:0019674, GO:0004672, GO:0005524, GO:0006468, GO:0003951
lcl|ORF330_CM007989.1_6924891_6926558	555	414.461	8.81355E-133	gi|604322086|gb|EYU32504.1|hypothetical protein MIMGU_mgv1a001590mg [Erythranthe guttata]	GO:0008270, GO:0046872, GO:0004672, GO:0005524, GO:0006468
lcl|ORF331_CM007989.1_6950439_6955013	1524	714.916	0.0	gi|920690634|gb|KOM33859.1|hypothetical protein LR48_Vigan02g000900 [Vigna angularis]	GO:0008270, GO:0015074, GO:0003676
lcl|ORF331_CM007989.1_6950439_6955013	1524	613.609	0.0	gi|147792973|emb|CAN73102.1|hypothetical protein VITISV_042891 [Vitis vinifera]	GO:0015074, GO:0003676
lcl|ORF331_CM007989.1_6950439_6955013	1524	602.823	0.0	gi|302121714|gb|ADK92880.1|retrotransposon 4 protein [Hypericum perforatum]	GO:0015074, GO:0003676
lcl|ORF331_CM007989.1_6950439_6955013	1524	593.578	0.0	gi|930676465|gb|KPJ16606.1|Retrovirus-related Pol polyprotein from transposon TNT 1-94 [Papilio machaon]	GO:0015074, GO:0003676
lcl|ORF331_CM007989.1_6950439_6955013	1524	588.956	0.0	gi|99866734|gb|ABF67947.1|Opie2 pol protein [Zea mays]	GO:0015074, GO:0003676
lcl|ORF333_CM007989.1_6958644_6959351	235	128.642	5.84954E-32	gi|527189436|gb|EPS61091.1|hypothetical protein M569_13710 [Genlisea aurea]	GO:0016740, GO:0008168, GO:0032259, GO:0006479
lcl|ORF333_CM007989.1_6958644_6959351	235	131.339	1.70714E-31	gi|848859607|ref|XP_012830679.1|PREDICTED: probable protein arginine N-methyltransferase 3 [Erythranthe guttata]	GO:0008168, GO:0016740, GO:0032259, GO:0006479
lcl|ORF333_CM007989.1_6958644_6959351	235	103.99	5.68062E-22	gi|255543919|ref|XP_002513022.1|PREDICTED: probable protein arginine N-methyltransferase 3 [Ricinus communis]	GO:0034969, GO:0016740, GO:0008168, GO:0032259, GO:0006479, GO:0008469
lcl|ORF334_CM007989.1_6960375_6960848	157	196.052	1.48983E-56	gi|848859607|ref|XP_012830679.1|PREDICTED: probable protein arginine N-methyltransferase 3 [Erythranthe guttata]	GO:0008168, GO:0016740, GO:0032259, GO:0006479
lcl|ORF334_CM007989.1_6960375_6960848	157	175.252	4.36721E-51	gi|50510167|dbj|BAD31262.1|Protein arginine N-methyltransferase 3-like protein [Oryza sativa Japonica Group]	GO:0005737, GO:0034969, GO:0046872, GO:0005829, GO:0019919, GO:0035242, GO:0006355, GO:0008168, GO:0016740, GO:0032259, GO:0006479, GO:0008469
lcl|ORF334_CM007989.1_6960375_6960848	157	175.252	1.45295E-50	gi|937927933|dbj|BAT02850.1|Os07g0640000, partial [Oryza sativa Japonica Group]	GO:0016740, GO:0008168, GO:0032259, GO:0006479
lcl|ORF335_CM007989.1_6977376_6978215	279	101.679	1.46845E-21	gi|496684306|gb|AGL45958.1|small heat shock protein 35.9 [Dorcoceras hygrometricum]	GO:0016020, GO:0016021
lcl|ORF335_CM007989.1_6977376_6978215	279	82.0333	1.26832E-14	gi|976923484|gb|KVI07810.1|Alpha crystallin/Hsp20 domain-containing protein [Cynara cardunculus var. scolymus]	GO:0016020, GO:0016021
lcl|ORF337_CM007989.1_6987855_6988565	236	411.764	5.96586E-136	gi|848861523|ref|XP_012831577.1|PREDICTED: probable linoleate 9S-lipoxygenase 5 [Erythranthe guttata]	GO:0031408, GO:0016702, GO:0051213, GO:0046872, GO:0016491, GO:0055114, GO:0006633
lcl|ORF337_CM007989.1_6987855_6988565	236	389.808	4.07345E-134	gi|527207076|gb|EPS72460.1|lipoxygenase, partial [Genlisea aurea]	GO:0016702, GO:0051213, GO:0046872, GO:0016491, GO:0055114
lcl|ORF337_CM007989.1_6987855_6988565	236	407.527	2.89086E-133	gi|604313028|gb|EYU26430.1|hypothetical protein MIMGU_mgv1a023655mg [Erythranthe guttata]	GO:0016702, GO:0031408, GO:0051213, GO:0046872, GO:0016491, GO:0055114, GO:0006633
lcl|ORF337_CM007989.1_6987855_6988565	236	400.593	1.18923E-131	gi|98979407|gb|ABF60002.1|lipoxygenase 2 [Actinidia deliciosa]	GO:0016702, GO:0031408, GO:0051213, GO:0016491, GO:0046872, GO:0055114, GO:0006633
lcl|ORF338_CM007989.1_6997668_6999416	582	657.136	0.0	gi|604343195|gb|EYU42166.1|hypothetical protein MIMGU_mgv1a000072mg [Erythranthe guttata]	GO:0090305, GO:0003677, GO:0006281, GO:0000166, GO:0006260, GO:0016779, GO:0003887, GO:0008408, GO:0019985, GO:0016035, GO:0016740, GO:0003676
lcl|ORF338_CM007989.1_6997668_6999416	582	622.468	0.0	gi|604313031|gb|EYU26433.1|hypothetical protein MIMGU_mgv1a0195131mg, partial [Erythranthe guttata]	GO:0090305, GO:0006281, GO:0003677, GO:0006260, GO:0016779, GO:0000166, GO:0003887, GO:0008408, GO:0016035, GO:0019985, GO:0016740, GO:0003676
lcl|ORF338_CM007989.1_6997668_6999416	582	618.616	0.0	gi|527207350|gb|EPS72654.1|hypothetical protein M569_02103, partial [Genlisea aurea]	GO:0003677, GO:0000166, GO:0003887, GO:0008408, GO:0019985, GO:0016035, GO:0016740, GO:0035556, GO:0090305, GO:0006281, GO:0006260, GO:0016779, GO:0003676
lcl|ORF338_CM007989.1_6997668_6999416	582	600.127	0.0	gi|508719413|gb|EOY11310.1|Recovery protein 3 isoform 2, partial [Theobroma cacao]	GO:0090305, GO:0003677, GO:0006281, GO:0016779, GO:0006260, GO:0003887, GO:0000166, GO:0008408, GO:0016035, GO:0019985, GO:0016740, GO:0003676
lcl|ORF339_CM007989.1_7000062_7001063	333	307.76	3.12882E-91	gi|604313031|gb|EYU26433.1|hypothetical protein MIMGU_mgv1a0195131mg, partial [Erythranthe guttata]	GO:0090305, GO:0006281, GO:0003677, GO:0006260, GO:0016779, GO:0000166, GO:0003887, GO:0008408, GO:0016035, GO:0019985, GO:0016740, GO:0003676
lcl|ORF339_CM007989.1_7000062_7001063	333	306.99	5.88567E-91	gi|604343195|gb|EYU42166.1|hypothetical protein MIMGU_mgv1a000072mg [Erythranthe guttata]	GO:0090305, GO:0003677, GO:0006281, GO:0000166, GO:0006260, GO:0016779, GO:0003887, GO:0008408, GO:0019985, GO:0016035, GO:0016740, GO:0003676
lcl|ORF339_CM007989.1_7000062_7001063	333	289.271	7.6516E-90	gi|703142454|ref|XP_010107756.1|DNA polymerase zeta catalytic subunit [Morus notabilis]	GO:0006281, GO:0003677, GO:0000166, GO:0006260, GO:0003887, GO:0016779, GO:0019985, GO:0016035, GO:0016740, GO:0003676	XP_010107756.1, EXC54612.1
lcl|ORF340_CM007989.1_7001775_7003844	689	966.837	0.0	gi|604347443|gb|EYU45680.1|hypothetical protein MIMGU_mgv1a026212mg [Erythranthe guttata]	GO:0008270
lcl|ORF340_CM007989.1_7001775_7003844	689	956.051	0.0	gi|527207908|gb|EPS73044.1|hypothetical protein M569_01710 [Genlisea aurea]	GO:0008270
lcl|ORF340_CM007989.1_7001775_7003844	689	917.146	0.0	gi|661880065|emb|CDP16313.1|unnamed protein product [Coffea canephora]	GO:0008270
lcl|ORF340_CM007989.1_7001775_7003844	689	905.59	0.0	gi|565347033|ref|XP_006340539.1|PREDICTED: pentatricopeptide repeat-containing protein At4g14850 [Solanum tuberosum]	GO:0048364, GO:0008270, GO:0005739, GO:0034046, GO:0050790, GO:0019288, GO:0019287, GO:0016125
lcl|ORF341_CM007989.1_7009161_7009703	180	50.447	3.88463E-4	gi|224139672|ref|XP_002323222.1|nitrite transporter family protein [Populus trichocarpa]	GO:0016020, GO:0016021, GO:0006810, GO:0005215
lcl|ORF342_CM007989.1_7027953_7028414	153	140.969	3.56002E-36	gi|604306979|gb|EYU25626.1|hypothetical protein MIMGU_mgv1a0247051mg, partial [Erythranthe guttata]	GO:0050764, GO:0003824, GO:0048017, GO:0004630, GO:0030334, GO:0006654, GO:0005622
lcl|ORF342_CM007989.1_7027953_7028414	153	140.584	8.01644E-36	gi|527189798|gb|EPS61308.1|hypothetical protein M569_13489, partial [Genlisea aurea]	GO:0050764, GO:0048017, GO:0003824, GO:0004630, GO:0030334, GO:0006654, GO:0005622
lcl|ORF342_CM007989.1_7027953_7028414	153	139.813	1.43847E-35	gi|604343230|gb|EYU42201.1|hypothetical protein MIMGU_mgv1a021819mg [Erythranthe guttata]	GO:0050764, GO:0048017, GO:0003824, GO:0030334, GO:0004630, GO:0006654, GO:0005622
lcl|ORF342_CM007989.1_7027953_7028414	153	134.035	1.62828E-33	gi|870863085|gb|KMT14262.1|hypothetical protein BVRB_4g076180 [Beta vulgaris subsp. vulgaris]	GO:0003824, GO:0035091
lcl|ORF343_CM007989.1_7076697_7077284	195	265.388	1.45869E-85	gi|604314034|gb|EYU26990.1|hypothetical protein MIMGU_mgv1a008759mg [Erythranthe guttata]	GO:0055085, GO:0015297, GO:0016020, GO:0016021, GO:0006855, GO:0015238
lcl|ORF343_CM007989.1_7076697_7077284	195	265.774	2.0792E-84	gi|604341524|gb|EYU40798.1|hypothetical protein MIMGU_mgv1a018157mg [Erythranthe guttata]	GO:0055085, GO:0015297, GO:0016020, GO:0016021, GO:0006855, GO:0015238
lcl|ORF343_CM007989.1_7076697_7077284	195	261.151	1.08453E-82	gi|527195115|gb|EPS64480.1|hypothetical protein M569_10298, partial [Genlisea aurea]	GO:0055085, GO:0015297, GO:0016020, GO:0016021, GO:0006855, GO:0015238
lcl|ORF343_CM007989.1_7076697_7077284	195	258.84	1.93157E-82	gi|604318540|gb|EYU30032.1|hypothetical protein MIMGU_mgv1a022593mg, partial [Erythranthe guttata]	GO:0055085, GO:0015297, GO:0016020, GO:0016021, GO:0006855, GO:0015238
lcl|ORF343_CM007989.1_7076697_7077284	195	253.062	3.02896E-79	gi|571459866|ref|XP_003526583.2|PREDICTED: protein DETOXIFICATION 12-like [Glycine max]	GO:0055085, GO:0015297, GO:0016020, GO:0016021, GO:0006855, GO:0015238
lcl|ORF344_CM007989.1_7111473_7111934	153	155.992	7.2426E-43	gi|527198144|gb|EPS66399.1|hypothetical protein M569_08373, partial [Genlisea aurea]	GO:0003777, GO:0000166, GO:0008017, GO:0005874, GO:0005524, GO:0007018
lcl|ORF344_CM007989.1_7111473_7111934	153	156.377	2.29991E-41	gi|955350162|ref|XP_014619471.1|PREDICTED: kinesin-like protein NACK1 isoform X4 [Glycine max]	GO:0003777, GO:0000166, GO:0008017, GO:0005874, GO:0005524, GO:0007018
lcl|ORF344_CM007989.1_7111473_7111934	153	156.377	2.34938E-41	gi|955350158|ref|XP_014619469.1|PREDICTED: kinesin-like protein NACK1 isoform X2 [Glycine max]	GO:0003777, GO:0000166, GO:0008017, GO:0005874, GO:0005524, GO:0007018
lcl|ORF345_CM007989.1_7111956_7112894	312	149.058	1.71836E-36	gi|848873105|ref|XP_012837112.1|PREDICTED: kinesin-like protein NACK1 [Erythranthe guttata]	GO:0003777, GO:0000166, GO:0008017, GO:0005874, GO:0005524, GO:0007018
lcl|ORF345_CM007989.1_7111956_7112894	312	148.673	2.02926E-36	gi|604341007|gb|EYU40392.1|hypothetical protein MIMGU_mgv1a001117mg [Erythranthe guttata]	GO:0003777, GO:0000166, GO:0008017, GO:0005874, GO:0005524, GO:0007018
lcl|ORF346_CM007989.1_7129242_7130159	305	381.719	1.29276E-117	gi|527202526|gb|EPS69274.1|hypothetical protein M569_05489 [Genlisea aurea]	GO:0016874, GO:0004842, GO:0016567
lcl|ORF346_CM007989.1_7129242_7130159	305	352.058	4.09278E-107	gi|848866138|ref|XP_012833752.1|PREDICTED: E3 ubiquitin-protein ligase UPL3 [Erythranthe guttata]	GO:0016874, GO:0016567, GO:0004842
lcl|ORF352_CM007989.1_7211559_7212056	165	167.933	2.54835E-45	gi|527204870|gb|EPS70906.1|hypothetical protein M569_03849 [Genlisea aurea]	GO:0000166, GO:0003777, GO:0008017, GO:0005874, GO:0005524, GO:0007018
lcl|ORF352_CM007989.1_7211559_7212056	165	151.754	4.32866E-42	gi|976916802|gb|KVI02302.1|Kinesin, motor domain-containing protein, partial [Cynara cardunculus var. scolymus]	GO:0000166, GO:0003777, GO:0008017, GO:0005874, GO:0005524, GO:0007018
lcl|ORF352_CM007989.1_7211559_7212056	165	153.295	3.74133E-40	gi|661890311|emb|CDP05808.1|unnamed protein product [Coffea canephora]	GO:0003777, GO:0000166, GO:0008017, GO:0005874, GO:0005524, GO:0007018
lcl|ORF352_CM007989.1_7211559_7212056	165	150.214	4.78391E-39	gi|703083805|ref|XP_010092308.1|hypothetical protein L484_021170 [Morus notabilis]	GO:0003777, GO:0000166, GO:0008017, GO:0005874, GO:0005524, GO:0007018	EXB50942.1, XP_010092308.1
lcl|ORF353_CM007989.1_7225680_7226846	388	756.518	0.0	gi|145352566|ref|XP_001420612.1|predicted protein [Ostreococcus lucimarinus CCE9901]	GO:0005737	ABO98905.1, XP_001420612.1
lcl|ORF353_CM007989.1_7225680_7226846	388	755.747	0.0	gi|944264385|gb|KQL28625.1|hypothetical protein SETIT_017023mg [Setaria italica]	GO:0005737, GO:0005773
lcl|ORF353_CM007989.1_7225680_7226846	388	755.747	0.0	gi|593782905|ref|XP_007154493.1|hypothetical protein PHAVU_003G123500g [Phaseolus vulgaris]	GO:0005737, GO:0016020, GO:0016021
lcl|ORF353_CM007989.1_7225680_7226846	388	755.362	0.0	gi|413926513|gb|AFW66445.1|ubiquitin2 [Zea mays]	GO:0005737
lcl|ORF353_CM007989.1_7225680_7226846	388	754.977	0.0	gi|944266815|gb|KQL31055.1|hypothetical protein SETIT_016746mg [Setaria italica]	GO:0005737
lcl|ORF354_CM007989.1_7245303_7245773	156	219.164	2.06085E-68	gi|848870162|ref|XP_012835692.1|PREDICTED: fructokinase-2-like [Erythranthe guttata]	GO:0004747, GO:0006014, GO:0016310, GO:0016773, GO:0016740, GO:0016301, GO:0046835
lcl|ORF354_CM007989.1_7245303_7245773	156	218.009	5.87148E-68	gi|756179866|gb|AJK93568.1|fructokinase [Manihot esculenta]	GO:0004747, GO:0006014, GO:0016310, GO:0016740, GO:0016773, GO:0016301, GO:0046835
lcl|ORF354_CM007989.1_7245303_7245773	156	215.698	2.79414E-67	gi|527201805|gb|EPS68794.1|fructokinase-like protein, partial [Genlisea aurea]	GO:0004747, GO:0006014, GO:0016310, GO:0016773, GO:0016740, GO:0016301, GO:0046835
lcl|ORF354_CM007989.1_7245303_7245773	156	216.083	2.91164E-67	gi|848873881|ref|XP_012837494.1|PREDICTED: fructokinase-2 [Erythranthe guttata]	GO:0004747, GO:0006014, GO:0016310, GO:0016773, GO:0016740, GO:0016301, GO:0046835
lcl|ORF356_CM007989.1_7322442_7323170	242	234.958	1.08136E-68	gi|527206164|gb|EPS71817.1|hypothetical protein M569_02942, partial [Genlisea aurea]	GO:0000166, GO:0005524
lcl|ORF356_CM007989.1_7322442_7323170	242	222.631	2.2764E-63	gi|728824741|gb|KHG05926.1|DNA-binding SMUBP-2 [Gossypium arboreum]	GO:0003677
lcl|ORF358_CM007989.1_7328952_7330139	395	357.451	4.7093E-117	gi|527202220|gb|EPS69073.1|hypothetical protein M569_05693, partial [Genlisea aurea]	GO:0003677, GO:0003700, GO:0006355, GO:0043565, GO:0005634
lcl|ORF358_CM007989.1_7328952_7330139	395	300.056	1.07167E-94	gi|848853573|ref|XP_012844238.1|PREDICTED: heat stress transcription factor A-1 [Erythranthe guttata]	GO:0003677, GO:0003700, GO:0006355, GO:0043565, GO:0005634
lcl|ORF358_CM007989.1_7328952_7330139	395	271.166	5.30681E-83	gi|590639195|ref|XP_007029602.1|PREDICTED: heat stress transcription factor A-1e [Theobroma cacao]	GO:0003677, GO:0003700, GO:0006355, GO:0043565, GO:0005634
lcl|ORF360_CM007989.1_7357497_7358015	172	79.7221	2.40261E-14	gi|848925992|ref|XP_012858837.1|PREDICTED: uncharacterized calcium-binding protein At1g02270-like isoform X1 [Erythranthe guttata]	GO:0005509
lcl|ORF360_CM007989.1_7357497_7358015	172	78.9518	3.64841E-14	gi|527199420|gb|EPS67210.1|hypothetical protein M569_07556, partial [Genlisea aurea]	GO:0005509
lcl|ORF362_CM007989.1_7375569_7376507	312	357.836	6.58028E-121	gi|604347014|gb|EYU45318.1|hypothetical protein MIMGU_mgv1a010861mg [Erythranthe guttata]	GO:0016787
lcl|ORF362_CM007989.1_7375569_7376507	312	332.798	3.36962E-111	gi|460378535|ref|XP_004235026.1|PREDICTED: uncharacterized protein LOC101250872 [Solanum lycopersicum]	GO:0016787
lcl|ORF362_CM007989.1_7375569_7376507	312	329.331	8.78541E-110	gi|565361548|ref|XP_006347518.1|PREDICTED: uncharacterized protein LOC102589654 [Solanum tuberosum]	GO:0016787
lcl|ORF362_CM007989.1_7375569_7376507	312	320.087	2.43881E-107	gi|527199426|gb|EPS67216.1|hypothetical protein M569_07562, partial [Genlisea aurea]	GO:0016787
lcl|ORF364_CM007989.1_7399089_7399589	166	166.777	2.1745E-49	gi|527182246|gb|EPS57272.1|hypothetical protein M569_17548, partial [Genlisea aurea]	GO:0016020, GO:0016021, GO:0015098, GO:0015689
lcl|ORF364_CM007989.1_7399089_7399589	166	166.007	1.38472E-48	gi|604346987|gb|EYU45291.1|hypothetical protein MIMGU_mgv1a009681mg [Erythranthe guttata]	GO:0016020, GO:0015098, GO:0016021, GO:0015689
lcl|ORF364_CM007989.1_7399089_7399589	166	164.466	5.95284E-47	gi|604346986|gb|EYU45290.1|hypothetical protein MIMGU_mgv1a009681mg [Erythranthe guttata]	GO:0016020, GO:0016021, GO:0015098, GO:0015689
lcl|ORF368_CM007989.1_7449567_7450511	314	87.4261	1.29905E-15	gi|942361275|gb|JAN62567.1|hypothetical protein, partial [Daphnia magna]	GO:0016020, GO:0016021
lcl|ORF368_CM007989.1_7449567_7450511	314	79.7221	5.7058E-14	gi|942350193|gb|JAN57027.1|hypothetical protein, partial [Daphnia magna]	GO:0006950, GO:0051082, GO:0005524, GO:0006457
lcl|ORF369_CM007989.1_7450518_7451018	166	141.739	1.22326E-36	gi|942361275|gb|JAN62567.1|hypothetical protein, partial [Daphnia magna]	GO:0016020, GO:0016021
lcl|ORF370_CM007989.1_7465140_7466348	402	532.332	0.0	gi|545273874|gb|AGW27197.1|4-coumarate:coenzyme A ligase 7 [Salvia miltiorrhiza]	GO:0008152, GO:0003824, GO:0016874
lcl|ORF370_CM007989.1_7465140_7466348	402	530.406	0.0	gi|848905120|ref|XP_012852085.1|PREDICTED: oxalate--CoA ligase [Erythranthe guttata]	GO:0008152, GO:0003824
lcl|ORF370_CM007989.1_7465140_7466348	402	528.865	0.0	gi|595644673|gb|AHM88425.1|4CL13 [Fraxinus mandshurica]	GO:0008152, GO:0003824
lcl|ORF370_CM007989.1_7465140_7466348	402	515.383	4.18152E-178	gi|592923291|gb|AHL44979.1|4-coumarate:coenzyme A ligase 4 [Fraxinus mandshurica]	GO:0008152, GO:0003824, GO:0016874
lcl|ORF370_CM007989.1_7465140_7466348	402	512.301	7.59278E-177	gi|399630432|gb|AFP49809.1|4-hydroxycinnamoyl-CoA ligase 2 [Coffea arabica]	GO:0008152, GO:0016207, GO:0003824, GO:0016874
lcl|ORF372_CM007989.1_7478775_7479272	165	291.967	2.8185E-99	gi|661898085|emb|CDO98052.1|unnamed protein product [Coffea canephora]	GO:0008948, GO:0046872, GO:0043086, GO:0051252, GO:0047443, GO:0016829, GO:0008428
lcl|ORF373_CM007989.1_7499082_7499804	240	251.906	2.54547E-81	gi|577754862|gb|AHH86060.1|CRT/DRE-binding factor 2 [Avicennia marina]	GO:0003677, GO:0003700, GO:0006351, GO:0006355, GO:0005634
lcl|ORF373_CM007989.1_7499082_7499804	240	249.98	1.56059E-80	gi|848923476|ref|XP_012858046.1|PREDICTED: dehydration-responsive element-binding protein 1B-like [Erythranthe guttata]	GO:0003677, GO:0003700, GO:0006351, GO:0006355, GO:0005634
lcl|ORF373_CM007989.1_7499082_7499804	240	248.44	5.84852E-80	gi|848926099|ref|XP_012858875.1|PREDICTED: dehydration-responsive element-binding protein 1C-like [Erythranthe guttata]	GO:0003677, GO:0003700, GO:0006351, GO:0006355, GO:0005634
lcl|ORF373_CM007989.1_7499082_7499804	240	247.284	1.32336E-79	gi|848923480|ref|XP_012858047.1|PREDICTED: dehydration-responsive element-binding protein 1C-like [Erythranthe guttata]	GO:0003677, GO:0003700, GO:0006351, GO:0006355, GO:0005634
lcl|ORF373_CM007989.1_7499082_7499804	240	247.284	4.49287E-79	gi|848904830|ref|XP_012851987.1|PREDICTED: dehydration-responsive element-binding protein 1B-like [Erythranthe guttata]	GO:0003677, GO:0003700, GO:0006351, GO:0006355, GO:0005634
lcl|ORF373_CM007989.1_7499082_7499804	240	246.128	5.42128E-79	gi|848923484|ref|XP_012858048.1|PREDICTED: dehydration-responsive element-binding protein 1B-like [Erythranthe guttata]	GO:0003677, GO:0003700, GO:0006351, GO:0006355, GO:0005634
lcl|ORF373_CM007989.1_7499082_7499804	240	245.358	7.26682E-79	gi|527201937|gb|EPS68879.1|hypothetical protein M569_05891, partial [Genlisea aurea]	GO:0003677, GO:0003700, GO:0006351, GO:0006355, GO:0005634
lcl|ORF373_CM007989.1_7499082_7499804	240	241.891	1.03695E-77	gi|171191051|gb|ACB45086.1|CRT binding factor 3 [Solanum habrochaites]	GO:0003677, GO:0003700, GO:0006351, GO:0006355, GO:0005634
lcl|ORF377_CM007989.1_7598820_7599332	170	70.0922	6.03158E-12	gi|641814842|gb|KDO37973.1|hypothetical protein CISIN_1g030072mg [Citrus sinensis]	GO:0003677
lcl|ORF377_CM007989.1_7598820_7599332	170	65.855	1.31136E-9	gi|661885284|emb|CDP11072.1|unnamed protein product [Coffea canephora]	GO:0003677, GO:0003824
lcl|ORF378_CM007989.1_7605819_7606610	263	282.337	5.41111E-91	gi|848877880|ref|XP_012839372.1|PREDICTED: activating signal cointegrator 1 [Erythranthe guttata]	GO:0008270, GO:0006355, GO:0005634
lcl|ORF378_CM007989.1_7605819_7606610	263	250.751	3.05691E-78	gi|661884055|emb|CDP12317.1|unnamed protein product [Coffea canephora]	GO:0008270, GO:0006355, GO:0005634
lcl|ORF381_CM007989.1_7727259_7727774	171	113.235	3.26502E-26	gi|629114490|gb|KCW79165.1|hypothetical protein EUGRSUZ_C00608 [Eucalyptus grandis]	GO:0000166, GO:0004672, GO:0004674, GO:0005524, GO:0006468
lcl|ORF381_CM007989.1_7727259_7727774	171	112.079	1.28052E-25	gi|661888066|emb|CDP08183.1|unnamed protein product [Coffea canephora]	GO:0000166, GO:0004672, GO:0004674, GO:0005524, GO:0006468
lcl|ORF381_CM007989.1_7727259_7727774	171	112.079	1.46175E-25	gi|763789826|gb|KJB56822.1|hypothetical protein B456_009G137100 [Gossypium raimondii]	GO:0000166, GO:0004672, GO:0004674, GO:0005524, GO:0006468
lcl|ORF381_CM007989.1_7727259_7727774	171	111.694	1.65036E-25	gi|359475913|ref|XP_002272679.2|PREDICTED: casein kinase 1-like protein HD16 [Vitis vinifera]	GO:0008360, GO:0000166, GO:0005737, GO:0016055, GO:0004672, GO:0004674, GO:0018105, GO:0005634, GO:0005524, GO:0006468, GO:0006897
lcl|ORF382_CM007989.1_7747629_7748330	233	133.265	3.29313E-32	gi|527202371|gb|EPS69176.1|hypothetical protein M569_05589, partial [Genlisea aurea]	GO:0000145, GO:0006887
lcl|ORF382_CM007989.1_7747629_7748330	233	120.939	7.04944E-28	gi|604321260|gb|EYU31848.1|hypothetical protein MIMGU_mgv1a002111mg [Erythranthe guttata]	GO:0000145, GO:0006887
lcl|ORF382_CM007989.1_7747629_7748330	233	117.472	1.12753E-26	gi|527209333|gb|EPS74078.1|hypothetical protein M569_00679, partial [Genlisea aurea]	GO:0000145, GO:0006887
lcl|ORF383_CM007989.1_7758828_7759532	234	171.785	4.03246E-48	gi|848893101|ref|XP_012846602.1|PREDICTED: dentin sialophosphoprotein [Erythranthe guttata]	GO:0004857, GO:0043086
lcl|ORF383_CM007989.1_7758828_7759532	234	150.984	5.08727E-41	gi|661897061|emb|CDO98773.1|unnamed protein product [Coffea canephora]	GO:0004857, GO:0043086
lcl|ORF383_CM007989.1_7758828_7759532	234	140.198	3.1164E-38	gi|848853094|ref|XP_012842125.1|PREDICTED: uncharacterized protein LOC105962369 [Erythranthe guttata]	GO:0004857, GO:0043086
lcl|ORF383_CM007989.1_7758828_7759532	234	137.117	1.41924E-36	gi|223541531|gb|EEF43080.1|enzyme inhibitor, putative [Ricinus communis]	GO:0004857, GO:0043086
lcl|ORF383_CM007989.1_7758828_7759532	234	124.02	1.75251E-31	gi|565384591|ref|XP_006358214.1|PREDICTED: pectinesterase 2-like [Solanum tuberosum]	GO:0004857, GO:0043086
lcl|ORF383_CM007989.1_7758828_7759532	234	124.02	4.00442E-31	gi|723656964|ref|XP_010318963.1|PREDICTED: pectinesterase 2-like [Solanum lycopersicum]	GO:0004857, GO:0043086, GO:0046910, GO:0030599, GO:0071944
lcl|ORF385_CM007989.1_7888881_7889558	225	280.796	8.10319E-90	gi|848885096|ref|XP_012842803.1|PREDICTED: inositol-pentakisphosphate 2-kinase-like isoform X2 [Erythranthe guttata]	GO:0035299, GO:0016310, GO:0005524
lcl|ORF385_CM007989.1_7888881_7889558	225	279.256	3.6537E-89	gi|604346749|gb|EYU45129.1|hypothetical protein MIMGU_mgv1a006036mg [Erythranthe guttata]	GO:0035299, GO:0016310, GO:0005524
lcl|ORF385_CM007989.1_7888881_7889558	225	273.092	4.43036E-87	gi|527192719|gb|EPS63025.1|hypothetical protein M569_11760, partial [Genlisea aurea]	GO:0035299, GO:0016310, GO:0005524
lcl|ORF385_CM007989.1_7888881_7889558	225	261.922	1.7838E-82	gi|661889042|emb|CDP07485.1|unnamed protein product [Coffea canephora]	GO:0035299, GO:0016310, GO:0005524
lcl|ORF386_CM007989.1_7930680_7931141	153	132.88	3.64264E-33	gi|527199822|gb|EPS67472.1|hypothetical protein M569_07302 [Genlisea aurea]	GO:0007076, GO:0000796
lcl|ORF386_CM007989.1_7930680_7931141	153	125.561	1.73826E-30	gi|604347570|gb|EYU45783.1|hypothetical protein MIMGU_mgv1a000682mg [Erythranthe guttata]	GO:0007076, GO:0000796
lcl|ORF386_CM007989.1_7930680_7931141	153	119.398	2.33552E-28	gi|723741839|ref|XP_010312686.1|PREDICTED: condensin complex subunit 3 [Solanum lycopersicum]	GO:0000793, GO:0007076, GO:0009506, GO:0000796
lcl|ORF386_CM007989.1_7930680_7931141	153	118.627	3.55943E-28	gi|356569381|ref|XP_003552880.1|PREDICTED: condensin complex subunit 3-like [Glycine max]	GO:0000793, GO:0007076, GO:0000796
lcl|ORF387_CM007989.1_7945461_7946153	230	380.178	1.48923E-132	gi|527206723|gb|EPS72203.1|hypothetical protein M569_02553, partial [Genlisea aurea]	GO:0003723, GO:0003676
lcl|ORF387_CM007989.1_7945461_7946153	230	377.096	7.32875E-131	gi|848868985|ref|XP_012835119.1|PREDICTED: RNA-binding protein pno1-like [Erythranthe guttata]	GO:0003723, GO:0003676
lcl|ORF387_CM007989.1_7945461_7946153	230	373.244	1.52428E-129	gi|566195922|ref|XP_006377977.1|hypothetical protein POPTR_0011s16880g [Populus trichocarpa]	GO:0003723, GO:0005730, GO:0003676
lcl|ORF389_CM007989.1_8030988_8031848	286	150.599	3.55336E-40	gi|527195690|gb|EPS64835.1|hypothetical protein M569_09948, partial [Genlisea aurea]	GO:0008270, GO:0005622
lcl|ORF389_CM007989.1_8030988_8031848	286	147.132	3.40041E-38	gi|604328800|gb|EYU34282.1|hypothetical protein MIMGU_mgv1a020062mg [Erythranthe guttata]	GO:0008270, GO:0005622
lcl|ORF389_CM007989.1_8030988_8031848	286	140.584	8.20435E-36	gi|661881872|emb|CDP14453.1|unnamed protein product [Coffea canephora]	GO:0008270, GO:0005622
lcl|ORF389_CM007989.1_8030988_8031848	286	138.272	7.40724E-35	gi|460415413|ref|XP_004253053.1|PREDICTED: zinc finger protein CONSTANS-LIKE 4-like [Solanum lycopersicum]	GO:0008270, GO:0009909, GO:0009416, GO:0005634, GO:0005622
lcl|ORF392_CM007989.1_8102001_8102915	304	395.586	2.68196E-129	gi|508783949|gb|EOY31205.1|Avirulence induced gene family protein [Theobroma cacao]	GO:0005525, GO:0045036, GO:0016817, GO:0005622
lcl|ORF392_CM007989.1_8102001_8102915	304	391.349	3.97169E-128	gi|604329769|gb|EYU34959.1|hypothetical protein MIMGU_mgv1a001816mg [Erythranthe guttata]	GO:0005525
lcl|ORF392_CM007989.1_8102001_8102915	304	373.629	1.03191E-121	gi|641854660|gb|KDO73454.1|hypothetical protein CISIN_1g003857mg [Citrus sinensis]	GO:0005525, GO:0016817
lcl|ORF396_CM007989.1_8170539_8171018	159	81.2629	5.09481E-17	gi|823265247|ref|XP_012465363.1|PREDICTED: uncharacterized protein LOC105784113 [Gossypium raimondii]	GO:0016020, GO:0016021, GO:0009523, GO:0015979
lcl|ORF396_CM007989.1_8170539_8171018	159	79.7221	2.71985E-16	gi|567922020|ref|XP_006453016.1|hypothetical protein CICLE_v10009915mg [Citrus clementina]	GO:0016020, GO:0016021, GO:0009523, GO:0015979
lcl|ORF396_CM007989.1_8170539_8171018	159	79.7221	2.74927E-16	gi|823226651|ref|XP_012446151.1|PREDICTED: uncharacterized protein LOC105769810 [Gossypium raimondii]	GO:0016020, GO:0016021, GO:0009523, GO:0015979
lcl|ORF397_CM007989.1_8178492_8179160	222	217.624	1.31662E-64	gi|527204339|gb|EPS70541.1|granule-bound starch synthase 1, chloroplastic/amyloplastic, partial [Genlisea aurea]	GO:0016757, GO:0009507, GO:0019252, GO:0009501, GO:0004373
lcl|ORF400_CM007989.1_8248029_8248748	239	210.305	2.8549E-62	gi|604306001|gb|EYU25058.1|hypothetical protein MIMGU_mgv1a026738mg, partial [Erythranthe guttata]	GO:0055085, GO:0015297, GO:0016020, GO:0016021, GO:0006855, GO:0015238
lcl|ORF400_CM007989.1_8248029_8248748	239	212.231	3.76187E-62	gi|661891363|emb|CDP05245.1|unnamed protein product [Coffea canephora]	GO:0055085, GO:0016020, GO:0015297, GO:0016021, GO:0006855, GO:0015238
lcl|ORF402_CM007989.1_8278095_8279786	563	807.749	0.0	gi|661896798|emb|CDO99987.1|unnamed protein product [Coffea canephora]	GO:0003677
lcl|ORF402_CM007989.1_8278095_8279786	563	798.89	0.0	gi|527200959|gb|EPS68222.1|hypothetical protein M569_06548, partial [Genlisea aurea]	GO:0003677
lcl|ORF402_CM007989.1_8278095_8279786	563	793.112	0.0	gi|848884412|ref|XP_012842475.1|PREDICTED: cell division cycle 5-like protein [Erythranthe guttata]	GO:0003677
lcl|ORF403_CM007989.1_8280507_8281145	212	135.961	2.59689E-33	gi|848884412|ref|XP_012842475.1|PREDICTED: cell division cycle 5-like protein [Erythranthe guttata]	GO:0003677
lcl|ORF403_CM007989.1_8280507_8281145	212	128.642	9.00952E-31	gi|565391431|ref|XP_006361426.1|PREDICTED: cell division cycle 5-like protein [Solanum tuberosum]	GO:0003677, GO:0009507, GO:0009870, GO:0010204, GO:0042742, GO:0050832
lcl|ORF404_CM007989.1_8287071_8287889	272	368.622	1.41557E-124	gi|527187625|gb|EPS60057.1|hypothetical protein M569_14747 [Genlisea aurea]	GO:0000166, GO:0005524
lcl|ORF404_CM007989.1_8287071_8287889	272	365.925	1.27097E-123	gi|731315233|ref|XP_010690498.1|PREDICTED: actin-1 [Beta vulgaris subsp. vulgaris]	GO:0000166, GO:0005524
lcl|ORF404_CM007989.1_8287071_8287889	272	365.925	1.70675E-123	gi|731343366|ref|XP_010682856.1|PREDICTED: actin-11 [Beta vulgaris subsp. vulgaris]	GO:0000166, GO:0005524
lcl|ORF408_CM007989.1_8367501_8368358	285	403.675	1.31822E-138	gi|848904443|ref|XP_012851861.1|PREDICTED: protein RTF2 homolog [Erythranthe guttata]	GO:1902979, GO:0005634
lcl|ORF408_CM007989.1_8367501_8368358	285	360.533	5.05064E-122	gi|527189759|gb|EPS61282.1|hypothetical protein M569_13513, partial [Genlisea aurea]	GO:1902979, GO:0005634
lcl|ORF408_CM007989.1_8367501_8368358	285	343.199	4.05903E-114	gi|460393954|ref|XP_004242572.1|PREDICTED: protein RTF2 homolog [Solanum lycopersicum]	GO:1902979, GO:0005634
lcl|ORF408_CM007989.1_8367501_8368358	285	340.887	6.726E-114	gi|566215378|ref|XP_002324550.2|hypothetical protein POPTR_0018s11830g [Populus trichocarpa]	GO:1902979, GO:0005634
lcl|ORF408_CM007989.1_8367501_8368358	285	340.887	9.91203E-114	gi|1044537015|ref|XP_017423545.1|PREDICTED: protein RTF2 homolog [Vigna angularis]	GO:1902979, GO:0005634
lcl|ORF413_CM007989.1_8471127_8471864	245	191.045	2.33224E-57	gi|527195795|gb|EPS64897.1|hypothetical protein M569_09882 [Genlisea aurea]	GO:0003677, GO:0003700, GO:0006351, GO:0006355, GO:0005634
lcl|ORF413_CM007989.1_8471127_8471864	245	176.022	4.29741E-52	gi|527203071|gb|EPS69652.1|hypothetical protein M569_05115, partial [Genlisea aurea]	GO:0003677, GO:0003700, GO:0006351, GO:0006355, GO:0005634
lcl|ORF413_CM007989.1_8471127_8471864	245	176.792	1.56211E-51	gi|565352242|ref|XP_006343055.1|PREDICTED: ethylene-responsive transcription factor TINY [Solanum tuberosum]	GO:0003677, GO:0003700, GO:0006351, GO:0006355, GO:0005634
lcl|ORF413_CM007989.1_8471127_8471864	245	174.481	1.4788E-50	gi|460379816|ref|XP_004235656.1|PREDICTED: ethylene-responsive transcription factor TINY-like [Solanum lycopersicum]	GO:0003677, GO:0003700, GO:0006351, GO:0006355, GO:0005634
lcl|ORF414_CM007989.1_8482371_8483012	213	347.821	4.55619E-120	gi|527183700|gb|EPS57964.1|hypothetical protein M569_16852 [Genlisea aurea]	GO:0007034, GO:0005622
lcl|ORF414_CM007989.1_8482371_8483012	213	336.265	2.04283E-115	gi|661897974|emb|CDO97941.1|unnamed protein product [Coffea canephora]	GO:0007034, GO:0005622
lcl|ORF414_CM007989.1_8482371_8483012	213	333.954	1.51853E-114	gi|976911326|gb|KVH97980.1|Snf7 [Cynara cardunculus var. scolymus]	GO:0007034, GO:0005622
lcl|ORF414_CM007989.1_8482371_8483012	213	331.643	1.12871E-113	gi|848918582|ref|XP_012856502.1|PREDICTED: charged multivesicular body protein 1 [Erythranthe guttata]	GO:0007034, GO:0005622
lcl|ORF414_CM007989.1_8482371_8483012	213	333.183	1.39867E-113	gi|508779777|gb|EOY27033.1|Vacuolar protein sorting 46.1 isoform 2, partial [Theobroma cacao]	GO:0007034, GO:0005622
lcl|ORF415_CM007989.1_8788_9492	234	205.682	3.04287E-57	gi|527205885|gb|EPS71616.1|hypothetical protein M569_03143, partial [Genlisea aurea]	GO:0000123, GO:0016573, GO:0005634
lcl|ORF415_CM007989.1_8788_9492	234	186.037	2.58539E-50	gi|848922269|ref|XP_012857672.1|PREDICTED: transformation/transcription domain-associated protein isoform X4 [Erythranthe guttata]	GO:0000123, GO:0016573, GO:0016310, GO:0016301, GO:0005634
lcl|ORF416_CM007989.1_12421_12951	176	210.69	5.45723E-60	gi|527189967|gb|EPS61409.1|hypothetical protein M569_13388, partial [Genlisea aurea]	GO:0000123, GO:0016573, GO:0005634
lcl|ORF416_CM007989.1_12421_12951	176	200.675	2.42548E-56	gi|848922269|ref|XP_012857672.1|PREDICTED: transformation/transcription domain-associated protein isoform X4 [Erythranthe guttata]	GO:0000123, GO:0016573, GO:0016310, GO:0016301, GO:0005634
lcl|ORF417_CM007989.1_14314_15606	430	729.554	0.0	gi|848922269|ref|XP_012857672.1|PREDICTED: transformation/transcription domain-associated protein isoform X4 [Erythranthe guttata]	GO:0000123, GO:0016573, GO:0016310, GO:0016301, GO:0005634
lcl|ORF417_CM007989.1_14314_15606	430	716.842	0.0	gi|527189967|gb|EPS61409.1|hypothetical protein M569_13388, partial [Genlisea aurea]	GO:0000123, GO:0016573, GO:0005634
lcl|ORF419_CM007989.1_63292_64038	248	104.76	8.12116E-23	gi|854930724|gb|AKN79304.1|delta-pyrroline-5-carboxylate dehydrogenase 1 [Betula platyphylla]	GO:0016757, GO:0016740, GO:0003950
lcl|ORF419_CM007989.1_63292_64038	248	102.834	5.28125E-22	gi|976921655|gb|KVI06332.1|Poly(ADP-ribose) polymerase, catalytic domain-containing protein [Cynara cardunculus var. scolymus]	GO:0003950
lcl|ORF420_CM007989.1_95464_96516	350	120.553	2.44995E-26	gi|604333642|gb|EYU37993.1|hypothetical protein MIMGU_mgv1a000942mg [Erythranthe guttata]	GO:0055085, GO:0016020, GO:0016021
lcl|ORF420_CM007989.1_95464_96516	350	106.301	1.65564E-21	gi|565390325|ref|XP_006360891.1|PREDICTED: mechanosensitive ion channel protein 6-like [Solanum tuberosum]	GO:0055085, GO:0016020, GO:0016021
lcl|ORF420_CM007989.1_95464_96516	350	104.375	6.89945E-21	gi|460406810|ref|XP_004248851.1|PREDICTED: mechanosensitive ion channel protein 6 [Solanum lycopersicum]	GO:0008381, GO:0055085, GO:0016020, GO:0034220, GO:0016021, GO:0005886, GO:0006820
lcl|ORF421_CM007989.1_97498_98133	211	254.988	1.16945E-76	gi|527200146|gb|EPS67679.1|hypothetical protein M569_07093 [Genlisea aurea]	GO:0055085, GO:0016020, GO:0016021
lcl|ORF421_CM007989.1_97498_98133	211	246.128	1.10967E-72	gi|604333642|gb|EYU37993.1|hypothetical protein MIMGU_mgv1a000942mg [Erythranthe guttata]	GO:0055085, GO:0016020, GO:0016021
lcl|ORF425_CM007989.1_156091_156660	189	123.25	3.59683E-32	gi|255543701|ref|XP_002512913.1|PREDICTED: uncharacterized protein LOC8285323 isoform X1 [Ricinus communis]	GO:0006950
lcl|ORF425_CM007989.1_156091_156660	189	122.479	5.55933E-32	gi|661899045|emb|CDO97039.1|unnamed protein product [Coffea canephora]	GO:0006950
lcl|ORF426_CM007989.1_158341_159099	252	189.889	1.15554E-52	gi|604333448|gb|EYU37799.1|hypothetical protein MIMGU_mgv1a002705mg [Erythranthe guttata]	GO:0005739, GO:0003690, GO:0006355
lcl|ORF427_CM007989.1_173101_173730	209	169.859	4.48598E-47	gi|702463021|ref|XP_010028563.1|PREDICTED: 4-hydroxy-3-methylbut-2-enyl diphosphate reductase, chloroplastic [Eucalyptus grandis]	GO:0050992, GO:0046872, GO:0019288, GO:0055114, GO:0051745
lcl|ORF427_CM007989.1_173101_173730	209	167.933	2.29654E-46	gi|848872889|ref|XP_012837005.1|PREDICTED: 4-hydroxy-3-methylbut-2-enyl diphosphate reductase, chloroplastic-like [Erythranthe guttata]	GO:0050992, GO:0046872, GO:0019288, GO:0055114, GO:0051745
lcl|ORF427_CM007989.1_173101_173730	209	167.933	2.63491E-46	gi|114329246|gb|ABI64152.1|hydroxymethylbutenyl diphosphate reductase [Camptotheca acuminata]	GO:0050992, GO:0046872, GO:0019288, GO:0055114, GO:0051745
lcl|ORF427_CM007989.1_173101_173730	209	167.548	3.3382E-46	gi|124054083|gb|ABM89226.1|4-hydroxy-3-methylbut-2-enyl diphosphate reductase [Picrorhiza kurrooa]	GO:0050992, GO:0046872, GO:0019288, GO:0055114, GO:0051745
lcl|ORF427_CM007989.1_173101_173730	209	167.548	3.77207E-46	gi|604333403|gb|EYU37754.1|hypothetical protein MIMGU_mgv1a005937mg [Erythranthe guttata]	GO:0050992, GO:0046872, GO:0019288, GO:0055114, GO:0051745
lcl|ORF427_CM007989.1_173101_173730	209	167.162	4.49658E-46	gi|325557690|gb|ADZ29096.1|1-hydroxy-2-methyl-2-(E)-butenyl 4-diphosphate reductase [Ipomoea batatas]	GO:0050992, GO:0016491, GO:0046872, GO:0019288, GO:0055114, GO:0051745
lcl|ORF428_CM007989.1_199291_199968	225	207.608	3.80286E-63	gi|527187442|gb|EPS59960.1|hypothetical protein M569_14845 [Genlisea aurea]	GO:0003777, GO:0008017, GO:0005524, GO:0007018
lcl|ORF428_CM007989.1_199291_199968	225	173.326	5.11246E-46	gi|604333369|gb|EYU37720.1|hypothetical protein MIMGU_mgv1a000013mg [Erythranthe guttata]	GO:0003777, GO:0000166, GO:0008017, GO:0005524, GO:0007018
lcl|ORF428_CM007989.1_199291_199968	225	160.999	9.17182E-42	gi|661899138|emb|CDO97132.1|unnamed protein product [Coffea canephora]	GO:0000166, GO:0003777, GO:0008017, GO:0005524, GO:0007018
lcl|ORF429_CM007989.1_251437_252345	302	322.013	6.25066E-105	gi|527194791|gb|EPS64282.1|hypothetical protein M569_10500, partial [Genlisea aurea]	GO:0045017, GO:0004144
lcl|ORF429_CM007989.1_251437_252345	302	303.908	2.99446E-98	gi|604343850|gb|EYU42684.1|hypothetical protein MIMGU_mgv1a006065mg [Erythranthe guttata]	GO:0045017, GO:0004144
lcl|ORF429_CM007989.1_251437_252345	302	304.679	5.90189E-98	gi|604343849|gb|EYU42683.1|hypothetical protein MIMGU_mgv1a006065mg [Erythranthe guttata]	GO:0045017, GO:0004144
lcl|ORF429_CM007989.1_251437_252345	302	296.975	8.86324E-95	gi|460369841|ref|XP_004230765.1|PREDICTED: O-acyltransferase WSD1 [Solanum lycopersicum]	GO:0047196, GO:0045017, GO:0019432, GO:0004144, GO:0005886
lcl|ORF431_CM007989.1_258058_258864	268	326.635	3.15608E-104	gi|527194790|gb|EPS64281.1|hypothetical protein M569_10499, partial [Genlisea aurea]	GO:0008270, GO:0046872, GO:0016020, GO:0016021
lcl|ORF431_CM007989.1_258058_258864	268	331.257	9.68746E-103	gi|734327975|gb|KHN05827.1|E3 ubiquitin-protein ligase MARCH6 [Glycine soja]	GO:0016020, GO:0016021, GO:0016874
lcl|ORF431_CM007989.1_258058_258864	268	330.872	3.01013E-102	gi|571439564|ref|XP_006574896.1|PREDICTED: probable E3 ubiquitin ligase SUD1 isoform X1 [Glycine max]	GO:0008270, GO:0046872, GO:0016020, GO:0016021
lcl|ORF431_CM007989.1_258058_258864	268	330.102	5.49539E-102	gi|734425334|gb|KHN43053.1|E3 ubiquitin-protein ligase MARCH6 [Glycine soja]	GO:0016020, GO:0016021, GO:0016874
lcl|ORF431_CM007989.1_258058_258864	268	329.331	1.24209E-101	gi|571467287|ref|XP_006583895.1|PREDICTED: probable E3 ubiquitin ligase SUD1 isoform X2 [Glycine max]	GO:0008270, GO:0046872, GO:0016020, GO:0016021
lcl|ORF431_CM007989.1_258058_258864	268	328.561	1.59652E-101	gi|723665263|ref|XP_010315222.1|PREDICTED: probable E3 ubiquitin ligase SUD1 [Solanum lycopersicum]	GO:0008270, GO:0046872, GO:0016020, GO:0016021
lcl|ORF431_CM007989.1_258058_258864	268	321.627	3.41783E-100	gi|641840855|gb|KDO59772.1|hypothetical protein CISIN_1g001208mg [Citrus sinensis]	GO:0008270, GO:0046872, GO:0016020, GO:0016021
lcl|ORF434_CM007989.1_392296_393501	401	227.639	2.1018E-63	gi|661892554|emb|CDP03712.1|unnamed protein product [Coffea canephora]	GO:0016020, GO:0016021
lcl|ORF435_CM007989.1_395374_396795	473	605.134	0.0	gi|848849715|ref|XP_012831462.1|PREDICTED: transcription factor bHLH3 [Erythranthe guttata]	GO:0046983
lcl|ORF435_CM007989.1_395374_396795	473	555.444	0.0	gi|844572734|gb|AKN09572.1|basic helix-loop-helix transcription factor [Salvia miltiorrhiza]	GO:0046983
lcl|ORF438_CM007989.1_456169_457656	495	697.197	0.0	gi|565375348|ref|XP_006354193.1|PREDICTED: DEAD-box ATP-dependent RNA helicase 41 isoform X1 [Solanum tuberosum]	GO:0004386, GO:0005524, GO:0016787, GO:0003676
lcl|ORF440_CM007989.1_486622_488352	576	414.075	1.20703E-136	gi|527195612|gb|EPS64788.1|hypothetical protein M569_09989, partial [Genlisea aurea]	GO:0003677, GO:0005634
lcl|ORF440_CM007989.1_486622_488352	576	427.172	4.02966E-130	gi|848868588|ref|XP_012834923.1|PREDICTED: uncharacterized protein LOC105955688 [Erythranthe guttata]	GO:0003677, GO:0005634
lcl|ORF446_CM007989.1_613054_613554	166	192.2	1.54688E-53	gi|356551424|ref|XP_003544075.1|PREDICTED: clathrin heavy chain 2 [Glycine max]	GO:0016192, GO:0030659, GO:0016020, GO:0030130, GO:0005905, GO:0031410, GO:0005198, GO:0030132, GO:0006886
lcl|ORF446_CM007989.1_613054_613554	166	191.815	1.8872E-53	gi|947065789|gb|KRH14932.1|hypothetical protein GLYMA_14G058300 [Glycine max]	GO:0016192, GO:0030659, GO:0016020, GO:0030130, GO:0005905, GO:0031410, GO:0005198, GO:0030132, GO:0006886
lcl|ORF446_CM007989.1_613054_613554	166	191.43	2.68493E-53	gi|604300189|gb|EYU20032.1|hypothetical protein MIMGU_mgv1a022713mg, partial [Erythranthe guttata]	GO:0016192, GO:0030130, GO:0005198, GO:0030132, GO:0006886
lcl|ORF446_CM007989.1_613054_613554	166	190.66	4.01503E-53	gi|508725842|gb|EOY17739.1|Clathrin, heavy chain isoform 6 [Theobroma cacao]	GO:0016192, GO:0030130, GO:0030132, GO:0005198, GO:0006886
lcl|ORF446_CM007989.1_613054_613554	166	191.045	4.02862E-53	gi|508725838|gb|EOY17735.1|Clathrin, heavy chain isoform 2, partial [Theobroma cacao]	GO:0016192, GO:0030130, GO:0005198, GO:0030132, GO:0006886
lcl|ORF450_CM007989.1_685174_685803	209	110.923	6.42559E-25	gi|566158962|ref|XP_002301513.2|hypothetical protein POPTR_0002s19680g [Populus trichocarpa]	GO:0071554, GO:0016020, GO:0016021, GO:0005794, GO:0016413
lcl|ORF450_CM007989.1_685174_685803	209	104.76	1.68035E-23	gi|641868308|gb|KDO86992.1|hypothetical protein CISIN_1g009237mg [Citrus sinensis]	GO:0016020, GO:0016021
lcl|ORF450_CM007989.1_685174_685803	209	106.301	3.93422E-23	gi|565364955|ref|XP_006349183.1|PREDICTED: protein trichome birefringence-like 6 [Solanum tuberosum]	GO:0016020, GO:0016021
lcl|ORF450_CM007989.1_685174_685803	209	105.916	5.85324E-23	gi|802690310|ref|XP_012082899.1|PREDICTED: protein trichome birefringence-like 6 [Jatropha curcas]	GO:0016020, GO:0016021
lcl|ORF451_CM007989.1_720421_721014	197	107.457	1.62934E-24	gi|527187304|gb|EPS59881.1|hypothetical protein M569_14924, partial [Genlisea aurea]	GO:0000166, GO:0005524, GO:0016887
lcl|ORF451_CM007989.1_720421_721014	197	104.76	1.03346E-22	gi|604348079|gb|EYU46234.1|hypothetical protein MIMGU_mgv1a002325mg [Erythranthe guttata]	GO:0000166, GO:0016020, GO:0016021, GO:0005524, GO:0016887
lcl|ORF452_CM007989.1_721483_722265	260	283.108	1.4098E-91	gi|527187304|gb|EPS59881.1|hypothetical protein M569_14924, partial [Genlisea aurea]	GO:0000166, GO:0005524, GO:0016887
lcl|ORF452_CM007989.1_721483_722265	260	280.026	3.18737E-87	gi|527192231|gb|EPS62736.1|hypothetical protein M569_12052, partial [Genlisea aurea]	GO:0016020, GO:0016021, GO:0005524, GO:0016887
lcl|ORF452_CM007989.1_721483_722265	260	263.848	4.85386E-85	gi|976902443|gb|KVH90387.1|AAA+ ATPase domain-containing protein, partial [Cynara cardunculus var. scolymus]	GO:0000166, GO:0005524, GO:0016887
lcl|ORF452_CM007989.1_721483_722265	260	275.404	1.0684E-84	gi|604348079|gb|EYU46234.1|hypothetical protein MIMGU_mgv1a002325mg [Erythranthe guttata]	GO:0000166, GO:0016020, GO:0016021, GO:0005524, GO:0016887
lcl|ORF453_CM007989.1_722587_723057	156	171.4	1.69737E-47	gi|527192231|gb|EPS62736.1|hypothetical protein M569_12052, partial [Genlisea aurea]	GO:0016020, GO:0016021, GO:0005524, GO:0016887
lcl|ORF453_CM007989.1_722587_723057	156	162.54	2.46445E-47	gi|965872119|gb|ALT22032.1|ABC transporter G family-like protein, partial [Nicotiana tabacum]	GO:0016020, GO:0016021
lcl|ORF453_CM007989.1_722587_723057	156	164.466	6.85652E-47	gi|527198087|gb|EPS66360.1|hypothetical protein M569_08416, partial [Genlisea aurea]	GO:0016020, GO:0016021
lcl|ORF453_CM007989.1_722587_723057	156	169.088	2.96466E-46	gi|661887120|emb|CDP09283.1|unnamed protein product [Coffea canephora]	GO:0000166, GO:0016020, GO:0016021, GO:0005524, GO:0016887
lcl|ORF453_CM007989.1_722587_723057	156	167.933	7.41582E-46	gi|604348079|gb|EYU46234.1|hypothetical protein MIMGU_mgv1a002325mg [Erythranthe guttata]	GO:0000166, GO:0016020, GO:0016021, GO:0005524, GO:0016887
lcl|ORF455_CM007989.1_734590_735213	207	152.91	2.20311E-39	gi|460376662|ref|XP_004234116.1|PREDICTED: origin of replication complex subunit 1A-like [Solanum lycopersicum]	GO:0008270, GO:0046872, GO:0003682, GO:0005524
lcl|ORF456_CM007989.1_750295_750825	176	321.627	9.4943E-106	gi|848875949|ref|XP_012838442.1|PREDICTED: calcium-dependent protein kinase 17-like [Erythranthe guttata]	GO:0000166, GO:0005509, GO:0004672, GO:0004674, GO:0005524, GO:0006468
lcl|ORF456_CM007989.1_750295_750825	176	318.161	1.15477E-105	gi|527185743|gb|EPS59027.1|hypothetical protein M569_15783, partial [Genlisea aurea]	GO:0000166, GO:0005509, GO:0004672, GO:0004674, GO:0005524, GO:0006468
lcl|ORF456_CM007989.1_750295_750825	176	321.242	1.43951E-105	gi|848848731|ref|XP_012854113.1|PREDICTED: calcium-dependent protein kinase 34-like [Erythranthe guttata]	GO:0000166, GO:0005509, GO:0004672, GO:0004674, GO:0005524, GO:0006468
lcl|ORF456_CM007989.1_750295_750825	176	319.701	4.71422E-105	gi|661875005|emb|CDP20327.1|unnamed protein product [Coffea canephora]	GO:0000166, GO:0005509, GO:0004672, GO:0004674, GO:0005524, GO:0006468
lcl|ORF457_CM007989.1_756997_757572	191	79.337	2.0079E-14	gi|902221394|gb|KNA18912.1|hypothetical protein SOVF_066390 [Spinacia oleracea]	GO:0016020, GO:0016021
lcl|ORF457_CM007989.1_756997_757572	191	77.411	4.24051E-14	gi|460402426|ref|XP_004246713.1|PREDICTED: inactive protein RESTRICTED TEV MOVEMENT 2 [Solanum lycopersicum]	GO:0016020, GO:0016021
lcl|ORF461_CM007989.1_840046_840606	186	219.55	1.94739E-68	gi|604321593|gb|EYU32169.1|hypothetical protein MIMGU_mgv1a010660mg [Erythranthe guttata]	GO:0016020, GO:0016021
lcl|ORF461_CM007989.1_840046_840606	186	214.157	1.52658E-66	gi|604329954|gb|EYU35111.1|hypothetical protein MIMGU_mgv1a018751mg [Erythranthe guttata]	GO:0016020, GO:0016021
lcl|ORF461_CM007989.1_840046_840606	186	211.075	1.89794E-65	gi|527206718|gb|EPS72200.1|hypothetical protein M569_02561, partial [Genlisea aurea]	GO:0016020, GO:0016021
lcl|ORF462_CM007989.1_847369_848118	249	124.405	1.02843E-28	gi|527196440|gb|EPS65315.1|hypothetical protein M569_09463, partial [Genlisea aurea]	GO:0004672, GO:0005524, GO:0006468
lcl|ORF463_CM007989.1_848737_850113	458	630.943	0.0	gi|527196440|gb|EPS65315.1|hypothetical protein M569_09463, partial [Genlisea aurea]	GO:0004672, GO:0005524, GO:0006468
lcl|ORF463_CM007989.1_848737_850113	458	530.406	1.58635E-173	gi|661898357|emb|CDO98324.1|unnamed protein product [Coffea canephora]	GO:0000166, GO:0016310, GO:0016740, GO:0004672, GO:0016301, GO:0004674, GO:0005524, GO:0006468
lcl|ORF464_CM007989.1_908566_909033	155	145.976	2.34558E-41	gi|695061679|ref|XP_009419282.1|PREDICTED: ethylene-responsive transcription factor WIN1-like [Musa acuminata subsp. malaccensis]	GO:0003677, GO:0003700, GO:0006351, GO:0006355, GO:0005634
lcl|ORF464_CM007989.1_908566_909033	155	145.206	3.19206E-41	gi|527196879|gb|EPS65581.1|hypothetical protein M569_09197 [Genlisea aurea]	GO:0003677, GO:0003700, GO:0006351, GO:0006355, GO:0005634
lcl|ORF464_CM007989.1_908566_909033	155	145.591	4.06396E-41	gi|802640392|ref|XP_012078789.1|PREDICTED: ethylene-responsive transcription factor WIN1-like [Jatropha curcas]	GO:0003677, GO:0003700, GO:0006351, GO:0006355, GO:0005634
lcl|ORF464_CM007989.1_908566_909033	155	144.05	4.77717E-41	gi|976905393|gb|KVH93032.1|AP2/ERF domain-containing protein [Cynara cardunculus var. scolymus]	GO:0003677, GO:0003700, GO:0006351, GO:0006355, GO:0005634
lcl|ORF464_CM007989.1_908566_909033	155	138.272	6.04396E-39	gi|823244273|ref|XP_012454796.1|PREDICTED: ethylene-responsive transcription factor WIN1 isoform X2 [Gossypium raimondii]	GO:0003677, GO:0003700, GO:0006351, GO:0006355, GO:0005634
lcl|ORF465_CM007989.1_937603_938409	268	66.6254	7.56507E-9	gi|661891922|emb|CDP04148.1|unnamed protein product [Coffea canephora]	GO:0000228
lcl|ORF465_CM007989.1_937603_938409	268	63.5438	9.30969E-8	gi|604335859|gb|EYU39747.1|hypothetical protein MIMGU_mgv1a000514mg [Erythranthe guttata]	GO:0000228
lcl|ORF465_CM007989.1_937603_938409	268	55.4546	4.45277E-5	gi|731437303|ref|XP_010646452.1|PREDICTED: sister chromatid cohesion 1 protein 4 [Vitis vinifera]	GO:0000228
lcl|ORF467_CM007989.1_950776_952092	438	243.432	3.52255E-73	gi|527199604|gb|EPS67328.1|hypothetical protein M569_07445, partial [Genlisea aurea]	GO:0016020, GO:0016021, GO:0055114
lcl|ORF467_CM007989.1_950776_952092	438	236.884	1.59777E-70	gi|848865747|ref|XP_012833564.1|PREDICTED: cytochrome b561 and DOMON domain-containing protein At3g25290 [Erythranthe guttata]	GO:0016020, GO:0016021, GO:0055114
lcl|ORF467_CM007989.1_950776_952092	438	213.772	1.69798E-61	gi|661892786|emb|CDP03944.1|unnamed protein product [Coffea canephora]	GO:0016020, GO:0016021, GO:0055114
lcl|ORF467_CM007989.1_950776_952092	438	211.46	1.72552E-60	gi|848869180|ref|XP_012835216.1|PREDICTED: cytochrome b561 and DOMON domain-containing protein At3g25290 [Erythranthe guttata]	GO:0016020, GO:0016021, GO:0055114
lcl|ORF467_CM007989.1_950776_952092	438	205.682	8.57251E-59	gi|527189882|gb|EPS61357.1|hypothetical protein M569_13438, partial [Genlisea aurea]	GO:0016020, GO:0016021, GO:0055114
lcl|ORF468_CM007989.1_962539_963072	177	172.94	2.35582E-51	gi|734395946|gb|KHN29265.1|Hypothetical protein glysoja_004989 [Glycine soja]	GO:0004722, GO:0003824, GO:0006470
lcl|ORF468_CM007989.1_962539_963072	177	168.318	4.33441E-49	gi|567872033|ref|XP_006428606.1|hypothetical protein CICLE_v100115762mg, partial [Citrus clementina]	GO:0004722, GO:0003824, GO:0006470
lcl|ORF468_CM007989.1_962539_963072	177	168.703	5.99886E-47	gi|356531890|ref|XP_003534509.1|PREDICTED: probable protein phosphatase 2C 33 [Glycine max]	GO:0004722, GO:0003824, GO:0006470
lcl|ORF468_CM007989.1_962539_963072	177	166.392	1.13777E-46	gi|641835053|gb|KDO54035.1|hypothetical protein CISIN_1g011218mg [Citrus sinensis]	GO:0004722, GO:0003824, GO:0006470
lcl|ORF468_CM007989.1_962539_963072	177	167.162	1.22143E-46	gi|641835054|gb|KDO54036.1|hypothetical protein CISIN_1g011218mg [Citrus sinensis]	GO:0004722, GO:0003824, GO:0006470
lcl|ORF469_CM007989.1_963370_963924	184	135.191	5.37617E-35	gi|604335824|gb|EYU39712.1|hypothetical protein MIMGU_mgv1a008325mg [Erythranthe guttata]	GO:0004722, GO:0003824, GO:0006470
lcl|ORF469_CM007989.1_963370_963924	184	136.732	1.29486E-34	gi|79305850|ref|NP_001030625.1|Protein phosphatase 2C family protein [Arabidopsis thaliana]	GO:0004722, GO:0046872, GO:0005739, GO:0006470	NP_001030625.1, AEE73856.1
lcl|ORF469_CM007989.1_963370_963924	184	135.576	2.35183E-34	gi|802724559|ref|XP_012085772.1|PREDICTED: probable protein phosphatase 2C 33 [Jatropha curcas]	GO:0004722, GO:0003824, GO:0006470
lcl|ORF469_CM007989.1_963370_963924	184	134.806	3.92207E-34	gi|566200147|ref|XP_002319268.2|phosphatase 2C family protein [Populus trichocarpa]	GO:0004722, GO:0003824, GO:0006470
lcl|ORF469_CM007989.1_963370_963924	184	127.872	4.83628E-34	gi|527205481|gb|EPS71337.1|hypothetical protein M569_03422 [Genlisea aurea]	GO:0004722, GO:0003824, GO:0006470
lcl|ORF470_CM007989.1_965824_966309	161	164.851	6.9528E-47	gi|527196304|gb|EPS65222.1|hypothetical protein M569_09557, partial [Genlisea aurea]	GO:0008270
lcl|ORF470_CM007989.1_965824_966309	161	163.31	7.40271E-46	gi|848867215|ref|XP_012834263.1|PREDICTED: putative E3 ubiquitin-protein ligase UBR7 [Erythranthe guttata]	GO:0008270
lcl|ORF470_CM007989.1_965824_966309	161	136.346	2.08706E-35	gi|1050622676|ref|XP_017634175.1|PREDICTED: putative E3 ubiquitin-protein ligase UBR7 [Gossypium arboreum]	GO:0008270, GO:0046872, GO:0016874
lcl|ORF470_CM007989.1_965824_966309	161	135.961	3.36227E-35	gi|763785226|gb|KJB52297.1|hypothetical protein B456_008G254400 [Gossypium raimondii]	GO:0008270, GO:0046872
lcl|ORF470_CM007989.1_965824_966309	161	135.576	3.56368E-35	gi|823214051|ref|XP_012439774.1|PREDICTED: putative E3 ubiquitin-protein ligase UBR7 [Gossypium raimondii]	GO:0008270, GO:0046872
lcl|ORF470_CM007989.1_965824_966309	161	134.42	1.04866E-34	gi|661884240|emb|CDP12157.1|unnamed protein product [Coffea canephora]	GO:0008270, GO:0046872
lcl|ORF472_CM007989.1_980200_980775	191	73.1738	8.72576E-12	gi|848890314|ref|XP_012845296.1|PREDICTED: uncharacterized protein LOC105965306 [Erythranthe guttata]	GO:0016020, GO:0016021
lcl|ORF472_CM007989.1_980200_980775	191	68.5514	3.01286E-10	gi|661883740|emb|CDP12573.1|unnamed protein product [Coffea canephora]	GO:0016020, GO:0016021
lcl|ORF472_CM007989.1_980200_980775	191	55.8398	6.05821E-6	gi|527206953|gb|EPS72367.1|hypothetical protein M569_02391, partial [Genlisea aurea]	GO:0016020, GO:0016021
lcl|ORF478_CM007989.1_1106131_1106808	225	228.024	1.19026E-68	gi|460377225|ref|XP_004234394.1|PREDICTED: O-glucosyltransferase rumi homolog [Solanum lycopersicum]	GO:0012505, GO:0006664, GO:0046527
lcl|ORF478_CM007989.1_1106131_1106808	225	224.557	2.23146E-67	gi|971560756|ref|XP_006353301.2|PREDICTED: O-glucosyltransferase rumi homolog [Solanum tuberosum]	GO:0016020, GO:0016021
lcl|ORF481_CM007989.1_1132384_1133259	291	325.479	2.99336E-106	gi|848925807|ref|XP_012858773.1|PREDICTED: uncharacterized protein LOC105977920 [Erythranthe guttata]	GO:0016020, GO:0016021
lcl|ORF481_CM007989.1_1132384_1133259	291	293.508	8.99007E-94	gi|661891343|emb|CDP05225.1|unnamed protein product [Coffea canephora]	GO:0016020, GO:0016021
lcl|ORF481_CM007989.1_1132384_1133259	291	293.508	9.00307E-94	gi|565373562|ref|XP_006353339.1|PREDICTED: transmembrane protein 161A [Solanum tuberosum]	GO:0016020, GO:0016021
lcl|ORF481_CM007989.1_1132384_1133259	291	292.738	1.96741E-93	gi|460377179|ref|XP_004234372.1|PREDICTED: uncharacterized protein LOC101244458 [Solanum lycopersicum]	GO:0016020, GO:0016021
lcl|ORF483_CM007989.1_1170514_1171146	210	309.686	1.58329E-95	gi|527205338|gb|EPS71230.1|hypothetical protein M569_03522 [Genlisea aurea]	GO:0016757, GO:0008270, GO:0046872, GO:0016020, GO:0016021, GO:0016760, GO:0071555, GO:0016740, GO:0030244, GO:0005886
lcl|ORF483_CM007989.1_1170514_1171146	210	279.641	1.02514E-92	gi|567137012|ref|XP_006394117.1|hypothetical protein EUTSA_v100035741mg, partial [Eutrema salsugineum]	GO:0016020, GO:0016021, GO:0016760, GO:0030244
lcl|ORF483_CM007989.1_1170514_1171146	210	302.368	1.08983E-92	gi|661883499|emb|CDP12843.1|unnamed protein product [Coffea canephora]	GO:0016757, GO:0008270, GO:0046872, GO:0016020, GO:0016021, GO:0016760, GO:0071555, GO:0016740, GO:0030244, GO:0005886
lcl|ORF483_CM007989.1_1170514_1171146	210	289.656	6.09813E-92	gi|242205328|gb|ACS88358.1|cellulose synthase catalytic subunit, partial [Gossypium hirsutum]	GO:0016757, GO:0016020, GO:0016021, GO:0016760, GO:0016740, GO:0030244
lcl|ORF483_CM007989.1_1170514_1171146	210	286.574	1.14164E-91	gi|763782005|gb|KJB49076.1|hypothetical protein B456_008G100200 [Gossypium raimondii]	GO:0016020, GO:0016021, GO:0016760, GO:0030244
lcl|ORF484_CM007989.1_1173373_1173855	160	142.51	2.08619E-37	gi|527194550|gb|EPS64137.1|hypothetical protein M569_10642, partial [Genlisea aurea]	GO:0008152, GO:0016020, GO:0016021, GO:0004553, GO:0016787, GO:0005975, GO:0016798
lcl|ORF484_CM007989.1_1173373_1173855	160	121.324	1.45427E-29	gi|604319940|gb|EYU31104.1|hypothetical protein MIMGU_mgv1a006003mg [Erythranthe guttata]	GO:0008152, GO:0004553, GO:0005975, GO:0016787, GO:0016798
lcl|ORF484_CM007989.1_1173373_1173855	160	120.939	2.83111E-29	gi|460383529|ref|XP_004237474.1|PREDICTED: glucan endo-1,3-beta-glucosidase 8-like [Solanum lycopersicum]	GO:0008152, GO:0016020, GO:0016021, GO:0030247, GO:0004553, GO:0016798, GO:0005975, GO:0016787, GO:0046658
lcl|ORF485_CM007989.1_1173934_1174644	236	364.385	3.86894E-122	gi|527194550|gb|EPS64137.1|hypothetical protein M569_10642, partial [Genlisea aurea]	GO:0008152, GO:0016020, GO:0016021, GO:0004553, GO:0016787, GO:0005975, GO:0016798
lcl|ORF485_CM007989.1_1173934_1174644	236	334.724	9.7991E-111	gi|604319940|gb|EYU31104.1|hypothetical protein MIMGU_mgv1a006003mg [Erythranthe guttata]	GO:0008152, GO:0004553, GO:0005975, GO:0016787, GO:0016798
lcl|ORF486_CM007989.1_1189252_1190952	566	712.22	0.0	gi|527196476|gb|EPS65336.1|hypothetical protein M569_09440 [Genlisea aurea]	GO:0008270, GO:0046872
lcl|ORF486_CM007989.1_1189252_1190952	566	594.734	0.0	gi|848855937|ref|XP_012854350.1|PREDICTED: uncharacterized protein LOC105973843 [Erythranthe guttata]	GO:0008270, GO:0046872
lcl|ORF486_CM007989.1_1189252_1190952	566	536.184	0.0	gi|604342287|gb|EYU41351.1|hypothetical protein MIMGU_mgv1a002298mg [Erythranthe guttata]	GO:0008270, GO:0046872
lcl|ORF487_CM007989.1_1193776_1194456	226	336.265	1.21639E-113	gi|460372291|ref|XP_004231964.1|PREDICTED: COMPASS-like H3K4 histone methylase component WDR5A [Solanum lycopersicum]	GO:0048188, GO:0042393, GO:0010228, GO:0005634
lcl|ORF487_CM007989.1_1193776_1194456	226	335.88	1.92542E-113	gi|565382858|ref|XP_006357747.1|PREDICTED: COMPASS-like H3K4 histone methylase component WDR5A [Solanum tuberosum]	GO:0048188, GO:0042393, GO:0010228, GO:0005634
lcl|ORF490_CM007989.1_1228750_1229607	285	262.692	2.90828E-81	gi|158962472|dbj|BAF91723.1|putative SHORT-ROOT protein [Ipomoea nil]	GO:0003700, GO:0006351, GO:0048366, GO:0006355, GO:0008356, GO:0043565, GO:0009956, GO:0005634
lcl|ORF490_CM007989.1_1228750_1229607	285	259.996	3.50479E-80	gi|661894163|emb|CDP02604.1|unnamed protein product [Coffea canephora]	GO:0003700, GO:0006351, GO:0048366, GO:0006355, GO:0008356, GO:0043565, GO:0009956, GO:0005634
lcl|ORF495_CM007989.1_1373377_1373934	185	145.976	1.71574E-41	gi|848880822|ref|XP_012840786.1|PREDICTED: ethylene-responsive transcription factor RAP2-10-like [Erythranthe guttata]	GO:0003677, GO:0003700, GO:0006351, GO:0006355, GO:0005634
lcl|ORF495_CM007989.1_1373377_1373934	185	134.035	4.59483E-37	gi|527192830|gb|EPS63096.1|hypothetical protein M569_11692, partial [Genlisea aurea]	GO:0003677, GO:0003700, GO:0006351, GO:0006355, GO:0005634
lcl|ORF495_CM007989.1_1373377_1373934	185	129.798	3.15226E-35	gi|526117822|ref|NP_001268123.1|drought responsive element binding protein [Vitis vinifera]	GO:0003677, GO:0003700, GO:0006351, GO:0006355, GO:0005634
lcl|ORF495_CM007989.1_1373377_1373934	185	129.798	3.77601E-35	gi|147802945|emb|CAN64037.1|hypothetical protein VITISV_021556 [Vitis vinifera]	GO:0003677, GO:0003700, GO:0006351, GO:0006355, GO:0005634
lcl|ORF495_CM007989.1_1373377_1373934	185	128.257	1.24474E-34	gi|356565549|ref|XP_003551002.1|PREDICTED: ethylene-responsive transcription factor ERF008 [Glycine max]	GO:0003677, GO:0003700, GO:0006351, GO:0006355, GO:0005634
lcl|ORF496_CM007989.1_1383583_1384539	318	171.4	4.56715E-44	gi|527199209|gb|EPS67076.1|hypothetical protein M569_07699, partial [Genlisea aurea]	GO:0003677, GO:0016779, GO:0003899, GO:0006351, GO:0006366, GO:0016740, GO:0005665
lcl|ORF496_CM007989.1_1383583_1384539	318	161.384	3.28099E-43	gi|68124015|emb|CAJ01915.1|DNA-directed RNA polymerase, partial (nucleomorph) [Solanum tuberosum]	GO:0003677, GO:0003899, GO:0006366, GO:0005665, GO:0033009	CAJ01915.1
lcl|ORF496_CM007989.1_1383583_1384539	318	166.007	3.57776E-42	gi|565347548|ref|XP_006340787.1|PREDICTED: DNA-directed RNA polymerase II subunit 1 [Solanum tuberosum]	GO:0003677, GO:0016779, GO:0003899, GO:0006351, GO:0006366, GO:0016740, GO:0005665, GO:0033009	XP_006340787.1
lcl|ORF496_CM007989.1_1383583_1384539	318	165.236	5.50605E-42	gi|460373440|ref|XP_004232527.1|PREDICTED: DNA-directed RNA polymerase II subunit 1 [Solanum lycopersicum]	GO:0003677, GO:0016779, GO:0003899, GO:0001055, GO:0006351, GO:0006366, GO:0016740, GO:0005665
lcl|ORF498_CM007989.1_1442110_1442757	215	130.954	1.83724E-33	gi|566215117|ref|XP_002325057.2|hypothetical protein POPTR_0018s10110g [Populus trichocarpa]	GO:0016192, GO:0006906, GO:0016020, GO:0016021, GO:0048278, GO:0031201, GO:0012505, GO:0005484, GO:0000149, GO:0048193, GO:0006886
lcl|ORF498_CM007989.1_1442110_1442757	215	126.331	7.66183E-32	gi|508784643|gb|EOY31899.1|Syntaxin/t-SNARE family protein, putative isoform 3, partial [Theobroma cacao]	GO:0016192, GO:0016020, GO:0048193, GO:0005622
lcl|ORF498_CM007989.1_1442110_1442757	215	126.716	1.28057E-31	gi|661893166|emb|CDP02975.1|unnamed protein product [Coffea canephora]	GO:0016192, GO:0016020, GO:0016021, GO:0005622, GO:0048193
lcl|ORF498_CM007989.1_1442110_1442757	215	125.946	2.19614E-31	gi|508784641|gb|EOY31897.1|Syntaxin/t-SNARE family protein, putative isoform 1 [Theobroma cacao]	GO:0016192, GO:0016020, GO:0016021, GO:0005622, GO:0048193
lcl|ORF498_CM007989.1_1442110_1442757	215	125.176	1.10412E-30	gi|508784642|gb|EOY31898.1|Syntaxin/t-SNARE family protein, putative isoform 2 [Theobroma cacao]	GO:0016192, GO:0016020, GO:0016021, GO:0005622, GO:0048193
lcl|ORF501_CM007989.1_1498297_1498761	154	205.682	4.21743E-61	gi|527201573|gb|EPS68639.1|hypothetical protein M569_06126 [Genlisea aurea]	GO:0016310, GO:0016301
lcl|ORF501_CM007989.1_1498297_1498761	154	199.519	1.66702E-58	gi|661890226|emb|CDP06285.1|unnamed protein product [Coffea canephora]	GO:0016310, GO:0016301
lcl|ORF501_CM007989.1_1498297_1498761	154	194.512	1.61686E-56	gi|848929678|ref|XP_012828205.1|PREDICTED: phosphatidylinositol 4-kinase gamma 8 [Erythranthe guttata]	GO:0016310, GO:0016301
lcl|ORF501_CM007989.1_1498297_1498761	154	186.037	2.65415E-53	gi|567875785|ref|XP_006430482.1|hypothetical protein CICLE_v10011391mg [Citrus clementina]	GO:0016310, GO:0016301
lcl|ORF503_CM007989.1_1539751_1540227	158	109.768	1.92235E-28	gi|255678537|dbj|BAH94360.1|Os08g0481950, partial [Oryza sativa Japonica Group]	GO:0009231, GO:0008686
lcl|ORF503_CM007989.1_1539751_1540227	158	111.694	8.13368E-26	gi|944237904|gb|KQL02242.1|hypothetical protein SETIT_013529mg [Setaria italica]	GO:0003935, GO:0009231, GO:0008686
lcl|ORF503_CM007989.1_1539751_1540227	158	110.153	3.32963E-25	gi|242080155|ref|XP_002444846.1|hypothetical protein SORBIDRAFT_07g029180 [Sorghum bicolor]	GO:0003935, GO:0009231, GO:0008686
lcl|ORF503_CM007989.1_1539751_1540227	158	108.997	7.50416E-25	gi|125561936|gb|EAZ07384.1|hypothetical protein OsI_29636 [Oryza sativa Indica Group]	GO:0003935, GO:0009231, GO:0008686
lcl|ORF503_CM007989.1_1539751_1540227	158	108.997	8.08893E-25	gi|222640748|gb|EEE68880.1|hypothetical protein OsJ_27700 [Oryza sativa Japonica Group]	GO:0008152, GO:0005525, GO:0000166, GO:0009507, GO:0003824, GO:0046872, GO:0003935, GO:0009231, GO:0016829, GO:0008686, GO:0016787, GO:0009536
lcl|ORF505_CM007989.1_1549972_1550685	237	125.176	1.20315E-29	gi|604318207|gb|EYU29826.1|hypothetical protein MIMGU_mgv1a026336mg [Erythranthe guttata]	GO:0005506, GO:0016491, GO:0016705, GO:0046872, GO:0016020, GO:0016021, GO:0020037, GO:0055114, GO:0004497
lcl|ORF505_CM007989.1_1549972_1550685	237	111.694	8.33895E-25	gi|550826675|gb|AGX93056.1|7-deoxyloganic acid 7-hydroxylase-like protein [Lonicera japonica]	GO:0005506, GO:0016705, GO:0046872, GO:0016491, GO:0016020, GO:0016021, GO:0020037, GO:0055114, GO:0004497
lcl|ORF505_CM007989.1_1549972_1550685	237	109.768	4.35809E-24	gi|550826685|gb|AGX93061.1|7-deoxyloganic acid 7-hydroxylase-like protein [Vinca minor]	GO:0005506, GO:0016491, GO:0016705, GO:0046872, GO:0016020, GO:0016021, GO:0020037, GO:0055114, GO:0004497
lcl|ORF505_CM007989.1_1549972_1550685	237	109.768	4.42163E-24	gi|550826677|gb|AGX93057.1|7-deoxyloganic acid 7-hydroxylase-like protein [Cinchona calisaya]	GO:0005506, GO:0046872, GO:0016705, GO:0016491, GO:0016020, GO:0016021, GO:0020037, GO:0055114, GO:0004497
lcl|ORF505_CM007989.1_1549972_1550685	237	107.071	3.42167E-23	gi|675144547|gb|AIL49061.1|secologanin synthase [Nothapodytes nimmoniana]	GO:0005506, GO:0016705, GO:0020037, GO:0055114
lcl|ORF506_CM007989.1_1564294_1564932	212	235.343	4.56076E-74	gi|604302557|gb|EYU22114.1|hypothetical protein MIMGU_mgv1a026355mg, partial [Erythranthe guttata]	GO:0008152, GO:0016757, GO:0016758, GO:0016740
lcl|ORF506_CM007989.1_1564294_1564932	212	237.654	3.10914E-73	gi|75315711|sp|Q9ZR25.1|5GT_VERHYRecName: Full=Anthocyanidin 3-O-glucoside 5-O-glucosyltransferase; AltName: Full=UDP-glucose:anthocyanin 5-O-glucosyltransferase HGT8; Flags: Precursor	GO:0008152, GO:0016757, GO:0009718, GO:0016758, GO:0016740
lcl|ORF506_CM007989.1_1564294_1564932	212	231.491	3.50431E-73	gi|259414647|gb|ACW82415.1|putative glucosyltransferase, partial [Olea europaea]	GO:0008152, GO:0016757, GO:0016758, GO:0016740
lcl|ORF506_CM007989.1_1564294_1564932	212	237.269	7.51476E-73	gi|393990624|dbj|BAM28983.1|UDP-glucose crocetin glucosyltransferase [Gardenia jasminoides]	GO:0008152, GO:0016757, GO:0016758, GO:0016740
lcl|ORF509_CM007989.1_1579783_1580460	225	149.828	1.24316E-41	gi|527183743|gb|EPS57985.1|cys2/his2-type zinc finger transcription factor [Genlisea aurea]	GO:0046872
lcl|ORF509_CM007989.1_1579783_1580460	225	145.976	4.11271E-40	gi|527197133|gb|EPS65753.1|hypothetical protein M569_09025, partial [Genlisea aurea]	GO:0046872
lcl|ORF509_CM007989.1_1579783_1580460	225	137.502	1.40942E-36	gi|976911645|gb|KVH98288.1|Zinc finger, C2H2 [Cynara cardunculus var. scolymus]	GO:0046872
lcl|ORF509_CM007989.1_1579783_1580460	225	134.035	2.51972E-35	gi|823203383|ref|XP_012436122.1|PREDICTED: zinc finger protein ZAT10-like [Gossypium raimondii]	GO:0046872
lcl|ORF511_CM007989.1_1591096_1591668	190	334.724	4.21406E-113	gi|527185023|gb|EPS58636.1|hypothetical protein M569_16177 [Genlisea aurea]	GO:0008152, GO:0016787
lcl|ORF511_CM007989.1_1591096_1591668	190	327.02	4.8577E-110	gi|848850189|ref|XP_012832770.1|PREDICTED: gibberellin receptor GID1B [Erythranthe guttata]	GO:0008152, GO:0016787
lcl|ORF511_CM007989.1_1591096_1591668	190	325.094	2.17056E-109	gi|848872137|ref|XP_012836631.1|PREDICTED: gibberellin receptor GID1B-like [Erythranthe guttata]	GO:0008152, GO:0016787
lcl|ORF511_CM007989.1_1591096_1591668	190	323.168	1.55208E-108	gi|1027858748|ref|NP_001311973.1|gibberellin receptor GID1B-like [Capsicum annuum]	GO:0008152, GO:0016787
lcl|ORF514_CM007989.1_1672909_1673448	179	74.3294	6.96749E-13	gi|1050641446|ref|XP_017643886.1|PREDICTED: 50S ribosomal protein L21, mitochondrial-like [Gossypium arboreum]	GO:0003723, GO:0003735, GO:0005840, GO:0006412, GO:0005622
lcl|ORF516_CM007989.1_1684051_1684683	210	85.1149	6.18156E-17	gi|604334464|gb|EYU38548.1|hypothetical protein MIMGU_mgv1a011069mg [Erythranthe guttata]	GO:0043565
lcl|ORF516_CM007989.1_1684051_1684683	210	85.1149	2.75944E-16	gi|848870877|ref|XP_012836024.1|PREDICTED: translin [Erythranthe guttata]	GO:0043565
lcl|ORF516_CM007989.1_1684051_1684683	210	66.6254	1.20241E-9	gi|508715974|gb|EOY07871.1|Translin family protein isoform 2 [Theobroma cacao]	GO:0043565
lcl|ORF516_CM007989.1_1684051_1684683	210	66.6254	1.22982E-9	gi|508715973|gb|EOY07870.1|Translin family protein isoform 1 [Theobroma cacao]	GO:0043565
lcl|ORF516_CM007989.1_1684051_1684683	210	66.2402	1.6781E-9	gi|595826968|ref|XP_007205658.1|hypothetical protein PRUPE_ppa009394mg [Prunus persica]	GO:0043565
lcl|ORF516_CM007989.1_1684051_1684683	210	64.3142	2.24886E-9	gi|763795305|gb|KJB62301.1|hypothetical protein B456_009G415700 [Gossypium raimondii]	GO:0043565
lcl|ORF517_CM007989.1_1707619_1708251	210	129.798	7.87592E-32	gi|661890011|emb|CDP06731.1|unnamed protein product [Coffea canephora]	GO:0016020, GO:0016021
lcl|ORF517_CM007989.1_1707619_1708251	210	123.635	1.40407E-29	gi|703141642|ref|XP_010107553.1|DnaJ homolog subfamily C member 3 homolog [Morus notabilis]	GO:0016020, GO:0016021	XP_010107553.1, EXC16235.1
lcl|ORF517_CM007989.1_1707619_1708251	210	123.635	1.66876E-29	gi|848870850|ref|XP_012836012.1|PREDICTED: dnaJ protein P58IPK homolog [Erythranthe guttata]	GO:0016020, GO:0016021
lcl|ORF521_CM007989.1_1792237_1792779	180	198.364	1.23067E-59	gi|848860057|ref|XP_012830888.1|PREDICTED: zinc transporter 8-like [Erythranthe guttata]	GO:0055085, GO:0046873, GO:0016020, GO:0016021, GO:0030001, GO:0005385, GO:0071577, GO:0006810, GO:0006811
lcl|ORF521_CM007989.1_1792237_1792779	180	192.586	1.44457E-57	gi|527197870|gb|EPS66222.1|zinc transporter protein, partial [Genlisea aurea]	GO:0055085, GO:0046873, GO:0016020, GO:0016021, GO:0030001, GO:0005385, GO:0071577, GO:0006810, GO:0006811
lcl|ORF521_CM007989.1_1792237_1792779	180	189.504	3.99056E-56	gi|595937685|ref|XP_007215607.1|hypothetical protein PRUPE_ppa007779mg [Prunus persica]	GO:0055085, GO:0046873, GO:0016020, GO:0016021, GO:0030001, GO:0005385, GO:0071577, GO:0006810, GO:0006811
lcl|ORF522_CM007989.1_1809649_1810113	154	184.111	1.28758E-54	gi|527199187|gb|EPS67060.1|hypothetical protein M569_07715, partial [Genlisea aurea]	GO:0016788
lcl|ORF522_CM007989.1_1809649_1810113	154	177.178	1.87507E-52	gi|566204502|ref|XP_002321156.2|hypothetical protein POPTR_0014s15840g [Populus trichocarpa]	GO:0016788
lcl|ORF522_CM007989.1_1809649_1810113	154	177.563	6.2553E-52	gi|1050649643|ref|XP_017648225.1|PREDICTED: GDSL esterase/lipase At2g42990-like [Gossypium arboreum]	GO:0016788
lcl|ORF522_CM007989.1_1809649_1810113	154	177.178	7.86638E-52	gi|460389012|ref|XP_004240155.1|PREDICTED: GDSL esterase/lipase At2g04570-like [Solanum lycopersicum]	GO:0016020, GO:0016021, GO:0016788
lcl|ORF537_CM007989.1_2110168_2110788	206	63.929	1.35236E-8	gi|7209894|dbj|BAA92365.1|purple acid phosphatase [Spirodela punctata]	GO:0046872, GO:0016311, GO:0003993, GO:0016787
lcl|ORF537_CM007989.1_2110168_2110788	206	60.8474	1.6146E-7	gi|674931264|emb|CDY02257.1|BnaA03g39100D [Brassica napus]	GO:0046872, GO:0016311, GO:0003993, GO:0016787
lcl|ORF537_CM007989.1_2110168_2110788	206	60.8474	1.66656E-7	gi|807066314|ref|NP_001293086.1|purple acid phosphatase 2 precursor [Solanum lycopersicum]	GO:0046872, GO:0016311, GO:0003993, GO:0016787	AJK28063.1, XP_004230906.1, NP_001293086.1
lcl|ORF537_CM007989.1_2110168_2110788	206	60.8474	1.84907E-7	gi|4426964|gb|AAD20634.1|purple acid phosphatase precursor [Anchusa officinalis]	GO:0046872, GO:0016311, GO:0003993, GO:0016787
lcl|ORF539_CM007989.1_2117977_2118705	242	78.5666	4.56072E-13	gi|565383065|ref|XP_006357847.1|PREDICTED: uncharacterized protein LOC102589260 [Solanum tuberosum]	GO:0009506
lcl|ORF539_CM007989.1_2117977_2118705	242	74.7146	7.72094E-12	gi|460373075|ref|XP_004232348.1|PREDICTED: uncharacterized protein LOC101265984 [Solanum lycopersicum]	GO:0009506
lcl|ORF541_CM007989.1_2171980_2172513	177	100.523	7.16078E-22	gi|527183116|gb|EPS57677.1|hypothetical protein M569_17140 [Genlisea aurea]	GO:0000166, GO:0003676
lcl|ORF541_CM007989.1_2171980_2172513	177	93.9745	2.08581E-19	gi|848872814|ref|XP_012836966.1|PREDICTED: polyadenylate-binding protein RBP47-like [Erythranthe guttata]	GO:0000166, GO:0003676
lcl|ORF541_CM007989.1_2171980_2172513	177	90.8929	2.73052E-18	gi|802760858|ref|XP_012089580.1|PREDICTED: polyadenylate-binding protein RBP47-like [Jatropha curcas]	GO:0000166, GO:0003676
lcl|ORF541_CM007989.1_2171980_2172513	177	89.3521	8.04526E-18	gi|1044540869|ref|XP_017442303.1|PREDICTED: polyadenylate-binding protein RBP47 [Vigna angularis]	GO:0000166, GO:0003676
lcl|ORF542_CM007989.1_2212990_2214483	497	695.656	0.0	gi|527202925|gb|EPS69550.1|hypothetical protein M569_05215, partial [Genlisea aurea]	GO:0008152, GO:0016757, GO:0016758, GO:0016740
lcl|ORF542_CM007989.1_2212990_2214483	497	682.945	0.0	gi|527182979|gb|EPS57614.1|hypothetical protein M569_17203, partial [Genlisea aurea]	GO:0008152, GO:0016757, GO:0016758, GO:0016740
lcl|ORF542_CM007989.1_2212990_2214483	497	621.698	0.0	gi|110932098|gb|ABH03018.1|resveratrol/hydroxycinnamic acid O-glucosyltransferase [Vitis labrusca]	GO:0008152, GO:0016757, GO:0016758, GO:0016740
lcl|ORF542_CM007989.1_2212990_2214483	497	620.542	0.0	gi|225428908|ref|XP_002285379.1|PREDICTED: limonoid UDP-glucosyltransferase [Vitis vinifera]	GO:0008152, GO:0016757, GO:0016758, GO:0080043, GO:0080044, GO:0052696, GO:0043231, GO:0016740, GO:0009813
lcl|ORF542_CM007989.1_2212990_2214483	497	620.542	0.0	gi|363805188|gb|AEW31188.1|glucosyltransferase [Vitis vinifera]	GO:0008152, GO:0016757, GO:0016758, GO:0016740
lcl|ORF543_CM007989.1_2221363_2222001	212	150.984	2.45475E-42	gi|604333264|gb|EYU37615.1|hypothetical protein MIMGU_mgv1a025242mg, partial [Erythranthe guttata]	GO:0046872
lcl|ORF543_CM007989.1_2221363_2222001	212	148.673	6.82358E-42	gi|565359069|ref|XP_006346345.1|PREDICTED: zinc finger protein 4-like [Solanum tuberosum]	GO:0046872
lcl|ORF546_CM007989.1_2239954_2240721	255	146.362	4.39824E-40	gi|641838958|gb|KDO57894.1|hypothetical protein CISIN_1g017203mg [Citrus sinensis]	GO:0001510, GO:0008173, GO:0005737, GO:0003824, GO:0006364
lcl|ORF546_CM007989.1_2239954_2240721	255	146.747	2.70578E-39	gi|641838957|gb|KDO57893.1|hypothetical protein CISIN_1g017203mg [Citrus sinensis]	GO:0001510, GO:0008173, GO:0005737, GO:0003824, GO:0006364, GO:0051536
lcl|ORF546_CM007989.1_2239954_2240721	255	146.747	3.78945E-39	gi|641838956|gb|KDO57892.1|hypothetical protein CISIN_1g017203mg [Citrus sinensis]	GO:0001510, GO:0008173, GO:0005737, GO:0003824, GO:0006364, GO:0051536
lcl|ORF546_CM007989.1_2239954_2240721	255	147.902	8.43179E-39	gi|848872581|ref|XP_012836849.1|PREDICTED: uncharacterized protein LOC105957475 [Erythranthe guttata]	GO:0001510, GO:0008173, GO:0005737, GO:0003824, GO:0006364, GO:0051536
lcl|ORF546_CM007989.1_2239954_2240721	255	146.362	2.86529E-38	gi|567860338|ref|XP_006422823.1|hypothetical protein CICLE_v10028673mg [Citrus clementina]	GO:0001510, GO:0008173, GO:0005737, GO:0003824, GO:0006364, GO:0051536
lcl|ORF547_CM007989.1_2243059_2243511	150	132.494	6.77863E-35	gi|848872425|ref|XP_012836775.1|PREDICTED: cyclin-D1-1-like [Erythranthe guttata]	GO:0005634
lcl|ORF547_CM007989.1_2243059_2243511	150	120.939	3.31461E-31	gi|763812605|gb|KJB79457.1|hypothetical protein B456_013G050900 [Gossypium raimondii]	GO:0005634
lcl|ORF547_CM007989.1_2243059_2243511	150	126.331	7.61913E-31	gi|703078937|ref|XP_010091023.1|Nucleobase-ascorbate transporter 4 [Morus notabilis]	GO:0055085, GO:0016020, GO:0016021, GO:0006810, GO:0005634, GO:0005215	XP_010091023.1, EXB41834.1
lcl|ORF547_CM007989.1_2243059_2243511	150	122.094	9.57975E-31	gi|147767172|emb|CAN66965.1|hypothetical protein VITISV_043227 [Vitis vinifera]	GO:0005634
lcl|ORF547_CM007989.1_2243059_2243511	150	122.094	1.43467E-30	gi|225429023|ref|XP_002267356.1|PREDICTED: cyclin-D2-1 [Vitis vinifera]	GO:0005634
lcl|ORF547_CM007989.1_2243059_2243511	150	120.939	1.68184E-30	gi|356574327|ref|XP_003555300.1|PREDICTED: cyclin-D4-1-like isoform X1 [Glycine max]	GO:0005634
lcl|ORF547_CM007989.1_2243059_2243511	150	120.939	1.76819E-30	gi|823193163|ref|XP_012491987.1|PREDICTED: cyclin-D1-1-like isoform X1 [Gossypium raimondii]	GO:0005634
lcl|ORF548_CM007989.1_2297503_2298336	277	269.626	5.77153E-79	gi|130582|sp|P10978.1|POLX_TOBACRecName: Full=Retrovirus-related Pol polyprotein from transposon TNT 1-94; Includes: RecName: Full=Protease; Includes: RecName: Full=Reverse transcriptase; Includes: RecName: Full=Endonuclease	GO:0003964, GO:0004518, GO:0046872, GO:0006508, GO:0004519, GO:0016740, GO:0016787, GO:0090305, GO:0004190, GO:0016779, GO:0008270, GO:0008233, GO:0006278, GO:0015074, GO:0003676
lcl|ORF548_CM007989.1_2297503_2298336	277	259.225	2.716E-75	gi|13540823|gb|AAK29467.1|polyprotein-like [Solanum chilense]	GO:0008270, GO:0046872, GO:0015074, GO:0003676
lcl|ORF548_CM007989.1_2297503_2298336	277	243.817	7.59483E-70	gi|56407681|gb|AAV88069.1|hypothetical retrotransposon [Ipomoea batatas]	GO:0015074, GO:0003676
lcl|ORF548_CM007989.1_2297503_2298336	277	243.432	1.0225E-69	gi|1167523|dbj|BAA11674.1|unnamed protein product [Nicotiana tabacum]	GO:0008270, GO:0015074, GO:0003676
lcl|ORF550_CM007989.1_2349913_2350512	199	221.476	6.16901E-67	gi|848928427|ref|XP_012827808.1|PREDICTED: probable arabinosyltransferase ARAD1 [Erythranthe guttata]	GO:0016020, GO:0016021
lcl|ORF550_CM007989.1_2349913_2350512	199	196.823	1.42177E-57	gi|604316886|gb|EYU29001.1|hypothetical protein MIMGU_mgv1a022533mg [Erythranthe guttata]	GO:0016020, GO:0016021
lcl|ORF550_CM007989.1_2349913_2350512	199	183.341	2.78917E-52	gi|565398989|ref|XP_006365046.1|PREDICTED: probable arabinosyltransferase ARAD1 [Solanum tuberosum]	GO:0016020, GO:0016021
lcl|ORF550_CM007989.1_2349913_2350512	199	174.481	7.90263E-49	gi|460374902|ref|XP_004233247.1|PREDICTED: probable arabinosyltransferase ARAD1 [Solanum lycopersicum]	GO:0016020, GO:0016021
lcl|ORF551_CM007989.1_2387299_2388639	446	676.781	0.0	gi|661890066|emb|CDP06288.1|unnamed protein product [Coffea canephora]	GO:0005506, GO:0016705, GO:0016491, GO:0046872, GO:0016020, GO:0016021, GO:0020037, GO:0055114, GO:0004497
lcl|ORF551_CM007989.1_2387299_2388639	446	674.855	0.0	gi|848858657|ref|XP_012830247.1|PREDICTED: cytochrome P450 710A1 [Erythranthe guttata]	GO:0005506, GO:0016705, GO:0016491, GO:0046872, GO:0016020, GO:0016021, GO:0020037, GO:0055114, GO:0004497
lcl|ORF551_CM007989.1_2387299_2388639	446	673.7	0.0	gi|527200714|gb|EPS68065.1|hypothetical protein M569_06708, partial [Genlisea aurea]	GO:0005506, GO:0016491, GO:0016705, GO:0046872, GO:0016020, GO:0016021, GO:0020037, GO:0055114, GO:0004497
lcl|ORF551_CM007989.1_2387299_2388639	446	664.455	0.0	gi|529516176|gb|AGT03777.1|sterol-22-desaturase [Withania somnifera]	GO:0005506, GO:0016491, GO:0046872, GO:0016705, GO:0016020, GO:0016021, GO:0020037, GO:0055114, GO:0004497
lcl|ORF551_CM007989.1_2387299_2388639	446	661.374	0.0	gi|350536665|ref|NP_001234514.1|cytochrome P450 710A11 [Solanum lycopersicum]	GO:0005506, GO:0016705, GO:0046872, GO:0016491, GO:0016020, GO:0016021, GO:0020037, GO:0055114, GO:0004497, GO:0000249, GO:0016126	AFB74187.1, AFB74186.1, AFB74189.1, AFB74188.1, NP_001234514.1, AFB74190.1, ABX75534.1, AFB74183.1, AFB74185.1, AFB74184.1
lcl|ORF552_CM007989.1_2413066_2413770	234	223.402	2.70041E-64	gi|527197849|gb|EPS66208.1|hypothetical protein M569_08569, partial [Genlisea aurea]	GO:0008270
lcl|ORF552_CM007989.1_2413066_2413770	234	212.616	4.02058E-60	gi|604328276|gb|EYU33944.1|hypothetical protein MIMGU_mgv1a001000mg [Erythranthe guttata]	GO:0008270
lcl|ORF552_CM007989.1_2413066_2413770	234	175.252	1.25928E-46	gi|460376053|ref|XP_004233815.1|PREDICTED: lysine-specific demethylase JMJ25 [Solanum lycopersicum]	GO:0008270
lcl|ORF555_CM007989.1_2480773_2481504	243	119.783	5.55703E-29	gi|604315282|gb|EYU27988.1|hypothetical protein MIMGU_mgv1a027100mg [Erythranthe guttata]	GO:0003677, GO:0006355
lcl|ORF555_CM007989.1_2480773_2481504	243	117.472	2.41999E-28	gi|586692526|ref|XP_006843242.1|PREDICTED: dof zinc finger protein DOF5.3 [Amborella trichopoda]	GO:0003677, GO:0006355
lcl|ORF555_CM007989.1_2480773_2481504	243	115.931	7.77295E-28	gi|823250422|ref|XP_012457796.1|PREDICTED: dof zinc finger protein DOF4.4-like [Gossypium raimondii]	GO:0003677, GO:0006355
lcl|ORF557_CM007989.1_2499403_2500179	258	200.675	1.02743E-59	gi|527191964|gb|EPS62577.1|hypothetical protein M569_12214 [Genlisea aurea]	GO:0003677, GO:0006351, GO:0006355, GO:0005634
lcl|ORF557_CM007989.1_2499403_2500179	258	197.978	4.33025E-59	gi|802600022|ref|XP_012072721.1|PREDICTED: NAC domain-containing protein 21/22 [Jatropha curcas]	GO:0003677, GO:0006351, GO:0006355, GO:0005634
lcl|ORF557_CM007989.1_2499403_2500179	258	195.667	2.97961E-58	gi|925170279|gb|ALC79056.1|NAC transcription factors 79 [Manihot esculenta]	GO:0003677, GO:0006351, GO:0006355, GO:0005634
lcl|ORF557_CM007989.1_2499403_2500179	258	196.823	5.62521E-58	gi|848897639|ref|XP_012848909.1|PREDICTED: NAC domain-containing protein 21/22 [Erythranthe guttata]	GO:0003677, GO:0006351, GO:0006355, GO:0005634
lcl|ORF557_CM007989.1_2499403_2500179	258	194.897	1.17669E-57	gi|378405610|gb|AFB82644.1|NAC transcription factor [Camellia sinensis]	GO:0003677, GO:0006351, GO:0006355, GO:0005634
lcl|ORF557_CM007989.1_2499403_2500179	258	194.512	2.04451E-57	gi|925170201|gb|ALC79017.1|NAC transcription factors 40 [Manihot esculenta]	GO:0003677, GO:0006351, GO:0006355, GO:0005634
lcl|ORF559_CM007989.1_2521048_2522910	620	979.548	0.0	gi|823260453|ref|XP_012462947.1|PREDICTED: heat shock cognate protein 80-like [Gossypium raimondii]	GO:0006950, GO:0051082, GO:0005524, GO:0006457
lcl|ORF559_CM007989.1_2521048_2522910	620	974.926	0.0	gi|763814711|gb|KJB81563.1|hypothetical protein B456_013G150300 [Gossypium raimondii]	GO:0006950, GO:0051082, GO:0005524, GO:0006457
lcl|ORF559_CM007989.1_2521048_2522910	620	973.0	0.0	gi|1031985647|ref|NP_001314187.1|heat shock cognate protein 80-like [Gossypium hirsutum]	GO:0006950, GO:0051082, GO:0005524, GO:0006457
lcl|ORF559_CM007989.1_2521048_2522910	620	971.844	0.0	gi|1050637287|ref|XP_017641727.1|PREDICTED: heat shock cognate protein 80-like [Gossypium arboreum]	GO:0006950, GO:0051082, GO:0005524, GO:0006457
lcl|ORF567_CM007989.1_2658970_2659620	216	269.24	8.07378E-88	gi|527201149|gb|EPS68352.1|hypothetical protein M569_06417, partial [Genlisea aurea]	GO:0016020, GO:0016021
lcl|ORF567_CM007989.1_2658970_2659620	216	255.373	3.36764E-82	gi|848877774|ref|XP_012839320.1|PREDICTED: tetraspanin-3-like [Erythranthe guttata]	GO:0016020, GO:0016021
lcl|ORF567_CM007989.1_2658970_2659620	216	250.751	4.43327E-82	gi|604332765|gb|EYU37288.1|hypothetical protein MIMGU_mgv1a0252071mg, partial [Erythranthe guttata]	GO:0016020, GO:0016021
lcl|ORF567_CM007989.1_2658970_2659620	216	251.521	1.04573E-80	gi|848928502|ref|XP_012827830.1|PREDICTED: tetraspanin-3 [Erythranthe guttata]	GO:0016020, GO:0016021
lcl|ORF568_CM007989.1_2665954_2666874	306	139.043	6.36316E-34	gi|260950041|ref|XP_002619317.1|elongation factor 1-alpha [Clavispora lusitaniae ATCC 42720]	GO:0003746, GO:0006414	XP_002619317.1, EEQ36353.1
lcl|ORF569_CM007989.1_2669077_2670069	330	406.371	1.03738E-139	gi|255554064|ref|XP_002518072.1|PREDICTED: elongation factor 1-alpha [Ricinus communis]	GO:0005525, GO:0016779, GO:0003746, GO:0004781, GO:0016740, GO:0006414
lcl|ORF569_CM007989.1_2669077_2670069	330	407.142	2.30557E-139	gi|700196050|gb|KGN51227.1|hypothetical protein Csa_5G495940 [Cucumis sativus]	GO:0005525
lcl|ORF569_CM007989.1_2669077_2670069	330	404.831	3.36386E-139	gi|937907669|dbj|BAS82589.1|Os03g0177900 [Oryza sativa Japonica Group]	GO:0005525
lcl|ORF569_CM007989.1_2669077_2670069	330	404.445	5.59178E-139	gi|255610596|ref|XP_002539209.1|PREDICTED: elongation factor 1-alpha [Ricinus communis]	GO:0005525, GO:0016779, GO:0003746, GO:0004781, GO:0016740, GO:0006414
lcl|ORF569_CM007989.1_2669077_2670069	330	405.601	1.00489E-138	gi|223532550|gb|EEF34338.1|elongation factor 1-alpha, putative [Ricinus communis]	GO:0005525, GO:0016779, GO:0003746, GO:0003924, GO:0004781, GO:0016740, GO:0006414
lcl|ORF569_CM007989.1_2669077_2670069	330	409.068	1.51228E-138	gi|4680249|gb|AAD27590.1|AF121261_1elongation factor 1-alpha 1 [Lilium longiflorum]	GO:0005525, GO:0000166, GO:0005737, GO:0003746, GO:0003924, GO:0006414
lcl|ORF569_CM007989.1_2669077_2670069	330	404.831	1.5818E-138	gi|425872867|gb|AFY06644.1|elongation factor 1-alpha, partial [Carica papaya]	GO:0005525, GO:0003746, GO:0003924, GO:0006414
lcl|ORF569_CM007989.1_2669077_2670069	330	402.134	1.6482E-138	gi|223511177|gb|EEF23736.1|elongation factor 1-alpha, putative, partial [Ricinus communis]	GO:0005525, GO:0016779, GO:0003746, GO:0004781, GO:0016740, GO:0006414
lcl|ORF571_CM007989.1_2672836_2673759	307	139.428	4.97035E-34	gi|260950041|ref|XP_002619317.1|elongation factor 1-alpha [Clavispora lusitaniae ATCC 42720]	GO:0003746, GO:0006414	XP_002619317.1, EEQ36353.1
lcl|ORF572_CM007989.1_2676286_2676822	178	115.546	2.7092E-29	gi|410442|emb|CAA51987.1|unnamed protein product [Desulfurococcus mobilis]	GO:0016020, GO:0016021
lcl|ORF572_CM007989.1_2676286_2676822	178	90.5077	7.11427E-19	gi|566192214|ref|XP_002316349.2|hypothetical protein POPTR_0010s22610g [Populus trichocarpa]	GO:0016020, GO:0016021
lcl|ORF574_CM007989.1_2682328_2682981	217	231.876	1.06286E-66	gi|223536443|gb|EEF38092.1|nucleotide binding protein, putative [Ricinus communis]	GO:0016846, GO:0003824, GO:0047654, GO:0016829
lcl|ORF577_CM007989.1_2718217_2718762	181	215.312	1.76254E-64	gi|527202628|gb|EPS69343.1|hypothetical protein M569_05421, partial [Genlisea aurea]	GO:0016020, GO:0016021
lcl|ORF578_CM007989.1_2726467_2728404	645	540.036	3.55628E-173	gi|527207337|gb|EPS72645.1|hypothetical protein M569_02109 [Genlisea aurea]	GO:0048208, GO:0000139
lcl|ORF578_CM007989.1_2726467_2728404	645	403.675	1.98277E-121	gi|848890062|ref|XP_012845178.1|PREDICTED: protein transport protein SEC16B homolog [Erythranthe guttata]	GO:0048208, GO:0000139
lcl|ORF578_CM007989.1_2726467_2728404	645	280.026	1.39594E-77	gi|565384873|ref|XP_006358346.1|PREDICTED: protein transport protein SEC16B homolog [Solanum tuberosum]	GO:0048208, GO:0000139
lcl|ORF579_CM007989.1_2732212_2732730	172	90.1225	6.94206E-18	gi|508777075|gb|EOY24331.1|RGPR-related, putative isoform 1 [Theobroma cacao]	GO:0048208, GO:0000139
lcl|ORF579_CM007989.1_2732212_2732730	172	79.337	3.95339E-14	gi|728830506|gb|KHG09949.1|Protein transport Sec16B [Gossypium arboreum]	GO:0048208, GO:0000139
lcl|ORF579_CM007989.1_2732212_2732730	172	75.485	9.71383E-13	gi|595856847|ref|XP_007210432.1|hypothetical protein PRUPE_ppa000272mg [Prunus persica]	GO:0048208, GO:0000139
lcl|ORF581_CM007989.1_2759932_2761170	412	342.043	6.96805E-108	gi|604303717|gb|EYU23141.1|hypothetical protein MIMGU_mgv1a002187mg [Erythranthe guttata]	GO:0003676
lcl|ORF581_CM007989.1_2759932_2761170	412	321.627	3.83535E-100	gi|565369736|ref|XP_006351490.1|PREDICTED: protein PLASTID TRANSCRIPTIONALLY ACTIVE 10 isoform X1 [Solanum tuberosum]	GO:0009295, GO:0009570, GO:0009508, GO:0009507, GO:0005829, GO:0003676
lcl|ORF581_CM007989.1_2759932_2761170	412	321.242	5.2287E-100	gi|1102627064|ref|NP_001334062.1|CONSTANS interacting protein 5 [Solanum lycopersicum]	GO:0009295, GO:0009570, GO:0009508, GO:0009507, GO:0005829, GO:0003676	NP_001334062.1, XP_004236349.1
lcl|ORF581_CM007989.1_2759932_2761170	412	314.694	4.80086E-98	gi|527194150|gb|EPS63890.1|hypothetical protein M569_10889, partial [Genlisea aurea]	GO:0003676
lcl|ORF582_CM007989.1_2772760_2773284	174	76.2554	4.53982E-13	gi|527209056|gb|EPS73873.1|hypothetical protein M569_00882 [Genlisea aurea]	GO:0016020, GO:0016021, GO:0016787
lcl|ORF582_CM007989.1_2772760_2773284	174	67.781	3.28809E-10	gi|661898678|emb|CDO98645.1|unnamed protein product [Coffea canephora]	GO:0016020, GO:0016021
lcl|ORF583_CM007989.1_2776201_2776686	161	261.151	6.65536E-84	gi|255545214|ref|XP_002513668.1|PREDICTED: 28S ribosomal protein S9, mitochondrial [Ricinus communis]	GO:0003735, GO:0005840, GO:0006412
lcl|ORF583_CM007989.1_2776201_2776686	161	259.225	8.43774E-84	gi|225464944|ref|XP_002274146.1|PREDICTED: 28S ribosomal protein S9, mitochondrial [Vitis vinifera]	GO:0000462, GO:0003735, GO:0030529, GO:0015935, GO:0005840, GO:0005763, GO:0006412
lcl|ORF583_CM007989.1_2776201_2776686	161	257.684	9.03752E-84	gi|641805205|gb|KDO35926.1|hypothetical protein CISIN_1g021913mg [Citrus sinensis]	GO:0003735, GO:0005840, GO:0006412
lcl|ORF583_CM007989.1_2776201_2776686	161	257.684	3.48414E-83	gi|567858612|ref|XP_006421989.1|hypothetical protein CICLE_v10005229mg [Citrus clementina]	GO:0003735, GO:0030529, GO:0005840, GO:0006412
lcl|ORF583_CM007989.1_2776201_2776686	161	258.455	4.45586E-83	gi|460407651|ref|XP_004249264.1|PREDICTED: 37S ribosomal protein S9, mitochondrial [Solanum lycopersicum]	GO:0000462, GO:0003735, GO:0030529, GO:0015935, GO:0005840, GO:0005763, GO:0006412
lcl|ORF586_CM007989.1_2797021_2797743	240	150.214	8.90928E-39	gi|317016596|gb|ACT90640.2|inducer of CBF expression [Camellia sinensis]	GO:0046983
lcl|ORF586_CM007989.1_2797021_2797743	240	149.828	1.14107E-38	gi|399145795|gb|AFP25102.1|ICE1 [Camellia sinensis]	GO:0046983
lcl|ORF586_CM007989.1_2797021_2797743	240	149.828	2.65794E-38	gi|567888848|ref|XP_006436946.1|hypothetical protein CICLE_v10033497mg [Citrus clementina]	GO:0046983
lcl|ORF586_CM007989.1_2797021_2797743	240	148.288	6.58156E-38	gi|732666627|gb|AIZ78178.1|inducer of CBF expression 1 [Citrus trifoliata]	GO:0046983
lcl|ORF586_CM007989.1_2797021_2797743	240	145.976	2.52992E-37	gi|641832250|gb|KDO51289.1|hypothetical protein CISIN_1g047004mg [Citrus sinensis]	GO:0046983
lcl|ORF589_CM007989.1_2833546_2834010	154	203.371	2.66486E-59	gi|604302187|gb|EYU21773.1|hypothetical protein MIMGU_mgv1a002672mg [Erythranthe guttata]	GO:0050664, GO:0004601, GO:0016491, GO:0016020, GO:0016021, GO:0005509, GO:0055114, GO:0098869
lcl|ORF589_CM007989.1_2833546_2834010	154	205.297	8.85308E-59	gi|527209113|gb|EPS73914.1|hypothetical protein M569_00842 [Genlisea aurea]	GO:0050664, GO:0004601, GO:0016491, GO:0016020, GO:0016021, GO:0005509, GO:0055114, GO:0098869
lcl|ORF589_CM007989.1_2833546_2834010	154	200.675	4.96406E-57	gi|223550174|gb|EEF51661.1|respiratory burst oxidase, putative [Ricinus communis]	GO:0050664, GO:0004601, GO:0016491, GO:0016020, GO:0016174, GO:0005509, GO:0016021, GO:0055114, GO:0098869
lcl|ORF589_CM007989.1_2833546_2834010	154	199.519	1.18478E-56	gi|313585350|gb|ADR70880.1|respiratory burst oxidase A [Manihot esculenta]	GO:0050664, GO:0004601, GO:0016491, GO:0016020, GO:0016174, GO:0005509, GO:0016021, GO:0055114, GO:0098869
lcl|ORF591_CM007989.1_2861020_2861520	166	87.8113	1.3942E-17	gi|976902373|gb|KVH90320.1|Glycosyltransferase 39 like protein, partial [Cynara cardunculus var. scolymus]	GO:0016020, GO:0016021, GO:0016740
lcl|ORF591_CM007989.1_2861020_2861520	166	87.4261	1.61356E-17	gi|604302141|gb|EYU21727.1|hypothetical protein MIMGU_mgv1a022496mg, partial [Erythranthe guttata]	GO:0016020, GO:0016021
lcl|ORF591_CM007989.1_2861020_2861520	166	83.5741	2.05235E-16	gi|527209949|gb|EPS74553.1|hypothetical protein M569_00200 [Genlisea aurea]	GO:0016020, GO:0016021
lcl|ORF591_CM007989.1_2861020_2861520	166	72.4034	4.10964E-12	gi|976912548|gb|KVH99026.1|hypothetical protein Ccrd_022717, partial [Cynara cardunculus var. scolymus]	GO:0016020, GO:0016021
lcl|ORF591_CM007989.1_2861020_2861520	166	60.8474	5.73458E-8	gi|902220274|gb|KNA18550.1|hypothetical protein SOVF_069520, partial [Spinacia oleracea]	GO:0016020, GO:0016021
lcl|ORF591_CM007989.1_2861020_2861520	166	52.373	4.70235E-5	gi|920698821|gb|KOM42046.1|hypothetical protein LR48_Vigan04g224400, partial [Vigna angularis]	GO:0016020, GO:0016021
lcl|ORF593_CM007989.1_2951518_2952030	170	165.236	2.79732E-44	gi|604348432|gb|EYU46587.1|hypothetical protein MIMGU_mgv1a0012281mg, partial [Erythranthe guttata]	GO:0004789, GO:0005525, GO:0003824, GO:0009228
lcl|ORF593_CM007989.1_2951518_2952030	170	142.895	1.15099E-40	gi|527195265|gb|EPS64568.1|hypothetical protein M569_10214, partial [Genlisea aurea]	GO:0004789, GO:0003824, GO:0009228
lcl|ORF593_CM007989.1_2951518_2952030	170	150.214	7.56462E-39	gi|802792124|ref|XP_012092250.1|PREDICTED: uncharacterized protein LOC105649999 [Jatropha curcas]	GO:0005525, GO:0003824
lcl|ORF595_CM007989.1_3027502_3028110	202	95.1301	2.69984E-19	gi|848924759|ref|XP_012858453.1|PREDICTED: DEAD-box ATP-dependent RNA helicase 7 [Erythranthe guttata]	GO:0000166, GO:0003723, GO:0004386, GO:0005524, GO:0016787, GO:0005634, GO:0003676
lcl|ORF595_CM007989.1_3027502_3028110	202	94.7449	4.31855E-19	gi|527195080|gb|EPS64456.1|hypothetical protein M569_10323 [Genlisea aurea]	GO:0000166, GO:0003723, GO:0004386, GO:0005524, GO:0005634, GO:0016787, GO:0003676
lcl|ORF595_CM007989.1_3027502_3028110	202	92.4337	2.75715E-18	gi|356535937|ref|XP_003536498.1|PREDICTED: DEAD-box ATP-dependent RNA helicase 7-like [Glycine max]	GO:0000166, GO:0003723, GO:0010501, GO:0004386, GO:0004004, GO:0005634, GO:0005524, GO:0016787, GO:0003676
lcl|ORF595_CM007989.1_3027502_3028110	202	92.0485	3.03912E-18	gi|734317864|gb|KHN02770.1|DEAD-box ATP-dependent RNA helicase 7 [Glycine soja]	GO:0000166, GO:0003723, GO:0004386, GO:0005634, GO:0005524, GO:0016787, GO:0003676
lcl|ORF596_CM007989.1_3042070_3043080	336	427.943	3.04783E-143	gi|604348592|gb|EYU46747.1|hypothetical protein MIMGU_mgv1a001481mg [Erythranthe guttata]	GO:0016757, GO:0016740, GO:0016157, GO:0005985
lcl|ORF596_CM007989.1_3042070_3043080	336	414.075	5.90475E-142	gi|441477743|dbj|BAM75184.1|sucrose synthase [Ricinus communis]	GO:0016157, GO:0005985
lcl|ORF596_CM007989.1_3042070_3043080	336	428.328	2.46668E-141	gi|848850620|ref|XP_012833760.1|PREDICTED: sucrose synthase 2 [Erythranthe guttata]	GO:0016757, GO:0016740, GO:0016157, GO:0005985
lcl|ORF596_CM007989.1_3042070_3043080	336	426.402	1.35471E-140	gi|345286419|gb|AEN79501.1|sucrose synthase 2 [Phelipanche ramosa]	GO:0016757, GO:0016740, GO:0016157, GO:0005985
lcl|ORF596_CM007989.1_3042070_3043080	336	407.912	1.34212E-137	gi|527183946|gb|EPS58089.1|sucrose synthase, partial [Genlisea aurea]	GO:0016757, GO:0016157, GO:0016740, GO:0005985
lcl|ORF596_CM007989.1_3042070_3043080	336	412.149	1.94622E-135	gi|223537677|gb|EEF39300.1|sucrose synthase, putative [Ricinus communis]	GO:0016757, GO:0016157, GO:0016740, GO:0005985
lcl|ORF597_CM007989.1_3044638_3045195	185	266.929	7.99805E-89	gi|92429526|gb|ABD93507.2|DNA photolyase protein, partial [Solanum melongena]	GO:0016829
lcl|ORF597_CM007989.1_3044638_3045195	185	276.559	9.87523E-89	gi|224068346|ref|XP_002302716.1|PHOTOLYASE/BLUE-LIGHT RECEPTOR 2 family protein [Populus trichocarpa]	GO:0016829
lcl|ORF599_CM007989.1_3095311_3095877	188	174.096	7.34561E-51	gi|596132028|ref|XP_007222180.1|hypothetical protein PRUPE_ppa009629mg [Prunus persica]	GO:0031977, GO:0009507, GO:0016020, GO:0010287, GO:0010193, GO:0009535, GO:0009579, GO:0009534, GO:0009941, GO:0042742, GO:0009658, GO:0005634, GO:0005886
lcl|ORF600_CM007989.1_3110914_3111408	164	187.193	8.92025E-58	gi|565372421|ref|XP_006352792.1|PREDICTED: methyl-CpG-binding domain-containing protein 4-like [Solanum tuberosum]	GO:0003677, GO:0008270, GO:0005634
lcl|ORF600_CM007989.1_3110914_3111408	164	182.956	7.29145E-56	gi|731328641|ref|XP_010675162.1|PREDICTED: methyl-CpG-binding domain-containing protein 4 [Beta vulgaris subsp. vulgaris]	GO:0003677, GO:0008270, GO:0005634
lcl|ORF600_CM007989.1_3110914_3111408	164	181.415	1.94942E-55	gi|802794189|ref|XP_012092313.1|PREDICTED: methyl-CpG-binding domain-containing protein 4-like [Jatropha curcas]	GO:0003677, GO:0008270, GO:0005634
lcl|ORF601_CM007989.1_3131158_3132579	473	558.14	0.0	gi|604301042|gb|EYU20762.1|hypothetical protein MIMGU_mgv1a027163mg, partial [Erythranthe guttata]	GO:0008152, GO:0016757, GO:0016758, GO:0016740
lcl|ORF601_CM007989.1_3131158_3132579	473	556.214	0.0	gi|604301041|gb|EYU20761.1|hypothetical protein MIMGU_mgv1a022179mg [Erythranthe guttata]	GO:0008152, GO:0016757, GO:0016758, GO:0016740
lcl|ORF601_CM007989.1_3131158_3132579	473	541.962	0.0	gi|604332655|gb|EYU37237.1|hypothetical protein MIMGU_mgv1a026906mg, partial [Erythranthe guttata]	GO:0008152, GO:0016757, GO:0016758, GO:0016740
lcl|ORF604_CM007989.1_3148609_3149085	158	149.828	4.12652E-42	gi|527188063|gb|EPS60303.1|hypothetical protein M569_14501, partial [Genlisea aurea]	GO:0016020, GO:0016021
lcl|ORF604_CM007989.1_3148609_3149085	158	142.51	1.08329E-37	gi|604348441|gb|EYU46596.1|hypothetical protein MIMGU_mgv1a006590mg [Erythranthe guttata]	GO:0016020, GO:0016021
lcl|ORF604_CM007989.1_3148609_3149085	158	136.732	4.15354E-36	gi|1063732753|ref|NP_001330094.1|TRICHOME BIREFRINGENCE-LIKE 11 [Arabidopsis thaliana]	GO:0071554, GO:0016021, GO:0005794, GO:0016413, GO:0005634	NP_001330094.1, ANM68330.1
lcl|ORF604_CM007989.1_3148609_3149085	158	134.42	1.92542E-35	gi|596287370|ref|XP_007225764.1|hypothetical protein PRUPE_ppa005540mg [Prunus persica]	GO:0016020, GO:0016021
lcl|ORF606_CM007989.1_3172459_3173151	230	139.428	1.54873E-34	gi|604341313|gb|EYU40665.1|hypothetical protein MIMGU_mgv1a018070mg [Erythranthe guttata]	GO:0005634, GO:0003676
lcl|ORF606_CM007989.1_3172459_3173151	230	117.857	6.95119E-27	gi|565357778|ref|XP_006345714.1|PREDICTED: poly(A)-specific ribonuclease PARN-like [Solanum tuberosum]	GO:0005634, GO:0003676
lcl|ORF609_CM007989.1_3293341_3295590	749	793.497	0.0	gi|527208146|gb|EPS73216.1|hypothetical protein M569_01540, partial [Genlisea aurea]	GO:0016592, GO:0006357, GO:0001104
lcl|ORF609_CM007989.1_3293341_3295590	749	724.161	0.0	gi|604329934|gb|EYU35091.1|hypothetical protein MIMGU_mgv1a000042mg [Erythranthe guttata]	GO:0016592, GO:0006357, GO:0001104
lcl|ORF609_CM007989.1_3293341_3295590	749	682.945	0.0	gi|604302613|gb|EYU22170.1|hypothetical protein MIMGU_mgv1a027136mg, partial [Erythranthe guttata]	GO:0016592, GO:0001104, GO:0006357
lcl|ORF609_CM007989.1_3293341_3295590	749	650.588	0.0	gi|661887681|emb|CDP08812.1|unnamed protein product [Coffea canephora]	GO:0016592, GO:0006357, GO:0001104
lcl|ORF610_CM007989.1_3299065_3299568	167	126.716	1.17304E-30	gi|661887681|emb|CDP08812.1|unnamed protein product [Coffea canephora]	GO:0016592, GO:0006357, GO:0001104
lcl|ORF610_CM007989.1_3299065_3299568	167	124.02	1.0739E-29	gi|641867481|gb|KDO86165.1|hypothetical protein CISIN_1g000090mg [Citrus sinensis]	GO:0016592, GO:0016020, GO:0016021, GO:0006357, GO:0001104
lcl|ORF610_CM007989.1_3299065_3299568	167	123.635	1.11716E-29	gi|641867477|gb|KDO86161.1|hypothetical protein CISIN_1g000090mg [Citrus sinensis]	GO:0016020, GO:0016592, GO:0016021, GO:0001104, GO:0006357
lcl|ORF610_CM007989.1_3299065_3299568	167	123.635	1.17251E-29	gi|567905094|ref|XP_006445035.1|hypothetical protein CICLE_v10018441mg [Citrus clementina]	GO:0016592, GO:0016020, GO:0016021, GO:0006357, GO:0001104
lcl|ORF611_CM007989.1_3380962_3381534	190	132.109	1.86346E-34	gi|976903251|gb|KVH91163.1|UAA transporter [Cynara cardunculus var. scolymus]	GO:0055085, GO:0016020, GO:0016021, GO:0006810
lcl|ORF611_CM007989.1_3380962_3381534	190	130.954	2.48681E-33	gi|449432205|ref|XP_004133890.1|PREDICTED: UDP-galactose/UDP-glucose transporter 2 [Cucumis sativus]	GO:0055085, GO:0016020, GO:0016021, GO:0006810
lcl|ORF611_CM007989.1_3380962_3381534	190	126.716	6.39303E-33	gi|641867288|gb|KDO85972.1|hypothetical protein CISIN_1g018776mg [Citrus sinensis]	GO:0055085, GO:0016020, GO:0016021, GO:0006810
lcl|ORF611_CM007989.1_3380962_3381534	190	127.487	6.40223E-33	gi|255647956|gb|ACU24435.1|unknown [Glycine max]	GO:0055085, GO:0016020, GO:0016021, GO:0006810
lcl|ORF614_CM007989.1_3385060_3385662	200	169.474	3.25518E-49	gi|596048141|ref|XP_007220356.1|hypothetical protein PRUPE_ppa015342mg, partial [Prunus persica]	GO:0008361, GO:0048364, GO:1900056, GO:0005634
lcl|ORF614_CM007989.1_3385060_3385662	200	170.629	9.39379E-49	gi|922333960|ref|XP_013444971.1|TCP family transcription factor [Medicago truncatula]	GO:0008361, GO:0048364, GO:1900056, GO:0005634	XP_013444971.1, KEH18996.1
lcl|ORF615_CM007989.1_3420178_3421122	314	292.352	2.59859E-92	gi|604321393|gb|EYU31969.1|hypothetical protein MIMGU_mgv1a005025mg [Erythranthe guttata]	GO:0004857, GO:0005618, GO:0043086, GO:0045330, GO:0030599, GO:0045490, GO:0042545, GO:0016787
lcl|ORF615_CM007989.1_3420178_3421122	314	274.633	3.05442E-85	gi|661873653|emb|CDP20872.1|unnamed protein product [Coffea canephora]	GO:0004857, GO:0005618, GO:0043086, GO:0045330, GO:0071555, GO:0030599, GO:0042545, GO:0005576, GO:0045490, GO:0016787
lcl|ORF615_CM007989.1_3420178_3421122	314	273.092	1.56468E-84	gi|661888289|emb|CDP08022.1|unnamed protein product [Coffea canephora]	GO:0004857, GO:0005618, GO:0043086, GO:0045330, GO:0071555, GO:0030599, GO:0042545, GO:0005576, GO:0045490, GO:0016787
lcl|ORF616_CM007989.1_3422887_3423963	358	232.646	1.15066E-68	gi|604321393|gb|EYU31969.1|hypothetical protein MIMGU_mgv1a005025mg [Erythranthe guttata]	GO:0004857, GO:0005618, GO:0043086, GO:0045330, GO:0030599, GO:0045490, GO:0042545, GO:0016787
lcl|ORF616_CM007989.1_3422887_3423963	358	232.646	2.03446E-68	gi|723660604|ref|XP_010325628.1|PREDICTED: pectinesterase 2 [Solanum lycopersicum]	GO:0004857, GO:0005618, GO:0043086, GO:0045330, GO:0046910, GO:0071555, GO:0030599, GO:0042545, GO:0045490, GO:0005576, GO:0016787, GO:0071944
lcl|ORF618_CM007989.1_3483568_3484059	163	171.014	2.94678E-49	gi|982895343|gb|AMB19031.1|eukaryotic translation initiation factor 3B, partial [Panax ginseng]	GO:0003743, GO:0000166, GO:0003723, GO:0005852, GO:0006413, GO:0031369, GO:0003676
lcl|ORF618_CM007989.1_3483568_3484059	163	176.792	6.80198E-49	gi|848866521|ref|XP_012833925.1|PREDICTED: eukaryotic translation initiation factor 3 subunit B-like [Erythranthe guttata]	GO:0003743, GO:0000166, GO:0001731, GO:0005737, GO:0003723, GO:0016282, GO:0031369, GO:0005852, GO:0033290, GO:0006412, GO:0006413, GO:0003676, GO:0006446
lcl|ORF618_CM007989.1_3483568_3484059	163	166.392	5.16499E-45	gi|734423233|gb|KHN42137.1|Eukaryotic translation initiation factor 3 subunit B [Glycine soja]	GO:0003743, GO:0001731, GO:0000166, GO:0005737, GO:0003723, GO:0016282, GO:0031369, GO:0005852, GO:0033290, GO:0006412, GO:0006446, GO:0006413, GO:0003676
lcl|ORF629_CM007989.1_3649660_3650202	180	103.605	1.13421E-22	gi|848871652|ref|XP_012836394.1|PREDICTED: glycosyltransferase-like KOBITO 1 [Erythranthe guttata]	GO:0016020, GO:0016021
lcl|ORF629_CM007989.1_3649660_3650202	180	94.3597	2.5699E-19	gi|527202977|gb|EPS69585.1|hypothetical protein M569_05180, partial [Genlisea aurea]	GO:0016020, GO:0016021
lcl|ORF629_CM007989.1_3649660_3650202	180	90.1225	6.76818E-18	gi|661883725|emb|CDP12558.1|unnamed protein product [Coffea canephora]	GO:0016020, GO:0016021
lcl|ORF630_CM007989.1_3667564_3668067	167	63.1586	6.04485E-9	gi|604314137|gb|EYU27024.1|hypothetical protein MIMGU_mgv1a009175mg [Erythranthe guttata]	GO:0003723
lcl|ORF630_CM007989.1_3667564_3668067	167	62.7734	1.26831E-8	gi|848899096|ref|XP_012849688.1|PREDICTED: 50S ribosomal protein L1, chloroplastic [Erythranthe guttata]	GO:0003723, GO:0003735, GO:0030529, GO:0015934, GO:0005840, GO:0006412
lcl|ORF631_CM007989.1_3680398_3680967	189	187.193	1.04111E-56	gi|604302714|gb|EYU22271.1|hypothetical protein MIMGU_mgv1a019455mg [Erythranthe guttata]	GO:0005975
lcl|ORF634_CM007989.1_3698968_3699441	157	211.846	1.95817E-65	gi|848916179|ref|XP_012855709.1|PREDICTED: probable arabinose 5-phosphate isomerase [Erythranthe guttata]	GO:0030246, GO:0005975, GO:0016853
lcl|ORF634_CM007989.1_3698968_3699441	157	209.149	2.37586E-64	gi|224082832|ref|XP_002306858.1|sugar isomerase domain-containing family protein [Populus trichocarpa]	GO:0030246, GO:0005975, GO:0016853
lcl|ORF634_CM007989.1_3698968_3699441	157	207.608	8.5455E-64	gi|224066237|ref|XP_002302040.1|hypothetical protein POPTR_0002s03850g [Populus trichocarpa]	GO:0030246, GO:0016853, GO:0005975
lcl|ORF634_CM007989.1_3698968_3699441	157	207.608	1.12252E-63	gi|460379251|ref|XP_004235377.1|PREDICTED: probable arabinose 5-phosphate isomerase [Solanum lycopersicum]	GO:0030246, GO:0005975, GO:0016853
lcl|ORF635_CM007989.1_3710539_3711438	299	514.612	0.0	gi|848916024|ref|XP_012855655.1|PREDICTED: probable pectate lyase 18 [Erythranthe guttata]	GO:0046872, GO:0016829, GO:0030570, GO:0045490
lcl|ORF635_CM007989.1_3710539_3711438	299	493.041	7.27095E-173	gi|224136005|ref|XP_002322215.1|pectate lyase 22 precursor family protein [Populus trichocarpa]	GO:0046872, GO:0030570, GO:0016829, GO:0045490
lcl|ORF635_CM007989.1_3710539_3711438	299	485.723	1.24911E-171	gi|763752146|gb|KJB19534.1|hypothetical protein B456_003G108300 [Gossypium raimondii]	GO:0046872, GO:0016829, GO:0030570, GO:0045490
lcl|ORF635_CM007989.1_3710539_3711438	299	484.952	1.23555E-170	gi|947054441|gb|KRH03894.1|hypothetical protein GLYMA_17G126500 [Glycine max]	GO:0046872, GO:0030570, GO:0016829, GO:0045490
lcl|ORF635_CM007989.1_3710539_3711438	299	486.878	2.67133E-170	gi|345104293|gb|AEN70968.1|pectate lyase [Gossypium mustelinum]	GO:0046872, GO:0030570, GO:0016829, GO:0045490
lcl|ORF636_CM007989.1_3730855_3731316	153	62.003	7.23647E-9	gi|674865830|emb|CDY67494.1|BnaCnng55300D, partial [Brassica napus]	GO:0003677
lcl|ORF636_CM007989.1_3730855_3731316	153	63.1586	7.95472E-9	gi|593686708|ref|XP_007144025.1|hypothetical protein PHAVU_007G122800g [Phaseolus vulgaris]	GO:0003676
lcl|ORF636_CM007989.1_3730855_3731316	153	62.003	2.05129E-8	gi|593210747|ref|XP_007132504.1|hypothetical protein PHAVU_011G099800g [Phaseolus vulgaris]	GO:0003677, GO:0003676
lcl|ORF636_CM007989.1_3730855_3731316	153	61.2326	3.97497E-8	gi|947049152|gb|KRG98680.1|hypothetical protein GLYMA_18G090200 [Glycine max]	GO:0003677, GO:0003676
lcl|ORF638_CM007989.1_3757717_3758178	153	225.713	4.92827E-66	gi|848915882|ref|XP_012855608.1|PREDICTED: vacuolar protein sorting-associated protein 18 homolog [Erythranthe guttata]	GO:0016192, GO:0006886, GO:0005622
lcl|ORF638_CM007989.1_3757717_3758178	153	215.698	2.4688E-62	gi|595964882|ref|XP_007217075.1|hypothetical protein PRUPE_ppa000832mg [Prunus persica]	GO:0016192, GO:0006886, GO:0005622
lcl|ORF639_CM007989.1_3765814_3766965	383	362.073	2.95767E-118	gi|527203455|gb|EPS69911.1|hypothetical protein M569_04852, partial [Genlisea aurea]	GO:0016020, GO:0016021
lcl|ORF639_CM007989.1_3765814_3766965	383	326.635	1.17347E-104	gi|604343724|gb|EYU42578.1|hypothetical protein MIMGU_mgv1a026664mg [Erythranthe guttata]	GO:0016020, GO:0016021
lcl|ORF639_CM007989.1_3765814_3766965	383	303.138	7.55025E-94	gi|734375448|gb|KHN20991.1|Putative membrane protein [Glycine soja]	GO:0016020, GO:0016021
lcl|ORF640_CM007989.1_3776629_3777108	159	124.405	4.90188E-30	gi|297815998|ref|XP_002875882.1|hypothetical protein ARALYDRAFT_323420 [Arabidopsis lyrata subsp. lyrata]	GO:0000166, GO:0016310, GO:0016740, GO:0016301, GO:0005524
lcl|ORF640_CM007989.1_3776629_3777108	159	122.479	2.47336E-29	gi|1063715590|ref|NP_001326745.1|Serine/Threonine-kinase ATM-like protein [Arabidopsis thaliana]	GO:0000285, GO:0009507, GO:0045003, GO:0010212, GO:0010332, GO:0032504, GO:0032204, GO:0006281, GO:0033044, GO:0007131, GO:0007126, GO:0043247, GO:0009506, GO:0005634, GO:0006303, GO:0006974	NP_001326745.1, ANM64736.1
lcl|ORF641_CM007989.1_3781951_3782607	218	123.635	6.50649E-29	gi|604343720|gb|EYU42574.1|hypothetical protein MIMGU_mgv1a027036mg, partial [Erythranthe guttata]	GO:0006281, GO:0000077, GO:0090399, GO:0016572, GO:0000723, GO:0016310, GO:0016740, GO:0010212, GO:0016301, GO:0004674, GO:0006974
lcl|ORF642_CM007989.1_3806971_3807657	228	97.8265	6.72835E-20	gi|449441023|ref|XP_004138283.1|PREDICTED: probable polygalacturonase non-catalytic subunit JP650 [Cucumis sativus]	GO:0016020, GO:0016021
lcl|ORF643_CM007989.1_3809599_3810324	241	143.28	5.56325E-39	gi|604343701|gb|EYU42555.1|hypothetical protein MIMGU_mgv1a013903mg [Erythranthe guttata]	GO:0016020, GO:0016021, GO:0008643, GO:0006810
lcl|ORF643_CM007989.1_3809599_3810324	241	139.428	3.23444E-37	gi|508773427|gb|EOY20683.1|Nodulin MtN3 family protein [Theobroma cacao]	GO:0016020, GO:0016021, GO:0008643, GO:0006810
lcl|ORF643_CM007989.1_3809599_3810324	241	135.191	1.52298E-35	gi|449469691|ref|XP_004152552.1|PREDICTED: bidirectional sugar transporter SWEET5 [Cucumis sativus]	GO:0016020, GO:0016021, GO:0008643, GO:0006810
lcl|ORF643_CM007989.1_3809599_3810324	241	135.191	2.022E-35	gi|703116688|ref|XP_010101193.1|Bidirectional sugar transporter SWEET5 [Morus notabilis]	GO:0016020, GO:0016021, GO:0008643, GO:0006810	XP_010101193.1, EXB87867.1
lcl|ORF643_CM007989.1_3809599_3810324	241	134.035	4.61528E-35	gi|1027854746|ref|NP_001312622.1|bidirectional sugar transporter SWEET5-like [Nicotiana tabacum]	GO:0016020, GO:0016021, GO:0008643, GO:0006810
lcl|ORF643_CM007989.1_3809599_3810324	241	133.265	9.4175E-35	gi|1003701490|ref|NP_001307814.1|bidirectional sugar transporter SWEET5 [Solanum lycopersicum]	GO:0016020, GO:0016021, GO:0008643, GO:0051119, GO:0006810, GO:0034219	NP_001307814.1, CAE47557.1
lcl|ORF644_CM007989.1_3827104_3828054	316	239.965	1.08878E-73	gi|848877965|ref|XP_012839414.1|PREDICTED: dnaJ homolog subfamily B member 1 [Erythranthe guttata]	GO:0051082, GO:0006457
lcl|ORF644_CM007989.1_3827104_3828054	316	230.335	3.52563E-70	gi|527188356|gb|EPS60473.1|hypothetical protein M569_14330, partial [Genlisea aurea]	GO:0051082, GO:0006457
lcl|ORF646_CM007989.1_3853378_3853983	201	121.324	1.32639E-30	gi|848862601|ref|XP_012832081.1|PREDICTED: uncharacterized protein LOC105953013 [Erythranthe guttata]	GO:0008270, GO:0046872, GO:0016020, GO:0016021
lcl|ORF646_CM007989.1_3853378_3853983	201	116.701	4.63452E-29	gi|823254050|ref|XP_012459666.1|PREDICTED: uncharacterized protein LOC105780095 [Gossypium raimondii]	GO:0008270, GO:0046872, GO:0016020, GO:0016021
lcl|ORF648_CM007989.1_3899959_3900522	187	105.531	4.96282E-23	gi|802600166|ref|XP_012072802.1|PREDICTED: protein HIRA isoform X1 [Jatropha curcas]	GO:0006351, GO:0006355, GO:0005634
lcl|ORF648_CM007989.1_3899959_3900522	187	101.293	1.34342E-21	gi|661897638|emb|CDO99350.1|unnamed protein product [Coffea canephora]	GO:0006351, GO:0006355, GO:0005634
lcl|ORF648_CM007989.1_3899959_3900522	187	101.293	1.37111E-21	gi|661889357|emb|CDP06944.1|unnamed protein product [Coffea canephora]	GO:0006351, GO:0006355, GO:0005634
lcl|ORF648_CM007989.1_3899959_3900522	187	99.3673	6.18598E-21	gi|922367345|ref|XP_013455839.1|histone transcription regulator HIRA protein [Medicago truncatula]	GO:0006351, GO:0006355, GO:0005634	KEH29870.1, XP_013455839.1
lcl|ORF656_CM007989.1_4069618_4070256	212	52.373	1.41859E-4	gi|527186432|gb|EPS59403.1|hypothetical protein M569_15405 [Genlisea aurea]	GO:0008270
lcl|ORF657_CM007989.1_4093525_4094475	316	269.626	1.83963E-78	gi|508785292|gb|EOY32548.1|Uncharacterized protein TCM_040529 [Theobroma cacao]	GO:0008270, GO:0015074, GO:0003676
lcl|ORF657_CM007989.1_4093525_4094475	316	266.544	2.926E-77	gi|508719370|gb|EOY11267.1|Uncharacterized protein TCM_026511 [Theobroma cacao]	GO:0008270, GO:0015074, GO:0003676
lcl|ORF658_CM007989.1_4094575_4095231	218	147.902	2.24577E-37	gi|31249765|gb|AAP46257.1|putative polyprotein [Oryza sativa Japonica Group]	GO:0008270, GO:0015074, GO:0003676
lcl|ORF658_CM007989.1_4094575_4095231	218	147.902	2.54925E-37	gi|18542917|gb|AAL75752.1|AC037197_10Putative copia-type polyprotein [Oryza sativa Japonica Group]	GO:0003677, GO:0006979, GO:0004601, GO:0020037, GO:0055114, GO:0015074, GO:0006310, GO:0098869, GO:0003676
lcl|ORF658_CM007989.1_4094575_4095231	218	146.747	5.71007E-37	gi|116309302|emb|CAH66391.1|OSIGBa0134J07.9 [Oryza sativa Indica Group]	GO:0015074, GO:0003676
lcl|ORF658_CM007989.1_4094575_4095231	218	143.665	8.16498E-36	gi|77553024|gb|ABA95820.1|retrotransposon protein, putative, unclassified [Oryza sativa Japonica Group]	GO:0015074, GO:0003676
lcl|ORF658_CM007989.1_4094575_4095231	218	139.043	3.24556E-34	gi|147771031|emb|CAN60238.1|hypothetical protein VITISV_032906 [Vitis vinifera]	GO:0008270, GO:0015074, GO:0003676
lcl|ORF659_CM007989.1_4095244_4096146	300	291.582	2.76293E-86	gi|147845303|emb|CAN79061.1|hypothetical protein VITISV_024577 [Vitis vinifera]	GO:0008519, GO:0015696, GO:0072488, GO:0016020, GO:0016021, GO:0015074, GO:0003676
lcl|ORF660_CM007989.1_4105966_4106427	153	165.236	1.89278E-44	gi|147802350|emb|CAN77122.1|hypothetical protein VITISV_013624 [Vitis vinifera]	GO:0015074, GO:0003676
lcl|ORF660_CM007989.1_4105966_4106427	153	164.081	5.38021E-44	gi|147839869|emb|CAN68235.1|hypothetical protein VITISV_037104 [Vitis vinifera]	GO:0015074, GO:0003676
lcl|ORF660_CM007989.1_4105966_4106427	153	162.155	2.75209E-43	gi|147856256|emb|CAN79644.1|hypothetical protein VITISV_033788 [Vitis vinifera]	GO:0015074, GO:0003676
lcl|ORF660_CM007989.1_4105966_4106427	153	161.384	5.43385E-43	gi|147836147|emb|CAN74767.1|hypothetical protein VITISV_041860, partial [Vitis vinifera]	GO:0015074, GO:0003676
lcl|ORF662_CM007989.1_4156831_4158471	546	392.504	7.37751E-125	gi|460391218|ref|XP_004241220.1|PREDICTED: scarecrow-like protein 14 [Solanum lycopersicum]	GO:0003700, GO:0006351, GO:0006355, GO:0043565, GO:0005634
lcl|ORF662_CM007989.1_4156831_4158471	546	376.326	1.33311E-118	gi|661887294|emb|CDP09074.1|unnamed protein product [Coffea canephora]	GO:0006351, GO:0006355
lcl|ORF664_CM007989.1_4219798_4220598	266	386.726	3.60696E-130	gi|848905304|ref|XP_012852141.1|PREDICTED: alpha-L-fucosidase 1-like [Erythranthe guttata]	GO:0004560, GO:0005975
lcl|ORF665_CM007989.1_4220821_4221345	174	230.335	3.00532E-71	gi|734317865|gb|KHN02771.1|Alpha-L-fucosidase 1 [Glycine soja]	GO:0008152, GO:0006004, GO:0004560, GO:0016798, GO:0005975, GO:0016787
lcl|ORF665_CM007989.1_4220821_4221345	174	231.491	4.92756E-71	gi|848905304|ref|XP_012852141.1|PREDICTED: alpha-L-fucosidase 1-like [Erythranthe guttata]	GO:0004560, GO:0005975
lcl|ORF665_CM007989.1_4220821_4221345	174	228.409	5.35526E-70	gi|356535935|ref|XP_003536497.1|PREDICTED: alpha-L-fucosidase 1 [Glycine max]	GO:0006004, GO:0004560, GO:0005773, GO:0005975
lcl|ORF668_CM007989.1_4296475_4297089	204	107.842	1.27097E-23	gi|147799674|emb|CAN72868.1|hypothetical protein VITISV_043989 [Vitis vinifera]	GO:0046983, GO:0003676
lcl|ORF668_CM007989.1_4296475_4297089	204	107.457	1.57279E-23	gi|147769075|emb|CAN74777.1|hypothetical protein VITISV_035591 [Vitis vinifera]	GO:0003677, GO:0003676
lcl|ORF671_CM007989.1_4336975_4337733	252	315.849	1.14363E-102	gi|848925912|ref|XP_012858808.1|PREDICTED: 7-deoxyloganetic acid glucosyltransferase-like [Erythranthe guttata]	GO:0008152, GO:0016757, GO:0016758, GO:0016740
lcl|ORF671_CM007989.1_4336975_4337733	252	279.256	1.32354E-88	gi|565403542|ref|XP_006367216.1|PREDICTED: 7-deoxyloganetic acid glucosyltransferase-like [Solanum tuberosum]	GO:0008152, GO:0016757, GO:0016758, GO:0016740
lcl|ORF671_CM007989.1_4336975_4337733	252	277.715	5.16239E-88	gi|565403540|ref|XP_006367215.1|PREDICTED: 7-deoxyloganetic acid glucosyltransferase-like [Solanum tuberosum]	GO:0008152, GO:0016757, GO:0016758, GO:0016740
lcl|ORF673_CM007989.1_4414537_4414989	150	161.384	1.08036E-44	gi|357508421|ref|XP_003624499.1|CAZy family GT29 glycosyltransferase [Medicago truncatula]	GO:0016757, GO:0097503, GO:0016020, GO:0008373, GO:0016021, GO:0006486, GO:0005794, GO:0016740	XP_003624499.1, AES80717.1
lcl|ORF673_CM007989.1_4414537_4414989	150	158.688	9.07163E-44	gi|527210029|gb|EPS74607.1|sialyltransferase-like protein, partial [Genlisea aurea]	GO:0016757, GO:0097503, GO:0016020, GO:0008373, GO:0016021, GO:0005794, GO:0006486, GO:0016740
lcl|ORF674_CM007989.1_4419868_4420797	309	108.612	1.2062E-22	gi|604321290|gb|EYU31878.1|hypothetical protein MIMGU_mgv1a001111mg [Erythranthe guttata]	GO:0031011
lcl|ORF679_CM007989.1_4533742_4534263	173	265.003	1.06877E-86	gi|147800145|emb|CAN75457.1|hypothetical protein VITISV_037584, partial [Vitis vinifera]	GO:0003676
lcl|ORF683_CM007989.1_4609453_4610178	241	172.94	8.27673E-50	gi|527190561|gb|EPS61746.1|hypothetical protein M569_13048, partial [Genlisea aurea]	GO:0090502, GO:0004523, GO:0003676
lcl|ORF684_CM007989.1_4671919_4672401	160	73.1738	2.47775E-12	gi|460384553|ref|XP_004237975.1|PREDICTED: cyclin-D2-1-like [Solanum lycopersicum]	GO:0005634
lcl|ORF684_CM007989.1_4671919_4672401	160	70.8626	1.50181E-11	gi|565341861|ref|XP_006338089.1|PREDICTED: cyclin-D2-1-like [Solanum tuberosum]	GO:0005634
lcl|ORF684_CM007989.1_4671919_4672401	160	70.0922	3.02678E-11	gi|1027854699|ref|NP_001312458.1|cyclin-D4-1-like [Nicotiana tabacum]	GO:0005634
lcl|ORF686_CM007989.1_4703230_4703778	182	264.233	5.27463E-83	gi|28209472|gb|AAO37490.1|putative gag-pol polyprotein [Oryza sativa Japonica Group]	GO:0003676
lcl|ORF686_CM007989.1_4703230_4703778	182	272.322	7.87109E-83	gi|62732694|gb|AAX94813.1|retrotransposon protein, putative, Ty1-copia sub-class [Oryza sativa Japonica Group]	GO:0015074, GO:0003676
lcl|ORF686_CM007989.1_4703230_4703778	182	275.789	8.46286E-83	gi|2443320|dbj|BAA22288.1|polyprotein [Oryza australiensis]	GO:0003677, GO:0008270, GO:0046872, GO:0015074, GO:0006310, GO:0003676
lcl|ORF686_CM007989.1_4703230_4703778	182	263.848	1.03192E-82	gi|108709180|gb|ABF96975.1|retrotransposon protein, putative, Ty1-copia subclass [Oryza sativa Japonica Group]	GO:0003676
lcl|ORF686_CM007989.1_4703230_4703778	182	272.707	2.23896E-82	gi|37991882|gb|AAR06328.1|putative polyprotein [Oryza sativa Japonica Group]	GO:0008270, GO:0015074, GO:0003676
lcl|ORF686_CM007989.1_4703230_4703778	182	273.863	2.26866E-82	gi|56382058|gb|AAV85747.1|Integrase core domain, putative [Oryza sativa Japonica Group]	GO:0008270, GO:0015074, GO:0003676
lcl|ORF686_CM007989.1_4703230_4703778	182	272.707	2.37169E-82	gi|108709598|gb|ABF97393.1|retrotransposon protein, putative, Ty1-copia subclass [Oryza sativa Japonica Group]	GO:0008270, GO:0015074, GO:0003676
lcl|ORF686_CM007989.1_4703230_4703778	182	270.396	3.64395E-82	gi|38346606|emb|CAD39797.2|OSJNBa0071G03.10 [Oryza sativa Japonica Group]	GO:0008270, GO:0046872, GO:0015074, GO:0003676
lcl|ORF686_CM007989.1_4703230_4703778	182	268.855	6.52101E-82	gi|284434733|gb|ADB85430.1|putative retrotransposon protein [Phyllostachys edulis]	GO:0008270, GO:0046872, GO:0015074, GO:0003676
lcl|ORF686_CM007989.1_4703230_4703778	182	263.462	7.62196E-82	gi|14018100|gb|AAK52163.1|AC084831_17putative polyprotein [Oryza sativa Japonica Group]	GO:0003677, GO:0015074, GO:0006310, GO:0003676
lcl|ORF687_CM007989.1_4703791_4704366	191	266.544	2.82226E-79	gi|2443320|dbj|BAA22288.1|polyprotein [Oryza australiensis]	GO:0003677, GO:0008270, GO:0046872, GO:0015074, GO:0006310, GO:0003676
lcl|ORF687_CM007989.1_4703791_4704366	191	257.299	2.18632E-77	gi|284434733|gb|ADB85430.1|putative retrotransposon protein [Phyllostachys edulis]	GO:0008270, GO:0046872, GO:0015074, GO:0003676
lcl|ORF687_CM007989.1_4703791_4704366	191	260.381	3.52456E-77	gi|284434732|gb|ADB85429.1|putative retrotransposon protein [Phyllostachys edulis]	GO:0008270, GO:0046872, GO:0015074, GO:0003676
lcl|ORF687_CM007989.1_4703791_4704366	191	248.825	1.42502E-73	gi|108862437|gb|ABA97342.2|retrotransposon protein, putative, Ty1-copia subclass [Oryza sativa Japonica Group]	GO:0008270, GO:0015074, GO:0003676
lcl|ORF687_CM007989.1_4703791_4704366	191	245.743	3.71823E-72	gi|56382058|gb|AAV85747.1|Integrase core domain, putative [Oryza sativa Japonica Group]	GO:0008270, GO:0015074, GO:0003676
lcl|ORF687_CM007989.1_4703791_4704366	191	243.432	2.6891E-71	gi|31126682|gb|AAP44605.1|putative polyprotein [Oryza sativa Japonica Group]	GO:0015074, GO:0003676
lcl|ORF689_CM007989.1_4781767_4782345	192	134.42	2.11383E-33	gi|527195494|gb|EPS64713.1|hypothetical protein M569_10068, partial [Genlisea aurea]	GO:0008270, GO:0003676
lcl|ORF691_CM007989.1_4810657_4811220	187	61.6178	8.27226E-8	gi|147867318|emb|CAN83285.1|hypothetical protein VITISV_004139 [Vitis vinifera]	GO:0015074, GO:0003676
lcl|ORF692_CM007989.1_4811230_4811727	165	101.293	7.38685E-22	gi|147798514|emb|CAN74381.1|hypothetical protein VITISV_007944 [Vitis vinifera]	GO:0016020, GO:0016021, GO:0015074, GO:0003676
lcl|ORF692_CM007989.1_4811230_4811727	165	99.3673	2.07203E-21	gi|703130784|ref|XP_010104720.1|Luminal-binding protein 2 [Morus notabilis]	GO:0000166, GO:0005524	XP_010104720.1, EXC01672.1
lcl|ORF693_CM007989.1_4821061_4821765	234	391.349	2.2931E-135	gi|527194156|gb|EPS63895.1|pectinesterase, partial [Genlisea aurea]	GO:0005618, GO:0045330, GO:0030599, GO:0042545, GO:0045490, GO:0016787
lcl|ORF693_CM007989.1_4821061_4821765	234	379.407	1.71258E-129	gi|848909398|ref|XP_012853485.1|PREDICTED: probable pectinesterase 53 [Erythranthe guttata]	GO:0005618, GO:0045330, GO:0030599, GO:0042545, GO:0045490, GO:0016787
lcl|ORF693_CM007989.1_4821061_4821765	234	368.237	2.53944E-125	gi|723675150|ref|XP_010316821.1|PREDICTED: probable pectinesterase 53 [Solanum lycopersicum]	GO:0005618, GO:0045330, GO:0030599, GO:0042545, GO:0045490, GO:0016787
lcl|ORF694_CM007989.1_4828834_4830591	585	553.903	0.0	gi|527209198|gb|EPS73977.1|hypothetical protein M569_00779, partial [Genlisea aurea]	GO:0006351, GO:0006355
lcl|ORF694_CM007989.1_4828834_4830591	585	486.493	1.64744E-162	gi|848925777|ref|XP_012858763.1|PREDICTED: scarecrow-like protein 8 [Erythranthe guttata]	GO:0006351, GO:0006355
lcl|ORF694_CM007989.1_4828834_4830591	585	446.047	4.71864E-147	gi|219908935|emb|CAX11683.1|scarecrow-like transcription factor SCL8-L protein [Antirrhinum majus]	GO:0006351, GO:0006355
lcl|ORF694_CM007989.1_4828834_4830591	585	416.387	4.52053E-135	gi|350538113|ref|NP_001234327.1|GRAS10 protein [Solanum lycopersicum]	GO:0003700, GO:0006351, GO:0006355, GO:0043565, GO:0005634	NP_001234327.1, ABD72965.1
lcl|ORF699_CM007989.1_4904404_4906107	567	589.726	0.0	gi|2443320|dbj|BAA22288.1|polyprotein [Oryza australiensis]	GO:0003677, GO:0008270, GO:0046872, GO:0015074, GO:0006310, GO:0003676
lcl|ORF699_CM007989.1_4904404_4906107	567	582.408	0.0	gi|56382058|gb|AAV85747.1|Integrase core domain, putative [Oryza sativa Japonica Group]	GO:0008270, GO:0015074, GO:0003676
lcl|ORF699_CM007989.1_4904404_4906107	567	562.762	0.0	gi|284434732|gb|ADB85429.1|putative retrotransposon protein [Phyllostachys edulis]	GO:0008270, GO:0046872, GO:0015074, GO:0003676
lcl|ORF699_CM007989.1_4904404_4906107	567	556.599	0.0	gi|41393222|gb|AAS01945.1|putative polyprotein [Oryza sativa Japonica Group]	GO:0008270, GO:0015074, GO:0003676
lcl|ORF699_CM007989.1_4904404_4906107	567	556.214	0.0	gi|108709418|gb|ABF97213.1|retrotransposon protein, putative, Ty1-copia subclass [Oryza sativa Japonica Group]	GO:0008270, GO:0015074, GO:0003676
lcl|ORF699_CM007989.1_4904404_4906107	567	521.931	4.68717E-171	gi|37991882|gb|AAR06328.1|putative polyprotein [Oryza sativa Japonica Group]	GO:0008270, GO:0015074, GO:0003676
lcl|ORF699_CM007989.1_4904404_4906107	567	521.931	5.4984E-171	gi|108709598|gb|ABF97393.1|retrotransposon protein, putative, Ty1-copia subclass [Oryza sativa Japonica Group]	GO:0008270, GO:0015074, GO:0003676
lcl|ORF699_CM007989.1_4904404_4906107	567	462.611	1.09766E-149	gi|38347566|emb|CAE04999.2|OSJNBb0093G06.7 [Oryza sativa Japonica Group]	GO:0015074, GO:0003676
lcl|ORF701_CM007989.1_4965550_4966044	164	65.0846	2.05627E-9	gi|527205725|gb|EPS71512.1|hypothetical protein M569_03247 [Genlisea aurea]	GO:0000166, GO:0006810, GO:0003676, GO:0005622
lcl|ORF702_CM007989.1_4971712_4972455	247	125.561	4.63798E-30	gi|527201275|gb|EPS68442.1|hypothetical protein M569_06327, partial [Genlisea aurea]	GO:0003676
lcl|ORF702_CM007989.1_4971712_4972455	247	103.219	1.82325E-21	gi|147805915|emb|CAN76546.1|hypothetical protein VITISV_010420 [Vitis vinifera]	GO:0015074, GO:0003676
lcl|ORF702_CM007989.1_4971712_4972455	247	103.219	1.97137E-21	gi|147781623|emb|CAN71586.1|hypothetical protein VITISV_009568 [Vitis vinifera]	GO:0003676
lcl|ORF703_CM007989.1_4981738_4982382	214	343.584	9.94194E-115	gi|508711711|gb|EOY03608.1|Galacturonosyltransferase 13 isoform 2, partial [Theobroma cacao]	GO:0016757, GO:0047262, GO:0016020, GO:0016021, GO:0071555, GO:0005794, GO:0000139, GO:0045489, GO:0016740
lcl|ORF703_CM007989.1_4981738_4982382	214	342.428	4.01091E-113	gi|590650604|ref|XP_007032681.1|PREDICTED: probable galacturonosyltransferase 14 isoform X2 [Theobroma cacao]	GO:0016757, GO:0047262, GO:0016020, GO:0016021, GO:0071555, GO:0045489, GO:0005794, GO:0000139, GO:0016740
lcl|ORF703_CM007989.1_4981738_4982382	214	340.117	3.54977E-112	gi|527203690|gb|EPS70077.1|hypothetical protein M569_04673 [Genlisea aurea]	GO:0016757, GO:0047262, GO:0016020, GO:0016021, GO:0071555, GO:0000139, GO:0005794, GO:0016740, GO:0045489
lcl|ORF704_CM007989.1_5013403_5014428	341	392.889	5.24462E-129	gi|848857806|ref|XP_012829841.1|PREDICTED: pentatricopeptide repeat-containing protein At5g39680 [Erythranthe guttata]	GO:0008270
lcl|ORF704_CM007989.1_5013403_5014428	341	385.571	4.19326E-126	gi|527193491|gb|EPS63499.1|hypothetical protein M569_11282, partial [Genlisea aurea]	GO:0008270
lcl|ORF704_CM007989.1_5013403_5014428	341	311.997	3.49859E-97	gi|661884168|emb|CDP12085.1|unnamed protein product [Coffea canephora]	GO:0008270
lcl|ORF704_CM007989.1_5013403_5014428	341	303.908	3.91771E-94	gi|595961974|ref|XP_007216962.1|hypothetical protein PRUPE_ppa015390mg [Prunus persica]	GO:0008270
lcl|ORF705_CM007989.1_5032045_5032563	172	119.013	5.99336E-28	gi|651219311|gb|AIC77183.1|polyprotein [Gossypium barbadense]	GO:0008270, GO:0046872, GO:0015074, GO:0003676
lcl|ORF707_CM007989.1_5200561_5201127	188	137.117	1.14995E-34	gi|527206576|gb|EPS72098.1|hypothetical protein M569_02660, partial [Genlisea aurea]	GO:0008270
lcl|ORF707_CM007989.1_5200561_5201127	188	130.183	1.36789E-31	gi|147780218|emb|CAN72427.1|hypothetical protein VITISV_008825 [Vitis vinifera]	GO:0008270
lcl|ORF708_CM007989.1_5201428_5201991	187	75.485	1.13497E-12	gi|527206576|gb|EPS72098.1|hypothetical protein M569_02660, partial [Genlisea aurea]	GO:0008270
lcl|ORF710_CM007989.1_5271025_5271573	182	108.227	4.9347E-24	gi|147845303|emb|CAN79061.1|hypothetical protein VITISV_024577 [Vitis vinifera]	GO:0008519, GO:0015696, GO:0072488, GO:0016020, GO:0016021, GO:0015074, GO:0003676
lcl|ORF710_CM007989.1_5271025_5271573	182	105.145	5.06187E-23	gi|147811749|emb|CAN59755.1|hypothetical protein VITISV_034567 [Vitis vinifera]	GO:0015074, GO:0003676
lcl|ORF712_CM007989.1_5448205_5448657	150	145.591	2.95386E-38	gi|604321261|gb|EYU31849.1|hypothetical protein MIMGU_mgv1a003987mg [Erythranthe guttata]	GO:0016020, GO:0016021
lcl|ORF712_CM007989.1_5448205_5448657	150	132.109	3.34627E-33	gi|508710972|gb|EOY02869.1|Uncharacterized protein TCM_017276 isoform 1 [Theobroma cacao]	GO:0016020, GO:0016021
lcl|ORF715_CM007989.1_5594923_5595642	239	214.927	2.00158E-60	gi|731418730|ref|XP_010660786.1|PREDICTED: uncharacterized protein LOC100266440 [Vitis vinifera]	GO:0006999, GO:0017056, GO:0044611, GO:0000059
lcl|ORF717_CM007989.1_5653849_5654325	158	73.9442	2.15044E-12	gi|848888580|ref|XP_012844480.1|PREDICTED: DNA repair protein RAD50 [Erythranthe guttata]	GO:0006281, GO:0030870, GO:0000723, GO:0005634, GO:0016887
lcl|ORF717_CM007989.1_5653849_5654325	158	73.1738	3.48136E-12	gi|527206886|gb|EPS72319.1|hypothetical protein M569_02430, partial [Genlisea aurea]	GO:0006281, GO:0030870, GO:0000723, GO:0005634, GO:0016887
lcl|ORF717_CM007989.1_5653849_5654325	158	70.4774	2.87965E-11	gi|548851804|gb|ERN10079.1|hypothetical protein AMTR_s00013p00258230 [Amborella trichopoda]	GO:0006281, GO:0005737, GO:0030870, GO:0006312, GO:0000723, GO:0016233, GO:0006302, GO:0005634, GO:0016887
lcl|ORF720_CM007989.1_5808319_5808900	193	125.176	4.62453E-30	gi|527205202|gb|EPS71140.1|hypothetical protein M569_03615 [Genlisea aurea]	GO:0008152, GO:0003824
lcl|ORF720_CM007989.1_5808319_5808900	193	118.242	9.8718E-30	gi|351727773|ref|NP_001237940.1|uncharacterized protein LOC100500429 [Glycine max]	GO:0008152, GO:0003824
lcl|ORF720_CM007989.1_5808319_5808900	193	122.479	5.34509E-29	gi|976917534|gb|KVI02978.1|AMP-binding, conserved site-containing protein [Cynara cardunculus var. scolymus]	GO:0008152, GO:0003824
lcl|ORF724_CM007989.1_5887276_5888037	253	436.417	5.34007E-149	gi|728830874|gb|KHG10317.1|hypothetical protein F383_15240 [Gossypium arboreum]	GO:0004672, GO:0005524, GO:0006468
lcl|ORF724_CM007989.1_5887276_5888037	253	432.95	1.86579E-148	gi|224086314|ref|XP_002307848.1|CsPK1.1 family protein [Populus trichocarpa]	GO:0004672, GO:0005524, GO:0006468
lcl|ORF724_CM007989.1_5887276_5888037	253	435.647	4.80496E-148	gi|566207955|ref|XP_002322497.2|hypothetical protein POPTR_0016s00660g [Populus trichocarpa]	GO:0005737, GO:0004672, GO:0004674, GO:0035556, GO:0005634, GO:0005524, GO:0005886, GO:0006468
lcl|ORF724_CM007989.1_5887276_5888037	253	435.647	5.30884E-148	gi|566173758|ref|XP_006380864.1|hypothetical protein POPTR_0006s00570g [Populus trichocarpa]	GO:0005737, GO:0004672, GO:0004674, GO:0035556, GO:0005524, GO:0005634, GO:0006468, GO:0005886
lcl|ORF724_CM007989.1_5887276_5888037	253	434.491	9.56688E-148	gi|590605271|ref|XP_007020448.1|PREDICTED: serine/threonine-protein kinase D6PK [Theobroma cacao]	GO:0016310, GO:0004672, GO:0016301, GO:0005524, GO:0006468
lcl|ORF725_CM007989.1_5908738_5910111	457	508.449	3.16934E-176	gi|848897350|ref|XP_012848756.1|PREDICTED: fasciclin-like arabinogalactan protein 1 [Erythranthe guttata]	GO:0016020, GO:0016021
lcl|ORF725_CM007989.1_5908738_5910111	457	457.603	3.90591E-156	gi|565371900|ref|XP_006352538.1|PREDICTED: fasciclin-like arabinogalactan protein 1 [Solanum tuberosum]	GO:0016020, GO:0016021
lcl|ORF725_CM007989.1_5908738_5910111	457	457.603	4.40374E-156	gi|460405759|ref|XP_004248342.1|PREDICTED: fasciclin-like arabinogalactan protein 1 [Solanum lycopersicum]	GO:0016020, GO:0016021
lcl|ORF726_CM007989.1_5959174_5959824	216	119.398	4.68099E-30	gi|567195699|ref|XP_006406075.1|hypothetical protein EUTSA_v10021992mg [Eutrema salsugineum]	GO:0046872
lcl|ORF726_CM007989.1_5959174_5959824	216	118.242	1.46108E-29	gi|643733344|gb|KDP40291.1|hypothetical protein JCGZ_02289 [Jatropha curcas]	GO:0046872
lcl|ORF726_CM007989.1_5959174_5959824	216	117.857	1.55275E-29	gi|661897475|emb|CDO99187.1|unnamed protein product [Coffea canephora]	GO:0046872
lcl|ORF726_CM007989.1_5959174_5959824	216	115.931	1.03154E-28	gi|15228971|ref|NP_188954.1|C2H2 and C2HC zinc fingers superfamily protein [Arabidopsis thaliana]	GO:0003677, GO:0003700, GO:0046872, GO:0009908, GO:0045892, GO:0030154, GO:0008361, GO:0008270, GO:0006351, GO:0010093, GO:0006355, GO:0009755, GO:0044212, GO:0090691, GO:0043565, GO:0042127, GO:0005634, GO:0003676	BAA95724.1, BAH30467.1, AAC49116.1, AEE76721.1, AAY78753.1, Q38895.1, NP_188954.1
lcl|ORF726_CM007989.1_5959174_5959824	216	115.161	1.91561E-28	gi|922414810|ref|XP_013592211.1|PREDICTED: transcriptional regulator SUPERMAN [Brassica oleracea var. oleracea]	GO:0046872
lcl|ORF726_CM007989.1_5959174_5959824	216	115.161	1.98313E-28	gi|297831046|ref|XP_002883405.1|hypothetical protein ARALYDRAFT_479823 [Arabidopsis lyrata subsp. lyrata]	GO:0046872
lcl|ORF727_CM007989.1_5971183_5971779	198	195.282	1.17661E-59	gi|527208618|gb|EPS73564.1|n-(5'-phosphoribosyl)anthranilate isomerase [Genlisea aurea]	GO:0008152, GO:0003824, GO:0004640, GO:0006568, GO:0016853
lcl|ORF727_CM007989.1_5971183_5971779	198	194.512	8.80947E-59	gi|661882430|emb|CDP14010.1|unnamed protein product [Coffea canephora]	GO:0008152, GO:0003824, GO:0004640, GO:0006568
lcl|ORF728_CM007989.1_6008476_6009246	256	55.8398	2.05603E-5	gi|147785191|emb|CAN66512.1|hypothetical protein VITISV_026972 [Vitis vinifera]	GO:0015074, GO:0003676
lcl|ORF728_CM007989.1_6008476_6009246	256	55.0694	4.2587E-5	gi|147786981|emb|CAN77815.1|hypothetical protein VITISV_023977 [Vitis vinifera]	GO:0008270, GO:0046872, GO:0015074, GO:0003676
lcl|ORF728_CM007989.1_6008476_6009246	256	54.299	9.15697E-5	gi|147811749|emb|CAN59755.1|hypothetical protein VITISV_034567 [Vitis vinifera]	GO:0015074, GO:0003676
lcl|ORF728_CM007989.1_6008476_6009246	256	53.9138	1.02581E-4	gi|150036244|gb|ABR67407.1|integrase [Cucumis melo subsp. melo]	GO:0008270, GO:0015074, GO:0003676
lcl|ORF728_CM007989.1_6008476_6009246	256	53.9138	1.05045E-4	gi|147771612|emb|CAN64779.1|hypothetical protein VITISV_043230 [Vitis vinifera]	GO:0008270, GO:0015074, GO:0003676
lcl|ORF732_CM007989.1_6161851_6163275	474	245.358	1.26189E-67	gi|147775355|emb|CAN65719.1|hypothetical protein VITISV_020846 [Vitis vinifera]	GO:0015074, GO:0003676
lcl|ORF733_CM007989.1_6233131_6233766	211	225.713	2.82323E-70	gi|586662844|ref|XP_006833057.1|PREDICTED: peroxidase P7 [Amborella trichopoda]	GO:0006979, GO:0004601, GO:0046872, GO:0016491, GO:0020037, GO:0055114, GO:0098869, GO:0005576, GO:0042744
lcl|ORF733_CM007989.1_6233131_6233766	211	225.328	4.11867E-70	gi|61697137|gb|AAX53172.1|peroxidase [Populus alba x Populus glandulosa]	GO:0006979, GO:0004601, GO:0016491, GO:0046872, GO:0020037, GO:0055114, GO:0098869, GO:0005576, GO:0042744
lcl|ORF733_CM007989.1_6233131_6233766	211	219.935	5.83812E-68	gi|224128768|ref|XP_002320417.1|peroxidase family protein [Populus trichocarpa]	GO:0006979, GO:0004601, GO:0046872, GO:0016491, GO:0020037, GO:0055114, GO:0098869, GO:0005576, GO:0042744
lcl|ORF733_CM007989.1_6233131_6233766	211	219.55	7.7066E-68	gi|568218750|gb|AHD24479.1|class III peroxidase 191 [Eucalyptus grandis]	GO:0006979, GO:0004601, GO:0046872, GO:0016491, GO:0020037, GO:0055114, GO:0098869, GO:0005576, GO:0042744
lcl|ORF733_CM007989.1_6233131_6233766	211	218.394	1.76748E-67	gi|1031987083|ref|NP_001313858.1|peroxidase P7-like precursor [Gossypium hirsutum]	GO:0006979, GO:0004601, GO:0016491, GO:0046872, GO:0020037, GO:0055114, GO:0098869, GO:0005576, GO:0042744
lcl|ORF734_CM007989.1_6310726_6311304	192	147.517	4.1889E-40	gi|763792724|gb|KJB59720.1|hypothetical protein B456_009G268400 [Gossypium raimondii]	GO:0008152, GO:0003824, GO:0043169, GO:0016787, GO:0016798, GO:0005975, GO:0004556
lcl|ORF734_CM007989.1_6310726_6311304	192	147.517	8.47286E-39	gi|508723269|gb|EOY15166.1|Alpha-amylase-like 2 isoform 1 [Theobroma cacao]	GO:0008152, GO:0003824, GO:0005509, GO:0043169, GO:0016798, GO:0005975, GO:0004556, GO:0016787
lcl|ORF735_CM007989.1_6365821_6366690	289	136.732	2.66625E-33	gi|661884861|emb|CDP11393.1|unnamed protein product [Coffea canephora]	GO:0003677
lcl|ORF735_CM007989.1_6365821_6366690	289	132.109	5.22005E-31	gi|902213611|gb|KNA17308.1|hypothetical protein SOVF_081010 [Spinacia oleracea]	GO:0003677
lcl|ORF735_CM007989.1_6365821_6366690	289	125.176	2.35857E-29	gi|527182176|gb|EPS57242.1|hypothetical protein M569_17578, partial [Genlisea aurea]	GO:0003677
lcl|ORF736_CM007989.1_6400240_6400845	201	259.225	9.34181E-85	gi|922382181|ref|XP_013461318.1|glutathione S-transferase, amino-terminal domain protein [Medicago truncatula]	GO:0016740
lcl|ORF736_CM007989.1_6400240_6400845	201	259.225	2.67557E-84	gi|922382179|ref|XP_013461317.1|glutathione S-transferase, amino-terminal domain protein [Medicago truncatula]	GO:0016740, GO:0005886
lcl|ORF737_CM007989.1_6412924_6413466	180	135.576	9.01945E-34	gi|976913108|gb|KVH99463.1|Protein of unknown function DUF869, plant, partial [Cynara cardunculus var. scolymus]	GO:0016020, GO:0016021
lcl|ORF737_CM007989.1_6412924_6413466	180	135.576	1.00751E-33	gi|976913002|gb|KVH99404.1|Protein of unknown function DUF869, plant, partial [Cynara cardunculus var. scolymus]	GO:0016020, GO:0016021
lcl|ORF738_CM007989.1_6433834_6434436	200	277.715	6.94842E-86	gi|604303448|gb|EYU22921.1|hypothetical protein MIMGU_mgv1a023135mg [Erythranthe guttata]	GO:0004712, GO:0000166, GO:0007093, GO:0004672, GO:0004674, GO:0051304, GO:0005524, GO:0006468
lcl|ORF738_CM007989.1_6433834_6434436	200	276.174	1.0522E-84	gi|703080154|ref|XP_010091346.1|putative serine/threonine-protein kinase mps1 [Morus notabilis]	GO:0004712, GO:0000166, GO:0007093, GO:0016310, GO:0004672, GO:0016301, GO:0004674, GO:0005524, GO:0051304, GO:0006468	XP_010091346.1, EXB44336.1
lcl|ORF738_CM007989.1_6433834_6434436	200	268.855	1.21384E-82	gi|566171691|ref|XP_002307420.2|hypothetical protein POPTR_0005s16080g [Populus trichocarpa]	GO:0004712, GO:0000166, GO:0007093, GO:0004672, GO:0004674, GO:0051304, GO:0005524, GO:0006468
lcl|ORF738_CM007989.1_6433834_6434436	200	268.855	4.40417E-82	gi|508724308|gb|EOY16205.1|Dual specificty protein kinase-ttk isoform 1 [Theobroma cacao]	GO:0004712, GO:0000166, GO:0007093, GO:0016310, GO:0004672, GO:0016301, GO:0004674, GO:0005524, GO:0051304, GO:0006468
lcl|ORF739_CM007989.1_6441643_6442848	401	609.372	0.0	gi|527205788|gb|EPS71551.1|hypothetical protein M569_03208, partial [Genlisea aurea]	GO:0016307, GO:0016308, GO:0046488, GO:0046854, GO:0005524
lcl|ORF739_CM007989.1_6441643_6442848	401	548.125	0.0	gi|848909362|ref|XP_012853472.1|PREDICTED: phosphatidylinositol 4-phosphate 5-kinase 1-like [Erythranthe guttata]	GO:0016307, GO:0016308, GO:0046488, GO:0046854, GO:0005524
lcl|ORF739_CM007989.1_6441643_6442848	401	536.569	0.0	gi|848913759|ref|XP_012854911.1|PREDICTED: phosphatidylinositol 4-phosphate 5-kinase 1-like [Erythranthe guttata]	GO:0016307, GO:0016308, GO:0046488, GO:0046854, GO:0005524
lcl|ORF739_CM007989.1_6441643_6442848	401	527.324	5.04124E-179	gi|8885992|gb|AAF80332.1|AF157047_1putative phosphatidylinositol 4-phosphate 5-kinase [Nicotiana rustica]	GO:0016307, GO:0016308, GO:0046488, GO:0046854, GO:0016310, GO:0016301, GO:0005524
lcl|ORF739_CM007989.1_6441643_6442848	401	520.776	3.39744E-176	gi|565370531|ref|XP_006351873.1|PREDICTED: phosphatidylinositol 4-phosphate 5-kinase 2 [Solanum tuberosum]	GO:0016307, GO:0016308, GO:0046488, GO:0046854, GO:0005524
lcl|ORF740_CM007989.1_6519967_6520518	183	343.584	5.69857E-119	gi|548837776|gb|ERM98403.1|hypothetical protein AMTR_s00072p00080890 [Amborella trichopoda]	GO:0003735, GO:0005840, GO:0006412, GO:0005622
lcl|ORF740_CM007989.1_6519967_6520518	183	344.739	5.79656E-119	gi|734388587|gb|KHN25790.1|60S ribosomal protein L10 [Glycine soja]	GO:0003735, GO:0005840, GO:0006412, GO:0005622
lcl|ORF740_CM007989.1_6519967_6520518	183	344.354	6.72853E-119	gi|593268451|ref|XP_007136403.1|hypothetical protein PHAVU_009G042100g [Phaseolus vulgaris]	GO:0003735, GO:0005840, GO:0006412, GO:0005622
lcl|ORF740_CM007989.1_6519967_6520518	183	343.969	8.98763E-119	gi|593488931|ref|XP_007141333.1|hypothetical protein PHAVU_008G187000g [Phaseolus vulgaris]	GO:0003735, GO:0005840, GO:0006412, GO:0005622
lcl|ORF740_CM007989.1_6519967_6520518	183	342.813	3.1714E-118	gi|965666122|dbj|BAT81610.1|hypothetical protein VIGAN_03137100 [Vigna angularis var. angularis]	GO:0003735, GO:0005840, GO:0006412, GO:0005622
lcl|ORF740_CM007989.1_6519967_6520518	183	343.199	4.46053E-118	gi|629083965|gb|KCW50322.1|hypothetical protein EUGRSUZ_J00099 [Eucalyptus grandis]	GO:0003735, GO:0005840, GO:0006412, GO:0005622
lcl|ORF741_CM007989.1_6554689_6555213	174	96.6709	5.07357E-21	gi|976907517|gb|KVH94871.1|protein of unknown function DUF250 [Cynara cardunculus var. scolymus]	GO:0016020, GO:0016021
lcl|ORF741_CM007989.1_6554689_6555213	174	92.0485	5.3948E-21	gi|734375334|gb|KHN20877.1|Putative sugar phosphate/phosphate translocator [Glycine soja]	GO:0016020, GO:0016021
lcl|ORF741_CM007989.1_6554689_6555213	174	95.5153	1.52275E-20	gi|848863942|ref|XP_012832727.1|PREDICTED: probable sugar phosphate/phosphate translocator At3g11320 [Erythranthe guttata]	GO:0016020, GO:0016021
lcl|ORF742_CM007989.1_6566503_6567501	332	100.908	6.15812E-21	gi|527202884|gb|EPS69522.1|hypothetical protein M569_05244 [Genlisea aurea]	GO:0008270, GO:0003676
lcl|ORF744_CM007989.1_6658981_6659784	267	396.741	3.13653E-134	gi|255557699|ref|XP_002519879.1|PREDICTED: probable polyamine transporter At1g31830 [Ricinus communis]	GO:0016020, GO:0016021, GO:0015171, GO:0003333
lcl|ORF744_CM007989.1_6658981_6659784	267	393.275	4.32164E-133	gi|661877040|emb|CDP19063.1|unnamed protein product [Coffea canephora]	GO:0016020, GO:0016021, GO:0015171, GO:0003333
lcl|ORF745_CM007989.1_6671461_6672186	241	78.9518	4.99659E-14	gi|357441571|ref|XP_003591063.1|Mog1/PsbP/DUF1795-like photosystem II reaction center PsbP family protein [Medicago truncatula]	GO:0009507	AES61314.1, XP_003591063.1
lcl|ORF746_CM007989.1_6704314_6705006	230	165.622	6.09426E-44	gi|661897869|emb|CDO97836.1|unnamed protein product [Coffea canephora]	GO:0016042, GO:0006629, GO:0016787
lcl|ORF746_CM007989.1_6704314_6705006	230	150.599	1.73378E-38	gi|703158452|ref|XP_010111993.1|Sn1-specific diacylglycerol lipase alpha [Morus notabilis]	GO:0016042, GO:0006629, GO:0016787	XP_010111993.1, EXC32304.1
lcl|ORF746_CM007989.1_6704314_6705006	230	149.828	4.48644E-38	gi|1050609559|ref|XP_017627395.1|PREDICTED: uncharacterized protein LOC108470556 [Gossypium arboreum]	GO:0016042, GO:0006629, GO:0016787
lcl|ORF746_CM007989.1_6704314_6705006	230	148.673	1.08516E-37	gi|823237388|ref|XP_012451345.1|PREDICTED: uncharacterized protein LOC105773778 [Gossypium raimondii]	GO:0016042, GO:0006629, GO:0016787
lcl|ORF746_CM007989.1_6704314_6705006	230	148.673	1.11114E-37	gi|1091484690|ref|XP_018732155.1|PREDICTED: uncharacterized protein LOC104450976 isoform X1 [Eucalyptus grandis]	GO:0006629, GO:0016042, GO:0016787
lcl|ORF747_CM007989.1_6706003_6706530	175	308.145	3.6439E-104	gi|527202663|gb|EPS69366.1|serine/threonine-protein phosphatase, partial [Genlisea aurea]	GO:0006470, GO:0004721, GO:0016787
lcl|ORF747_CM007989.1_6706003_6706530	175	307.375	4.78327E-103	gi|848861565|ref|XP_012831597.1|PREDICTED: serine/threonine-protein phosphatase PP1 isozyme 9 [Erythranthe guttata]	GO:0046872, GO:0006470, GO:0004721, GO:0016787
lcl|ORF747_CM007989.1_6706003_6706530	175	306.22	4.18609E-102	gi|734320677|gb|KHN03964.1|Serine/threonine-protein phosphatase PP1 [Glycine soja]	GO:0046872, GO:0006470, GO:0004721, GO:0016787
lcl|ORF750_CM007989.1_6739885_6740337	150	132.88	1.08729E-34	gi|848856659|ref|XP_012857906.1|PREDICTED: uncharacterized protein LOC105977165 [Erythranthe guttata]	GO:0016020, GO:0016021, GO:0020037
lcl|ORF750_CM007989.1_6739885_6740337	150	119.398	2.22435E-30	gi|527190769|gb|EPS61876.1|hypothetical protein M569_12919, partial [Genlisea aurea]	GO:0020037
lcl|ORF750_CM007989.1_6739885_6740337	150	108.612	1.55737E-25	gi|1010224178|ref|NP_001308491.1|domon-like ligand-binding domain-containing protein precursor [Solanum lycopersicum]	GO:0016020, GO:0016021, GO:0020037
lcl|ORF750_CM007989.1_6739885_6740337	150	108.612	1.69911E-25	gi|802690943|ref|XP_012082924.1|PREDICTED: uncharacterized protein LOC105642638 [Jatropha curcas]	GO:0016020, GO:0016021, GO:0020037
lcl|ORF752_CM007989.1_6786316_6786843	175	232.646	5.16789E-71	gi|2208908|dbj|BAA20522.1|phosphate transporter [Catharanthus roseus]	GO:0055085, GO:0016020, GO:0006817, GO:0016021, GO:0022857, GO:0005315
lcl|ORF752_CM007989.1_6786316_6786843	175	232.646	6.36332E-71	gi|674958631|emb|CDX74875.1|BnaA05g06210D [Brassica napus]	GO:0055085, GO:0016020, GO:0006817, GO:0016021, GO:0022857, GO:0005315
lcl|ORF752_CM007989.1_6786316_6786843	175	221.09	8.53088E-71	gi|388502568|gb|AFK39350.1|unknown [Lotus japonicus]	GO:0055085, GO:0016020, GO:0016021, GO:0022857
lcl|ORF752_CM007989.1_6786316_6786843	175	231.491	9.32239E-71	gi|527204158|gb|EPS70401.1|inorganic phosphate transporter, partial [Genlisea aurea]	GO:0055085, GO:0016020, GO:0006817, GO:0016021, GO:0022857, GO:0005315
lcl|ORF753_CM007989.1_6786877_6788106	409	553.903	0.0	gi|225433122|ref|XP_002285153.1|PREDICTED: inorganic phosphate transporter 1-4 [Vitis vinifera]	GO:0022891, GO:0055085, GO:0016020, GO:0006817, GO:0016021, GO:0022857, GO:0005315, GO:0005887
lcl|ORF753_CM007989.1_6786877_6788106	409	552.362	0.0	gi|147778722|emb|CAN76105.1|hypothetical protein VITISV_020362 [Vitis vinifera]	GO:0055085, GO:0016020, GO:0006817, GO:0016021, GO:0022857, GO:0005315
lcl|ORF753_CM007989.1_6786877_6788106	409	552.362	0.0	gi|8248034|gb|AAF74025.1|AF156696_1inorganic phosphate transporter [Nicotiana tabacum]	GO:0055085, GO:0016020, GO:0016021, GO:0006817, GO:0022857, GO:0005315
lcl|ORF753_CM007989.1_6786877_6788106	409	551.977	0.0	gi|407316573|gb|AFU07481.1|phosphate transporter [Camellia oleifera]	GO:0055085, GO:0016020, GO:0006817, GO:0016021, GO:0022857, GO:0005315
lcl|ORF753_CM007989.1_6786877_6788106	409	551.977	0.0	gi|302353424|gb|ADL27918.1|phosphate transporter 1 [Hevea brasiliensis]	GO:0055085, GO:0016020, GO:0006817, GO:0016021, GO:0022857, GO:0005315
lcl|ORF753_CM007989.1_6786877_6788106	409	550.821	0.0	gi|224082802|ref|XP_002306845.1|phosphate transporter 1 family protein [Populus trichocarpa]	GO:0022891, GO:0055085, GO:0016020, GO:0006817, GO:0016021, GO:0022857, GO:0005887, GO:0005315
lcl|ORF754_CM007989.1_6836011_6836538	175	268.855	4.86268E-88	gi|661890372|emb|CDP05869.1|unnamed protein product [Coffea canephora]	GO:0008152, GO:0016020, GO:0016021, GO:0008168, GO:0032259
lcl|ORF754_CM007989.1_6836011_6836538	175	265.388	7.40816E-87	gi|460397287|ref|XP_004244199.1|PREDICTED: uncharacterized protein LOC101246550 [Solanum lycopersicum]	GO:0008152, GO:0005737, GO:0016020, GO:0016021, GO:0008168, GO:0008757, GO:0032259
lcl|ORF754_CM007989.1_6836011_6836538	175	263.848	3.23645E-86	gi|565388756|ref|XP_006360138.1|PREDICTED: uncharacterized protein LOC102588956 [Solanum tuberosum]	GO:0008152, GO:0016020, GO:0016021, GO:0008168, GO:0032259
lcl|ORF759_CM007989.1_6996487_6997671	394	192.971	1.44963E-50	gi|527207350|gb|EPS72654.1|hypothetical protein M569_02103, partial [Genlisea aurea]	GO:0003677, GO:0000166, GO:0003887, GO:0008408, GO:0019985, GO:0016035, GO:0016740, GO:0035556, GO:0090305, GO:0006281, GO:0006260, GO:0016779, GO:0003676
lcl|ORF759_CM007989.1_6996487_6997671	394	171.4	3.53659E-43	gi|604343195|gb|EYU42166.1|hypothetical protein MIMGU_mgv1a000072mg [Erythranthe guttata]	GO:0090305, GO:0003677, GO:0006281, GO:0000166, GO:0006260, GO:0016779, GO:0003887, GO:0008408, GO:0019985, GO:0016035, GO:0016740, GO:0003676
lcl|ORF759_CM007989.1_6996487_6997671	394	161.384	1.03888E-39	gi|604313031|gb|EYU26433.1|hypothetical protein MIMGU_mgv1a0195131mg, partial [Erythranthe guttata]	GO:0090305, GO:0006281, GO:0003677, GO:0006260, GO:0016779, GO:0000166, GO:0003887, GO:0008408, GO:0016035, GO:0019985, GO:0016740, GO:0003676
lcl|ORF760_CM007989.1_7006663_7007208	181	91.2781	9.58872E-21	gi|527201301|gb|EPS68459.1|hypothetical protein M569_06310, partial [Genlisea aurea]	GO:0016746, GO:0006644
lcl|ORF760_CM007989.1_7006663_7007208	181	97.8265	1.29137E-20	gi|565355601|ref|XP_006344674.1|PREDICTED: tafazzin [Solanum tuberosum]	GO:0008152, GO:0016746, GO:0006644
lcl|ORF760_CM007989.1_7006663_7007208	181	97.0561	2.42428E-20	gi|357511839|ref|XP_003626208.1|phospholipid/glycerol acyltransferase family protein [Medicago truncatula]	GO:0008152, GO:0016746, GO:0016740, GO:0006644	XP_003626208.1, AES82426.1
lcl|ORF761_CM007989.1_7012804_7013340	178	68.9366	1.49759E-10	gi|1000232041|ref|NP_001307342.1|E3 ubiquitin ligase AdBiL [Solanum lycopersicum]	GO:0008270, GO:0046872, GO:0004842, GO:0016567
lcl|ORF761_CM007989.1_7012804_7013340	178	67.3958	4.62157E-10	gi|565355618|ref|XP_006344682.1|PREDICTED: uncharacterized protein LOC102581385 [Solanum tuberosum]	GO:0008270, GO:0046872, GO:0004842, GO:0016567
lcl|ORF761_CM007989.1_7012804_7013340	178	65.4698	2.3724E-9	gi|661879065|emb|CDP17190.1|unnamed protein product [Coffea canephora]	GO:0008270, GO:0046872
lcl|ORF763_CM007989.1_7034581_7035144	187	144.821	5.30712E-40	gi|527198979|gb|EPS66928.1|hypothetical protein M569_07844, partial [Genlisea aurea]	GO:0005516, GO:0006950
lcl|ORF763_CM007989.1_7034581_7035144	187	142.124	1.79392E-38	gi|604332674|gb|EYU37256.1|hypothetical protein MIMGU_mgv1a023878mg, partial [Erythranthe guttata]	GO:0005516, GO:0006950
lcl|ORF763_CM007989.1_7034581_7035144	187	144.821	4.91495E-38	gi|508719711|gb|EOY11608.1|Calmodulin-binding protein, putative isoform 2, partial [Theobroma cacao]	GO:0005516, GO:0006950
lcl|ORF763_CM007989.1_7034581_7035144	187	144.436	2.14369E-37	gi|604343232|gb|EYU42203.1|hypothetical protein MIMGU_mgv1a021988mg [Erythranthe guttata]	GO:0005516, GO:0006950
lcl|ORF763_CM007989.1_7034581_7035144	187	144.05	6.19612E-37	gi|508719710|gb|EOY11607.1|Calmodulin-binding protein, putative isoform 1 [Theobroma cacao]	GO:0003700, GO:0009816, GO:0005516, GO:0009617, GO:0002229, GO:0010112, GO:0010224, GO:0071219, GO:0080142, GO:1902584, GO:0006355, GO:0006950, GO:0009697, GO:0043565, GO:0042742, GO:0005634, GO:0009789
lcl|ORF764_CM007989.1_7043800_7044303	167	73.559	2.63663E-12	gi|848860902|ref|XP_012831280.1|PREDICTED: mitogen-activated protein kinase 17-like [Erythranthe guttata]	GO:0000166, GO:0000165, GO:0004707, GO:0016310, GO:0016740, GO:0004672, GO:0016301, GO:0004674, GO:0005524, GO:0006468, GO:0005622
lcl|ORF764_CM007989.1_7043800_7044303	167	52.373	6.12888E-5	gi|763748010|gb|KJB15449.1|hypothetical protein B456_002G178700 [Gossypium raimondii]	GO:0000166, GO:0000165, GO:0004707, GO:0016310, GO:0016740, GO:0004672, GO:0016301, GO:0004674, GO:0005524, GO:0006468, GO:0005622
lcl|ORF764_CM007989.1_7043800_7044303	167	51.6026	9.93421E-5	gi|661896197|emb|CDP00775.1|unnamed protein product [Coffea canephora]	GO:0004672, GO:0005524, GO:0006468
lcl|ORF766_CM007989.1_7067449_7067922	157	136.346	2.45742E-37	gi|51091573|dbj|BAD36309.1|putative phosphatidylinositol 3,5-kinase [Oryza sativa Japonica Group]	GO:0016307, GO:0046488, GO:0046854, GO:0016310, GO:0016301
lcl|ORF766_CM007989.1_7067449_7067922	157	143.28	1.1147E-36	gi|902195639|gb|KNA12915.1|hypothetical protein SOVF_122100 [Spinacia oleracea]	GO:0016307, GO:0046488, GO:0046854, GO:0005524
lcl|ORF766_CM007989.1_7067449_7067922	157	142.124	2.64738E-36	gi|731369709|ref|XP_003631178.2|PREDICTED: putative 1-phosphatidylinositol-3-phosphate 5-kinase FAB1C [Vitis vinifera]	GO:0016307, GO:0000285, GO:0046872, GO:0046488, GO:0090332, GO:0046854, GO:0005524
lcl|ORF766_CM007989.1_7067449_7067922	157	132.88	3.02716E-36	gi|388507712|gb|AFK41922.1|unknown [Lotus japonicus]	GO:0016307, GO:0046488, GO:0046854
lcl|ORF770_CM007989.1_7117537_7118106	189	84.3445	1.62047E-16	gi|527198676|gb|EPS66735.1|hypothetical protein M569_08038, partial [Genlisea aurea]	GO:0016020, GO:0016021, GO:0005783, GO:0006621, GO:0046923
lcl|ORF770_CM007989.1_7117537_7118106	189	82.4185	1.56147E-15	gi|604333527|gb|EYU37878.1|hypothetical protein MIMGU_mgv1a0091311mg, partial [Erythranthe guttata]	GO:0016020, GO:0016021, GO:0005783, GO:0006621, GO:0046923
lcl|ORF770_CM007989.1_7117537_7118106	189	75.8702	1.60591E-14	gi|674951823|emb|CDX82005.1|BnaC08g35960D [Brassica napus]	GO:0016020, GO:0016021, GO:0005783, GO:0006621, GO:0046923
lcl|ORF770_CM007989.1_7117537_7118106	189	78.9518	2.30158E-14	gi|527182609|gb|EPS57440.1|hypothetical protein M569_17376 [Genlisea aurea]	GO:0016020, GO:0016021, GO:0005783, GO:0006621, GO:0046923
lcl|ORF771_CM007989.1_7131700_7133166	488	487.649	7.3966E-153	gi|527202526|gb|EPS69274.1|hypothetical protein M569_05489 [Genlisea aurea]	GO:0016874, GO:0004842, GO:0016567
lcl|ORF771_CM007989.1_7131700_7133166	488	443.351	9.69063E-137	gi|848866138|ref|XP_012833752.1|PREDICTED: E3 ubiquitin-protein ligase UPL3 [Erythranthe guttata]	GO:0016874, GO:0016567, GO:0004842
lcl|ORF771_CM007989.1_7131700_7133166	488	440.654	9.31342E-136	gi|225428013|ref|XP_002278408.1|PREDICTED: E3 ubiquitin-protein ligase UPL3 [Vitis vinifera]	GO:0005737, GO:0042787, GO:0016874, GO:0005634, GO:0004842
lcl|ORF771_CM007989.1_7131700_7133166	488	438.728	4.4336E-135	gi|595791849|ref|XP_007199673.1|hypothetical protein PRUPE_ppa000080mg [Prunus persica]	GO:0042023, GO:0010091, GO:0016874, GO:0016567, GO:0004842, GO:0005886
lcl|ORF771_CM007989.1_7131700_7133166	488	433.721	3.39341E-133	gi|661898926|emb|CDO96920.1|unnamed protein product [Coffea canephora]	GO:0016874, GO:0004842, GO:0016567
lcl|ORF771_CM007989.1_7131700_7133166	488	432.18	1.24557E-132	gi|703076434|ref|XP_010090334.1|E3 ubiquitin-protein ligase UPL3 [Morus notabilis]	GO:0016874, GO:0016567, GO:0004842	EXB39304.1, XP_010090334.1
lcl|ORF772_CM007989.1_7154902_7155702	266	335.495	1.67397E-112	gi|641849301|gb|KDO68176.1|hypothetical protein CISIN_1g015823mg [Citrus sinensis]	GO:0004722, GO:0046872, GO:0003824, GO:0006470, GO:0043169, GO:0016787, GO:0004721
lcl|ORF772_CM007989.1_7154902_7155702	266	335.88	8.66327E-112	gi|527205674|gb|EPS71472.1|hypothetical protein M569_03278, partial [Genlisea aurea]	GO:0004722, GO:0003824, GO:0046872, GO:0006470, GO:0043169, GO:0004721, GO:0016787
lcl|ORF772_CM007989.1_7154902_7155702	266	332.413	2.67683E-111	gi|922344937|ref|XP_013449387.1|protein phosphatase 2C family protein [Medicago truncatula]	GO:0004722, GO:0046872, GO:0003824, GO:0006470, GO:0043169, GO:0004721, GO:0016787
lcl|ORF773_CM007989.1_7159918_7160442	174	66.2402	1.24616E-9	gi|763772134|gb|KJB39257.1|hypothetical protein B456_007G004300 [Gossypium raimondii]	GO:0015992, GO:0046034, GO:0005524
lcl|ORF773_CM007989.1_7159918_7160442	174	60.8474	6.72524E-9	gi|648174087|gb|AIC33044.1|putative V-type proton ATPase subunit B 1, partial [Panax ginseng]	GO:0005524
lcl|ORF773_CM007989.1_7159918_7160442	174	61.2326	1.02338E-8	gi|374256049|gb|AEZ00886.1|putative nucleotide-binding subunit of vacuolar, partial [Elaeis guineensis]	GO:0005524
lcl|ORF774_CM007989.1_7181587_7182189	200	214.157	3.01734E-63	gi|20453015|gb|AAL68972.1|calmodulin-like-domain protein kinase CPK2 [Cucurbita maxima]	GO:0000166, GO:0005509, GO:0016310, GO:0004672, GO:0016301, GO:0004674, GO:0005524, GO:0006468
lcl|ORF774_CM007989.1_7181587_7182189	200	213.001	4.98521E-63	gi|568215258|ref|NP_001274790.1|calcium-dependent protein kinase 5 [Solanum tuberosum]	GO:0000166, GO:0046872, GO:0016020, GO:0005509, GO:0016310, GO:0016740, GO:0004672, GO:0016301, GO:0004674, GO:0005524, GO:0005886, GO:0006468
lcl|ORF774_CM007989.1_7181587_7182189	200	213.386	6.49097E-63	gi|778723299|ref|XP_011658637.1|PREDICTED: calcium-dependent protein kinase 26 [Cucumis sativus]	GO:0000166, GO:0005509, GO:0004672, GO:0004674, GO:0005524, GO:0006468
lcl|ORF775_CM007989.1_7187434_7187973	179	169.474	1.07553E-45	gi|571483152|ref|XP_006589145.1|PREDICTED: kinesin-4-like [Glycine max]	GO:0000166, GO:0003777, GO:0008017, GO:0005871, GO:0005874, GO:0005524, GO:0007018, GO:0016887
lcl|ORF775_CM007989.1_7187434_7187973	179	162.54	3.9603E-45	gi|297808765|ref|XP_002872266.1|hypothetical protein ARALYDRAFT_489572 [Arabidopsis lyrata subsp. lyrata]	GO:0000166, GO:0003777, GO:0008017, GO:0005874, GO:0005524, GO:0007018
lcl|ORF775_CM007989.1_7187434_7187973	179	167.548	4.82761E-45	gi|571570250|ref|XP_006606514.1|PREDICTED: kinesin-4-like [Glycine max]	GO:0003777, GO:0000166, GO:0008017, GO:0005871, GO:0005874, GO:0005524, GO:0007018, GO:0016887
lcl|ORF775_CM007989.1_7187434_7187973	179	167.548	5.41911E-45	gi|1044546810|ref|XP_017439561.1|PREDICTED: kinesin-like protein klp-3 [Vigna angularis]	GO:0003777, GO:0000166, GO:0008017, GO:0005874, GO:0005524, GO:0007018
lcl|ORF775_CM007989.1_7187434_7187973	179	167.162	6.95217E-45	gi|593688189|ref|XP_007144729.1|hypothetical protein PHAVU_007G179900g [Phaseolus vulgaris]	GO:0003777, GO:0000166, GO:0008017, GO:0005874, GO:0005524, GO:0007018
lcl|ORF778_CM007989.1_7272034_7272549	171	107.071	3.8415E-24	gi|527194872|gb|EPS64336.1|hypothetical protein M569_10444, partial [Genlisea aurea]	GO:0008152, GO:0004072, GO:0009089, GO:0016310, GO:0016597, GO:0008652, GO:0016740, GO:0016301
lcl|ORF778_CM007989.1_7272034_7272549	171	100.908	7.34217E-22	gi|763765987|gb|KJB33202.1|hypothetical protein B456_006G000400 [Gossypium raimondii]	GO:0008152, GO:0004072, GO:0016310, GO:0016597, GO:0016740, GO:0008652, GO:0016301
lcl|ORF778_CM007989.1_7272034_7272549	171	100.908	1.05837E-21	gi|823166765|ref|XP_012483334.1|PREDICTED: aspartokinase 2, chloroplastic-like isoform X1 [Gossypium raimondii]	GO:0008152, GO:0004072, GO:0016310, GO:0016597, GO:0008652, GO:0016740, GO:0016301
lcl|ORF778_CM007989.1_7272034_7272549	171	100.523	1.0888E-21	gi|763765988|gb|KJB33203.1|hypothetical protein B456_006G000400 [Gossypium raimondii]	GO:0008152, GO:0004072, GO:0016310, GO:0016597, GO:0008652, GO:0016740, GO:0016301
lcl|ORF778_CM007989.1_7272034_7272549	171	100.523	1.16871E-21	gi|728812279|gb|KHG00746.1|Aspartokinase 3, chloroplastic -like protein [Gossypium arboreum]	GO:0004072, GO:0016310, GO:0008652, GO:0016740, GO:0016301
lcl|ORF778_CM007989.1_7272034_7272549	171	100.138	1.55569E-21	gi|674954977|emb|CDX78557.1|BnaA03g04690D [Brassica napus]	GO:0008152, GO:0004072, GO:0016310, GO:0016597, GO:0008652, GO:0016740, GO:0016301
lcl|ORF780_CM007989.1_7296457_7297116	219	211.075	7.4569E-63	gi|848933512|ref|XP_012829432.1|PREDICTED: UDP-glycosyltransferase 74E2-like [Erythranthe guttata]	GO:0008152, GO:0016758
lcl|ORF780_CM007989.1_7296457_7297116	219	169.088	2.37622E-47	gi|661888337|emb|CDP08070.1|unnamed protein product [Coffea canephora]	GO:0008152, GO:0016758
lcl|ORF780_CM007989.1_7296457_7297116	219	166.392	1.2588E-45	gi|661888338|emb|CDP08071.1|unnamed protein product [Coffea canephora]	GO:0008152, GO:0016757, GO:0016758, GO:0016740
lcl|ORF780_CM007989.1_7296457_7297116	219	165.622	1.7318E-45	gi|209954705|dbj|BAG80543.1|UDP-glucose:glucosyltransferase [Lycium barbarum]	GO:0008152, GO:0016757, GO:0016758, GO:0016740
lcl|ORF781_CM007989.1_7297129_7297698	189	204.527	8.64918E-61	gi|848933512|ref|XP_012829432.1|PREDICTED: UDP-glycosyltransferase 74E2-like [Erythranthe guttata]	GO:0008152, GO:0016758
lcl|ORF781_CM007989.1_7297129_7297698	189	196.438	1.4264E-57	gi|661888338|emb|CDP08071.1|unnamed protein product [Coffea canephora]	GO:0008152, GO:0016757, GO:0016758, GO:0016740
lcl|ORF781_CM007989.1_7297129_7297698	189	196.052	1.62283E-57	gi|703080127|ref|XP_010091337.1|UDP-glycosyltransferase 74E2 [Morus notabilis]	GO:0008152, GO:0016757, GO:0016758, GO:0016740	EXB44327.1, XP_010091337.1
lcl|ORF781_CM007989.1_7297129_7297698	189	194.897	1.94835E-57	gi|147795324|emb|CAN67249.1|hypothetical protein VITISV_008684 [Vitis vinifera]	GO:0008152, GO:0016757, GO:0016758, GO:0016740
lcl|ORF781_CM007989.1_7297129_7297698	189	193.356	1.44308E-56	gi|209954687|dbj|BAG80534.1|putative glycosyltransferase [Lycium barbarum]	GO:0008152, GO:0016757, GO:0016758, GO:0016740
lcl|ORF785_CM007989.1_7361668_7362198	176	54.299	1.69716E-5	gi|848853431|ref|XP_012843602.1|PREDICTED: NAC domain-containing protein 62 [Erythranthe guttata]	GO:0003677, GO:0006351, GO:0016020, GO:0016021, GO:0006355, GO:0005634
lcl|ORF786_CM007989.1_7362436_7362978	180	91.6633	2.39484E-18	gi|848853431|ref|XP_012843602.1|PREDICTED: NAC domain-containing protein 62 [Erythranthe guttata]	GO:0003677, GO:0006351, GO:0016020, GO:0016021, GO:0006355, GO:0005634
lcl|ORF786_CM007989.1_7362436_7362978	180	54.6842	1.39619E-5	gi|661891094|emb|CDP04976.1|unnamed protein product [Coffea canephora]	GO:0003677, GO:0006351, GO:0016020, GO:0016021, GO:0006355, GO:0005634
lcl|ORF786_CM007989.1_7362436_7362978	180	52.373	9.13776E-5	gi|527199423|gb|EPS67213.1|hypothetical protein M569_07559 [Genlisea aurea]	GO:0006979, GO:0003677, GO:0004601, GO:0006351, GO:0046872, GO:0016491, GO:0020037, GO:0006355, GO:0055114, GO:0098869, GO:0005634
lcl|ORF789_CM007989.1_7416130_7416585	151	93.9745	4.2132E-21	gi|565362248|ref|XP_006347861.1|PREDICTED: late embryogenesis abundant protein D-34 [Solanum tuberosum]	GO:0005829
lcl|ORF789_CM007989.1_7416130_7416585	151	93.5893	5.29612E-21	gi|460368555|ref|XP_004230131.1|PREDICTED: late embryogenesis abundant protein 47 [Solanum lycopersicum]	GO:0005829
lcl|ORF790_CM007989.1_7423693_7424373	226	273.478	8.5416E-87	gi|527200530|gb|EPS67932.1|hypothetical protein M569_06840, partial [Genlisea aurea]	GO:0008270
lcl|ORF790_CM007989.1_7423693_7424373	226	207.994	3.85307E-58	gi|661891176|emb|CDP05058.1|unnamed protein product [Coffea canephora]	GO:0003677, GO:0008270
lcl|ORF791_CM007989.1_7448851_7449525	224	147.517	4.93112E-41	gi|848904928|ref|XP_012852021.1|PREDICTED: uncharacterized protein PAM68-like [Erythranthe guttata]	GO:0016020, GO:0016021
lcl|ORF791_CM007989.1_7448851_7449525	224	146.362	9.33317E-41	gi|224079762|ref|XP_002305939.1|hypothetical protein POPTR_0004s07130g [Populus trichocarpa]	GO:0009507, GO:0016020, GO:0016021, GO:0009535
lcl|ORF791_CM007989.1_7448851_7449525	224	146.362	9.90866E-41	gi|449465705|ref|XP_004150568.1|PREDICTED: uncharacterized protein PAM68-like [Cucumis sativus]	GO:0016020, GO:0016021
lcl|ORF791_CM007989.1_7448851_7449525	224	140.969	1.10232E-38	gi|976922763|gb|KVI07123.1|Protein of unknown function DUF3464 [Cynara cardunculus var. scolymus]	GO:0016020, GO:0016021
lcl|ORF793_CM007989.1_7460824_7461336	170	235.728	1.62124E-73	gi|527191740|gb|EPS62447.1|hypothetical protein M569_12343, partial [Genlisea aurea]	GO:0016747
lcl|ORF793_CM007989.1_7460824_7461336	170	226.868	8.36727E-70	gi|848905221|ref|XP_012852114.1|PREDICTED: BAHD acyltransferase DCR [Erythranthe guttata]	GO:0016747
lcl|ORF793_CM007989.1_7460824_7461336	170	223.016	2.48229E-68	gi|113912329|gb|ABI48361.1|putative alcohol acyltransferase 2 [Lavandula angustifolia]	GO:0016746, GO:0016747, GO:0016740
lcl|ORF793_CM007989.1_7460824_7461336	170	209.149	6.4973E-63	gi|7415599|dbj|BAA93453.1|acyltransferase homolog [Petunia x hybrida]	GO:0016746, GO:0016747, GO:0016740
lcl|ORF794_CM007989.1_7474426_7475265	279	73.9442	1.33559E-11	gi|527199404|gb|EPS67199.1|hypothetical protein M569_07577, partial [Genlisea aurea]	GO:0005739, GO:0016020, GO:0016021, GO:0005743
lcl|ORF796_CM007989.1_7527049_7527615	188	136.732	1.61263E-35	gi|508775653|gb|EOY22909.1|NAC domain protein, IPR003441 [Theobroma cacao]	GO:0003677, GO:0045491, GO:0045893, GO:0010981, GO:0010089, GO:0042803, GO:0006351, GO:0009531, GO:0090058, GO:0006355, GO:0043068, GO:0043565, GO:0005634, GO:0048759
lcl|ORF796_CM007989.1_7527049_7527615	188	133.265	2.86231E-34	gi|661891440|emb|CDP05322.1|unnamed protein product [Coffea canephora]	GO:0003677, GO:0006351, GO:0006355, GO:0005634
lcl|ORF796_CM007989.1_7527049_7527615	188	129.413	6.72854E-33	gi|571491495|ref|XP_006591958.1|PREDICTED: NAC domain-containing protein 7-like [Glycine max]	GO:0003677, GO:0006351, GO:0006355, GO:0005634
lcl|ORF796_CM007989.1_7527049_7527615	188	122.094	5.04653E-30	gi|802769699|ref|XP_012090429.1|PREDICTED: NAC domain-containing protein 7 [Jatropha curcas]	GO:0003677, GO:0006351, GO:0006355, GO:0005634
lcl|ORF798_CM007989.1_7539691_7540200	169	119.783	1.4449E-28	gi|848924299|ref|XP_012858300.1|PREDICTED: hexose carrier protein HEX6-like [Erythranthe guttata]	GO:0022891, GO:0055085, GO:0016020, GO:0016021, GO:0022857, GO:0006810, GO:0005215
lcl|ORF798_CM007989.1_7539691_7540200	169	111.694	3.69072E-28	gi|703162812|ref|XP_010113151.1|Hexose carrier protein HEX6 [Morus notabilis]	GO:0022891, GO:0055085, GO:0016020, GO:0016021, GO:0022857, GO:0006810	EXC68072.1, XP_010113151.1
lcl|ORF798_CM007989.1_7539691_7540200	169	115.931	1.80319E-27	gi|567857836|ref|XP_006421601.1|hypothetical protein CICLE_v10004936mg [Citrus clementina]	GO:0022891, GO:0055085, GO:0016020, GO:0016021, GO:0022857, GO:0006810, GO:0005215
lcl|ORF798_CM007989.1_7539691_7540200	169	107.842	1.82018E-27	gi|218185015|gb|EEC67442.1|hypothetical protein OsI_34654 [Oryza sativa Indica Group]	GO:0055085, GO:0016020, GO:0016021, GO:0022857
lcl|ORF798_CM007989.1_7539691_7540200	169	115.931	3.23193E-27	gi|641830895|gb|KDO49971.1|hypothetical protein CISIN_1g010323mg [Citrus sinensis]	GO:0022891, GO:0055085, GO:0016020, GO:0016021, GO:0022857, GO:0006810, GO:0005215
lcl|ORF798_CM007989.1_7539691_7540200	169	108.997	3.32894E-27	gi|548839933|gb|ERN00169.1|hypothetical protein AMTR_s00111p00066120 [Amborella trichopoda]	GO:0022891, GO:0055085, GO:0016020, GO:0016021, GO:0022857, GO:0006810
lcl|ORF798_CM007989.1_7539691_7540200	169	110.538	3.73285E-27	gi|641817262|gb|KDO38755.1|hypothetical protein CISIN_1g027462mg [Citrus sinensis]	GO:0022891, GO:0055085, GO:0016020, GO:0016021, GO:0022857, GO:0006810
lcl|ORF798_CM007989.1_7539691_7540200	169	114.005	1.75865E-26	gi|661898752|emb|CDO96746.1|unnamed protein product [Coffea canephora]	GO:0022891, GO:0055085, GO:0016020, GO:0016021, GO:0022857, GO:0006810, GO:0005215
lcl|ORF800_CM007989.1_7577557_7578117	186	92.8189	1.0682E-18	gi|848924114|ref|XP_012858242.1|PREDICTED: probable inactive serine/threonine-protein kinase scy1 [Erythranthe guttata]	GO:0004672, GO:0005524, GO:0006468
lcl|ORF800_CM007989.1_7577557_7578117	186	89.3521	1.79703E-17	gi|567886838|ref|XP_006435941.1|hypothetical protein CICLE_v10030740mg [Citrus clementina]	GO:0004672, GO:0005524, GO:0006468
lcl|ORF800_CM007989.1_7577557_7578117	186	88.1965	4.52586E-17	gi|823233396|ref|XP_012449331.1|PREDICTED: N-terminal kinase-like protein isoform X2 [Gossypium raimondii]	GO:0004672, GO:0005524, GO:0006468
lcl|ORF800_CM007989.1_7577557_7578117	186	87.8113	7.03803E-17	gi|823233400|ref|XP_012449333.1|PREDICTED: N-terminal kinase-like protein isoform X4 [Gossypium raimondii]	GO:0004672, GO:0005524, GO:0006468
lcl|ORF800_CM007989.1_7577557_7578117	186	86.2705	2.31379E-16	gi|763800992|gb|KJB67947.1|hypothetical protein B456_010G219100 [Gossypium raimondii]	GO:0004672, GO:0005524, GO:0006468
lcl|ORF803_CM007989.1_7653229_7653915	228	191.045	2.00995E-55	gi|527194725|gb|EPS64243.1|hypothetical protein M569_10538, partial [Genlisea aurea]	GO:0004672, GO:0004674, GO:0005524, GO:0006468
lcl|ORF803_CM007989.1_7653229_7653915	228	184.496	9.84891E-53	gi|604313370|gb|EYU26701.1|hypothetical protein MIMGU_mgv1a006846mg [Erythranthe guttata]	GO:0004672, GO:0004674, GO:0005524, GO:0006468
lcl|ORF803_CM007989.1_7653229_7653915	228	184.496	1.05122E-52	gi|848900289|ref|XP_012850299.1|PREDICTED: serine/threonine-protein kinase At5g01020 [Erythranthe guttata]	GO:0004672, GO:0004674, GO:0005524, GO:0006468
lcl|ORF804_CM007989.1_7653967_7654443	158	97.0561	6.24828E-22	gi|42565364|gb|AAS20959.1|tyrosine kinase, partial [Hyacinthus orientalis]	GO:0016310, GO:0004672, GO:0016301, GO:0004674, GO:0005524, GO:0006468
lcl|ORF804_CM007989.1_7653967_7654443	158	95.5153	2.88882E-21	gi|224033525|gb|ACN35838.1|unknown [Zea mays]	GO:0004672, GO:0004674, GO:0005524, GO:0006468
lcl|ORF804_CM007989.1_7653967_7654443	158	97.0561	8.44354E-21	gi|604313370|gb|EYU26701.1|hypothetical protein MIMGU_mgv1a006846mg [Erythranthe guttata]	GO:0004672, GO:0004674, GO:0005524, GO:0006468
lcl|ORF804_CM007989.1_7653967_7654443	158	96.6709	1.27043E-20	gi|508711319|gb|EOY03216.1|Kinase superfamily protein isoform 1 [Theobroma cacao]	GO:0000166, GO:0016310, GO:0004672, GO:0016301, GO:0004674, GO:0005524, GO:0005886, GO:0006468
lcl|ORF804_CM007989.1_7653967_7654443	158	96.2857	1.28834E-20	gi|508711320|gb|EOY03217.1|Kinase superfamily protein isoform 2, partial [Theobroma cacao]	GO:0000166, GO:0016310, GO:0004672, GO:0016301, GO:0004674, GO:0005524, GO:0006468
lcl|ORF806_CM007989.1_7704085_7704621	178	107.071	5.64433E-24	gi|527196987|gb|EPS65656.1|hypothetical protein M569_09119, partial [Genlisea aurea]	GO:0016987, GO:0003677, GO:0003700, GO:0006352, GO:0006355
lcl|ORF806_CM007989.1_7704085_7704621	178	78.9518	4.73225E-14	gi|565377695|ref|XP_006355305.1|PREDICTED: RNA polymerase sigma factor sigC isoform X2 [Solanum tuberosum]	GO:2001141, GO:0003677, GO:0016987, GO:0003700, GO:0003899, GO:0009507, GO:0001053, GO:0006352, GO:0006355
lcl|ORF806_CM007989.1_7704085_7704621	178	78.5666	7.30521E-14	gi|604300575|gb|EYU20393.1|hypothetical protein MIMGU_mgv1a018845mg [Erythranthe guttata]	GO:0003677, GO:0016987, GO:0003700, GO:0006352, GO:0006355
lcl|ORF808_CM007989.1_7808182_7809345	387	326.635	2.24052E-106	gi|763771403|gb|KJB38618.1|hypothetical protein B456_006G263300 [Gossypium raimondii]	GO:0004722, GO:0003824, GO:0006470
lcl|ORF813_CM007989.1_7897804_7898391	195	160.229	2.68193E-44	gi|976917216|gb|KVI02701.1|Aldolase-type TIM barrel, partial [Cynara cardunculus var. scolymus]	GO:0017150, GO:0002943, GO:0050660, GO:0003824, GO:0008033, GO:0055114
lcl|ORF814_CM007989.1_7898644_7899402	252	399.438	1.59958E-138	gi|641860405|gb|KDO79094.1|hypothetical protein CISIN_1g013813mg [Citrus sinensis]	GO:0002943, GO:0017150, GO:0003824, GO:0050660, GO:0008033, GO:0055114
lcl|ORF814_CM007989.1_7898644_7899402	252	400.593	3.47977E-137	gi|703088385|ref|XP_010093520.1|tRNA-dihydrouridine synthase 1-like protein [Morus notabilis]	GO:0017150, GO:0002943, GO:0003824, GO:0050660, GO:0008033, GO:0055114	XP_010093520.1, EXB54186.1
lcl|ORF814_CM007989.1_7898644_7899402	252	401.749	3.91803E-137	gi|641860404|gb|KDO79093.1|hypothetical protein CISIN_1g013813mg [Citrus sinensis]	GO:0002943, GO:0017150, GO:0003824, GO:0050660, GO:0008033, GO:0055114
lcl|ORF814_CM007989.1_7898644_7899402	252	398.667	5.44377E-136	gi|567866687|ref|XP_006425966.1|hypothetical protein CICLE_v10025630mg [Citrus clementina]	GO:0017150, GO:0002943, GO:0003824, GO:0050660, GO:0008033, GO:0055114
lcl|ORF814_CM007989.1_7898644_7899402	252	392.889	5.37198E-135	gi|527192827|gb|EPS63093.1|hypothetical protein M569_11689, partial [Genlisea aurea]	GO:0002943, GO:0017150, GO:0050660, GO:0003824, GO:0008033, GO:0055114
lcl|ORF814_CM007989.1_7898644_7899402	252	394.43	2.37207E-134	gi|255585121|ref|XP_002533266.1|PREDICTED: tRNA-dihydrouridine(16/17) synthase [NAD(P)(+)]-like [Ricinus communis]	GO:0017150, GO:0002943, GO:0050660, GO:0003824, GO:0008033, GO:0055114
lcl|ORF814_CM007989.1_7898644_7899402	252	393.275	4.3979E-134	gi|643722104|gb|KDP31983.1|hypothetical protein JCGZ_12444 [Jatropha curcas]	GO:0017150, GO:0002943, GO:0050660, GO:0003824, GO:0008033, GO:0055114
lcl|ORF815_CM007989.1_7932511_7933182	223	185.267	2.70737E-50	gi|527199822|gb|EPS67472.1|hypothetical protein M569_07302 [Genlisea aurea]	GO:0007076, GO:0000796
lcl|ORF815_CM007989.1_7932511_7933182	223	174.481	1.77336E-46	gi|604347570|gb|EYU45783.1|hypothetical protein MIMGU_mgv1a000682mg [Erythranthe guttata]	GO:0007076, GO:0000796
lcl|ORF819_CM007989.1_7975915_7976424	169	225.713	2.39852E-72	gi|527189580|gb|EPS61179.1|hypothetical protein M569_13619, partial [Genlisea aurea]	GO:0008270, GO:0006352, GO:0006355, GO:0017025
lcl|ORF819_CM007989.1_7975915_7976424	169	213.001	4.78545E-66	gi|848929604|ref|XP_012828180.1|PREDICTED: transcription initiation factor IIB-2-like [Erythranthe guttata]	GO:0008270, GO:0006352, GO:0006355, GO:0017025
lcl|ORF819_CM007989.1_7975915_7976424	169	212.616	6.34861E-66	gi|848921561|ref|XP_012857462.1|PREDICTED: transcription initiation factor IIB-2-like [Erythranthe guttata]	GO:0008270, GO:0006352, GO:0006355, GO:0017025
lcl|ORF819_CM007989.1_7975915_7976424	169	209.149	1.53375E-64	gi|661882154|emb|CDP14130.1|unnamed protein product [Coffea canephora]	GO:0008270, GO:0006352, GO:0006355, GO:0017025
lcl|ORF823_CM007989.1_8056939_8057433	164	103.219	8.82262E-23	gi|449457857|ref|XP_004146664.1|PREDICTED: lactation elevated protein 1-like [Cucumis sativus]	GO:0005524
lcl|ORF823_CM007989.1_8056939_8057433	164	103.219	9.79769E-23	gi|848881439|ref|XP_012841081.1|PREDICTED: lactation elevated protein 1-like [Erythranthe guttata]	GO:0005524
lcl|ORF823_CM007989.1_8056939_8057433	164	102.449	1.82777E-22	gi|703124672|ref|XP_010103117.1|Lactation elevated protein 1 [Morus notabilis]	GO:0005524	EXB94882.1, XP_010103117.1
lcl|ORF823_CM007989.1_8056939_8057433	164	102.064	2.76675E-22	gi|514794672|ref|XP_004973116.1|PREDICTED: lactation elevated protein 1-like [Setaria italica]	GO:0005524
lcl|ORF823_CM007989.1_8056939_8057433	164	101.679	3.45972E-22	gi|567218144|ref|XP_006412701.1|hypothetical protein EUTSA_v10025004mg [Eutrema salsugineum]	GO:0005524
lcl|ORF824_CM007989.1_8058313_8058777	154	64.3142	2.03388E-9	gi|527206436|gb|EPS72007.1|hypothetical protein M569_02752, partial [Genlisea aurea]	GO:0048268, GO:0030276, GO:0005543, GO:0030136, GO:0005545
lcl|ORF824_CM007989.1_8058313_8058777	154	55.4546	3.18924E-6	gi|604328827|gb|EYU34309.1|hypothetical protein MIMGU_mgv1a020331mg [Erythranthe guttata]	GO:0048268, GO:0030276, GO:0005543, GO:0030136, GO:0005545
lcl|ORF825_CM007989.1_8060740_8061600	286	56.9954	1.11987E-5	gi|802592455|ref|XP_012071593.1|PREDICTED: putative clathrin assembly protein At5g35200 [Jatropha curcas]	GO:0048268, GO:0030276, GO:0030136, GO:0005543, GO:0005545
lcl|ORF826_CM007989.1_8068546_8069691	381	69.3218	3.9394E-9	gi|460393952|ref|XP_004242571.1|PREDICTED: FIP1[V]-like protein [Solanum lycopersicum]	GO:0042802, GO:0003723
lcl|ORF828_CM007989.1_8100742_8102004	420	476.863	1.55064E-159	gi|604329769|gb|EYU34959.1|hypothetical protein MIMGU_mgv1a001816mg [Erythranthe guttata]	GO:0005525
lcl|ORF828_CM007989.1_8100742_8102004	420	476.478	7.96055E-159	gi|147771670|emb|CAN71551.1|hypothetical protein VITISV_030236 [Vitis vinifera]	GO:0005525, GO:0016817
lcl|ORF828_CM007989.1_8100742_8102004	420	476.478	8.81162E-159	gi|225446224|ref|XP_002263521.1|PREDICTED: translocase of chloroplast 90, chloroplastic isoform X1 [Vitis vinifera]	GO:0005525, GO:0045036, GO:0016817, GO:0005622
lcl|ORF828_CM007989.1_8100742_8102004	420	469.159	5.24285E-156	gi|661885856|emb|CDP10473.1|unnamed protein product [Coffea canephora]	GO:0005525, GO:0016817
lcl|ORF831_CM007989.1_8160661_8161170	169	156.377	2.28342E-44	gi|1007352613|ref|NP_001308017.1|heme oxygenase 1 [Solanum lycopersicum]	GO:0004392, GO:0055114, GO:0006788	NP_001308017.1, AAK63012.1
lcl|ORF831_CM007989.1_8160661_8161170	169	152.91	5.35252E-43	gi|1027855850|ref|NP_001312481.1|heme oxygenase 1, chloroplastic-like [Nicotiana tabacum]	GO:0004392, GO:0055114, GO:0006788
lcl|ORF838_CM007989.1_8270314_8271039	241	281.182	2.37911E-91	gi|848910093|ref|XP_012853726.1|PREDICTED: uncharacterized protein LOC105973251 [Erythranthe guttata]	GO:0016020, GO:0016021
lcl|ORF838_CM007989.1_8270314_8271039	241	276.174	2.07443E-89	gi|604304855|gb|EYU24100.1|hypothetical protein MIMGU_mgv1a024728mg [Erythranthe guttata]	GO:0016020, GO:0016021
lcl|ORF838_CM007989.1_8270314_8271039	241	270.011	4.85404E-87	gi|848909794|ref|XP_012853617.1|PREDICTED: uncharacterized protein LOC105973143 [Erythranthe guttata]	GO:0016020, GO:0016021
lcl|ORF838_CM007989.1_8270314_8271039	241	266.929	9.68011E-86	gi|604297927|gb|EYU18030.1|hypothetical protein MIMGU_mgv1a017782mg [Erythranthe guttata]	GO:0016020, GO:0016021
lcl|ORF838_CM007989.1_8270314_8271039	241	264.233	9.87949E-85	gi|661885471|emb|CDP10982.1|unnamed protein product [Coffea canephora]	GO:0016020, GO:0016021
lcl|ORF840_CM007989.1_8355235_8356455	406	589.341	0.0	gi|565381467|ref|XP_006357090.1|PREDICTED: transmembrane 9 superfamily member 8-like [Solanum tuberosum]	GO:0016020, GO:0016021
lcl|ORF840_CM007989.1_8355235_8356455	406	586.645	0.0	gi|460397947|ref|XP_004244526.1|PREDICTED: transmembrane 9 superfamily member 9 [Solanum lycopersicum]	GO:0016020, GO:0016021
lcl|ORF841_CM007989.1_8365555_8366742	395	644.81	0.0	gi|604302448|gb|EYU22024.1|hypothetical protein MIMGU_mgv1a003289mg [Erythranthe guttata]	GO:0046872, GO:0016491, GO:0016020, GO:0016021, GO:0055114, GO:0051537, GO:0010277, GO:0051536
lcl|ORF848_CM007989.1_8437582_8438175	197	212.616	2.38865E-67	gi|848911451|ref|XP_012854161.1|PREDICTED: E3 ubiquitin-protein ligase RHA1B-like [Erythranthe guttata]	GO:0008270, GO:0046872, GO:0016020, GO:0016021
lcl|ORF848_CM007989.1_8437582_8438175	197	211.846	4.26429E-67	gi|527205418|gb|EPS71290.1|hypothetical protein M569_03468, partial [Genlisea aurea]	GO:0008270, GO:0046872, GO:0016020, GO:0016021
lcl|ORF848_CM007989.1_8437582_8438175	197	205.297	1.43278E-64	gi|565354086|ref|XP_006343948.1|PREDICTED: E3 ubiquitin-protein ligase RHA1B-like [Solanum tuberosum]	GO:0008270, GO:0046872, GO:0016020, GO:0016021
lcl|ORF851_CM007989.1_1352_2176	274	418.698	8.05005E-131	gi|848922269|ref|XP_012857672.1|PREDICTED: transformation/transcription domain-associated protein isoform X4 [Erythranthe guttata]	GO:0000123, GO:0016573, GO:0016310, GO:0016301, GO:0005634
lcl|ORF851_CM007989.1_1352_2176	274	401.364	4.60942E-125	gi|527205885|gb|EPS71616.1|hypothetical protein M569_03143, partial [Genlisea aurea]	GO:0000123, GO:0016573, GO:0005634
lcl|ORF852_CM007989.1_5132_6361	409	660.603	0.0	gi|848922269|ref|XP_012857672.1|PREDICTED: transformation/transcription domain-associated protein isoform X4 [Erythranthe guttata]	GO:0000123, GO:0016573, GO:0016310, GO:0016301, GO:0005634
lcl|ORF852_CM007989.1_5132_6361	409	651.744	0.0	gi|527205885|gb|EPS71616.1|hypothetical protein M569_03143, partial [Genlisea aurea]	GO:0000123, GO:0016573, GO:0005634
lcl|ORF853_CM007989.1_13349_13939	196	229.18	3.40008E-66	gi|527189967|gb|EPS61409.1|hypothetical protein M569_13388, partial [Genlisea aurea]	GO:0000123, GO:0016573, GO:0005634
lcl|ORF853_CM007989.1_13349_13939	196	222.246	1.46662E-63	gi|848922269|ref|XP_012857672.1|PREDICTED: transformation/transcription domain-associated protein isoform X4 [Erythranthe guttata]	GO:0000123, GO:0016573, GO:0016310, GO:0016301, GO:0005634
lcl|ORF855_CM007989.1_105176_105715	179	298.13	5.08044E-97	gi|661876310|emb|CDP19574.1|unnamed protein product [Coffea canephora]	GO:0050790, GO:0042176, GO:0030234, GO:0000502
lcl|ORF855_CM007989.1_105176_105715	179	294.664	4.67181E-96	gi|641849236|gb|KDO68111.1|hypothetical protein CISIN_1g011352mg [Citrus sinensis]	GO:0050790, GO:0042176, GO:0030234, GO:0000502
lcl|ORF855_CM007989.1_105176_105715	179	288.5	7.24279E-96	gi|937934295|dbj|BAT09210.1|Os09g0541900, partial [Oryza sativa Japonica Group]	GO:0050790, GO:0042176, GO:0030234, GO:0000502
lcl|ORF855_CM007989.1_105176_105715	179	295.049	8.49022E-96	gi|567859828|ref|XP_006422568.1|hypothetical protein CICLE_v10028313mg [Citrus clementina]	GO:0050790, GO:0042176, GO:0030234, GO:0000502
lcl|ORF855_CM007989.1_105176_105715	179	293.893	2.00814E-95	gi|661898089|emb|CDO98056.1|unnamed protein product [Coffea canephora]	GO:0050790, GO:0042176, GO:0030234, GO:0000502
lcl|ORF855_CM007989.1_105176_105715	179	292.738	2.94152E-95	gi|976918906|gb|KVI04059.1|26S proteasome regulatory subunit, C-terminal [Cynara cardunculus var. scolymus]	GO:0050790, GO:0042176, GO:0030234, GO:0000502
lcl|ORF856_CM007989.1_159086_159889	267	354.369	1.53893E-115	gi|604333448|gb|EYU37799.1|hypothetical protein MIMGU_mgv1a002705mg [Erythranthe guttata]	GO:0005739, GO:0003690, GO:0006355
lcl|ORF856_CM007989.1_159086_159889	267	329.717	1.84984E-107	gi|527194577|gb|EPS64154.1|hypothetical protein M569_10626, partial [Genlisea aurea]	GO:0005739, GO:0003690, GO:0006355
lcl|ORF856_CM007989.1_159086_159889	267	317.775	3.4745E-103	gi|661899058|emb|CDO97052.1|unnamed protein product [Coffea canephora]	GO:0005739, GO:0003690, GO:0006355
lcl|ORF856_CM007989.1_159086_159889	267	314.309	3.54228E-100	gi|976914936|gb|KVI00939.1|hypothetical protein Ccrd_020798 [Cynara cardunculus var. scolymus]	GO:0005739, GO:0003690, GO:0006355
lcl|ORF856_CM007989.1_159086_159889	267	311.997	3.39144E-99	gi|255536843|ref|XP_002509488.1|PREDICTED: uncharacterized protein LOC8271423 [Ricinus communis]	GO:0005739, GO:0003690, GO:0006355
lcl|ORF856_CM007989.1_159086_159889	267	308.531	2.87289E-98	gi|836712659|gb|AKM76436.1|embryo defective 2219, partial [Melianthus villosus]	GO:0005739, GO:0003690, GO:0006355
lcl|ORF858_CM007989.1_203663_205882	739	287.345	6.17566E-79	gi|604333369|gb|EYU37720.1|hypothetical protein MIMGU_mgv1a000013mg [Erythranthe guttata]	GO:0003777, GO:0000166, GO:0008017, GO:0005524, GO:0007018
lcl|ORF858_CM007989.1_203663_205882	739	265.774	1.003E-71	gi|527195186|gb|EPS64519.1|hypothetical protein M569_10262 [Genlisea aurea]	GO:0003777, GO:0007018
lcl|ORF858_CM007989.1_203663_205882	739	247.669	1.455E-65	gi|297741339|emb|CBI32470.3|unnamed protein product, partial [Vitis vinifera]	GO:0003777, GO:0000166, GO:0000281, GO:0008017, GO:0000911, GO:0005871, GO:0005524, GO:0016887, GO:0007018
lcl|ORF859_CM007989.1_208874_209785	303	444.891	1.94997E-155	gi|527182445|gb|EPS57362.1|hypothetical protein M569_17455, partial [Genlisea aurea]	GO:0008152, GO:0016787
lcl|ORF859_CM007989.1_208874_209785	303	435.261	1.71136E-151	gi|604333351|gb|EYU37702.1|hypothetical protein MIMGU_mgv1a010621mg [Erythranthe guttata]	GO:0008152, GO:0016787
lcl|ORF862_CM007989.1_231959_233104	381	229.18	5.67802E-68	gi|848872758|ref|XP_012836939.1|PREDICTED: ABSCISIC ACID-INSENSITIVE 5-like protein 7 [Erythranthe guttata]	GO:0003700, GO:0006355, GO:0043565
lcl|ORF862_CM007989.1_231959_233104	381	201.06	5.30372E-57	gi|147795293|emb|CAN64991.1|hypothetical protein VITISV_001773 [Vitis vinifera]	GO:0003700, GO:0006355, GO:0043565
lcl|ORF862_CM007989.1_231959_233104	381	198.364	5.40706E-56	gi|702392364|ref|XP_010066019.1|PREDICTED: bZIP transcription factor TRAB1 [Eucalyptus grandis]	GO:0003700, GO:0006355, GO:0043565
lcl|ORF863_CM007989.1_242603_243169	188	179.104	2.47035E-51	gi|527183322|gb|EPS57772.1|hypothetical protein M569_17045 [Genlisea aurea]	GO:0016567, GO:0004842
lcl|ORF863_CM007989.1_242603_243169	188	178.333	5.59366E-51	gi|527200006|gb|EPS67592.1|hypothetical protein M569_07183, partial [Genlisea aurea]	GO:0004842, GO:0016567
lcl|ORF863_CM007989.1_242603_243169	188	174.481	1.91594E-50	gi|604333308|gb|EYU37659.1|hypothetical protein MIMGU_mgv1a019070mg, partial [Erythranthe guttata]	GO:0004842, GO:0016567
lcl|ORF867_CM007989.1_318089_322663	1524	704.131	0.0	gi|920690634|gb|KOM33859.1|hypothetical protein LR48_Vigan02g000900 [Vigna angularis]	GO:0008270, GO:0015074, GO:0003676
lcl|ORF867_CM007989.1_318089_322663	1524	608.986	0.0	gi|147792973|emb|CAN73102.1|hypothetical protein VITISV_042891 [Vitis vinifera]	GO:0015074, GO:0003676
lcl|ORF867_CM007989.1_318089_322663	1524	594.734	0.0	gi|302121714|gb|ADK92880.1|retrotransposon 4 protein [Hypericum perforatum]	GO:0015074, GO:0003676
lcl|ORF867_CM007989.1_318089_322663	1524	581.637	0.0	gi|99866734|gb|ABF67947.1|Opie2 pol protein [Zea mays]	GO:0015074, GO:0003676
lcl|ORF867_CM007989.1_318089_322663	1524	582.022	3.3802E-179	gi|930676465|gb|KPJ16606.1|Retrovirus-related Pol polyprotein from transposon TNT 1-94 [Papilio machaon]	GO:0015074, GO:0003676
lcl|ORF871_CM007989.1_393293_394723	476	200.29	4.09354E-52	gi|460403739|ref|XP_004247345.1|PREDICTED: probable myosin-binding protein 4 [Solanum lycopersicum]	GO:0016020, GO:0016021
lcl|ORF872_CM007989.1_404498_405091	197	318.546	7.17234E-109	gi|527193842|gb|EPS63710.1|hypothetical protein M569_11073, partial [Genlisea aurea]	GO:0016020, GO:0016021
lcl|ORF872_CM007989.1_404498_405091	197	326.635	9.43079E-104	gi|848849678|ref|XP_012831350.1|PREDICTED: autophagy-related protein 9 [Erythranthe guttata]	GO:0016020, GO:0016021
lcl|ORF872_CM007989.1_404498_405091	197	311.227	6.47822E-98	gi|661888493|emb|CDP07994.1|unnamed protein product [Coffea canephora]	GO:0016020, GO:0016021
lcl|ORF872_CM007989.1_404498_405091	197	305.449	3.42948E-96	gi|920678008|gb|KOM25176.1|hypothetical protein LR48_Vigan50s009600 [Vigna angularis]	GO:0016020, GO:0016021
lcl|ORF873_CM007989.1_424760_426064	434	447.203	5.04787E-148	gi|508702477|gb|EOX94373.1|No pollen germination related 2 [Theobroma cacao]	GO:0005886
lcl|ORF876_CM007989.1_483200_484324	374	157.918	1.05751E-38	gi|848868588|ref|XP_012834923.1|PREDICTED: uncharacterized protein LOC105955688 [Erythranthe guttata]	GO:0003677, GO:0005634
lcl|ORF876_CM007989.1_483200_484324	374	114.005	8.84787E-24	gi|702423499|ref|XP_010067289.1|PREDICTED: uncharacterized protein LOC104454203 [Eucalyptus grandis]	GO:0003677, GO:0005634
lcl|ORF876_CM007989.1_483200_484324	374	89.3521	1.18206E-15	gi|147771380|emb|CAN62996.1|hypothetical protein VITISV_026902 [Vitis vinifera]	GO:0003677, GO:0005634
lcl|ORF876_CM007989.1_483200_484324	374	88.5817	2.29616E-15	gi|731412601|ref|XP_010658422.1|PREDICTED: uncharacterized protein LOC100240985 isoform X1 [Vitis vinifera]	GO:0003677, GO:0005634
lcl|ORF877_CM007989.1_484565_485767	400	184.496	1.56014E-47	gi|848868588|ref|XP_012834923.1|PREDICTED: uncharacterized protein LOC105955688 [Erythranthe guttata]	GO:0003677, GO:0005634
lcl|ORF877_CM007989.1_484565_485767	400	107.071	2.72907E-21	gi|661896542|emb|CDO99731.1|unnamed protein product [Coffea canephora]	GO:0003677, GO:0005634
lcl|ORF882_CM007989.1_614522_615088	188	313.153	6.78578E-104	gi|396580947|gb|AFN87703.1|clathrin heavy chain 2, partial [Nicotiana tabacum]	GO:0016192, GO:0006886, GO:0005622
lcl|ORF882_CM007989.1_614522_615088	188	313.153	8.34718E-104	gi|396580945|gb|AFN87702.1|clathrin heavy chain 1, partial [Nicotiana tabacum]	GO:0016192, GO:0006886, GO:0005622
lcl|ORF882_CM007989.1_614522_615088	188	320.472	3.54301E-103	gi|937937389|dbj|BAT12302.1|Os11g0104900 [Oryza sativa Japonica Group]	GO:0016192, GO:0005622, GO:0006886
lcl|ORF882_CM007989.1_614522_615088	188	326.25	7.21781E-103	gi|527206987|gb|EPS72393.1|hypothetical protein M569_02365, partial [Genlisea aurea]	GO:0016192, GO:0005622, GO:0006886
lcl|ORF883_CM007989.1_633038_633541	167	149.058	2.61601E-42	gi|848858150|ref|XP_012830007.1|PREDICTED: PRA1 family protein B3-like [Erythranthe guttata]	GO:0016020, GO:0016021
lcl|ORF884_CM007989.1_656780_657352	190	147.517	9.8347E-41	gi|1050556927|ref|XP_017624491.1|PREDICTED: acid phosphatase 1 [Gossypium arboreum]	GO:0016311, GO:0003993
lcl|ORF889_CM007989.1_703343_703801	152	140.584	1.90164E-36	gi|508703445|gb|EOX95341.1|RNA helicase family protein isoform 10 [Theobroma cacao]	GO:0000166, GO:0004386, GO:0016787, GO:0005524, GO:0003676
lcl|ORF889_CM007989.1_703343_703801	152	140.584	2.04553E-36	gi|508703441|gb|EOX95337.1|RNA helicase family protein isoform 6 [Theobroma cacao]	GO:0000166, GO:0004386, GO:0016787, GO:0005524, GO:0003676
lcl|ORF889_CM007989.1_703343_703801	152	140.584	2.10933E-36	gi|508703443|gb|EOX95339.1|RNA helicase family protein isoform 8 [Theobroma cacao]	GO:0000166, GO:0004386, GO:0005524, GO:0016787, GO:0003676
lcl|ORF889_CM007989.1_703343_703801	152	141.739	2.79439E-36	gi|527198709|gb|EPS66757.1|hypothetical protein M569_08016, partial [Genlisea aurea]	GO:0000166, GO:0004386, GO:0016787, GO:0005524
lcl|ORF889_CM007989.1_703343_703801	152	140.198	2.91515E-36	gi|508703446|gb|EOX95342.1|Pre-mRNA-splicing factor ATP-dependent RNA helicase isoform 11 [Theobroma cacao]	GO:0000166, GO:0016020, GO:0016021, GO:0004386, GO:0016787, GO:0005524, GO:0003676
lcl|ORF889_CM007989.1_703343_703801	152	140.198	3.21428E-36	gi|508703442|gb|EOX95338.1|RNA helicase family protein isoform 7 [Theobroma cacao]	GO:0000166, GO:0004386, GO:0005524, GO:0016787, GO:0003676
lcl|ORF889_CM007989.1_703343_703801	152	139.813	3.66647E-36	gi|508703439|gb|EOX95335.1|RNA helicase family protein isoform 4 [Theobroma cacao]	GO:0000166, GO:0004386, GO:0016787, GO:0005524, GO:0003676
lcl|ORF890_CM007989.1_725774_726244	156	70.4774	2.81324E-11	gi|527205112|gb|EPS71079.1|hypothetical protein M569_03679, partial [Genlisea aurea]	GO:0008152, GO:0006741, GO:0019674, GO:0016310, GO:0003951
lcl|ORF890_CM007989.1_725774_726244	156	61.6178	3.38401E-8	gi|604348082|gb|EYU46237.1|hypothetical protein MIMGU_mgv1a004572mg [Erythranthe guttata]	GO:0008152, GO:0006741, GO:0019674, GO:0016310, GO:0003951
lcl|ORF894_CM007989.1_919682_920203	173	132.88	2.31465E-33	gi|802716560|ref|XP_012085045.1|PREDICTED: cytochrome P450 82C4-like [Jatropha curcas]	GO:0005506, GO:0016705, GO:0016491, GO:0046872, GO:0016020, GO:0016021, GO:0020037, GO:0055114, GO:0004497
lcl|ORF894_CM007989.1_919682_920203	173	129.798	3.629E-32	gi|566152674|ref|XP_002300088.2|hypothetical protein POPTR_0001s34230g [Populus trichocarpa]	GO:0005506, GO:0046872, GO:0016491, GO:0016705, GO:0044550, GO:0016020, GO:0016021, GO:0016709, GO:0020037, GO:0055114, GO:0004497
lcl|ORF894_CM007989.1_919682_920203	173	127.102	1.85683E-31	gi|661892757|emb|CDP03915.1|unnamed protein product [Coffea canephora]	GO:0005506, GO:0046872, GO:0016705, GO:0016491, GO:0020037, GO:0055114, GO:0004497
lcl|ORF895_CM007989.1_956477_958147	556	713.375	0.0	gi|527190905|gb|EPS61959.1|hypothetical protein M569_12833, partial [Genlisea aurea]	GO:0016614, GO:0016491, GO:0050660, GO:0055114
lcl|ORF895_CM007989.1_956477_958147	556	706.442	0.0	gi|508778461|gb|EOY25717.1|Glucose-methanol-choline oxidoreductase family protein isoform 1 [Theobroma cacao]	GO:0016614, GO:0016491, GO:0050660, GO:0055114
lcl|ORF895_CM007989.1_956477_958147	556	705.671	0.0	gi|590614978|ref|XP_007023096.1|PREDICTED: (R)-mandelonitrile lyase-like [Theobroma cacao]	GO:0016614, GO:0050660, GO:0016491, GO:0055114
lcl|ORF896_CM007989.1_1007444_1008127	227	226.098	1.92258E-72	gi|527209425|gb|EPS74141.1|hypothetical protein M569_00615, partial [Genlisea aurea]	GO:0016020
lcl|ORF897_CM007989.1_1015421_1015888	155	72.7886	1.40399E-13	gi|661892807|emb|CDP03965.1|unnamed protein product [Coffea canephora]	GO:0046983
lcl|ORF898_CM007989.1_1049249_1049716	155	217.624	2.01462E-69	gi|527191177|gb|EPS62124.1|hypothetical protein M569_12668, partial [Genlisea aurea]	GO:0016020, GO:0016021
lcl|ORF898_CM007989.1_1049249_1049716	155	211.075	3.82867E-65	gi|449444322|ref|XP_004139924.1|PREDICTED: calcium uniporter protein 5, mitochondrial-like [Cucumis sativus]	GO:0016020, GO:0016021
lcl|ORF898_CM007989.1_1049249_1049716	155	206.838	3.32006E-64	gi|508787484|gb|EOY34740.1|Coiled-coil domain-containing protein 109A isoform 2 [Theobroma cacao]	GO:0016020, GO:0016021
lcl|ORF899_CM007989.1_1057391_1058692	433	571.622	0.0	gi|527185493|gb|EPS58896.1|hypothetical protein M569_15916, partial [Genlisea aurea]	GO:0000166, GO:0007165, GO:0016310, GO:0016740, GO:0004672, GO:0016301, GO:0004674, GO:0005524, GO:0006468
lcl|ORF899_CM007989.1_1057391_1058692	433	541.191	0.0	gi|255553335|ref|XP_002517709.1|PREDICTED: CBL-interacting serine/threonine-protein kinase 11 [Ricinus communis]	GO:0000166, GO:0007165, GO:0016310, GO:0004672, GO:0016740, GO:0016301, GO:0004674, GO:0005524, GO:0006468
lcl|ORF899_CM007989.1_1057391_1058692	433	540.036	0.0	gi|848848200|ref|XP_012840927.1|PREDICTED: CBL-interacting serine/threonine-protein kinase 11 [Erythranthe guttata]	GO:0000166, GO:0007165, GO:0016310, GO:0016740, GO:0004672, GO:0016301, GO:0004674, GO:0005524, GO:0006468
lcl|ORF899_CM007989.1_1057391_1058692	433	537.724	0.0	gi|508787422|gb|EOY34678.1|SOS3-interacting protein 4 [Theobroma cacao]	GO:0000166, GO:0007165, GO:0016310, GO:0016740, GO:0009268, GO:0004672, GO:0016301, GO:0004674, GO:0005524, GO:0006468
lcl|ORF901_CM007989.1_1099577_1100155	192	260.381	1.8236E-86	gi|1028978887|ref|XP_016732879.1|PREDICTED: uncharacterized protein LOC107943617 [Gossypium hirsutum]	GO:0003677
lcl|ORF902_CM007989.1_1108781_1109278	165	170.629	1.54009E-47	gi|255539447|ref|XP_002510788.1|PREDICTED: O-glucosyltransferase rumi homolog [Ricinus communis]	GO:0016020, GO:0016021
lcl|ORF902_CM007989.1_1108781_1109278	165	163.696	1.17529E-46	gi|604299704|gb|EYU19547.1|hypothetical protein MIMGU_mgv1a010063mg [Erythranthe guttata]	GO:0016020, GO:0016021
lcl|ORF903_CM007989.1_1109282_1109791	169	107.071	4.37637E-24	gi|223549902|gb|EEF51389.1|KDEL motif-containing protein 1 precursor, putative [Ricinus communis]	GO:0016020, GO:0016021
lcl|ORF904_CM007989.1_1112801_1113436	211	211.46	1.523E-64	gi|604299704|gb|EYU19547.1|hypothetical protein MIMGU_mgv1a010063mg [Erythranthe guttata]	GO:0016020, GO:0016021
lcl|ORF904_CM007989.1_1112801_1113436	211	214.542	1.53536E-63	gi|255539447|ref|XP_002510788.1|PREDICTED: O-glucosyltransferase rumi homolog [Ricinus communis]	GO:0016020, GO:0016021
lcl|ORF904_CM007989.1_1112801_1113436	211	209.534	1.31388E-61	gi|661891317|emb|CDP05199.1|unnamed protein product [Coffea canephora]	GO:0016020, GO:0016021
lcl|ORF905_CM007989.1_1131935_1132387	150	143.28	7.05267E-38	gi|848925807|ref|XP_012858773.1|PREDICTED: uncharacterized protein LOC105977920 [Erythranthe guttata]	GO:0016020, GO:0016021
lcl|ORF905_CM007989.1_1131935_1132387	150	119.013	7.62416E-29	gi|661891343|emb|CDP05225.1|unnamed protein product [Coffea canephora]	GO:0016020, GO:0016021
lcl|ORF905_CM007989.1_1131935_1132387	150	117.087	3.16589E-28	gi|565373562|ref|XP_006353339.1|PREDICTED: transmembrane protein 161A [Solanum tuberosum]	GO:0016020, GO:0016021
lcl|ORF905_CM007989.1_1131935_1132387	150	112.849	1.45483E-26	gi|460377179|ref|XP_004234372.1|PREDICTED: uncharacterized protein LOC101244458 [Solanum lycopersicum]	GO:0016020, GO:0016021
lcl|ORF906_CM007989.1_1140872_1141624	250	188.734	5.05401E-54	gi|604299658|gb|EYU19501.1|hypothetical protein MIMGU_mgv1a006917mg [Erythranthe guttata]	GO:0005506, GO:0016491, GO:0046872, GO:0055114
lcl|ORF906_CM007989.1_1140872_1141624	250	184.496	8.05386E-53	gi|565394079|ref|XP_006362690.1|PREDICTED: gibberellin 20 oxidase 1-D [Solanum tuberosum]	GO:0005506, GO:0046872, GO:0016491, GO:0055114
lcl|ORF906_CM007989.1_1140872_1141624	250	184.111	1.15245E-52	gi|567858250|ref|XP_006421808.1|hypothetical protein CICLE_v10005157mg [Citrus clementina]	GO:0005506, GO:0046872, GO:0016491, GO:0055114
lcl|ORF906_CM007989.1_1140872_1141624	250	182.57	3.52042E-52	gi|700584228|ref|NP_001289511.1|gibberellin 20 oxidase 1-like [Nicotiana sylvestris]	GO:0005506, GO:0046872, GO:0016491, GO:0055114
lcl|ORF909_CM007989.1_1168064_1168567	167	225.713	8.25861E-70	gi|270211026|gb|ACZ64785.1|cellulose synthase, partial [Populus ussuriensis]	GO:0016757, GO:0016020, GO:0016021, GO:0016760, GO:0030244, GO:0016740
lcl|ORF909_CM007989.1_1168064_1168567	167	229.95	6.15125E-68	gi|223526627|gb|EEF28872.1|Cellulose synthase A catalytic subunit 6 [UDP-forming], putative [Ricinus communis]	GO:0016757, GO:0016020, GO:0016021, GO:0016760, GO:0071555, GO:0030244, GO:0016740
lcl|ORF909_CM007989.1_1168064_1168567	167	231.876	1.04107E-67	gi|604319963|gb|EYU31127.1|hypothetical protein MIMGU_mgv1a000549mg [Erythranthe guttata]	GO:0016757, GO:0008270, GO:0046872, GO:0016020, GO:0016021, GO:0016760, GO:0071555, GO:0016740, GO:0030244, GO:0005886
lcl|ORF909_CM007989.1_1168064_1168567	167	231.491	1.51873E-67	gi|527205338|gb|EPS71230.1|hypothetical protein M569_03522 [Genlisea aurea]	GO:0016757, GO:0008270, GO:0046872, GO:0016020, GO:0016021, GO:0016760, GO:0071555, GO:0016740, GO:0030244, GO:0005886
lcl|ORF909_CM007989.1_1168064_1168567	167	230.72	2.41898E-67	gi|567172244|ref|XP_006399471.1|hypothetical protein EUTSA_v10012521mg [Eutrema salsugineum]	GO:0016757, GO:0008270, GO:0046872, GO:0016020, GO:0016021, GO:0016760, GO:0071555, GO:0030244, GO:0016740, GO:0005886
lcl|ORF910_CM007989.1_1172048_1172884	278	130.954	1.34314E-33	gi|527195378|gb|EPS64637.1|hypothetical protein M569_10144 [Genlisea aurea]	GO:0003677, GO:0003700, GO:0006351, GO:0006355, GO:0005634
lcl|ORF910_CM007989.1_1172048_1172884	278	131.724	1.02983E-32	gi|449448584|ref|XP_004142046.1|PREDICTED: ethylene-responsive transcription factor ABR1 [Cucumis sativus]	GO:0003677, GO:0003700, GO:0006351, GO:0006355, GO:0005634
lcl|ORF910_CM007989.1_1172048_1172884	278	120.553	2.51565E-28	gi|657294404|gb|AID51426.1|ethylene response factor 21 [Diospyros kaki]	GO:0003677, GO:0003700, GO:0006351, GO:0006355, GO:0005634
lcl|ORF911_CM007989.1_1235483_1236109	208	331.643	4.28247E-109	gi|527206667|gb|EPS72164.1|hypothetical protein M569_02592 [Genlisea aurea]	GO:0004525, GO:0090501, GO:0003723, GO:0090502, GO:0006396
lcl|ORF911_CM007989.1_1235483_1236109	208	328.946	4.64061E-108	gi|848855827|ref|XP_012853873.1|PREDICTED: uncharacterized protein LOC105973395 [Erythranthe guttata]	GO:0004525, GO:0003723, GO:0090501, GO:0090502, GO:0006396
lcl|ORF911_CM007989.1_1235483_1236109	208	325.865	9.02301E-107	gi|976925032|gb|KVI08950.1|Ribonuclease III [Cynara cardunculus var. scolymus]	GO:0004525, GO:0003723, GO:0090501, GO:0090502, GO:0006396
lcl|ORF911_CM007989.1_1235483_1236109	208	318.546	5.898E-104	gi|565369371|ref|XP_006351309.1|PREDICTED: uncharacterized protein LOC102584750 [Solanum tuberosum]	GO:0004525, GO:0090501, GO:0003723, GO:0090502, GO:0006396
lcl|ORF912_CM007989.1_1241720_1242295	191	288.115	2.21426E-94	gi|848904388|ref|XP_012851844.1|PREDICTED: probable protein phosphatase 2C 27 [Erythranthe guttata]	GO:0004722, GO:0003824, GO:0046872, GO:0006470, GO:0043169, GO:0004721, GO:0016787
lcl|ORF912_CM007989.1_1241720_1242295	191	281.182	1.62155E-91	gi|565366784|ref|XP_006350065.1|PREDICTED: probable protein phosphatase 2C 27 [Solanum tuberosum]	GO:0004722, GO:0046872, GO:0003824, GO:0006470, GO:0043169, GO:0016787, GO:0004721
lcl|ORF913_CM007989.1_1326860_1327495	211	201.83	2.93266E-56	gi|565342743|ref|XP_006338500.1|PREDICTED: ABC transporter B family member 15-like [Solanum tuberosum]	GO:0042626, GO:0000166, GO:0055085, GO:0016020, GO:0016021, GO:0006810, GO:0005524, GO:0016887
lcl|ORF913_CM007989.1_1326860_1327495	211	201.06	5.44635E-56	gi|460372885|ref|XP_004232253.1|PREDICTED: ABC transporter B family member 15-like [Solanum lycopersicum]	GO:0042626, GO:0000166, GO:0055085, GO:0016020, GO:0016021, GO:0006810, GO:0005524, GO:0016887
lcl|ORF914_CM007989.1_1328270_1329121	283	352.058	1.4542E-112	gi|147815651|emb|CAN63836.1|hypothetical protein VITISV_036111 [Vitis vinifera]	GO:0042626, GO:0000166, GO:0055085, GO:0016020, GO:0016021, GO:0006810, GO:0005524, GO:0016887
lcl|ORF915_CM007989.1_1336016_1336876	286	233.802	6.87199E-74	gi|565387425|ref|XP_006359500.1|PREDICTED: triphosphate tunel metalloenzyme 3 isoform X1 [Solanum tuberosum]	GO:0050355, GO:0008152, GO:0048364, GO:0005634, GO:0016887
lcl|ORF919_CM007989.1_1383044_1383583	179	341.273	3.16844E-112	gi|18732|emb|CAA36733.1|DNA-directed RNA polymerase, partial [Glycine max]	GO:0003677, GO:0016779, GO:0003899, GO:0006351, GO:0006366, GO:0016740, GO:0005665
lcl|ORF919_CM007989.1_1383044_1383583	179	350.132	3.82501E-109	gi|222639936|gb|EEE68068.1|hypothetical protein OsJ_26081 [Oryza sativa Japonica Group]	GO:0003677, GO:0016779, GO:0003899, GO:0006351, GO:0006366, GO:0016740, GO:0005665
lcl|ORF919_CM007989.1_1383044_1383583	179	340.502	2.65194E-108	gi|920681309|gb|KOM28114.1|hypothetical protein LR48_Vigan499s005800 [Vigna angularis]	GO:0003677, GO:0016779, GO:0003899, GO:0006351, GO:0006366, GO:0016740, GO:0005665
lcl|ORF919_CM007989.1_1383044_1383583	179	343.584	3.05546E-108	gi|527199209|gb|EPS67076.1|hypothetical protein M569_07699, partial [Genlisea aurea]	GO:0003677, GO:0016779, GO:0003899, GO:0006351, GO:0006366, GO:0016740, GO:0005665
lcl|ORF919_CM007989.1_1383044_1383583	179	348.977	3.48769E-108	gi|573953716|ref|XP_006659128.1|PREDICTED: DNA-directed RNA polymerase II subunit 1 [Oryza brachyantha]	GO:0003677, GO:0016779, GO:0003899, GO:0006351, GO:0006366, GO:0016740, GO:0005665
lcl|ORF919_CM007989.1_1383044_1383583	179	339.732	4.42586E-108	gi|18736|emb|CAA36736.1|DNA-directed RNA polymerase, partial [Glycine max]	GO:0003677, GO:0016779, GO:0003899, GO:0006351, GO:0006366, GO:0016740, GO:0005665
lcl|ORF921_CM007989.1_1400312_1401691	459	565.459	0.0	gi|527209262|gb|EPS74026.1|hypothetical protein M569_00726 [Genlisea aurea]	GO:0004129, GO:0005739, GO:1902600
lcl|ORF924_CM007989.1_1464266_1464898	210	156.377	1.49662E-43	gi|527189837|gb|EPS61331.1|hypothetical protein M569_13466 [Genlisea aurea]	GO:0003677
lcl|ORF924_CM007989.1_1464266_1464898	210	134.806	5.16299E-35	gi|510794406|gb|AGN52169.1|MYB-related transcription factor [Salvia miltiorrhiza]	GO:0003677
lcl|ORF924_CM007989.1_1464266_1464898	210	133.65	1.77357E-34	gi|510794186|gb|AGN52059.1|MYB-related transcription factor [Salvia miltiorrhiza]	GO:0003677
lcl|ORF924_CM007989.1_1464266_1464898	210	128.257	9.52134E-33	gi|527208639|gb|EPS73580.1|hypothetical protein M569_01180 [Genlisea aurea]	GO:0003677
lcl|ORF924_CM007989.1_1464266_1464898	210	126.716	3.15082E-32	gi|661883694|emb|CDP12647.1|unnamed protein product [Coffea canephora]	GO:0003677
lcl|ORF926_CM007989.1_1477844_1478296	150	52.7582	2.95393E-5	gi|527201325|gb|EPS68474.1|hypothetical protein M569_06295, partial [Genlisea aurea]	GO:0042803, GO:0005759, GO:0005739, GO:0051087, GO:0050790, GO:0000774, GO:0006457
lcl|ORF929_CM007989.1_1491800_1492552	250	102.064	5.55735E-22	gi|604301109|gb|EYU20829.1|hypothetical protein MIMGU_mgv1a010026mg [Erythranthe guttata]	GO:0016020, GO:0016021
lcl|ORF929_CM007989.1_1491800_1492552	250	101.293	3.07828E-21	gi|527189791|gb|EPS61303.1|hypothetical protein M569_13493, partial [Genlisea aurea]	GO:0016020, GO:0016021
lcl|ORF929_CM007989.1_1491800_1492552	250	97.8265	9.86036E-20	gi|225440197|ref|XP_002283542.1|PREDICTED: E3 ubiquitin-protein ligase Arkadia [Vitis vinifera]	GO:0016020, GO:0016021
lcl|ORF929_CM007989.1_1491800_1492552	250	97.0561	1.54358E-19	gi|147858842|emb|CAN78695.1|hypothetical protein VITISV_037476 [Vitis vinifera]	GO:0016020, GO:0016021
lcl|ORF931_CM007989.1_1533356_1533991	211	281.567	6.36553E-91	gi|527187858|gb|EPS60186.1|hypothetical protein M569_14617, partial [Genlisea aurea]	GO:0004553, GO:0005975
lcl|ORF931_CM007989.1_1533356_1533991	211	253.832	6.82202E-79	gi|604334068|gb|EYU38257.1|hypothetical protein MIMGU_mgv1a004760mg [Erythranthe guttata]	GO:0004553, GO:0005975
lcl|ORF931_CM007989.1_1533356_1533991	211	252.292	1.21058E-77	gi|604298410|gb|EYU18454.1|hypothetical protein MIMGU_mgv1a021702mg, partial [Erythranthe guttata]	GO:0004553, GO:0005975
lcl|ORF931_CM007989.1_1533356_1533991	211	222.246	8.30416E-68	gi|255674290|dbj|BAH92032.1|Os03g0201901 [Oryza sativa Japonica Group]	GO:0004553, GO:0005975
lcl|ORF931_CM007989.1_1533356_1533991	211	224.557	6.77578E-67	gi|218192278|gb|EEC74705.1|hypothetical protein OsI_10421 [Oryza sativa Indica Group]	GO:0004553, GO:0005975, GO:0016798
lcl|ORF933_CM007989.1_1546331_1546840	169	160.999	3.8567E-43	gi|449438761|ref|XP_004137156.1|PREDICTED: root phototropism protein 3-like isoform X1 [Cucumis sativus]	GO:0016567
lcl|ORF933_CM007989.1_1546331_1546840	169	156.377	1.03191E-41	gi|976927092|gb|KVI10913.1|BTB/POZ fold [Cynara cardunculus var. scolymus]	GO:0016567
lcl|ORF934_CM007989.1_1563476_1564054	192	168.318	1.20462E-46	gi|209954707|dbj|BAG80544.1|UDP-glucose:glucosyltransferase [Lycium barbarum]	GO:0008152, GO:0016757, GO:0016758, GO:0016740
lcl|ORF934_CM007989.1_1563476_1564054	192	160.229	1.30228E-43	gi|14192682|gb|AAK54465.1|cold-induced glucosyl transferase [Solanum sogarandinum]	GO:0008152, GO:0016757, GO:0016758, GO:0016740
lcl|ORF934_CM007989.1_1563476_1564054	192	158.303	6.50818E-43	gi|20146093|dbj|BAB88935.1|glucosyltransferase [Nicotiana tabacum]	GO:0008152, GO:0016757, GO:0016758, GO:0016740
lcl|ORF934_CM007989.1_1563476_1564054	192	157.532	1.24838E-42	gi|460404852|ref|XP_004247894.1|PREDICTED: crocetin glucosyltransferase, chloroplastic-like [Solanum lycopersicum]	GO:0008152, GO:0016757, GO:0016758, GO:0080043, GO:0080044, GO:0052696, GO:0043231, GO:0016740, GO:0009813
lcl|ORF935_CM007989.1_1568594_1569055	153	62.3882	4.68214E-9	gi|326493082|dbj|BAJ85002.1|predicted protein, partial [Hordeum vulgare subsp. vulgare]	GO:0016020, GO:0016021
lcl|ORF935_CM007989.1_1568594_1569055	153	58.5362	5.34251E-8	gi|113594706|dbj|BAF18580.1|Os06g0127600 [Oryza sativa Japonica Group]	GO:0009536
lcl|ORF938_CM007989.1_1645280_1646812	510	526.168	3.67591E-174	gi|604319464|gb|EYU30656.1|hypothetical protein MIMGU_mgv1a025198mg, partial [Erythranthe guttata]	GO:0000166, GO:0016020, GO:0016021, GO:0016310, GO:0004672, GO:0016740, GO:0016301, GO:0004674, GO:0005524, GO:0006468
lcl|ORF938_CM007989.1_1645280_1646812	510	481.1	3.20243E-156	gi|661880253|emb|CDP16049.1|unnamed protein product [Coffea canephora]	GO:0000166, GO:0016020, GO:0016021, GO:0016310, GO:0004672, GO:0016740, GO:0016301, GO:0004674, GO:0005524, GO:0006468
lcl|ORF939_CM007989.1_1658861_1659544	227	140.969	2.63741E-38	gi|527191659|gb|EPS62398.1|hypothetical protein M569_12395 [Genlisea aurea]	GO:0004857, GO:0043086
lcl|ORF939_CM007989.1_1658861_1659544	227	135.191	5.42152E-36	gi|848850616|ref|XP_012833750.1|PREDICTED: uncharacterized protein LOC105954628 [Erythranthe guttata]	GO:0004857, GO:0043086
lcl|ORF939_CM007989.1_1658861_1659544	227	140.969	8.10222E-35	gi|527199196|gb|EPS67066.1|pectinesterase [Genlisea aurea]	GO:0004857, GO:0003824, GO:0005618, GO:0043086, GO:0045330, GO:0030599, GO:0045490, GO:0042545, GO:0016787
lcl|ORF939_CM007989.1_1658861_1659544	227	51.9878	8.08024E-5	gi|255564228|ref|XP_002523111.1|PREDICTED: probable pectinesterase/pectinesterase inhibitor 59 [Ricinus communis]	GO:0004857, GO:0043086
lcl|ORF944_CM007989.1_1786040_1786624	194	141.354	1.22735E-39	gi|223538271|gb|EEF39880.1|hypothetical protein RCOM_1015170 [Ricinus communis]	GO:0003677, GO:0006355
lcl|ORF944_CM007989.1_1786040_1786624	194	131.724	8.50929E-36	gi|802786838|ref|XP_012091770.1|PREDICTED: dof zinc finger protein DOF1.5 [Jatropha curcas]	GO:0003677, GO:0006355
lcl|ORF944_CM007989.1_1786040_1786624	194	130.568	2.50373E-35	gi|848896798|ref|XP_012848467.1|PREDICTED: dof zinc finger protein DOF1.5 [Erythranthe guttata]	GO:0003677, GO:0006355
lcl|ORF945_CM007989.1_1794113_1795549	478	503.056	1.08138E-172	gi|300669723|dbj|BAJ11650.1|glucosyltransferase [Sinningia cardinalis]	GO:0008152, GO:0016757, GO:0016758, GO:0016740
lcl|ORF945_CM007989.1_1794113_1795549	478	501.901	6.26715E-172	gi|848860125|ref|XP_012830921.1|PREDICTED: anthocyanidin 3-O-glucosyltransferase 2-like [Erythranthe guttata]	GO:0008152, GO:0016757, GO:0016758, GO:0016740
lcl|ORF945_CM007989.1_1794113_1795549	478	469.159	5.07388E-160	gi|604344049|gb|EYU42866.1|hypothetical protein MIMGU_mgv1a023772mg [Erythranthe guttata]	GO:0008152, GO:0016757, GO:0016758, GO:0016740
lcl|ORF946_CM007989.1_1830341_1830799	152	157.532	1.05666E-43	gi|848882261|ref|XP_012841458.1|PREDICTED: probable beta-1,3-galactosyltransferase 2 [Erythranthe guttata]	GO:0016757, GO:0016020, GO:0016021, GO:0008378, GO:0005794, GO:0016740, GO:0006486, GO:0000139
lcl|ORF946_CM007989.1_1830341_1830799	152	154.066	2.29337E-42	gi|702241299|ref|XP_010046417.1|PREDICTED: probable beta-1,3-galactosyltransferase 2 [Eucalyptus grandis]	GO:0016757, GO:0016020, GO:0016021, GO:0008378, GO:0005794, GO:0000139, GO:0006486, GO:0016740
lcl|ORF946_CM007989.1_1830341_1830799	152	152.91	3.17158E-42	gi|223536563|gb|EEF38209.1|Beta-1,3-galactosyltransferase sqv-2, putative [Ricinus communis]	GO:0016757, GO:0016020, GO:0016021, GO:0008378, GO:0016740, GO:0005794, GO:0000139, GO:0006486
lcl|ORF946_CM007989.1_1830341_1830799	152	150.599	4.81876E-42	gi|566204394|ref|XP_006375531.1|hypothetical protein POPTR_0014s15200g [Populus trichocarpa]	GO:0016757, GO:0016020, GO:0016021, GO:0008378, GO:0006486, GO:0016740, GO:0000139, GO:0005794
lcl|ORF948_CM007989.1_1843892_1845385	497	787.719	0.0	gi|848906234|ref|XP_012852446.1|PREDICTED: probable galacturonosyltransferase 10 [Erythranthe guttata]	GO:0016757, GO:0047262, GO:0016020, GO:0016021, GO:0071555, GO:0000139, GO:0016740, GO:0005794, GO:0045489
lcl|ORF948_CM007989.1_1843892_1845385	497	784.252	0.0	gi|661881550|emb|CDP14710.1|unnamed protein product [Coffea canephora]	GO:0016757, GO:0047262, GO:0016020, GO:0016021, GO:0071555, GO:0016740, GO:0005794, GO:0045489, GO:0000139
lcl|ORF948_CM007989.1_1843892_1845385	497	781.556	0.0	gi|778725678|ref|XP_004139790.2|PREDICTED: probable galacturonosyltransferase 10 [Cucumis sativus]	GO:0016757, GO:0047262, GO:0016020, GO:0016021, GO:0071555, GO:0005794, GO:0045489, GO:0000139, GO:0016740
lcl|ORF950_CM007989.1_1855253_1855918	221	60.077	5.3781E-7	gi|147785750|emb|CAN66382.1|hypothetical protein VITISV_035546 [Vitis vinifera]	GO:0046872
lcl|ORF950_CM007989.1_1855253_1855918	221	57.7658	1.25498E-6	gi|357489427|ref|XP_003615001.1|C2H2-type zinc finger protein [Medicago truncatula]	GO:0046872	AES97959.1, XP_003615001.1
lcl|ORF951_CM007989.1_1867562_1868032	156	76.6406	3.10621E-15	gi|703127721|ref|XP_010103915.1|Aconitate hydratase [Morus notabilis]	GO:0008152	EXC46984.1, XP_010103915.1
lcl|ORF951_CM007989.1_1867562_1868032	156	76.2554	2.16777E-14	gi|703064420|ref|XP_010087200.1|Aconitate hydratase [Morus notabilis]	GO:0008152	EXC35695.1, XP_010087200.1
lcl|ORF951_CM007989.1_1867562_1868032	156	77.411	8.5392E-14	gi|413921120|gb|AFW61052.1|hypothetical protein ZEAMMB73_482448 [Zea mays]	GO:0008152
lcl|ORF951_CM007989.1_1867562_1868032	156	77.411	9.24865E-14	gi|34851120|gb|AAL13084.1|putative aconitase [Prunus avium]	GO:0008152, GO:0016829, GO:0051539, GO:0003994, GO:0051536
lcl|ORF951_CM007989.1_1867562_1868032	156	76.6406	1.60195E-13	gi|218200595|gb|EEC83022.1|hypothetical protein OsI_28099 [Oryza sativa Indica Group]	GO:0008152, GO:0005739, GO:0009536
lcl|ORF951_CM007989.1_1867562_1868032	156	76.6406	1.63806E-13	gi|413921121|gb|AFW61053.1|hypothetical protein ZEAMMB73_482448 [Zea mays]	GO:0008152
lcl|ORF951_CM007989.1_1867562_1868032	156	76.6406	1.70499E-13	gi|413921122|gb|AFW61054.1|hypothetical protein ZEAMMB73_482448 [Zea mays]	GO:0008152, GO:0016829, GO:0051539, GO:0003994, GO:0051536
lcl|ORF951_CM007989.1_1867562_1868032	156	76.6406	1.71875E-13	gi|944236192|gb|KQL00530.1|hypothetical protein SETIT_013192mg [Setaria italica]	GO:0008152, GO:0016829, GO:0051539, GO:0003994, GO:0051536
lcl|ORF951_CM007989.1_1867562_1868032	156	76.6406	1.74827E-13	gi|944236193|gb|KQL00531.1|hypothetical protein SETIT_013192mg [Setaria italica]	GO:0008152, GO:0016829, GO:0051539, GO:0003994, GO:0051536
lcl|ORF952_CM007989.1_1870325_1870780	151	272.707	3.84209E-83	gi|848897186|ref|XP_012848668.1|PREDICTED: aconitate hydratase, cytoplasmic [Erythranthe guttata]	GO:0008152
lcl|ORF952_CM007989.1_1870325_1870780	151	268.47	2.16077E-82	gi|527188436|gb|EPS60517.1|hypothetical protein M569_14286, partial [Genlisea aurea]	GO:0008152, GO:0016829, GO:0051539, GO:0003994, GO:0051536
lcl|ORF952_CM007989.1_1870325_1870780	151	256.914	3.12396E-82	gi|763795847|gb|KJB62843.1|hypothetical protein B456_009G439700, partial [Gossypium raimondii]	GO:0008152
lcl|ORF953_CM007989.1_1879541_1879996	151	247.669	5.52266E-78	gi|848882828|ref|XP_012841737.1|PREDICTED: tryptophan synthase beta chain 1-like [Erythranthe guttata]	GO:0004834, GO:0000162, GO:0006568
lcl|ORF953_CM007989.1_1879541_1879996	151	244.202	1.28586E-76	gi|356500362|ref|XP_003519001.1|PREDICTED: tryptophan synthase beta chain 1 [Glycine max]	GO:0005737, GO:0030170, GO:0004834, GO:0000162, GO:0006568
lcl|ORF953_CM007989.1_1879541_1879996	151	246.128	1.35402E-76	gi|703083038|ref|XP_010092111.1|Tryptophan synthase beta chain 2 [Morus notabilis]	GO:0004834, GO:0000162, GO:0006568	XP_010092111.1, EXB50262.1
lcl|ORF953_CM007989.1_1879541_1879996	151	243.432	1.90443E-76	gi|702378266|ref|XP_010062986.1|PREDICTED: tryptophan synthase beta chain 1 [Eucalyptus grandis]	GO:0004834, GO:0000162, GO:0006568
lcl|ORF954_CM007989.1_1900853_1903063	736	1179.08	0.0	gi|848860069|ref|XP_012830894.1|PREDICTED: protein FAR-RED ELONGATED HYPOCOTYL 3 isoform X2 [Erythranthe guttata]	GO:0008270, GO:0006355
lcl|ORF954_CM007989.1_1900853_1903063	736	1178.7	0.0	gi|848860067|ref|XP_012830893.1|PREDICTED: protein FAR-RED ELONGATED HYPOCOTYL 3 isoform X1 [Erythranthe guttata]	GO:0008270, GO:0006355
lcl|ORF954_CM007989.1_1900853_1903063	736	1140.95	0.0	gi|527182632|gb|EPS57450.1|hypothetical protein M569_17367, partial [Genlisea aurea]	GO:0008270, GO:0006355
lcl|ORF957_CM007989.1_1937561_1939768	735	669.078	0.0	gi|848866378|ref|XP_012833863.1|PREDICTED: putative disease resistance RPP13-like protein 3 [Erythranthe guttata]	GO:0043531, GO:0006952
lcl|ORF957_CM007989.1_1937561_1939768	735	576.244	0.0	gi|549444998|gb|AGX27500.1|NBS-LRR class resistance protein Fy2-Ry2 [Sesamum indicum]	GO:0043531, GO:0006952
lcl|ORF959_CM007989.1_2000420_2000953	177	143.28	2.90529E-39	gi|566206663|ref|XP_006374521.1|hypothetical protein POPTR_0015s08760g [Populus trichocarpa]	GO:0003950
lcl|ORF959_CM007989.1_2000420_2000953	177	142.51	3.51426E-38	gi|147790178|emb|CAN67883.1|hypothetical protein VITISV_022357 [Vitis vinifera]	GO:0003950
lcl|ORF959_CM007989.1_2000420_2000953	177	142.51	4.30613E-38	gi|731425218|ref|XP_002282800.2|PREDICTED: probable inactive poly [ADP-ribose] polymerase SRO5 [Vitis vinifera]	GO:0003950
lcl|ORF959_CM007989.1_2000420_2000953	177	143.28	5.55804E-38	gi|449469695|ref|XP_004152554.1|PREDICTED: probable inactive poly [ADP-ribose] polymerase SRO5 isoform X1 [Cucumis sativus]	GO:0016757, GO:0016740, GO:0003950
lcl|ORF959_CM007989.1_2000420_2000953	177	139.813	5.48468E-37	gi|731335526|ref|XP_010678769.1|PREDICTED: probable inactive poly [ADP-ribose] polymerase SRO5 [Beta vulgaris subsp. vulgaris]	GO:0003950
lcl|ORF959_CM007989.1_2000420_2000953	177	136.732	5.59707E-36	gi|823215301|ref|XP_012440406.1|PREDICTED: probable inactive poly [ADP-ribose] polymerase SRO5 [Gossypium raimondii]	GO:0016757, GO:0016740, GO:0003950
lcl|ORF960_CM007989.1_2014946_2016628	560	745.347	0.0	gi|527197092|gb|EPS65724.1|hypothetical protein M569_09053, partial [Genlisea aurea]	GO:0005506, GO:0016491, GO:0046872, GO:0016705, GO:0020037, GO:0055114, GO:0004497
lcl|ORF960_CM007989.1_2014946_2016628	560	744.191	0.0	gi|527207162|gb|EPS72518.1|hypothetical protein M569_02237, partial [Genlisea aurea]	GO:0005506, GO:0046872, GO:0016491, GO:0016705, GO:0020037, GO:0055114, GO:0004497
lcl|ORF960_CM007989.1_2014946_2016628	560	697.967	0.0	gi|745791019|gb|AJD25218.1|cytochrome P450 CYP94A48 [Salvia miltiorrhiza]	GO:0005506, GO:0016705, GO:0046872, GO:0016491, GO:0020037, GO:0055114, GO:0004497
lcl|ORF960_CM007989.1_2014946_2016628	560	694.886	0.0	gi|527203773|gb|EPS70135.1|hypothetical protein M569_04626, partial [Genlisea aurea]	GO:0005506, GO:0046872, GO:0016491, GO:0016705, GO:0020037, GO:0055114, GO:0004497
lcl|ORF960_CM007989.1_2014946_2016628	560	674.855	0.0	gi|661892556|emb|CDP03714.1|unnamed protein product [Coffea canephora]	GO:0005506, GO:0016705, GO:0046872, GO:0016491, GO:0016020, GO:0016021, GO:0020037, GO:0055114, GO:0004497
lcl|ORF960_CM007989.1_2014946_2016628	560	669.463	0.0	gi|527191458|gb|EPS62279.1|hypothetical protein M569_12509, partial [Genlisea aurea]	GO:0005506, GO:0046872, GO:0016491, GO:0016705, GO:0020037, GO:0055114, GO:0004497
lcl|ORF965_CM007989.1_2120342_2120830	162	167.548	1.34146E-49	gi|527192281|gb|EPS62765.1|hypothetical protein M569_12024, partial [Genlisea aurea]	GO:0004061, GO:0019441
lcl|ORF965_CM007989.1_2120342_2120830	162	149.828	1.3615E-40	gi|661899217|emb|CDO97211.1|unnamed protein product [Coffea canephora]	GO:0004061, GO:0019441
lcl|ORF966_CM007989.1_2141690_2142280	196	144.821	9.61122E-38	gi|449462242|ref|XP_004148850.1|PREDICTED: glucan endo-1,3-beta-D-glucosidase-like [Cucumis sativus]	GO:0004553, GO:0005975, GO:0016787
lcl|ORF966_CM007989.1_2141690_2142280	196	140.969	2.45886E-37	gi|508722843|gb|EOY14740.1|Glucan endo-1,3-beta-glucosidase 7-beta-glucanase 7 isoform 2 [Theobroma cacao]	GO:0004553, GO:0016787, GO:0005975
lcl|ORF966_CM007989.1_2141690_2142280	196	144.05	2.5606E-37	gi|763765245|gb|KJB32499.1|hypothetical protein B456_005G243100 [Gossypium raimondii]	GO:0004553, GO:0016787, GO:0005975
lcl|ORF966_CM007989.1_2141690_2142280	196	139.813	5.24546E-37	gi|763765244|gb|KJB32498.1|hypothetical protein B456_005G243100 [Gossypium raimondii]	GO:0004553, GO:0016787, GO:0005975
lcl|ORF968_CM007989.1_2181986_2183248	420	332.798	3.52413E-106	gi|255555429|ref|XP_002518751.1|PREDICTED: uncharacterized protein LOC8275288 [Ricinus communis]	GO:0010468, GO:0005777
lcl|ORF968_CM007989.1_2181986_2183248	420	330.487	2.57703E-105	gi|460369855|ref|XP_004230772.1|PREDICTED: uncharacterized protein LOC101262057 [Solanum lycopersicum]	GO:0010468, GO:0005777
lcl|ORF968_CM007989.1_2181986_2183248	420	326.25	9.0717E-104	gi|565359196|ref|XP_006346403.1|PREDICTED: uncharacterized protein LOC102588996 [Solanum tuberosum]	GO:0010468, GO:0005777
lcl|ORF968_CM007989.1_2181986_2183248	420	323.553	1.456E-102	gi|566187301|ref|XP_002313122.2|hypothetical protein POPTR_0009s10350g [Populus trichocarpa]	GO:0010468, GO:0005777
lcl|ORF969_CM007989.1_2190506_2191063	185	146.747	6.16517E-40	gi|604333300|gb|EYU37651.1|hypothetical protein MIMGU_mgv1a010254mg [Erythranthe guttata]	GO:0045492, GO:0016020, GO:0016021
lcl|ORF969_CM007989.1_2190506_2191063	185	145.976	7.35427E-40	gi|527200550|gb|EPS67946.1|hypothetical protein M569_06823, partial [Genlisea aurea]	GO:0045492, GO:0016020, GO:0016021
lcl|ORF969_CM007989.1_2190506_2191063	185	143.28	1.35151E-38	gi|565359163|ref|XP_006346387.1|PREDICTED: protein IRX15-LIKE-like [Solanum tuberosum]	GO:0045492, GO:0016020, GO:0016021
lcl|ORF970_CM007989.1_2196077_2196559	160	89.3521	6.86746E-18	gi|976916388|gb|KVI01902.1|C2 calcium/lipid-binding domain, CaLB [Cynara cardunculus var. scolymus]	GO:0004725, GO:0016791, GO:0016311, GO:0035335
lcl|ORF970_CM007989.1_2196077_2196559	160	89.3521	8.55391E-18	gi|848872716|ref|XP_012836918.1|PREDICTED: putative tyrosine-protein phosphatase TPTE [Erythranthe guttata]	GO:0004725, GO:0016791, GO:0016311, GO:0035335
lcl|ORF970_CM007989.1_2196077_2196559	160	82.0333	3.22295E-15	gi|460369810|ref|XP_004230750.1|PREDICTED: phosphatidylinositol 3,4,5-trisphosphate 3-phosphatase and protein-tyrosine-phosphatase PTEN2A [Solanum lycopersicum]	GO:0004725, GO:0016791, GO:0016311, GO:0035335
lcl|ORF978_CM007989.1_2336957_2337505	182	272.322	8.90793E-87	gi|604304691|gb|EYU23942.1|hypothetical protein MIMGU_mgv1a005197mg [Erythranthe guttata]	GO:0055085, GO:0016020, GO:0015297, GO:0016021, GO:0006855, GO:0015238
lcl|ORF978_CM007989.1_2336957_2337505	182	261.922	1.06809E-82	gi|661873854|emb|CDP20804.1|unnamed protein product [Coffea canephora]	GO:0055085, GO:0015297, GO:0016020, GO:0016021, GO:0006855, GO:0015238
lcl|ORF978_CM007989.1_2336957_2337505	182	249.595	7.85351E-82	gi|734312526|gb|KHN00704.1|Putative transporter [Glycine soja]	GO:0055085, GO:0015297, GO:0016020, GO:0016021, GO:0006855, GO:0015238
lcl|ORF979_CM007989.1_2351327_2351779	150	224.942	4.21581E-69	gi|848928427|ref|XP_012827808.1|PREDICTED: probable arabinosyltransferase ARAD1 [Erythranthe guttata]	GO:0016020, GO:0016021
lcl|ORF979_CM007989.1_2351327_2351779	150	216.083	1.85248E-68	gi|734335938|gb|KHN08056.1|Putative glycosyltransferase [Glycine soja]	GO:0016757, GO:0050509, GO:0050508, GO:0016740
lcl|ORF979_CM007989.1_2351327_2351779	150	220.705	1.44475E-67	gi|604316886|gb|EYU29001.1|hypothetical protein MIMGU_mgv1a022533mg [Erythranthe guttata]	GO:0016020, GO:0016021
lcl|ORF981_CM007989.1_2384762_2385616	284	170.629	7.51056E-47	gi|848883870|ref|XP_012842219.1|PREDICTED: uncharacterized protein LOC105962461 [Erythranthe guttata]	GO:0016020, GO:0016021
lcl|ORF983_CM007989.1_2414681_2415484	267	217.238	1.7832E-61	gi|527197849|gb|EPS66208.1|hypothetical protein M569_08569, partial [Genlisea aurea]	GO:0008270
lcl|ORF983_CM007989.1_2414681_2415484	267	191.43	5.87757E-52	gi|604328276|gb|EYU33944.1|hypothetical protein MIMGU_mgv1a001000mg [Erythranthe guttata]	GO:0008270
lcl|ORF983_CM007989.1_2414681_2415484	267	173.326	1.43504E-45	gi|703099986|ref|XP_010096799.1|Lysine-specific demethylase 3B [Morus notabilis]	GO:0008168, GO:0032259	EXB66022.1, XP_010096799.1
lcl|ORF984_CM007989.1_2423081_2423860	259	316.62	2.80647E-102	gi|848883365|ref|XP_012841982.1|PREDICTED: calcium-dependent protein kinase-like [Erythranthe guttata]	GO:0000166, GO:0005509, GO:0004672, GO:0004674, GO:0005524, GO:0006468
lcl|ORF984_CM007989.1_2423081_2423860	259	311.227	1.50041E-100	gi|527186100|gb|EPS59225.1|calcium-dependent protein kinase 1, partial [Genlisea aurea]	GO:0000166, GO:0005509, GO:0016310, GO:0004672, GO:0016301, GO:0004674, GO:0005524, GO:0006468
lcl|ORF984_CM007989.1_2423081_2423860	259	298.13	4.36485E-99	gi|641843820|gb|KDO62718.1|hypothetical protein CISIN_1g0096582mg, partial [Citrus sinensis]	GO:0000166, GO:0004672, GO:0004674, GO:0005524, GO:0006468
lcl|ORF984_CM007989.1_2423081_2423860	259	303.523	5.04606E-99	gi|508720449|gb|EOY12346.1|Calmodulin-domain protein kinase 9 isoform 2 [Theobroma cacao]	GO:0000166, GO:0016310, GO:0004672, GO:0016301, GO:0004674, GO:0005524, GO:0006468
lcl|ORF984_CM007989.1_2423081_2423860	259	302.753	7.96865E-99	gi|508720450|gb|EOY12347.1|Calmodulin-domain protein kinase 9 isoform 3 [Theobroma cacao]	GO:0000166, GO:0005509, GO:0016310, GO:0004672, GO:0016301, GO:0004674, GO:0005524, GO:0006468
lcl|ORF988_CM007989.1_2504186_2504650	154	94.7449	8.3436E-20	gi|661882629|emb|CDP13632.1|unnamed protein product [Coffea canephora]	GO:0003700, GO:0006355, GO:0043565
lcl|ORF988_CM007989.1_2504186_2504650	154	93.2041	2.73359E-19	gi|147798890|emb|CAN72657.1|hypothetical protein VITISV_039673 [Vitis vinifera]	GO:0003700, GO:0006355, GO:0043565
lcl|ORF988_CM007989.1_2504186_2504650	154	92.0485	8.4184E-19	gi|694408882|ref|XP_009379094.1|PREDICTED: probable WRKY transcription factor 2 isoform X1 [Pyrus x bretschneideri]	GO:0003700, GO:0006355, GO:0043565	XP_009379096.1, XP_009379095.1, XP_009379094.1
lcl|ORF988_CM007989.1_2504186_2504650	154	92.0485	8.4184E-19	gi|695271663|ref|NP_001289217.1|probable WRKY transcription factor 2 [Pyrus x bretschneideri]	GO:0003700, GO:0006355, GO:0043565	AIP90068.1, NP_001289217.1
lcl|ORF990_CM007989.1_2576936_2577439	167	187.963	8.73299E-55	gi|848850147|ref|XP_012832671.1|PREDICTED: elongation factor Tu, mitochondrial [Erythranthe guttata]	GO:0005525, GO:0000166, GO:0003746, GO:0003924, GO:0006414, GO:0005622
lcl|ORF990_CM007989.1_2576936_2577439	167	187.578	1.35262E-54	gi|527204754|gb|EPS70826.1|hypothetical protein M569_03933 [Genlisea aurea]	GO:0005525, GO:0000166, GO:0003746, GO:0003924, GO:0006414, GO:0005622
lcl|ORF992_CM007989.1_2606936_2608507	523	908.672	0.0	gi|848924240|ref|XP_012858284.1|PREDICTED: probable phosphoribosylformylglycinamidine synthase, chloroplastic/mitochondrial [Erythranthe guttata]	GO:0006189, GO:0004642
lcl|ORF992_CM007989.1_2606936_2608507	523	894.419	0.0	gi|567886226|ref|XP_006435635.1|hypothetical protein CICLE_v10030516mg [Citrus clementina]	GO:0006189, GO:0004642
lcl|ORF992_CM007989.1_2606936_2608507	523	892.878	0.0	gi|508715882|gb|EOY07779.1|Purine biosynthesis 4 [Theobroma cacao]	GO:0006189, GO:0004642
lcl|ORF992_CM007989.1_2606936_2608507	523	892.108	0.0	gi|641850282|gb|KDO69155.1|hypothetical protein CISIN_1g000572mg [Citrus sinensis]	GO:0006189, GO:0004642
lcl|ORF992_CM007989.1_2606936_2608507	523	892.108	0.0	gi|565393469|ref|XP_006362398.1|PREDICTED: probable phosphoribosylformylglycinamidine synthase, chloroplastic/mitochondrial [Solanum tuberosum]	GO:0006189, GO:0004642
lcl|ORF993_CM007989.1_2612450_2613793	447	539.265	0.0	gi|848925402|ref|XP_012858651.1|PREDICTED: protein ELC-like [Erythranthe guttata]	GO:0015031, GO:0006464
lcl|ORF993_CM007989.1_2612450_2613793	447	528.48	0.0	gi|527192910|gb|EPS63144.1|hypothetical protein M569_11641 [Genlisea aurea]	GO:0015031, GO:0006464
lcl|ORF994_CM007989.1_2622548_2623183	211	200.675	1.57891E-58	gi|848858165|ref|XP_012830014.1|PREDICTED: protein FIZZY-RELATED 3 [Erythranthe guttata]	GO:0097027, GO:0050790, GO:0010997
lcl|ORF994_CM007989.1_2622548_2623183	211	170.629	5.02556E-47	gi|661896925|emb|CDP00114.1|unnamed protein product [Coffea canephora]	GO:0097027, GO:0050790, GO:0010997
lcl|ORF996_CM007989.1_2635955_2636734	259	63.5438	5.22042E-8	gi|848876400|ref|XP_012838658.1|PREDICTED: serine/threonine-protein kinase CDL1-like [Erythranthe guttata]	GO:0000166, GO:0004672, GO:0004674, GO:0005524, GO:0006468
lcl|ORF996_CM007989.1_2635955_2636734	259	62.003	1.71689E-7	gi|870853533|gb|KMT05414.1|hypothetical protein BVRB_7g175410 isoform B [Beta vulgaris subsp. vulgaris]	GO:0000166, GO:0004672, GO:0004674, GO:0005524, GO:0006468
lcl|ORF996_CM007989.1_2635955_2636734	259	62.003	1.7413E-7	gi|870853532|gb|KMT05413.1|hypothetical protein BVRB_7g175410 isoform A [Beta vulgaris subsp. vulgaris]	GO:0000166, GO:0004672, GO:0004674, GO:0005524, GO:0006468
lcl|ORF997_CM007989.1_2664665_2665222	185	143.28	2.3804E-37	gi|527198648|gb|EPS66719.1|hypothetical protein M569_08055 [Genlisea aurea]	GO:0045735
lcl|ORF997_CM007989.1_2664665_2665222	185	132.88	2.01467E-33	gi|604331346|gb|EYU36204.1|hypothetical protein MIMGU_mgv1a005561mg [Erythranthe guttata]	GO:0045735
lcl|ORF997_CM007989.1_2664665_2665222	185	117.472	1.90895E-27	gi|595843547|ref|XP_007208640.1|hypothetical protein PRUPE_ppa020107mg [Prunus persica]	GO:0045735
lcl|ORF998_CM007989.1_2666060_2666596	178	115.546	2.7092E-29	gi|410442|emb|CAA51987.1|unnamed protein product [Desulfurococcus mobilis]	GO:0016020, GO:0016021
lcl|ORF998_CM007989.1_2666060_2666596	178	90.5077	7.11427E-19	gi|566192214|ref|XP_002316349.2|hypothetical protein POPTR_0010s22610g [Populus trichocarpa]	GO:0016020, GO:0016021
lcl|ORF999_CM007989.1_2668748_2669338	196	320.857	3.70904E-110	gi|255606056|ref|XP_002538495.1|PREDICTED: elongation factor 1-alpha [Ricinus communis]	GO:0016779, GO:0005525, GO:0000166, GO:0003746, GO:0003924, GO:0004781, GO:0016740, GO:0006414
lcl|ORF999_CM007989.1_2668748_2669338	196	319.701	6.01815E-110	gi|965607955|dbj|BAT94446.1|hypothetical protein VIGAN_08105100 [Vigna angularis var. angularis]	GO:0000166, GO:0005525, GO:0003924
lcl|ORF999_CM007989.1_2668748_2669338	196	318.546	2.22007E-109	gi|125542623|gb|EAY88762.1|hypothetical protein OsI_10238 [Oryza sativa Indica Group]	GO:0000166, GO:0005525, GO:0003924
lcl|ORF999_CM007989.1_2668748_2669338	196	318.546	2.44133E-109	gi|674924156|emb|CDY09214.1|BnaA02g06400D [Brassica napus]	GO:0000166, GO:0005525, GO:0003924
lcl|ORF999_CM007989.1_2668748_2669338	196	317.775	3.91337E-109	gi|944262745|gb|KQL27002.1|hypothetical protein SETIT_0300422mg, partial [Setaria italica]	GO:0000166, GO:0005525, GO:0003924
lcl|ORF999_CM007989.1_2668748_2669338	196	320.087	5.53927E-109	gi|196166896|gb|ACG70967.1|translation elongation factor 1, partial [Ziziphus jujuba]	GO:0000166, GO:0005525, GO:0003746, GO:0003924, GO:0006414
lcl|ORF999_CM007989.1_2668748_2669338	196	319.316	6.13309E-109	gi|334363038|gb|AEG78681.1|elongation factor 1 alpha, partial [Erythroxylum coca]	GO:0000166, GO:0005525, GO:0003746, GO:0003924, GO:0006414
lcl|ORF1001_CM007989.1_2672945_2673481	178	115.546	2.7092E-29	gi|410442|emb|CAA51987.1|unnamed protein product [Desulfurococcus mobilis]	GO:0016020, GO:0016021
lcl|ORF1001_CM007989.1_2672945_2673481	178	90.5077	7.11427E-19	gi|566192214|ref|XP_002316349.2|hypothetical protein POPTR_0010s22610g [Populus trichocarpa]	GO:0016020, GO:0016021
lcl|ORF1002_CM007989.1_2692064_2692699	211	313.538	1.85665E-101	gi|604331524|gb|EYU36382.1|hypothetical protein MIMGU_mgv1a0020322mg, partial [Erythranthe guttata]	GO:0046872
lcl|ORF1002_CM007989.1_2692064_2692699	211	313.538	2.61359E-97	gi|763800203|gb|KJB67158.1|hypothetical protein B456_010G178200 [Gossypium raimondii]	GO:0046872
lcl|ORF1003_CM007989.1_2698217_2698705	162	120.553	6.3008E-30	gi|527183872|gb|EPS58052.1|hypothetical protein M569_16764, partial [Genlisea aurea]	GO:0003700, GO:0008270, GO:0006355, GO:0043565
lcl|ORF1003_CM007989.1_2698217_2698705	162	105.145	2.1658E-23	gi|460400597|ref|XP_004245820.1|PREDICTED: GATA transcription factor 26-like [Solanum lycopersicum]	GO:0003700, GO:0001085, GO:0030154, GO:0008270, GO:0006366, GO:0006355, GO:0000977, GO:0003682, GO:0001228, GO:0043565, GO:0005634, GO:0005667, GO:0045944
lcl|ORF1003_CM007989.1_2698217_2698705	162	104.76	3.04845E-23	gi|565386850|ref|XP_006359221.1|PREDICTED: GATA transcription factor 26-like [Solanum tuberosum]	GO:0003700, GO:0008270, GO:0006355, GO:0043565
lcl|ORF1006_CM007989.1_2717333_2717863	176	55.8398	5.20572E-6	gi|527202628|gb|EPS69343.1|hypothetical protein M569_05421, partial [Genlisea aurea]	GO:0016020, GO:0016021
lcl|ORF1006_CM007989.1_2717333_2717863	176	49.6766	6.40555E-4	gi|565378120|ref|XP_006355510.1|PREDICTED: probable glycosyltransferase At5g03795 [Solanum tuberosum]	GO:0016020, GO:0016021
lcl|ORF1007_CM007989.1_2718785_2719489	234	397.127	1.33086E-134	gi|527202628|gb|EPS69343.1|hypothetical protein M569_05421, partial [Genlisea aurea]	GO:0016020, GO:0016021
lcl|ORF1007_CM007989.1_2718785_2719489	234	397.512	9.14176E-134	gi|296083497|emb|CBI23466.3|unnamed protein product, partial [Vitis vinifera]	GO:0016020, GO:0016021
lcl|ORF1007_CM007989.1_2718785_2719489	234	387.497	1.29704E-130	gi|565384865|ref|XP_006358342.1|PREDICTED: probable glycosyltransferase At5g25310 [Solanum tuberosum]	GO:0016020, GO:0016021
lcl|ORF1010_CM007989.1_2737958_2739145	395	539.265	0.0	gi|527204268|gb|EPS70483.1|hypothetical protein M569_04276 [Genlisea aurea]	GO:0004190, GO:0008233, GO:0006508, GO:0016787
lcl|ORF1010_CM007989.1_2737958_2739145	395	503.056	4.89292E-174	gi|848885971|ref|XP_012843230.1|PREDICTED: aspartic proteinase nepenthesin-1 [Erythranthe guttata]	GO:0004190, GO:0006508
lcl|ORF1010_CM007989.1_2737958_2739145	395	485.337	5.25352E-167	gi|565378010|ref|XP_006355456.1|PREDICTED: aspartic proteinase nepenthesin-1 [Solanum tuberosum]	GO:0004190, GO:0006508, GO:0009505
lcl|ORF1016_CM007989.1_2815241_2815879	212	129.798	1.02607E-33	gi|661898338|emb|CDO98305.1|unnamed protein product [Coffea canephora]	GO:0003677, GO:0003700, GO:0006351, GO:0006355, GO:0005634
lcl|ORF1016_CM007989.1_2815241_2815879	212	125.561	4.66546E-33	gi|558878866|gb|AHA93913.1|ethylene response factor 15 [Coffea arabica]	GO:0003677, GO:0003700, GO:0006351, GO:0006355, GO:0005634
lcl|ORF1016_CM007989.1_2815241_2815879	212	125.176	7.8216E-32	gi|821325033|ref|NP_001295725.1|ethylene-responsive transcription factor ERF113 [Jatropha curcas]	GO:0003677, GO:0003700, GO:0006351, GO:0006355, GO:0005634
lcl|ORF1017_CM007989.1_2833877_2834425	182	207.994	1.33528E-60	gi|604302187|gb|EYU21773.1|hypothetical protein MIMGU_mgv1a002672mg [Erythranthe guttata]	GO:0050664, GO:0004601, GO:0016491, GO:0016020, GO:0016021, GO:0005509, GO:0055114, GO:0098869
lcl|ORF1020_CM007989.1_2923181_2923762	193	209.149	9.44857E-64	gi|848849888|ref|XP_012831915.1|PREDICTED: 2-methyl-6-phytyl-1,4-hydroquinone methyltransferase, chloroplastic [Erythranthe guttata]	GO:0008152, GO:0016020, GO:0016021, GO:0008168, GO:0032259
lcl|ORF1020_CM007989.1_2923181_2923762	193	206.068	1.3651E-62	gi|219842168|dbj|BAH10641.1|2-methyl-6-phytylbenzoquinone methyltranferase [Hevea brasiliensis]	GO:0008152, GO:0016020, GO:0016021, GO:0008168, GO:0032259
lcl|ORF1020_CM007989.1_2923181_2923762	193	204.142	1.76448E-62	gi|567902936|ref|XP_006443956.1|hypothetical protein CICLE_v10021032mg [Citrus clementina]	GO:0008152, GO:0008168, GO:0032259
lcl|ORF1020_CM007989.1_2923181_2923762	193	205.682	2.18837E-62	gi|219842172|dbj|BAH10643.1|2-methyl-6-geranylgeranylbenzoquinone methyltranferase [Hevea brasiliensis]	GO:0008152, GO:0016020, GO:0016021, GO:0008168, GO:0032259
lcl|ORF1020_CM007989.1_2923181_2923762	193	203.756	2.41061E-62	gi|763761154|gb|KJB28408.1|hypothetical protein B456_005G046100 [Gossypium raimondii]	GO:0008152, GO:0008168, GO:0032259
lcl|ORF1021_CM007989.1_2944739_2945269	176	118.627	8.53455E-28	gi|703121622|ref|XP_010102379.1|Methylcrotonoyl-CoA carboxylase subunit alpha [Morus notabilis]	GO:0000166, GO:0046872, GO:0003824, GO:0004075, GO:0004672, GO:0016874, GO:0005524, GO:0006468	EXB93351.1, XP_010102379.1
lcl|ORF1021_CM007989.1_2944739_2945269	176	118.242	1.33028E-27	gi|629092797|gb|KCW58792.1|hypothetical protein EUGRSUZ_H01428 [Eucalyptus grandis]	GO:0000166, GO:0046872, GO:0003824, GO:0004075, GO:0016874, GO:0005524
lcl|ORF1021_CM007989.1_2944739_2945269	176	115.931	6.43864E-27	gi|629092800|gb|KCW58795.1|hypothetical protein EUGRSUZ_H01428 [Eucalyptus grandis]	GO:0000166, GO:0003824, GO:0046872, GO:0004075, GO:0016874, GO:0005524
lcl|ORF1021_CM007989.1_2944739_2945269	176	115.931	6.44576E-27	gi|629092799|gb|KCW58794.1|hypothetical protein EUGRSUZ_H01428 [Eucalyptus grandis]	GO:0000166, GO:0046872, GO:0003824, GO:0004075, GO:0016874, GO:0005524
lcl|ORF1021_CM007989.1_2944739_2945269	176	115.931	6.44925E-27	gi|629092798|gb|KCW58793.1|hypothetical protein EUGRSUZ_H01428 [Eucalyptus grandis]	GO:0000166, GO:0003824, GO:0046872, GO:0004075, GO:0016874, GO:0005524
lcl|ORF1021_CM007989.1_2944739_2945269	176	115.161	1.56467E-26	gi|848849949|ref|XP_012832106.1|PREDICTED: methylcrotonoyl-CoA carboxylase subunit alpha, mitochondrial [Erythranthe guttata]	GO:0000166, GO:0003824, GO:0046872, GO:0004075, GO:0016874, GO:0005524
lcl|ORF1022_CM007989.1_2952011_2952625	204	155.606	2.49411E-40	gi|604348432|gb|EYU46587.1|hypothetical protein MIMGU_mgv1a0012281mg, partial [Erythranthe guttata]	GO:0004789, GO:0005525, GO:0003824, GO:0009228
lcl|ORF1022_CM007989.1_2952011_2952625	204	140.584	4.13677E-35	gi|527209642|gb|EPS74309.1|hypothetical protein M569_00446, partial [Genlisea aurea]	GO:0005525
lcl|ORF1022_CM007989.1_2952011_2952625	204	129.028	5.93347E-31	gi|225436930|ref|XP_002275196.1|PREDICTED: probable transmembrane GTPase FZO-like, chloroplastic isoform X1 [Vitis vinifera]	GO:0004789, GO:0005525, GO:0031969, GO:0009507, GO:0003824, GO:0010228, GO:0010027, GO:0009228
lcl|ORF1022_CM007989.1_2952011_2952625	204	127.102	2.72477E-30	gi|661892468|emb|CDP03626.1|unnamed protein product [Coffea canephora]	GO:0004789, GO:0005525, GO:0003824, GO:0009228
lcl|ORF1024_CM007989.1_2993102_2993614	170	163.696	1.81904E-45	gi|1001909672|gb|AMM42793.1|LRR-RLK [Vernicia fordii]	GO:0004672, GO:0005524, GO:0006468
lcl|ORF1024_CM007989.1_2993102_2993614	170	163.696	2.06548E-45	gi|1001909649|gb|AMM42782.1|LRR-RLK [Vernicia fordii]	GO:0004672, GO:0005524, GO:0006468
lcl|ORF1024_CM007989.1_2993102_2993614	170	167.933	3.63205E-45	gi|527188689|gb|EPS60654.1|hypothetical protein M569_14148, partial [Genlisea aurea]	GO:0016020, GO:0016021, GO:0004672, GO:0004674, GO:0005524, GO:0006468
lcl|ORF1024_CM007989.1_2993102_2993614	170	163.31	6.11696E-44	gi|508712496|gb|EOY04393.1|Leucine-rich repeat protein kinase family protein isoform 4 [Theobroma cacao]	GO:0000166, GO:0016020, GO:0016021, GO:0016310, GO:0004672, GO:0016301, GO:0005524, GO:0006468
lcl|ORF1024_CM007989.1_2993102_2993614	170	163.696	1.39466E-43	gi|728836005|gb|KHG15448.1|hypothetical protein F383_00176 [Gossypium arboreum]	GO:0000166, GO:0016020, GO:0016021, GO:0004672, GO:0004674, GO:0005524, GO:0006468
lcl|ORF1027_CM007989.1_3157619_3158662	347	403.675	7.24119E-136	gi|255580519|ref|XP_002531084.1|PREDICTED: GTP cyclohydrolase 1 [Ricinus communis]	GO:0005737, GO:0003934, GO:0046654, GO:0016787
lcl|ORF1027_CM007989.1_3157619_3158662	347	402.905	1.88748E-135	gi|661892764|emb|CDP03922.1|unnamed protein product [Coffea canephora]	GO:0005737, GO:0003934, GO:0046654
lcl|ORF1028_CM007989.1_3193361_3194356	331	405.601	1.08221E-133	gi|527206471|gb|EPS72026.1|serine protease, partial [Genlisea aurea]	GO:0008233, GO:0006508, GO:0004252, GO:0016787
lcl|ORF1028_CM007989.1_3193361_3194356	331	400.593	1.88097E-131	gi|604316776|gb|EYU28961.1|hypothetical protein MIMGU_mgv1a020058mg [Erythranthe guttata]	GO:0006508, GO:0004252, GO:0016787
lcl|ORF1028_CM007989.1_3193361_3194356	331	398.667	1.01721E-130	gi|604317712|gb|EYU29563.1|hypothetical protein MIMGU_mgv1a022413mg [Erythranthe guttata]	GO:0006508, GO:0004252, GO:0016787
lcl|ORF1028_CM007989.1_3193361_3194356	331	398.282	1.16835E-130	gi|661886482|emb|CDP09846.1|unnamed protein product [Coffea canephora]	GO:0006508, GO:0004252, GO:0016787
lcl|ORF1028_CM007989.1_3193361_3194356	331	393.66	2.33821E-128	gi|167600645|gb|ABZ89187.1|putative protein [Coffea canephora]	GO:0006508, GO:0004252, GO:0016787
lcl|ORF1028_CM007989.1_3193361_3194356	331	392.504	3.218E-128	gi|1054318550|ref|NP_001317080.1|subtilisin-like protease precursor [Solanum lycopersicum]	GO:0005618, GO:0006508, GO:0004252, GO:0016787
lcl|ORF1028_CM007989.1_3193361_3194356	331	392.504	3.32713E-128	gi|460398078|ref|XP_004244591.1|PREDICTED: subtilisin-like protease SBT1.7 [Solanum lycopersicum]	GO:0005618, GO:0006508, GO:0004252, GO:0016787
lcl|ORF1030_CM007989.1_3238220_3238921	233	101.293	6.74884E-22	gi|510794304|gb|AGN52118.1|MYB-related transcription factor [Salvia miltiorrhiza]	GO:0003677
lcl|ORF1030_CM007989.1_3238220_3238921	233	82.4185	4.11689E-15	gi|661888737|emb|CDP07773.1|unnamed protein product [Coffea canephora]	GO:0003677
lcl|ORF1030_CM007989.1_3238220_3238921	233	68.1662	5.99291E-10	gi|641864711|gb|KDO83397.1|hypothetical protein CISIN_1g019619mg [Citrus sinensis]	GO:0003677
lcl|ORF1030_CM007989.1_3238220_3238921	233	67.0106	1.59718E-9	gi|567893203|ref|XP_006439122.1|hypothetical protein CICLE_v10033941mg [Citrus clementina]	GO:0003677
lcl|ORF1030_CM007989.1_3238220_3238921	233	67.0106	1.98192E-9	gi|508785407|gb|EOY32663.1|Myb domain protein 46, putative [Theobroma cacao]	GO:0003677
lcl|ORF1031_CM007989.1_3286202_3287098	298	303.138	1.00784E-98	gi|604319193|gb|EYU30486.1|hypothetical protein MIMGU_mgv1a009075mg [Erythranthe guttata]	GO:0016491, GO:0016020, GO:0016021, GO:0055114
lcl|ORF1031_CM007989.1_3286202_3287098	298	303.138	7.69918E-95	gi|527186586|gb|EPS59492.1|ferric-chelate reductase, partial [Genlisea aurea]	GO:0016491, GO:0016020, GO:0016021, GO:0055114
lcl|ORF1031_CM007989.1_3286202_3287098	298	300.056	3.94871E-93	gi|604321581|gb|EYU32157.1|hypothetical protein MIMGU_mgv1a019436mg [Erythranthe guttata]	GO:0016491, GO:0016020, GO:0016021, GO:0055114
lcl|ORF1031_CM007989.1_3286202_3287098	298	295.434	1.52819E-91	gi|604328634|gb|EYU34160.1|hypothetical protein MIMGU_mgv1a023886mg [Erythranthe guttata]	GO:0016491, GO:0016020, GO:0016021, GO:0055114
lcl|ORF1031_CM007989.1_3286202_3287098	298	292.738	1.9085E-90	gi|604321579|gb|EYU32155.1|hypothetical protein MIMGU_mgv1a019951mg [Erythranthe guttata]	GO:0016491, GO:0016020, GO:0016021, GO:0055114
lcl|ORF1032_CM007989.1_3295571_3298396	941	936.021	0.0	gi|527208146|gb|EPS73216.1|hypothetical protein M569_01540, partial [Genlisea aurea]	GO:0016592, GO:0006357, GO:0001104
lcl|ORF1033_CM007989.1_3344297_3344761	154	143.665	5.1672E-40	gi|902204959|gb|KNA15028.1|hypothetical protein SOVF_101840 isoform B [Spinacia oleracea]	GO:0000287, GO:0003824, GO:0009396, GO:0055114, GO:0004488
lcl|ORF1033_CM007989.1_3344297_3344761	154	144.436	5.90935E-39	gi|902175492|gb|KNA08607.1|hypothetical protein SOVF_161080 isoform A [Spinacia oleracea]	GO:0003824, GO:0009396, GO:0055114, GO:0004488
lcl|ORF1033_CM007989.1_3344297_3344761	154	144.05	7.31186E-39	gi|902204958|gb|KNA15027.1|hypothetical protein SOVF_101840 isoform A [Spinacia oleracea]	GO:0003824, GO:0009396, GO:0055114, GO:0004488
lcl|ORF1033_CM007989.1_3344297_3344761	154	144.05	7.60305E-39	gi|902175493|gb|KNA08608.1|hypothetical protein SOVF_161080 isoform B [Spinacia oleracea]	GO:0003824, GO:0009396, GO:0055114, GO:0004488
lcl|ORF1033_CM007989.1_3344297_3344761	154	143.665	9.78152E-39	gi|702349165|ref|XP_010057540.1|PREDICTED: bifunctional protein FolD 4, chloroplastic isoform X2 [Eucalyptus grandis]	GO:0003824, GO:0009396, GO:0055114, GO:0004488
lcl|ORF1035_CM007989.1_3383438_3384091	217	230.335	9.44377E-73	gi|460367998|ref|XP_004229857.1|PREDICTED: membrane protein of ER body-like protein [Solanum lycopersicum]	GO:0071421, GO:0005381, GO:0006880, GO:0016020, GO:0005384, GO:0016021, GO:0034755, GO:0071281, GO:0030026, GO:0005623
lcl|ORF1035_CM007989.1_3383438_3384091	217	228.024	6.53717E-72	gi|848887502|ref|XP_012843983.1|PREDICTED: vacuolar iron transporter 1.2-like [Erythranthe guttata]	GO:0016020, GO:0016021
lcl|ORF1035_CM007989.1_3383438_3384091	217	227.254	1.88587E-71	gi|565344794|ref|XP_006339489.1|PREDICTED: protein CCC1-like [Solanum tuberosum]	GO:0016020, GO:0016021
lcl|ORF1038_CM007989.1_3431132_3433345	737	674.855	0.0	gi|661887095|emb|CDP09504.1|unnamed protein product [Coffea canephora]	GO:0006351, GO:0006355
lcl|ORF1038_CM007989.1_3431132_3433345	737	671.389	0.0	gi|565362315|ref|XP_006347894.1|PREDICTED: scarecrow-like protein 22 [Solanum tuberosum]	GO:0006351, GO:0006355
lcl|ORF1040_CM007989.1_3477425_3478015	196	165.236	5.50138E-47	gi|661887044|emb|CDP09453.1|unnamed protein product [Coffea canephora]	GO:0003677, GO:0003700, GO:0006355, GO:0043565, GO:0005634
lcl|ORF1040_CM007989.1_3477425_3478015	196	160.229	2.50031E-46	gi|527202131|gb|EPS69011.1|hypothetical protein M569_05758, partial [Genlisea aurea]	GO:0003677, GO:0003700, GO:0006355, GO:0043565, GO:0005634
lcl|ORF1040_CM007989.1_3477425_3478015	196	146.747	3.91587E-41	gi|567905812|ref|XP_006445394.1|hypothetical protein CICLE_v10021501mg [Citrus clementina]	GO:0003677, GO:0005634
lcl|ORF1040_CM007989.1_3477425_3478015	196	143.665	6.90598E-40	gi|604321334|gb|EYU31910.1|hypothetical protein MIMGU_mgv1a0106321mg, partial [Erythranthe guttata]	GO:0003677, GO:0005634
lcl|ORF1040_CM007989.1_3477425_3478015	196	145.591	8.4587E-40	gi|449458976|ref|XP_004147222.1|PREDICTED: homeobox-leucine zipper protein HAT4 [Cucumis sativus]	GO:0003677, GO:0003700, GO:0006355, GO:0043565, GO:0005634
lcl|ORF1044_CM007989.1_3601493_3602080	195	197.978	2.71251E-57	gi|848899317|ref|XP_012849799.1|PREDICTED: uncharacterized protein At1g04910-like [Erythranthe guttata]	GO:0016020, GO:0016021
lcl|ORF1044_CM007989.1_3601493_3602080	195	176.792	3.40393E-49	gi|565402031|ref|XP_006366494.1|PREDICTED: uncharacterized protein At1g04910-like [Solanum tuberosum]	GO:0016020, GO:0016021
lcl|ORF1045_CM007989.1_3602891_3603502	203	261.536	1.86853E-83	gi|643737306|gb|KDP43418.1|hypothetical protein JCGZ_16705 [Jatropha curcas]	GO:0016020, GO:0016021
lcl|ORF1045_CM007989.1_3602891_3603502	203	262.692	3.56938E-82	gi|225450232|ref|XP_002266606.1|PREDICTED: uncharacterized protein At1g04910 [Vitis vinifera]	GO:0005737, GO:0016020, GO:0016021
lcl|ORF1049_CM007989.1_3691517_3692065	182	151.754	2.91753E-43	gi|604302706|gb|EYU22263.1|hypothetical protein MIMGU_mgv1a021741mg [Erythranthe guttata]	GO:0003677
lcl|ORF1049_CM007989.1_3691517_3692065	182	148.288	1.44789E-41	gi|508774299|gb|EOY21555.1|Myb domain protein 52 isoform 2, partial [Theobroma cacao]	GO:0003677
lcl|ORF1049_CM007989.1_3691517_3692065	182	147.132	8.35044E-41	gi|590666763|ref|XP_007037053.1|PREDICTED: transcriptional activator Myb [Theobroma cacao]	GO:0003677
lcl|ORF1049_CM007989.1_3691517_3692065	182	145.206	2.2958E-40	gi|225456240|ref|XP_002279279.1|PREDICTED: transcriptional activator Myb [Vitis vinifera]	GO:0003677
lcl|ORF1052_CM007989.1_3721292_3721765	157	202.216	1.80876E-63	gi|661883623|emb|CDP12708.1|unnamed protein product [Coffea canephora]	GO:0016020, GO:0016021, GO:0015706, GO:0010167
lcl|ORF1052_CM007989.1_3721292_3721765	157	201.445	8.39226E-63	gi|823121853|ref|XP_012468690.1|PREDICTED: high-affinity nitrate transporter 3.2 [Gossypium raimondii]	GO:0016020, GO:0016021, GO:0015706, GO:0010167
lcl|ORF1052_CM007989.1_3721292_3721765	157	197.978	8.96981E-62	gi|225456868|ref|XP_002279861.1|PREDICTED: high-affinity nitrate transporter 3.1 [Vitis vinifera]	GO:0015112, GO:0016020, GO:0016021, GO:0015706, GO:0010167, GO:0005886
lcl|ORF1053_CM007989.1_3725837_3726433	198	244.588	1.41842E-75	gi|3582021|emb|CAA70575.1|cytochrome P450 [Nepeta racemosa]	GO:0005506, GO:0016705, GO:0046872, GO:0016491, GO:0020037, GO:0055114, GO:0004497
lcl|ORF1053_CM007989.1_3725837_3726433	198	238.424	3.21101E-73	gi|5915814|sp|O04164.1|C71A6_NEPRARecName: Full=Cytochrome P450 71A6, partial [Nepeta racemosa]	GO:0005506, GO:0016705, GO:0046872, GO:0016491, GO:0016020, GO:0016021, GO:0020037, GO:0055114, GO:0004497
lcl|ORF1053_CM007989.1_3725837_3726433	198	237.269	7.51837E-73	gi|745790879|gb|AJD25148.1|cytochrome P450 CYP71A57 [Salvia miltiorrhiza]	GO:0005506, GO:0046872, GO:0016491, GO:0016705, GO:0016020, GO:0016021, GO:0020037, GO:0055114, GO:0004497
lcl|ORF1053_CM007989.1_3725837_3726433	198	230.335	2.99974E-70	gi|604307072|gb|EYU25650.1|hypothetical protein MIMGU_mgv1a005161mg [Erythranthe guttata]	GO:0005506, GO:0046872, GO:0016705, GO:0016491, GO:0020037, GO:0055114, GO:0004497
lcl|ORF1053_CM007989.1_3725837_3726433	198	229.95	4.56905E-70	gi|745790883|gb|AJD25150.1|cytochrome P450 CYP71A59 [Salvia miltiorrhiza]	GO:0005506, GO:0046872, GO:0016491, GO:0016705, GO:0016020, GO:0016021, GO:0020037, GO:0055114, GO:0004497
lcl|ORF1053_CM007989.1_3725837_3726433	198	229.18	1.0394E-69	gi|1027853571|ref|NP_001312355.1|cytochrome P450 71A6-like precursor [Nicotiana tabacum]	GO:0005506, GO:0046872, GO:0016705, GO:0016491, GO:0020037, GO:0055114, GO:0004497
lcl|ORF1061_CM007989.1_3944699_3945202	167	248.054	2.51479E-78	gi|823262667|ref|XP_012464085.1|PREDICTED: probable glucuronoxylan glucuronosyltransferase IRX7 [Gossypium raimondii]	GO:0016020, GO:0016021
lcl|ORF1061_CM007989.1_3944699_3945202	167	248.054	2.68012E-78	gi|763817033|gb|KJB83885.1|hypothetical protein B456_013G269400 [Gossypium raimondii]	GO:0016020, GO:0016021
lcl|ORF1061_CM007989.1_3944699_3945202	167	246.128	1.82311E-77	gi|1050646376|ref|XP_017646500.1|PREDICTED: probable glucuronoxylan glucuronosyltransferase IRX7 [Gossypium arboreum]	GO:0016020, GO:0016021, GO:0016740
lcl|ORF1062_CM007989.1_3973355_3973882	175	128.642	1.93524E-34	gi|527192310|gb|EPS62780.1|protein kinase family protein, partial [Genlisea aurea]	GO:0000166, GO:0016310, GO:0004672, GO:0016301, GO:0004674, GO:0005524, GO:0006468
lcl|ORF1062_CM007989.1_3973355_3973882	175	114.005	2.66492E-26	gi|604298843|gb|EYU18813.1|hypothetical protein MIMGU_mgv1a002723mg [Erythranthe guttata]	GO:0000166, GO:0016020, GO:0016021, GO:0004672, GO:0004674, GO:0005524, GO:0006468
lcl|ORF1062_CM007989.1_3973355_3973882	175	114.005	2.72211E-26	gi|848928704|ref|XP_012827893.1|PREDICTED: receptor-like serine/threonine-protein kinase NCRK [Erythranthe guttata]	GO:0000166, GO:0016020, GO:0016021, GO:0004672, GO:0004674, GO:0005524, GO:0006468
lcl|ORF1065_CM007989.1_4057337_4057813	158	77.7962	8.43071E-14	gi|130582|sp|P10978.1|POLX_TOBACRecName: Full=Retrovirus-related Pol polyprotein from transposon TNT 1-94; Includes: RecName: Full=Protease; Includes: RecName: Full=Reverse transcriptase; Includes: RecName: Full=Endonuclease	GO:0003964, GO:0004518, GO:0046872, GO:0006508, GO:0004519, GO:0016740, GO:0016787, GO:0090305, GO:0004190, GO:0016779, GO:0008270, GO:0008233, GO:0006278, GO:0015074, GO:0003676
lcl|ORF1065_CM007989.1_4057337_4057813	158	75.485	5.77252E-13	gi|56407681|gb|AAV88069.1|hypothetical retrotransposon [Ipomoea batatas]	GO:0015074, GO:0003676
lcl|ORF1065_CM007989.1_4057337_4057813	158	75.0998	6.83377E-13	gi|13540823|gb|AAK29467.1|polyprotein-like [Solanum chilense]	GO:0008270, GO:0046872, GO:0015074, GO:0003676
lcl|ORF1068_CM007989.1_4096934_4098349	471	282.722	2.4842E-81	gi|113205349|gb|AAT38786.2|Gag-pol polyprotein, putative [Solanum demissum]	GO:0015074, GO:0003676
lcl|ORF1068_CM007989.1_4096934_4098349	471	251.521	3.90426E-75	gi|734413543|gb|KHN36954.1|Putative transposon Ty5-1 protein, partial [Glycine soja]	GO:0008270, GO:0016787, GO:0003676
lcl|ORF1068_CM007989.1_4096934_4098349	471	246.899	1.80637E-73	gi|734367149|gb|KHN18270.1|Retrovirus-related Pol polyprotein from transposon TNT 1-94, partial [Glycine soja]	GO:0008270, GO:0016787, GO:0003676
lcl|ORF1069_CM007989.1_4166543_4167031	162	60.077	1.29507E-7	gi|147861359|emb|CAN83990.1|hypothetical protein VITISV_018454 [Vitis vinifera]	GO:0015074, GO:0003676
lcl|ORF1071_CM007989.1_4192736_4193458	240	217.238	1.68248E-68	gi|604320378|gb|EYU31358.1|hypothetical protein MIMGU_mgv1a026967mg, partial [Erythranthe guttata]	GO:0016020, GO:0016021
lcl|ORF1071_CM007989.1_4192736_4193458	240	217.624	3.69599E-68	gi|661888717|emb|CDP07753.1|unnamed protein product [Coffea canephora]	GO:0016020, GO:0016021
lcl|ORF1071_CM007989.1_4192736_4193458	240	214.157	9.97973E-66	gi|508704813|gb|EOX96709.1|Uncharacterized protein TCM_005902 [Theobroma cacao]	GO:0005739, GO:0016020, GO:0016021
lcl|ORF1074_CM007989.1_4244036_4244746	236	297.36	6.85034E-98	gi|296087557|emb|CBI34146.3|unnamed protein product, partial [Vitis vinifera]	GO:0016020, GO:0016021
lcl|ORF1076_CM007989.1_4336205_4336861	218	182.956	9.37083E-52	gi|661880312|emb|CDP16024.1|unnamed protein product [Coffea canephora]	GO:0008152, GO:0016757, GO:0016758, GO:0016740
lcl|ORF1076_CM007989.1_4336205_4336861	218	179.874	1.41155E-50	gi|848925912|ref|XP_012858808.1|PREDICTED: 7-deoxyloganetic acid glucosyltransferase-like [Erythranthe guttata]	GO:0008152, GO:0016757, GO:0016758, GO:0016740
lcl|ORF1077_CM007989.1_4517579_4518037	152	67.781	8.88146E-11	gi|565367619|ref|XP_006350456.1|PREDICTED: protein YLS9-like [Solanum tuberosum]	GO:0016020, GO:0016021
lcl|ORF1077_CM007989.1_4517579_4518037	152	62.7734	5.54023E-9	gi|604307075|gb|EYU25653.1|hypothetical protein MIMGU_mgv1a020532mg [Erythranthe guttata]	GO:0016020, GO:0016021
lcl|ORF1082_CM007989.1_4682717_4683379	220	164.081	3.19224E-48	gi|4433048|dbj|BAA21017.1|DNA-binding protein, partial [Daucus carota]	GO:0003677, GO:0003700, GO:0006355, GO:0043565, GO:0005634
lcl|ORF1082_CM007989.1_4682717_4683379	220	168.703	2.08908E-47	gi|661894515|emb|CDP01514.1|unnamed protein product [Coffea canephora]	GO:0003677, GO:0003700, GO:0006355, GO:0043565, GO:0005634
lcl|ORF1082_CM007989.1_4682717_4683379	220	161.384	2.16909E-45	gi|848880895|ref|XP_012840820.1|PREDICTED: homeobox-leucine zipper protein ATHB-6-like [Erythranthe guttata]	GO:0003677, GO:0003700, GO:0006355, GO:0043565, GO:0005634
lcl|ORF1082_CM007989.1_4682717_4683379	220	160.614	1.0996E-44	gi|565401465|ref|XP_006366219.1|PREDICTED: homeobox-leucine zipper protein ATHB-6-like [Solanum tuberosum]	GO:0003677, GO:0003700, GO:0006355, GO:0043565, GO:0005634
lcl|ORF1082_CM007989.1_4682717_4683379	220	160.229	2.98072E-44	gi|147785120|emb|CAN62215.1|hypothetical protein VITISV_008512 [Vitis vinifera]	GO:0003677, GO:0003700, GO:0006355, GO:0043565, GO:0005634
lcl|ORF1090_CM007989.1_5330117_5330590	157	146.747	6.31273E-42	gi|40287496|gb|AAR83862.1|elicitor-inducible protein EIG-J7 [Capsicum annuum]	GO:0016020, GO:0016021
lcl|ORF1093_CM007989.1_5409626_5410168	180	295.049	1.69408E-95	gi|661879428|emb|CDP16888.1|unnamed protein product [Coffea canephora]	GO:0030955, GO:0000287, GO:0003824, GO:0006096, GO:0016310, GO:0016740, GO:0016301, GO:0004743
lcl|ORF1093_CM007989.1_5409626_5410168	180	294.664	2.20002E-95	gi|224097392|ref|XP_002310914.1|pyruvate kinase family protein [Populus trichocarpa]	GO:0030955, GO:0000287, GO:0003824, GO:0006096, GO:0016310, GO:0016740, GO:0016301, GO:0004743
lcl|ORF1093_CM007989.1_5409626_5410168	180	293.123	8.88364E-95	gi|702473539|ref|XP_010031356.1|PREDICTED: pyruvate kinase, cytosolic isozyme [Eucalyptus grandis]	GO:0030955, GO:0000287, GO:0003824, GO:0006096, GO:0016310, GO:0016740, GO:0016301, GO:0004743
lcl|ORF1093_CM007989.1_5409626_5410168	180	293.123	1.60467E-94	gi|566192859|ref|XP_006378878.1|hypothetical protein POPTR_0010s26150g [Populus trichocarpa]	GO:0030955, GO:0000287, GO:0003824, GO:0006096, GO:0016310, GO:0016740, GO:0016301, GO:0004743
lcl|ORF1094_CM007989.1_5410241_5410993	250	469.929	4.91749E-163	gi|527203900|gb|EPS70224.1|pyruvate kinase, partial [Genlisea aurea]	GO:0030955, GO:0000287, GO:0003824, GO:0006096, GO:0016310, GO:0016740, GO:0016301, GO:0004743
lcl|ORF1094_CM007989.1_5410241_5410993	250	464.151	1.16865E-160	gi|922349610|ref|XP_013450691.1|pyruvate kinase family protein [Medicago truncatula]	GO:0030955, GO:0000287, GO:0003824, GO:0006096, GO:0016310, GO:0016740, GO:0016301, GO:0004743	XP_013450691.1, KEH24719.1
lcl|ORF1094_CM007989.1_5410241_5410993	250	457.218	9.56379E-160	gi|870867033|gb|KMT17945.1|hypothetical protein BVRB_2g034650 [Beta vulgaris subsp. vulgaris]	GO:0030955, GO:0000287, GO:0003824, GO:0006096, GO:0016310, GO:0016740, GO:0016301, GO:0004743
lcl|ORF1094_CM007989.1_5410241_5410993	250	461.07	1.73446E-159	gi|823160074|ref|XP_012479878.1|PREDICTED: pyruvate kinase, cytosolic isozyme [Gossypium raimondii]	GO:0030955, GO:0000287, GO:0003824, GO:0006096, GO:0016310, GO:0016740, GO:0016301, GO:0004743
lcl|ORF1094_CM007989.1_5410241_5410993	250	461.07	1.85191E-159	gi|1050621524|ref|XP_017633580.1|PREDICTED: pyruvate kinase, cytosolic isozyme [Gossypium arboreum]	GO:0030955, GO:0000287, GO:0003824, GO:0006096, GO:0016310, GO:0016740, GO:0016301, GO:0004743
lcl|ORF1101_CM007989.1_5808860_5810362	500	778.474	0.0	gi|527205202|gb|EPS71140.1|hypothetical protein M569_03615 [Genlisea aurea]	GO:0008152, GO:0003824
lcl|ORF1101_CM007989.1_5808860_5810362	500	752.281	0.0	gi|604302044|gb|EYU21630.1|hypothetical protein MIMGU_mgv1a004128mg [Erythranthe guttata]	GO:0008152, GO:0003824
lcl|ORF1101_CM007989.1_5808860_5810362	500	746.117	0.0	gi|592923289|gb|AHL44978.1|4-coumarate:coenzyme A ligase 4 [Fraxinus mandshurica]	GO:0008152, GO:0003824, GO:0016874
lcl|ORF1101_CM007989.1_5808860_5810362	500	743.806	0.0	gi|508698802|gb|EOX90698.1|AMP-dependent synthetase and ligase family protein [Theobroma cacao]	GO:0008152, GO:0003824, GO:0016874
lcl|ORF1103_CM007989.1_5855465_5856037	190	172.94	3.63209E-48	gi|604306177|gb|EYU25234.1|hypothetical protein MIMGU_mgv1a003646mg [Erythranthe guttata]	GO:0000166, GO:0051082, GO:0005524, GO:0006457
lcl|ORF1103_CM007989.1_5855465_5856037	190	172.94	1.06765E-47	gi|848904989|ref|XP_012852041.1|PREDICTED: ATP-dependent Clp protease ATP-binding subunit clpX-like, mitochondrial isoform X1 [Erythranthe guttata]	GO:0000166, GO:0051082, GO:0005524, GO:0006457
lcl|ORF1103_CM007989.1_5855465_5856037	190	123.635	4.4624E-31	gi|661891178|emb|CDP05060.1|unnamed protein product [Coffea canephora]	GO:0005524
lcl|ORF1107_CM007989.1_5999522_6001429	635	408.683	5.17879E-125	gi|508785292|gb|EOY32548.1|Uncharacterized protein TCM_040529 [Theobroma cacao]	GO:0008270, GO:0015074, GO:0003676
lcl|ORF1107_CM007989.1_5999522_6001429	635	404.445	5.53485E-123	gi|508719370|gb|EOY11267.1|Uncharacterized protein TCM_026511 [Theobroma cacao]	GO:0008270, GO:0015074, GO:0003676
lcl|ORF1108_CM007989.1_6001430_6002428	332	98.5969	4.49719E-19	gi|508785326|gb|EOY32582.1|Uncharacterized protein TCM_040572 [Theobroma cacao]	GO:0008270, GO:0003676
lcl|ORF1108_CM007989.1_6001430_6002428	332	98.5969	5.21697E-19	gi|508728079|gb|EOY19976.1|Retrotransposon protein, unclassified, putative [Theobroma cacao]	GO:0008270, GO:0015074, GO:0003676
lcl|ORF1108_CM007989.1_6001430_6002428	332	97.8265	7.10603E-19	gi|147788265|emb|CAN69956.1|hypothetical protein VITISV_032883 [Vitis vinifera]	GO:0015074, GO:0003676
lcl|ORF1109_CM007989.1_6003350_6003835	161	146.747	7.99047E-38	gi|703079918|ref|XP_010091283.1|ABC transporter C family member 9 [Morus notabilis]	GO:0042626, GO:0000166, GO:0055085, GO:0016020, GO:0016021, GO:0006810, GO:0005524, GO:0016887	XP_010091283.1, EXB44219.1
lcl|ORF1110_CM007989.1_6003872_6004486	204	82.4185	7.3077E-15	gi|508721156|gb|EOY13053.1|Uncharacterized protein TCM_031572 [Theobroma cacao]	GO:0015074, GO:0003676
lcl|ORF1113_CM007989.1_6115832_6116416	194	146.362	4.42087E-41	gi|527181978|gb|EPS57157.1|hypothetical protein M569_17664 [Genlisea aurea]	GO:0003677, GO:0006351, GO:0046983, GO:0006355, GO:0005634
lcl|ORF1113_CM007989.1_6115832_6116416	194	88.9669	3.98428E-19	gi|643726374|gb|KDP35104.1|hypothetical protein JCGZ_10946 [Jatropha curcas]	GO:0003677, GO:0006351, GO:0046983, GO:0006355, GO:0005634
lcl|ORF1113_CM007989.1_6115832_6116416	194	78.5666	4.27168E-15	gi|508714357|gb|EOY06254.1|AGAMOUS-like 87, putative [Theobroma cacao]	GO:0003677, GO:0006351, GO:0046983, GO:0006355, GO:0005634
lcl|ORF1113_CM007989.1_6115832_6116416	194	73.9442	2.28454E-13	gi|508725415|gb|EOY17312.1|AGAMOUS-like 87 [Theobroma cacao]	GO:0003677, GO:0006351, GO:0046983, GO:0006355, GO:0005634
lcl|ORF1113_CM007989.1_6115832_6116416	194	72.7886	5.04966E-13	gi|823229872|ref|XP_012447675.1|PREDICTED: agamous-like MADS-box protein AGL80 [Gossypium raimondii]	GO:0003677, GO:0006351, GO:0046983, GO:0006355, GO:0005634
lcl|ORF1114_CM007989.1_6171140_6171934	264	363.229	3.41308E-118	gi|527204839|gb|EPS70883.1|hypothetical protein M569_03875, partial [Genlisea aurea]	GO:0004553, GO:0005975, GO:0016787
lcl|ORF1114_CM007989.1_6171140_6171934	264	319.701	4.8423E-106	gi|604303182|gb|EYU22677.1|hypothetical protein MIMGU_mgv1a0027543mg, partial [Erythranthe guttata]	GO:0004553, GO:0016787, GO:0005975
lcl|ORF1114_CM007989.1_6171140_6171934	264	315.079	1.19489E-102	gi|223523880|gb|EEF27223.1|Thermostable beta-glucosidase B, putative [Ricinus communis]	GO:0004553, GO:0016787, GO:0005975
lcl|ORF1114_CM007989.1_6171140_6171934	264	322.013	1.49222E-101	gi|604327550|gb|EYU33329.1|hypothetical protein MIMGU_mgv1a001598mg [Erythranthe guttata]	GO:0004553, GO:0005975, GO:0016787
lcl|ORF1115_CM007989.1_6201878_6202912	344	412.149	4.20733E-138	gi|604305140|gb|EYU24319.1|hypothetical protein MIMGU_mgv1a004060mg [Erythranthe guttata]	GO:0046274, GO:0048046, GO:0046872, GO:0016491, GO:0005507, GO:0055114, GO:0052716, GO:0005576
lcl|ORF1115_CM007989.1_6201878_6202912	344	408.683	1.1611E-136	gi|527198319|gb|EPS66516.1|hypothetical protein M569_08258 [Genlisea aurea]	GO:0046274, GO:0048046, GO:0046872, GO:0016491, GO:0005507, GO:0055114, GO:0052716, GO:0005576
lcl|ORF1115_CM007989.1_6201878_6202912	344	404.445	5.48779E-135	gi|604305141|gb|EYU24320.1|hypothetical protein MIMGU_mgv1a021399mg [Erythranthe guttata]	GO:0046274, GO:0048046, GO:0016491, GO:0046872, GO:0005507, GO:0055114, GO:0052716, GO:0005576
lcl|ORF1115_CM007989.1_6201878_6202912	344	393.66	1.12895E-130	gi|604331674|gb|EYU36532.1|hypothetical protein MIMGU_mgv1a003690mg [Erythranthe guttata]	GO:0048046, GO:0046274, GO:0046872, GO:0016491, GO:0005507, GO:0055114, GO:0052716, GO:0005576
lcl|ORF1118_CM007989.1_6269744_6270847	367	519.62	0.0	gi|527192086|gb|EPS62649.1|hypothetical protein M569_12139 [Genlisea aurea]	GO:0000166, GO:0016310, GO:0016740, GO:0016301, GO:0005524, GO:0004413, GO:0006566
lcl|ORF1118_CM007989.1_6269744_6270847	367	498.819	2.61022E-174	gi|848884076|ref|XP_012842320.1|PREDICTED: homoserine kinase [Erythranthe guttata]	GO:0000166, GO:0016310, GO:0016740, GO:0016301, GO:0006566, GO:0005524, GO:0004413
lcl|ORF1118_CM007989.1_6269744_6270847	367	477.248	7.21383E-167	gi|700253666|gb|AIU48455.1|homoserine kinase, partial [Erythranthe guttata]	GO:0000166, GO:0016310, GO:0016740, GO:0016301, GO:0006566, GO:0005524, GO:0004413
lcl|ORF1118_CM007989.1_6269744_6270847	367	473.396	2.51487E-164	gi|460382297|ref|XP_004236876.1|PREDICTED: homoserine kinase [Solanum lycopersicum]	GO:0000166, GO:0016310, GO:0016740, GO:0016301, GO:0006566, GO:0004413, GO:0005524
lcl|ORF1118_CM007989.1_6269744_6270847	367	471.085	2.13907E-163	gi|565390238|ref|XP_006360852.1|PREDICTED: homoserine kinase-like [Solanum tuberosum]	GO:0000166, GO:0016310, GO:0016740, GO:0016301, GO:0005524, GO:0004413, GO:0006566
lcl|ORF1121_CM007989.1_6300290_6300748	152	62.003	1.90619E-8	gi|604297286|gb|EYU17550.1|hypothetical protein MIMGU_mgv1a004130mg [Erythranthe guttata]	GO:0008152, GO:0004672, GO:0016597, GO:0005524, GO:0006468
lcl|ORF1121_CM007989.1_6300290_6300748	152	57.3806	6.97333E-7	gi|508723255|gb|EOY15152.1|ACT-like protein tyrosine kinase family protein isoform 2 [Theobroma cacao]	GO:0008152, GO:0016310, GO:0004672, GO:0016597, GO:0016301, GO:0005524, GO:0006468
lcl|ORF1121_CM007989.1_6300290_6300748	152	57.3806	7.96535E-7	gi|508723254|gb|EOY15151.1|ACT-like protein tyrosine kinase family protein isoform 1 [Theobroma cacao]	GO:0008152, GO:0016310, GO:0016597, GO:0004672, GO:0016301, GO:0005524, GO:0006468
lcl|ORF1122_CM007989.1_6304925_6306541	538	481.871	1.05362E-159	gi|604297285|gb|EYU17549.1|hypothetical protein MIMGU_mgv1a022063mg, partial [Erythranthe guttata]	GO:0055085, GO:0016020, GO:0016021
lcl|ORF1122_CM007989.1_6304925_6306541	538	474.167	7.44121E-155	gi|661888892|emb|CDP07335.1|unnamed protein product [Coffea canephora]	GO:0055085, GO:0016020, GO:0016021
lcl|ORF1122_CM007989.1_6304925_6306541	538	432.95	2.74292E-139	gi|976900534|gb|KVH88721.1|Like-Sm (LSM) domain-containing protein [Cynara cardunculus var. scolymus]	GO:0055085, GO:0016020, GO:0016021
lcl|ORF1123_CM007989.1_6432263_6433285	340	247.669	7.28296E-72	gi|848909560|ref|XP_012853536.1|PREDICTED: serine/threonine-protein kinase mph1-like [Erythranthe guttata]	GO:0004712, GO:0000166, GO:0007093, GO:0004672, GO:0004674, GO:0005524, GO:0051304, GO:0006468
lcl|ORF1123_CM007989.1_6432263_6433285	340	218.394	1.62044E-61	gi|527208036|gb|EPS73139.1|hypothetical protein M569_01617, partial [Genlisea aurea]	GO:0004712, GO:0000166, GO:0007093, GO:0004672, GO:0004674, GO:0005524, GO:0051304, GO:0006468
lcl|ORF1124_CM007989.1_6463298_6463885	195	275.018	4.62766E-87	gi|555433762|gb|AGZ15398.1|deoxynucleoside kinase family [Phaseolus vulgaris]	GO:0016310, GO:0016301
lcl|ORF1126_CM007989.1_6488096_6489541	481	491.5	2.09836E-167	gi|1104677058|ref|XP_019072266.1|PREDICTED: protein SENSITIVE TO PROTON RHIZOTOXICITY 1 [Vitis vinifera]	GO:0010044, GO:0046872, GO:0006355, GO:0010447, GO:0005634, GO:0003676
lcl|ORF1126_CM007989.1_6488096_6489541	481	488.034	4.77684E-166	gi|1040974770|ref|NP_001315915.1|protein SENSITIVE TO PROTON RHIZOTOXICITY 1 [Malus domestica]	GO:0046872, GO:0003676
lcl|ORF1127_CM007989.1_6497738_6498382	214	214.542	9.29624E-66	gi|848848097|ref|XP_012838532.1|PREDICTED: mitoferrin-like [Erythranthe guttata]	GO:0055085, GO:0016020, GO:0016021, GO:0006810
lcl|ORF1127_CM007989.1_6497738_6498382	214	208.764	1.015E-63	gi|527202412|gb|EPS69201.1|hypothetical protein M569_05566, partial [Genlisea aurea]	GO:0055085, GO:0016020, GO:0016021, GO:0006810
lcl|ORF1127_CM007989.1_6497738_6498382	214	202.986	3.7676E-61	gi|255550607|ref|XP_002516353.1|PREDICTED: mitoferrin [Ricinus communis]	GO:0055085, GO:0016020, GO:0016021, GO:0006810
lcl|ORF1127_CM007989.1_6497738_6498382	214	201.445	1.1318E-60	gi|802540853|ref|XP_012078579.1|PREDICTED: mitoferrin-like [Jatropha curcas]	GO:0055085, GO:0016020, GO:0016021, GO:0006810
lcl|ORF1128_CM007989.1_6553604_6554167	187	262.692	2.4105E-85	gi|848863942|ref|XP_012832727.1|PREDICTED: probable sugar phosphate/phosphate translocator At3g11320 [Erythranthe guttata]	GO:0016020, GO:0016021
lcl|ORF1128_CM007989.1_6553604_6554167	187	262.692	2.694E-85	gi|848925613|ref|XP_012858711.1|PREDICTED: probable sugar phosphate/phosphate translocator At3g11320 [Erythranthe guttata]	GO:0016020, GO:0016021
lcl|ORF1129_CM007989.1_6567623_6568294	223	152.91	5.31773E-39	gi|147789996|emb|CAN62929.1|hypothetical protein VITISV_041092 [Vitis vinifera]	GO:0008270, GO:0015074, GO:0003676
lcl|ORF1129_CM007989.1_6567623_6568294	223	152.525	6.36832E-39	gi|147777482|emb|CAN78207.1|hypothetical protein VITISV_023428 [Vitis vinifera]	GO:0008270, GO:0046872, GO:0015074, GO:0003676
lcl|ORF1131_CM007989.1_6658370_6659101	243	345.51	1.17833E-113	gi|848894334|ref|XP_012847203.1|PREDICTED: probable polyamine transporter At1g31830 isoform X1 [Erythranthe guttata]	GO:0016020, GO:0016021, GO:0015171, GO:0003333
lcl|ORF1131_CM007989.1_6658370_6659101	243	343.199	7.38577E-113	gi|527191046|gb|EPS62042.1|hypothetical protein M569_12750 [Genlisea aurea]	GO:0016020, GO:0016021, GO:0015171, GO:0003333
lcl|ORF1131_CM007989.1_6658370_6659101	243	340.887	1.13792E-112	gi|255557699|ref|XP_002519879.1|PREDICTED: probable polyamine transporter At1g31830 [Ricinus communis]	GO:0016020, GO:0016021, GO:0015171, GO:0003333
lcl|ORF1131_CM007989.1_6658370_6659101	243	342.428	1.18196E-112	gi|508700851|gb|EOX92747.1|Amino acid permease family protein [Theobroma cacao]	GO:0016020, GO:0016021, GO:0015171, GO:0003333
lcl|ORF1131_CM007989.1_6658370_6659101	243	340.117	1.98586E-112	gi|763804400|gb|KJB71338.1|hypothetical protein B456_011G117200 [Gossypium raimondii]	GO:0016020, GO:0016021, GO:0015171, GO:0003333
lcl|ORF1131_CM007989.1_6658370_6659101	243	339.347	2.2282E-112	gi|823246293|ref|XP_012455814.1|PREDICTED: probable polyamine transporter At1g31830 isoform X2 [Gossypium raimondii]	GO:0016020, GO:0016021, GO:0015171, GO:0003333
lcl|ORF1132_CM007989.1_6694253_6694750	165	210.305	1.18173E-65	gi|527186547|gb|EPS59471.1|hypothetical protein M569_15335, partial [Genlisea aurea]	GO:0016020, GO:0016021
lcl|ORF1132_CM007989.1_6694253_6694750	165	205.297	1.11981E-63	gi|848894548|ref|XP_012847313.1|PREDICTED: transmembrane protein 45B-like [Erythranthe guttata]	GO:0016020, GO:0016021
lcl|ORF1132_CM007989.1_6694253_6694750	165	198.364	8.00163E-61	gi|723725802|ref|XP_010325602.1|PREDICTED: transmembrane protein 45B [Solanum lycopersicum]	GO:0016020, GO:0016021
lcl|ORF1132_CM007989.1_6694253_6694750	165	198.364	8.72949E-61	gi|565397816|ref|XP_006364480.1|PREDICTED: transmembrane protein 45A-like [Solanum tuberosum]	GO:0016020, GO:0016021
lcl|ORF1132_CM007989.1_6694253_6694750	165	197.978	1.12122E-60	gi|661884699|emb|CDP11765.1|unnamed protein product [Coffea canephora]	GO:0016020, GO:0016021
lcl|ORF1133_CM007989.1_6703136_6703606	156	171.4	6.51018E-50	gi|527187058|gb|EPS59747.1|hypothetical protein M569_15058, partial [Genlisea aurea]	GO:0006629, GO:0016787
lcl|ORF1133_CM007989.1_6703136_6703606	156	176.022	5.73325E-49	gi|848847804|ref|XP_012831103.1|PREDICTED: uncharacterized protein LOC105952109 [Erythranthe guttata]	GO:0016042, GO:0006629, GO:0016787
lcl|ORF1133_CM007989.1_6703136_6703606	156	161.77	5.58381E-46	gi|641846102|gb|KDO64986.1|hypothetical protein CISIN_1g0059522mg, partial [Citrus sinensis]	GO:0016042, GO:0006629, GO:0016787
lcl|ORF1133_CM007989.1_6703136_6703606	156	165.622	6.81355E-46	gi|223527530|gb|EEF29653.1|triacylglycerol lipase, putative [Ricinus communis]	GO:0006629, GO:0016787
lcl|ORF1133_CM007989.1_6703136_6703606	156	167.548	8.66289E-46	gi|567868137|ref|XP_006426691.1|hypothetical protein CICLE_v10025081mg [Citrus clementina]	GO:0016042, GO:0006629, GO:0016787
lcl|ORF1133_CM007989.1_6703136_6703606	156	165.236	6.17927E-45	gi|1091484690|ref|XP_018732155.1|PREDICTED: uncharacterized protein LOC104450976 isoform X1 [Eucalyptus grandis]	GO:0006629, GO:0016042, GO:0016787
lcl|ORF1133_CM007989.1_6703136_6703606	156	164.081	1.52237E-44	gi|731348040|ref|XP_010685293.1|PREDICTED: uncharacterized protein LOC104899735 isoform X2 [Beta vulgaris subsp. vulgaris]	GO:0016042, GO:0006629, GO:0016787
lcl|ORF1137_CM007989.1_6906644_6907117	157	59.3066	2.31733E-7	gi|565458029|ref|XP_006287014.1|hypothetical protein CARUB_v10000162mg [Capsella rubella]	GO:0043531, GO:0006952
lcl|ORF1138_CM007989.1_6907184_6909436	750	610.912	0.0	gi|848866378|ref|XP_012833863.1|PREDICTED: putative disease resistance RPP13-like protein 3 [Erythranthe guttata]	GO:0043531, GO:0006952
lcl|ORF1138_CM007989.1_6907184_6909436	750	528.48	7.04577E-173	gi|848892208|ref|XP_012846196.1|PREDICTED: putative late blight resistance protein homolog R1B-17 [Erythranthe guttata]	GO:0043531, GO:0006952
lcl|ORF1138_CM007989.1_6907184_6909436	750	526.554	3.46732E-172	gi|549444998|gb|AGX27500.1|NBS-LRR class resistance protein Fy2-Ry2 [Sesamum indicum]	GO:0043531, GO:0006952
lcl|ORF1140_CM007989.1_6918347_6920062	571	899.812	0.0	gi|508083248|gb|AGN03861.1|9-cis epoxycarotenoid dioxygenase [Scutellaria baicalensis]	GO:0016702, GO:0051213, GO:0055114
lcl|ORF1140_CM007989.1_6918347_6920062	571	894.419	0.0	gi|661890606|emb|CDP06103.1|unnamed protein product [Coffea canephora]	GO:0016702, GO:0055114
lcl|ORF1140_CM007989.1_6918347_6920062	571	894.419	0.0	gi|76560798|gb|ABA43901.1|9-cis-epoxycarotenoid dioxygenase 3 [Coffea canephora]	GO:0016702, GO:0051213, GO:0055114
lcl|ORF1140_CM007989.1_6918347_6920062	571	875.159	0.0	gi|44829183|gb|AAS47838.1|9-cis-epoxycarotenoid dioxygenase [Gentiana lutea]	GO:0016702, GO:0051213, GO:0055114
lcl|ORF1140_CM007989.1_6918347_6920062	571	871.307	0.0	gi|723218764|gb|AIX87507.1|9-cis-epoxycarotenoid dioxygenase 1 [Lycium barbarum]	GO:0016702, GO:0051213, GO:0055114
lcl|ORF1142_CM007989.1_6946733_6947230	165	174.481	3.49194E-50	gi|848867215|ref|XP_012834263.1|PREDICTED: putative E3 ubiquitin-protein ligase UBR7 [Erythranthe guttata]	GO:0008270
lcl|ORF1142_CM007989.1_6946733_6947230	165	168.318	3.81728E-48	gi|527196304|gb|EPS65222.1|hypothetical protein M569_09557, partial [Genlisea aurea]	GO:0008270
lcl|ORF1142_CM007989.1_6946733_6947230	165	140.198	3.09966E-37	gi|508777770|gb|EOY25026.1|PHD finger protein-related isoform 2 [Theobroma cacao]	GO:0008270, GO:0046872
lcl|ORF1142_CM007989.1_6946733_6947230	165	140.584	1.12363E-36	gi|508777769|gb|EOY25025.1|PHD finger protein-related isoform 1 [Theobroma cacao]	GO:0008270, GO:0046872
lcl|ORF1142_CM007989.1_6946733_6947230	165	138.658	4.54962E-36	gi|976904052|gb|KVH91795.1|Zinc finger, FYVE/PHD-type [Cynara cardunculus var. scolymus]	GO:0008270
lcl|ORF1142_CM007989.1_6946733_6947230	165	138.272	4.98788E-36	gi|1050622676|ref|XP_017634175.1|PREDICTED: putative E3 ubiquitin-protein ligase UBR7 [Gossypium arboreum]	GO:0008270, GO:0046872, GO:0016874
lcl|ORF1143_CM007989.1_6959813_6960403	196	182.956	8.13531E-51	gi|661897400|emb|CDO99112.1|unnamed protein product [Coffea canephora]	GO:0016020, GO:0016021, GO:0008168, GO:0016740, GO:0032259, GO:0006479
lcl|ORF1143_CM007989.1_6959813_6960403	196	177.948	3.90243E-49	gi|976905904|gb|KVH93500.1|Protein arginine N-methyltransferase [Cynara cardunculus var. scolymus]	GO:0046872, GO:0008168, GO:0016740, GO:0032259, GO:0006479
lcl|ORF1143_CM007989.1_6959813_6960403	196	174.481	3.06173E-48	gi|923828177|ref|XP_013696600.1|PREDICTED: probable protein arginine N-methyltransferase 3 [Brassica napus]	GO:0046872, GO:0008168, GO:0016740, GO:0032259, GO:0006479
lcl|ORF1143_CM007989.1_6959813_6960403	196	174.866	5.89566E-48	gi|731414314|ref|XP_010659086.1|PREDICTED: probable protein arginine N-methyltransferase 3 [Vitis vinifera]	GO:0034969, GO:0005829, GO:0035242, GO:0019919, GO:0006355, GO:0016740, GO:0008168, GO:0032259, GO:0006479, GO:0008469
lcl|ORF1143_CM007989.1_6959813_6960403	196	173.711	6.93023E-48	gi|922495746|ref|XP_013586406.1|PREDICTED: probable protein arginine N-methyltransferase 3 [Brassica oleracea var. oleracea]	GO:0046872, GO:0008168, GO:0016740, GO:0032259, GO:0006479
lcl|ORF1146_CM007989.1_7034921_7035622	233	90.1225	2.7256E-17	gi|604306981|gb|EYU25628.1|hypothetical protein MIMGU_mgv1a024444mg [Erythranthe guttata]	GO:0005516, GO:0006950
lcl|ORF1146_CM007989.1_7034921_7035622	233	89.7373	4.01733E-17	gi|604343232|gb|EYU42203.1|hypothetical protein MIMGU_mgv1a021988mg [Erythranthe guttata]	GO:0005516, GO:0006950
lcl|ORF1146_CM007989.1_7034921_7035622	233	80.8777	1.35672E-14	gi|604332674|gb|EYU37256.1|hypothetical protein MIMGU_mgv1a023878mg, partial [Erythranthe guttata]	GO:0005516, GO:0006950
lcl|ORF1147_CM007989.1_7037216_7037845	209	85.5001	8.33029E-16	gi|604318571|gb|EYU30063.1|hypothetical protein MIMGU_mgv1a002891mg [Erythranthe guttata]	GO:0003677, GO:0005694, GO:0006334, GO:0000786, GO:0005634
lcl|ORF1147_CM007989.1_7037216_7037845	209	80.4925	2.87373E-15	gi|661896198|emb|CDP00776.1|unnamed protein product [Coffea canephora]	GO:0003677, GO:0005694, GO:0006334, GO:0000786, GO:0005634
lcl|ORF1147_CM007989.1_7037216_7037845	209	78.1814	4.86058E-14	gi|604321237|gb|EYU31828.1|hypothetical protein MIMGU_mgv11b022888mg [Erythranthe guttata]	GO:0003677, GO:0005694, GO:0006334, GO:0000786, GO:0005634
lcl|ORF1147_CM007989.1_7037216_7037845	209	71.2478	3.79743E-12	gi|571477211|ref|XP_006587201.1|PREDICTED: uncharacterized protein LOC102664282 [Glycine max]	GO:0003677, GO:0005694, GO:0006334, GO:0000786, GO:0005634
lcl|ORF1148_CM007989.1_7041926_7042411	161	241.506	2.92397E-75	gi|527203985|gb|EPS70281.1|hypothetical protein M569_04477, partial [Genlisea aurea]	GO:0000166, GO:0000165, GO:0004707, GO:0016310, GO:0016740, GO:0004672, GO:0016301, GO:0004674, GO:0005524, GO:0006468, GO:0005622
lcl|ORF1148_CM007989.1_7041926_7042411	161	233.802	3.2243E-72	gi|527189634|gb|EPS61212.1|hypothetical protein M569_13587, partial [Genlisea aurea]	GO:0000166, GO:0000165, GO:0004707, GO:0016310, GO:0004672, GO:0016740, GO:0016301, GO:0004674, GO:0005524, GO:0006468, GO:0005622
lcl|ORF1148_CM007989.1_7041926_7042411	161	222.631	1.60671E-69	gi|604343509|gb|EYU42398.1|hypothetical protein MIMGU_mgv1a005103mg [Erythranthe guttata]	GO:0000166, GO:0000165, GO:0004707, GO:0016310, GO:0016740, GO:0004672, GO:0016301, GO:0004674, GO:0005524, GO:0006468, GO:0005622
lcl|ORF1148_CM007989.1_7041926_7042411	161	222.631	3.70131E-69	gi|604343508|gb|EYU42397.1|hypothetical protein MIMGU_mgv1a005103mg [Erythranthe guttata]	GO:0000166, GO:0000165, GO:0004707, GO:0016310, GO:0004672, GO:0016740, GO:0016301, GO:0004674, GO:0005524, GO:0005622, GO:0006468
lcl|ORF1150_CM007989.1_7062671_7063288	205	146.362	5.0398E-37	gi|527206906|gb|EPS72335.1|hypothetical protein M569_02422, partial [Genlisea aurea]	GO:0016307, GO:0046488, GO:0046854, GO:0005524
lcl|ORF1151_CM007989.1_7064354_7065085	243	218.779	1.47814E-61	gi|527206906|gb|EPS72335.1|hypothetical protein M569_02422, partial [Genlisea aurea]	GO:0016307, GO:0046488, GO:0046854, GO:0005524
lcl|ORF1151_CM007989.1_7064354_7065085	243	149.443	1.56287E-37	gi|661896177|emb|CDP00755.1|unnamed protein product [Coffea canephora]	GO:0016307, GO:0046872, GO:0046488, GO:0046854, GO:0005524
lcl|ORF1151_CM007989.1_7064354_7065085	243	148.288	3.87586E-37	gi|508709043|gb|EOY00940.1|Forms aploid and binucleate cells 1c, putative isoform 3 [Theobroma cacao]	GO:0016307, GO:0000285, GO:0046488, GO:0090332, GO:0046854, GO:0005524
lcl|ORF1151_CM007989.1_7064354_7065085	243	144.821	7.41408E-36	gi|508709041|gb|EOY00938.1|Forms aploid and binucleate cells 1c, putative isoform 1 [Theobroma cacao]	GO:0016307, GO:0046488, GO:0046854, GO:0005524
lcl|ORF1151_CM007989.1_7064354_7065085	243	144.05	1.23181E-35	gi|508709044|gb|EOY00941.1|Forms aploid and binucleate cells 1c, putative isoform 4 [Theobroma cacao]	GO:0016307, GO:0046488, GO:0046854, GO:0005524
lcl|ORF1151_CM007989.1_7064354_7065085	243	144.05	1.25767E-35	gi|508709042|gb|EOY00939.1|Phosphatidylinositol-4-phosphate 5-kinase family protein, putative isoform 2 [Theobroma cacao]	GO:0016307, GO:0046488, GO:0046854, GO:0016310, GO:0016301, GO:0005524
lcl|ORF1152_CM007989.1_7065086_7065664	192	254.218	8.3023E-75	gi|527206906|gb|EPS72335.1|hypothetical protein M569_02422, partial [Genlisea aurea]	GO:0016307, GO:0046488, GO:0046854, GO:0005524
lcl|ORF1152_CM007989.1_7065086_7065664	192	239.58	1.0306E-69	gi|604299430|gb|EYU19339.1|hypothetical protein MIMGU_mgv1a000197mg [Erythranthe guttata]	GO:0016307, GO:0046488, GO:0046854, GO:0005524
lcl|ORF1152_CM007989.1_7065086_7065664	192	239.58	1.17326E-69	gi|955332007|ref|XP_014633654.1|PREDICTED: putative 1-phosphatidylinositol-3-phosphate 5-kinase FAB1C [Glycine max]	GO:0016307, GO:0046488, GO:0046854, GO:0005524
lcl|ORF1153_CM007989.1_7065974_7067542	522	316.62	7.34193E-92	gi|604299430|gb|EYU19339.1|hypothetical protein MIMGU_mgv1a000197mg [Erythranthe guttata]	GO:0016307, GO:0046488, GO:0046854, GO:0005524
lcl|ORF1155_CM007989.1_7120685_7121497	270	253.062	1.08835E-79	gi|848866088|ref|XP_012833729.1|PREDICTED: aquaporin AQPcic-like [Erythranthe guttata]	GO:0016020, GO:0016021, GO:0006810, GO:0005215
lcl|ORF1155_CM007989.1_7120685_7121497	270	236.884	1.25188E-73	gi|700584529|ref|NP_001289505.1|aquaporin AQPAn.G-like [Nicotiana sylvestris]	GO:0016020, GO:0016021, GO:0006810, GO:0005215
lcl|ORF1155_CM007989.1_7120685_7121497	270	236.884	1.25487E-73	gi|309385615|gb|ADO66675.1|X intrinsic protein [Nicotiana sylvestris]	GO:0016020, GO:0016021, GO:0006810, GO:0005215
lcl|ORF1156_CM007989.1_7133975_7135528	517	642.884	0.0	gi|848866138|ref|XP_012833752.1|PREDICTED: E3 ubiquitin-protein ligase UPL3 [Erythranthe guttata]	GO:0016874, GO:0016567, GO:0004842
lcl|ORF1156_CM007989.1_7133975_7135528	517	628.246	0.0	gi|527202526|gb|EPS69274.1|hypothetical protein M569_05489 [Genlisea aurea]	GO:0016874, GO:0004842, GO:0016567
lcl|ORF1156_CM007989.1_7133975_7135528	517	604.749	0.0	gi|508705792|gb|EOX97688.1|HEAT repeat,HECT-domain isoform 8 [Theobroma cacao]	GO:0016874, GO:0004842, GO:0016567
lcl|ORF1156_CM007989.1_7133975_7135528	517	604.364	0.0	gi|508705786|gb|EOX97682.1|HEAT repeat,HECT-domain isoform 2 [Theobroma cacao]	GO:0016874, GO:0004842, GO:0016567
lcl|ORF1156_CM007989.1_7133975_7135528	517	603.979	0.0	gi|508705791|gb|EOX97687.1|HEAT repeat,HECT-domain isoform 7 [Theobroma cacao]	GO:0016874, GO:0016567, GO:0004842
lcl|ORF1156_CM007989.1_7133975_7135528	517	603.979	0.0	gi|508705788|gb|EOX97684.1|HEAT repeat,HECT-domain isoform 4 [Theobroma cacao]	GO:0016874, GO:0016567, GO:0004842
lcl|ORF1157_CM007989.1_7142309_7143295	328	300.827	1.9948E-98	gi|147790360|emb|CAN67732.1|hypothetical protein VITISV_009850 [Vitis vinifera]	GO:0016020, GO:0016021
lcl|ORF1157_CM007989.1_7142309_7143295	328	302.368	2.00496E-97	gi|848866154|ref|XP_012833759.1|PREDICTED: uncharacterized protein LOC105954639 [Erythranthe guttata]	GO:0016020, GO:0016021
lcl|ORF1157_CM007989.1_7142309_7143295	328	298.516	4.03386E-96	gi|225428041|ref|XP_002279051.1|PREDICTED: uncharacterized protein LOC100250325 [Vitis vinifera]	GO:0016020, GO:0016021
lcl|ORF1157_CM007989.1_7142309_7143295	328	293.123	5.38168E-94	gi|449458620|ref|XP_004147045.1|PREDICTED: uncharacterized protein LOC101219983 [Cucumis sativus]	GO:0016020, GO:0016021
lcl|ORF1157_CM007989.1_7142309_7143295	328	292.738	8.96195E-94	gi|661881843|emb|CDP14557.1|unnamed protein product [Coffea canephora]	GO:0016020, GO:0016021
lcl|ORF1157_CM007989.1_7142309_7143295	328	291.967	1.19548E-93	gi|565387853|ref|XP_006359702.1|PREDICTED: uncharacterized protein LOC102600975 [Solanum tuberosum]	GO:0016020, GO:0016021
lcl|ORF1158_CM007989.1_7188293_7189120	275	239.195	7.12928E-70	gi|604329540|gb|EYU34852.1|hypothetical protein MIMGU_mgv1a021599mg, partial [Erythranthe guttata]	GO:0003777, GO:0000166, GO:0008017, GO:0005874, GO:0005524, GO:0007018
lcl|ORF1158_CM007989.1_7188293_7189120	275	216.083	3.14932E-61	gi|661878126|emb|CDP18096.1|unnamed protein product [Coffea canephora]	GO:0000166, GO:0003777, GO:0008017, GO:0005874, GO:0005524, GO:0007018
lcl|ORF1160_CM007989.1_7203368_7203961	197	225.328	4.86505E-72	gi|527186437|gb|EPS59406.1|hypothetical protein M569_15402, partial [Genlisea aurea]	GO:0003735, GO:0005840, GO:0006412, GO:0005622
lcl|ORF1160_CM007989.1_7203368_7203961	197	222.246	8.16577E-71	gi|731432557|ref|XP_010644320.1|PREDICTED: 50S ribosomal protein L24, chloroplastic [Vitis vinifera]	GO:0009570, GO:0003735, GO:0009507, GO:0005739, GO:0030529, GO:0032544, GO:0009941, GO:0005840, GO:0006412, GO:0005622
lcl|ORF1160_CM007989.1_7203368_7203961	197	217.624	4.61035E-69	gi|802587047|ref|XP_012070712.1|PREDICTED: 50S ribosomal protein L24, chloroplastic [Jatropha curcas]	GO:0003735, GO:0030529, GO:0005840, GO:0006412, GO:0005622
lcl|ORF1160_CM007989.1_7203368_7203961	197	218.009	4.96862E-69	gi|1029084783|ref|XP_016702590.1|PREDICTED: 50S ribosomal protein L24, chloroplastic-like [Gossypium hirsutum]	GO:0003735, GO:0030529, GO:0005840, GO:0006412, GO:0005622
lcl|ORF1160_CM007989.1_7203368_7203961	197	216.853	1.5648E-68	gi|823131786|ref|XP_012459575.1|PREDICTED: 50S ribosomal protein L24, chloroplastic isoform X1 [Gossypium raimondii]	GO:0003735, GO:0030529, GO:0005840, GO:0006412, GO:0005622
lcl|ORF1162_CM007989.1_7238954_7239835	293	393.275	9.69984E-135	gi|527210030|gb|EPS74608.1|hypothetical protein M569_00146, partial [Genlisea aurea]	GO:0008270, GO:0006888, GO:0006886, GO:0030127
lcl|ORF1162_CM007989.1_7238954_7239835	293	396.741	4.42288E-130	gi|848869840|ref|XP_012835540.1|PREDICTED: protein transport protein SEC23-like [Erythranthe guttata]	GO:0008270, GO:0015031, GO:0006810, GO:0006888, GO:0006886, GO:0030127
lcl|ORF1162_CM007989.1_7238954_7239835	293	390.578	9.98434E-128	gi|527207277|gb|EPS72601.1|hypothetical protein M569_02145 [Genlisea aurea]	GO:0008270, GO:0015031, GO:0006810, GO:0006888, GO:0006886, GO:0030127
lcl|ORF1162_CM007989.1_7238954_7239835	293	339.347	3.45377E-112	gi|641833826|gb|KDO52832.1|hypothetical protein CISIN_1g0042381mg, partial [Citrus sinensis]	GO:0008270, GO:0006888, GO:0006886, GO:0030127
lcl|ORF1162_CM007989.1_7238954_7239835	293	349.747	5.18789E-112	gi|565385856|ref|XP_006358773.1|PREDICTED: protein transport protein SEC23 [Solanum tuberosum]	GO:0008270, GO:0015031, GO:0006810, GO:0006888, GO:0006886, GO:0030127
lcl|ORF1163_CM007989.1_7275791_7276321	176	140.969	1.38525E-38	gi|848893771|ref|XP_012846929.1|PREDICTED: aquaporin SIP1-1 [Erythranthe guttata]	GO:0016020, GO:0016021, GO:0006810, GO:0005215
lcl|ORF1163_CM007989.1_7275791_7276321	176	139.043	6.62372E-38	gi|459021864|gb|AGG39698.1|aquaporin protein AQU20 [Camellia sinensis]	GO:0016020, GO:0016021, GO:0006810, GO:0005215
lcl|ORF1163_CM007989.1_7275791_7276321	176	139.043	7.16027E-38	gi|449459590|ref|XP_004147529.1|PREDICTED: aquaporin SIP1-2 [Cucumis sativus]	GO:0016020, GO:0016021, GO:0006810, GO:0005215
lcl|ORF1163_CM007989.1_7275791_7276321	176	138.272	1.37033E-37	gi|197723812|gb|ACH72790.1|small basic intrinsic protein 1-2 [Olea europaea]	GO:0016020, GO:0016021, GO:0006810, GO:0005215
lcl|ORF1163_CM007989.1_7275791_7276321	176	134.035	3.39481E-37	gi|604316894|gb|EYU29009.1|hypothetical protein MIMGU_mgv1a021130mg, partial [Erythranthe guttata]	GO:0016020, GO:0016021, GO:0006810, GO:0005215
lcl|ORF1165_CM007989.1_7323962_7325074	370	544.273	0.0	gi|604346419|gb|EYU44882.1|hypothetical protein MIMGU_mgv1a001152mg [Erythranthe guttata]	GO:0000166, GO:0005524
lcl|ORF1165_CM007989.1_7323962_7325074	370	538.88	0.0	gi|527206164|gb|EPS71817.1|hypothetical protein M569_02942, partial [Genlisea aurea]	GO:0000166, GO:0005524
lcl|ORF1165_CM007989.1_7323962_7325074	370	536.954	0.0	gi|508718400|gb|EOY10297.1|P-loop containing nucleoside triphosphate hydrolases superfamily protein isoform 3 [Theobroma cacao]	GO:0000166, GO:0005524, GO:0016787
lcl|ORF1168_CM007989.1_7361237_7361689	150	197.978	1.32849E-57	gi|848853431|ref|XP_012843602.1|PREDICTED: NAC domain-containing protein 62 [Erythranthe guttata]	GO:0003677, GO:0006351, GO:0016020, GO:0016021, GO:0006355, GO:0005634
lcl|ORF1168_CM007989.1_7361237_7361689	150	193.356	9.97582E-56	gi|552967992|gb|AGY49286.1|putative membrane bound NAC transcription factor 1 [Nicotiana benthamiana]	GO:0003677, GO:0006351, GO:0016020, GO:0016021, GO:0006355, GO:0005634
lcl|ORF1169_CM007989.1_7373003_7374022	339	575.474	0.0	gi|14270085|dbj|BAB58883.1|putative regulatory protein in anthocyanin biosynthesis [Perilla frutescens]	GO:0007275
lcl|ORF1169_CM007989.1_7373003_7374022	339	573.933	0.0	gi|406869555|gb|AFS65006.1|transparent testa [Salvia miltiorrhiza]	GO:0007275
lcl|ORF1169_CM007989.1_7373003_7374022	339	562.377	0.0	gi|527181822|gb|EPS57104.1|hypothetical protein M569_17720 [Genlisea aurea]	GO:0007275
lcl|ORF1169_CM007989.1_7373003_7374022	339	561.607	0.0	gi|586829733|gb|AHJ80982.1|WD-repeat containing protein [Erythranthe lewisii]	GO:0007275
lcl|ORF1169_CM007989.1_7373003_7374022	339	552.747	0.0	gi|960516575|gb|ALR87285.1|transparent testa glabra-like protein 1, partial [Plantago ovata]	GO:0007275
lcl|ORF1169_CM007989.1_7373003_7374022	339	547.354	0.0	gi|2290532|gb|AAC18914.1|AN11 [Petunia x hybrida]	GO:0007275
lcl|ORF1169_CM007989.1_7373003_7374022	339	543.117	0.0	gi|460379160|ref|XP_004235332.1|PREDICTED: protein TRANSPARENT TESTA GLABRA 1-like [Solanum lycopersicum]	GO:0007275
lcl|ORF1172_CM007989.1_7426949_7427581	210	267.7	1.41311E-86	gi|661891180|emb|CDP05062.1|unnamed protein product [Coffea canephora]	GO:0008270, GO:0007275, GO:0046872, GO:0016874, GO:0004842, GO:0016567, GO:0006511, GO:0005634
lcl|ORF1172_CM007989.1_7426949_7427581	210	265.388	9.02913E-86	gi|848925745|ref|XP_012858759.1|PREDICTED: E3 ubiquitin-protein ligase SINAT5 [Erythranthe guttata]	GO:0008270, GO:0007275, GO:0046872, GO:0016874, GO:0016567, GO:0005634, GO:0004842, GO:0006511
lcl|ORF1173_CM007989.1_7431083_7432258	391	205.682	1.54788E-59	gi|225462703|ref|XP_002267400.1|PREDICTED: ethylene-responsive transcription factor CRF4 [Vitis vinifera]	GO:0003677, GO:0003700, GO:0006351, GO:0006355, GO:0005634
lcl|ORF1174_CM007989.1_7461551_7462396	281	271.552	2.76305E-85	gi|848905221|ref|XP_012852114.1|PREDICTED: BAHD acyltransferase DCR [Erythranthe guttata]	GO:0016747
lcl|ORF1174_CM007989.1_7461551_7462396	281	267.7	6.83255E-84	gi|113912329|gb|ABI48361.1|putative alcohol acyltransferase 2 [Lavandula angustifolia]	GO:0016746, GO:0016747, GO:0016740
lcl|ORF1174_CM007989.1_7461551_7462396	281	267.314	8.62949E-84	gi|7415599|dbj|BAA93453.1|acyltransferase homolog [Petunia x hybrida]	GO:0016746, GO:0016747, GO:0016740
[truncated: 22,717 more rows]
